# Supplementary material for: Advancing Enzyme’s Stability and Catalytic Efficiency through Synergy of Force-Field Calculations, Evolutionary Analysis, and Machine Learning
Source: ACS Catal. 2023 Sep 11;13(19):12506–18. doi: 10.1021/acscatal.3c02575 (PMC10563018; doi:10.1021/acscatal.3c02575)
Supplement: Supplementary file 1 — cs3c02575_si_001.xlsx [file cs3c02575_si_001.xlsx]

## Sheet: Summary
Model:	N -> I -> D
Slope	0	-123	1
N -> I					I -> D
Name	Value	CI 95 %	Fixed?		Name	Value	CI 95 %	Fixed?
Eact.	433.32	3.59	0		Eact.	274.18	7.4	0
Tact.	85.36	0.14	0		Tact.	93.99	0.47	0
ΔHcal	790.41	13.6	0		ΔHcal	-44.63	13.93	0
ΔCP	0	N/A	1		ΔCP	0	N/A	1
Model fit statistics
SSR	0.08915
Degrees of freedom	10405
AIC	-25169.5
BIC	-24886.7

## Sheet: Datasets
Calorimetry
Name	Scan rate	Final temperature	Start temperature	End temperature	Include reheating?
Signal_1.1.DhaA115 DSC_0Cp	1	94.6487	34	96	yes
Signal_1.1.DhaA115 DSC_new	1	94.6487	34	96	yes
Spectroscopy
Name	Scan rate	Start temperature	End temperature
Signal_1.1.DhaA115_spec_rates	1	50	90
Signal_2.1.DhaA115_spec_rates	1	50	90
Signal_3.1.DhaA115_spec_rates	0.5	50	90
Signal_4.1.DhaA115_spec_rates	2	50	90
Kinetics
Name	Temperature	Time cut
Signal_1.1.DhaA115_kinetics_CD	1	4001
Signal_2.1.DhaA115_kinetics_CD	3	3016
Signal_3.1.DhaA115_kinetics_CD	5	2020
Signal_4.1.DhaA115_kinetics_CD	7	516

## Sheet: Calorimetry
Signal_1.1.DhaA115 DSC_0Cp
						fraction of states
temperature	CP	CP1	CP2	CP modeled	residuals	state 1	state 2	state 3
50.3057	-0.05197	-0.85749	0	-0.85749	0.80552	1	0	0
50.472	-0.02652	-0.8569	0	-0.8569	0.83039	1	0	0
50.6387	-0.02888	-0.85626	0	-0.85626	0.82738	0.99999	1e-05	0
50.8052	-0.06603	-0.85557	0	-0.85557	0.78953	0.99999	1e-05	0
50.9726	-0.05785	-0.85481	0	-0.85481	0.79696	0.99999	1e-05	0
51.1367	-0.04779	-0.854	0	-0.854	0.80621	0.99999	1e-05	0
51.3032	-0.0406	-0.85312	0	-0.85312	0.81252	0.99999	1e-05	0
51.4705	-0.06325	-0.85215	0	-0.85215	0.7889	0.99998	2e-05	0
51.6369	-0.05308	-0.85111	0	-0.85111	0.79803	0.99998	2e-05	0
51.8049	-0.02412	-0.84996	0	-0.84996	0.82584	0.99998	2e-05	0
51.9712	-0.06583	-0.84874	0	-0.84874	0.78291	0.99998	2e-05	0
52.1376	-0.07328	-0.84741	0	-0.84741	0.77413	0.99997	3e-05	0
52.3055	0.00124	-0.84595	0	-0.84595	0.84719	0.99997	3e-05	0
52.4725	0.01779	-0.84438	0	-0.84438	0.86217	0.99996	4e-05	0
52.6406	-0.02725	-0.84266	0	-0.84266	0.81542	0.99996	4e-05	0
52.8076	-0.04719	-0.84081	0	-0.84081	0.79363	0.99995	4e-05	0
52.9737	-0.02236	-0.83882	0	-0.83882	0.81646	0.99995	5e-05	0
53.1398	-0.02243	-0.83666	0	-0.83666	0.81423	0.99994	6e-05	0
53.3089	-0.05848	-0.83428	0	-0.83428	0.7758	0.99994	6e-05	0
53.474	-0.07358	-0.83175	0	-0.83175	0.75818	0.99993	7e-05	0
53.6401	-0.02943	-0.829	0	-0.829	0.79957	0.99992	8e-05	0
53.8066	-0.01606	-0.82601	0	-0.82601	0.80996	0.99992	8e-05	0
53.9745	-0.04417	-0.82274	0	-0.82274	0.77858	0.99991	9e-05	0
54.1421	-0.0331	-0.81922	0	-0.81922	0.78612	0.9999	0.0001	0
54.3099	0.02312	-0.81538	-1e-05	-0.81539	0.8385	0.99989	0.00011	0
54.477	0.04017	-0.81124	-1e-05	-0.81125	0.85142	0.99988	0.00012	0
54.6447	-0.01673	-0.80675	-1e-05	-0.80676	0.79002	0.99987	0.00013	0
54.8106	-0.01804	-0.80192	-1e-05	-0.80193	0.78388	0.99985	0.00015	0
54.9788	0.02004	-0.79663	-1e-05	-0.79664	0.81668	0.99984	0.00016	0
55.1465	0.02317	-0.79091	-1e-05	-0.79092	0.81409	0.99983	0.00017	0
55.3159	0.00508	-0.78465	-1e-05	-0.78466	0.78975	0.99981	0.00019	0
55.4817	0.02384	-0.77801	-1e-05	-0.77802	0.80186	0.99979	0.00021	0
55.6485	0.07505	-0.77078	-2e-05	-0.7708	0.84585	0.99977	0.00023	0
55.8157	0.07809	-0.76294	-2e-05	-0.76296	0.84105	0.99975	0.00025	0
55.9831	0.03114	-0.75443	-2e-05	-0.75445	0.78559	0.99973	0.00027	0
56.1498	0.03545	-0.74528	-3e-05	-0.74531	0.78075	0.99971	0.00029	0
56.3165	0.0711	-0.73534	-3e-05	-0.73537	0.80647	0.99968	0.00032	0
56.4842	0.09687	-0.72454	-3e-05	-0.72457	0.82145	0.99965	0.00035	0
56.6514	0.06263	-0.71289	-4e-05	-0.71293	0.77555	0.99962	0.00038	0
56.8164	0.07617	-0.70043	-4e-05	-0.70047	0.77665	0.99959	0.00041	0
56.9845	0.12809	-0.68673	-5e-05	-0.68678	0.81487	0.99955	0.00045	0
57.15	0.15454	-0.6721	-6e-05	-0.67216	0.8267	0.99951	0.00049	0
57.316	0.0998	-0.65627	-7e-05	-0.65634	0.75613	0.99947	0.00053	0
57.4819	0.10737	-0.63914	-8e-05	-0.63922	0.74659	0.99942	0.00057	0
57.6495	0.162	-0.62042	-9e-05	-0.62051	0.78251	0.99937	0.00062	0
57.8169	0.18377	-0.60023	-0.0001	-0.60033	0.78409	0.99932	0.00068	0
57.9853	0.16182	-0.5782	-0.00011	-0.57831	0.74013	0.99926	0.00073	0
58.1506	0.11739	-0.55488	-0.00013	-0.55501	0.6724	0.9992	0.0008	0
58.3165	0.14876	-0.52953	-0.00015	-0.52968	0.67844	0.99913	0.00086	0
58.4822	0.15496	-0.50219	-0.00017	-0.50236	0.65732	0.99906	0.00094	0
58.6494	0.10065	-0.4724	-0.00019	-0.47259	0.57324	0.99898	0.00101	1e-05
58.8184	0.08802	-0.43979	-0.00022	-0.44001	0.52802	0.99889	0.0011	1e-05
58.9825	0.10551	-0.40563	-0.00025	-0.40588	0.51139	0.9988	0.00119	1e-05
59.1499	0.1274	-0.3679	-0.00028	-0.36818	0.49559	0.9987	0.00129	1e-05
59.3184	0.0766	-0.32692	-0.00032	-0.32724	0.40384	0.99859	0.0014	1e-05
59.4864	0.00883	-0.28271	-0.00037	-0.28308	0.2919	0.99847	0.00152	1e-05
59.6538	0.04073	-0.23506	-0.00042	-0.23548	0.27621	0.99834	0.00165	1e-05
59.8219	0.08608	-0.18346	-0.00047	-0.18393	0.27002	0.9982	0.00178	1e-05
59.9884	0.08273	-0.1281	-0.00054	-0.12864	0.21137	0.99805	0.00193	2e-05
60.1547	0.01787	-0.06855	-0.00061	-0.06916	0.08703	0.99789	0.00209	2e-05
60.3207	0.0008	-0.00424	-0.0007	-0.00494	0.00574	0.99772	0.00226	2e-05
60.4874	-0.00268	0.06548	-0.00079	0.06469	-0.06736	0.99753	0.00245	2e-05
60.6549	-0.01635	0.14101	-0.0009	0.14011	-0.15647	0.99733	0.00265	3e-05
60.8204	-0.063	0.22173	-0.00102	0.22071	-0.2837	0.99711	0.00286	3e-05
60.9864	-0.05442	0.30887	-0.00116	0.30771	-0.36214	0.99687	0.0031	3e-05
61.1547	-0.01813	0.40449	-0.00132	0.40317	-0.42129	0.99661	0.00335	4e-05
61.3224	-0.04243	0.50722	-0.0015	0.50572	-0.54814	0.99633	0.00363	4e-05
61.4881	-0.0931	0.61675	-0.00171	0.61504	-0.70814	0.99603	0.00392	5e-05
61.6529	-0.07304	0.73435	-0.00194	0.73241	-0.80545	0.99571	0.00423	6e-05
61.8179	-0.02978	0.86097	-0.00219	0.85878	-0.88856	0.99536	0.00457	6e-05
61.9829	-0.03825	0.99778	-0.00249	0.99529	-1.03354	0.99499	0.00494	7e-05
62.1499	-0.06235	1.1468	-0.00282	1.14398	-1.20633	0.99458	0.00534	8e-05
62.3163	-0.03784	1.30709	-0.0032	1.30389	-1.34173	0.99414	0.00577	9e-05
62.4838	0.03036	1.4811	-0.00364	1.47746	-1.4471	0.99366	0.00623	0.00011
62.6508	0.08467	1.66787	-0.00412	1.66375	-1.57908	0.99315	0.00673	0.00012
62.8175	0.14855	1.86927	-0.00468	1.86459	-1.71604	0.99259	0.00727	0.00014
62.9847	0.2197	2.08656	-0.0053	2.08126	-1.86156	0.99199	0.00785	0.00016
63.1523	0.37722	2.32163	-0.00602	2.31561	-1.93839	0.99134	0.00848	0.00018
63.3199	0.49202	2.5749	-0.00682	2.56808	-2.07606	0.99064	0.00916	0.0002
63.4869	0.53846	2.84657	-0.00773	2.83884	-2.30038	0.98988	0.00989	0.00023
63.6537	0.70422	3.13922	-0.00876	3.13046	-2.42624	0.98907	0.01067	0.00026
63.8192	0.90931	3.45109	-0.00991	3.44118	-2.53187	0.9882	0.01151	0.00029
63.9858	1.0959	3.78981	-0.01122	3.77859	-2.68268	0.98725	0.01241	0.00033
64.1504	1.30688	4.14915	-0.01268	4.13647	-2.82959	0.98625	0.01337	0.00038
64.3187	1.57273	4.5446	-0.01437	4.53023	-2.9575	0.98514	0.01443	0.00043
64.4866	1.89784	4.96988	-0.01628	4.9536	-3.05577	0.98394	0.01557	0.00049
64.6534	2.19631	5.42314	-0.0184	5.40474	-3.20843	0.98267	0.01678	0.00055
64.8189	2.52209	5.90747	-0.0208	5.88667	-3.36457	0.9813	0.01808	0.00062
64.9844	2.9665	6.42697	-0.02349	6.40348	-3.43698	0.97983	0.01946	0.00071
65.1511	3.47414	6.98991	-0.02655	6.96336	-3.48922	0.97823	0.02097	0.0008
65.3184	3.96823	7.59652	-0.03002	7.5665	-3.59826	0.97651	0.02259	0.0009
65.4851	4.41391	8.24473	-0.0339	8.21083	-3.79693	0.97466	0.02432	0.00102
65.6516	5.03673	8.94107	-0.03829	8.90278	-3.86605	0.97266	0.02618	0.00116
65.8188	5.76392	9.68976	-0.04322	9.64654	-3.88262	0.97051	0.02818	0.00131
65.9838	6.50937	10.4837	-0.04873	10.4349	-3.92556	0.96823	0.03029	0.00148
66.15	7.23118	11.3396	-0.05496	11.2847	-4.05347	0.96575	0.03258	0.00167
66.3169	8.15563	12.26	-0.06199	12.198	-4.04236	0.96308	0.03503	0.00189
66.4849	9.1384	13.254	-0.06997	13.184	-4.04564	0.96018	0.03768	0.00214
66.6518	10.0996	14.3083	-0.07883	14.2295	-4.12989	0.9571	0.04049	0.00242
66.819	11.1326	15.4414	-0.08887	15.3526	-4.21997	0.95376	0.0435	0.00273
66.9866	12.3557	16.6543	-0.10013	16.5541	-4.19848	0.95018	0.04673	0.00309
67.1531	13.7017	17.9418	-0.11269	17.8291	-4.12737	0.94636	0.05016	0.00348
67.3192	15.0707	19.3142	-0.12677	19.1875	-4.11673	0.94226	0.05381	0.00393
67.4858	16.5102	20.7798	-0.14252	20.6372	-4.127	0.93786	0.05771	0.00443
67.6538	18.1281	22.3585	-0.16041	22.1981	-4.07	0.93309	0.06192	0.005
67.8218	19.8824	24.0361	-0.18033	23.8557	-3.97337	0.92798	0.06638	0.00564
67.9899	21.701	25.8267	-0.20274	25.624	-3.92298	0.92249	0.07115	0.00636
68.1568	23.5572	27.7163	-0.2276	27.4887	-3.9315	0.91666	0.07618	0.00717
68.3221	25.6373	29.6993	-0.255	29.4443	-3.80703	0.91048	0.08146	0.00806
68.4896	27.8506	31.834	-0.28611	31.5479	-3.69733	0.90377	0.08716	0.00907
68.6567	30.2016	34.0841	-0.32052	33.7636	-3.56201	0.89663	0.09316	0.0102
68.8229	32.6458	36.4562	-0.35884	36.0974	-3.45156	0.88903	0.0995	0.01147
68.9886	35.2806	38.9485	-0.40117	38.5473	-3.26668	0.88095	0.10617	0.01288
69.158	38.0963	41.6353	-0.4493	41.186	-3.08974	0.87213	0.11338	0.01449
69.3247	41.0389	44.4214	-0.50204	43.9194	-2.8805	0.86287	0.12086	0.01627
69.4915	44.032	47.3422	-0.56026	46.782	-2.74992	0.85302	0.12873	0.01825
69.6578	47.3066	50.4005	-0.62484	49.7757	-2.46915	0.84255	0.137	0.02046
69.8243	50.7356	53.5946	-0.69601	52.8986	-2.16291	0.83142	0.14566	0.02291
69.9885	54.2615	56.8832	-0.77364	56.1095	-1.84805	0.81977	0.15462	0.02562
70.1542	57.9147	60.3338	-0.85995	59.4739	-1.55922	0.80729	0.16406	0.02865
70.321	61.7789	63.9249	-0.95513	62.9698	-1.19084	0.79402	0.17395	0.03203
70.4897	65.7529	67.6907	-1.06147	66.6293	-0.87642	0.77978	0.18438	0.03585
70.6566	69.7491	71.5149	-1.17635	70.3386	-0.58943	0.76491	0.19506	0.04002
70.824	73.8694	75.4582	-1.30291	74.1553	-0.28581	0.74915	0.20618	0.04468
70.9924	78.0687	79.4985	-1.4417	78.0568	0.01199	0.73247	0.21769	0.04985
71.1591	82.3987	83.5582	-1.59131	81.9669	0.43183	0.7151	0.2294	0.0555
71.3246	86.7414	87.6368	-1.75305	85.8838	0.85756	0.69698	0.24132	0.06171
71.4921	91.0233	91.7523	-1.92952	89.8228	1.20052	0.67782	0.25358	0.0686
71.6595	95.2845	95.8736	-2.12102	93.7526	1.53189	0.65774	0.26606	0.07621
71.8231	99.5834	99.8243	-2.32175	97.5025	2.08082	0.63732	0.27834	0.08434
71.9902	103.724	103.778	-2.54186	101.237	2.48755	0.61561	0.29095	0.09344
72.1567	107.641	107.592	-2.77667	104.815	2.82581	0.59315	0.3035	0.10337
72.3244	111.27	111.206	-3.02754	108.178	3.09116	0.56979	0.31596	0.11424
72.4907	114.673	114.618	-3.2926	111.325	3.34769	0.54581	0.32818	0.12604
72.6565	117.768	117.651	-3.57018	114.081	3.68693	0.52129	0.33994	0.13876
72.8248	120.388	120.466	-3.86674	116.599	3.78928	0.49574	0.35149	0.15279
72.9891	122.452	122.777	-4.16883	118.608	3.84354	0.47026	0.36219	0.16759
73.1566	123.953	124.623	-4.4872	120.136	3.81714	0.44389	0.37229	0.1838
73.3236	124.884	126.134	-4.81572	121.319	3.56512	0.4172	0.38167	0.20124
73.4908	125.056	126.503	-5.14966	121.353	3.70253	0.39033	0.38975	0.21986
73.6586	124.407	126.38	-5.49156	120.889	3.51854	0.36319	0.39708	0.23989
73.8272	123.002	126.133	-5.83481	120.298	2.70379	0.33601	0.40275	0.26129
73.9922	120.81	125.05	-6.16785	118.882	1.92722	0.30964	0.40682	0.28346
74.1591	117.75	122.737	-6.49969	116.237	1.51284	0.28324	0.40978	0.30719
74.3235	113.77	120.031	-6.81085	113.221	0.54988	0.25789	0.41008	0.33164
74.4873	108.965	116.385	-7.11043	109.275	-0.31007	0.23314	0.40888	0.35725
74.6554	103.416	111.976	-7.38987	104.586	-1.17014	0.2087	0.40685	0.38452
74.8238	97.181	106.816	-7.64619	99.17	-1.98905	0.1852	0.40221	0.4129
74.9905	90.366	100.955	-7.86723	93.0875	-2.72152	0.16303	0.39491	0.44193
75.1581	83.0244	94.5919	-8.04406	86.5478	-3.52339	0.14222	0.38627	0.47172
75.3247	75.4434	87.6244	-8.19624	79.4282	-3.98474	0.12272	0.37513	0.50208
75.4917	67.7027	80.3561	-8.25162	72.1044	-4.40176	0.10488	0.36242	0.53279
75.6586	59.8635	72.7505	-8.26019	64.4903	-4.62673	0.08849	0.34773	0.56382
75.8258	52.1817	65.0076	-8.26388	56.7438	-4.56204	0.07369	0.33134	0.5949
75.992	44.8892	57.3878	-8.21264	49.1751	-4.28598	0.06074	0.31384	0.62552
76.1566	38.0795	49.8908	-8.05756	41.8333	-3.7538	0.04928	0.29505	0.6556
76.3231	31.7705	42.7221	-7.87016	34.852	-3.08145	0.03947	0.2754	0.68521
76.4919	26.1171	35.7657	-7.61225	28.1535	-2.0364	0.03084	0.25458	0.71458
76.6586	21.2038	29.4751	-7.30921	22.1658	-0.962	0.02379	0.23376	0.74244
76.8241	16.8568	23.8499	-6.9681	16.8818	-0.02497	0.01809	0.21309	0.76888
76.9877	13.2965	18.8429	-6.58433	12.2586	1.03796	0.01342	0.19272	0.79382
77.1541	10.4224	14.5604	-6.17234	8.38804	2.03434	0.00982	0.17275	0.81749
77.3198	8.08436	10.8493	-5.73005	5.11928	2.96508	0.00694	0.15338	0.83967
77.4852	6.14852	7.86795	-5.27788	2.59007	3.55845	0.00482	0.13516	0.86003
77.6523	4.6056	5.44863	-4.81287	0.63576	3.96984	0.00326	0.11785	0.87892
77.8191	3.38074	3.5313	-4.34741	-0.81611	4.19685	0.0021	0.10179	0.8961
77.9861	2.49903	2.16391	-3.89546	-1.73155	4.23058	0.00136	0.08725	0.91141
78.1524	1.919	1.10544	-3.45495	-2.34951	4.2685	0.00082	0.07399	0.92519
78.32	1.38772	0.39815	-3.03691	-2.63876	4.02648	0.00049	0.06222	0.9373
78.4852	0.97765	-0.08864	-2.64719	-2.73583	3.71347	0.00028	0.05189	0.94784
78.6511	0.73557	-0.41735	-2.28419	-2.70154	3.43712	0.00015	0.04282	0.95703
78.8194	0.59591	-0.60439	-1.95014	-2.55453	3.15044	8e-05	0.03498	0.96494
78.9865	0.40189	-0.73068	-1.64681	-2.37749	2.77939	4e-05	0.02823	0.97173
79.1545	0.19276	-0.79346	-1.37897	-2.17243	2.36519	2e-05	0.02263	0.97735
79.3211	0.0691	-0.83021	-1.14149	-1.9717	2.0408	1e-05	0.01791	0.98208
79.4884	0.03267	-0.84949	-0.93503	-1.78452	1.81719	0	0.01403	0.98596
79.6546	-0.01269	-0.85723	-0.75903	-1.61626	1.60357	0	0.01091	0.98909
79.8188	-0.14514	-0.86174	-0.60893	-1.47067	1.32554	0	0.00837	0.99163
79.986	-0.28545	-0.86322	-0.48329	-1.34651	1.06106	0	0.00637	0.99363
80.1529	-0.23954	-0.86393	-0.37674	-1.24067	1.00114	0	0.00474	0.99526
80.3212	-0.21783	-0.8642	-0.29048	-1.15468	0.93685	0	0.0035	0.9965
80.4867	-0.23888	-0.86427	-0.22155	-1.08582	0.84694	0	0.00256	0.99744
80.6527	-0.31151	-0.8643	-0.16582	-1.03012	0.71861	0	0.00183	0.99817
80.8182	-0.31303	-0.86431	-0.12362	-0.98793	0.6749	0	0.00131	0.99869
80.9839	-0.26795	-0.86431	-0.08963	-0.95394	0.68599	0	0.00091	0.99909
81.151	-0.25004	-0.86431	-0.06451	-0.92882	0.67878	0	0.00063	0.99937
81.3183	-0.33279	-0.86431	-0.0453	-0.90961	0.57683	0	0.00042	0.99958
81.4835	-0.40233	-0.86431	-0.03128	-0.89559	0.49326	0	0.00028	0.99972
81.6543	-0.34036	-0.86431	-0.02127	-0.88558	0.54523	0	0.00018	0.99982
81.8222	-0.3154	-0.86431	-0.01394	-0.87825	0.56286	0	0.00011	0.99989
81.9885	-0.30085	-0.86431	-0.00925	-0.87356	0.57272	0	7e-05	0.99993
82.1541	-0.27473	-0.86431	-0.00588	-0.87019	0.59547	0	4e-05	0.99996
82.3209	-0.2423	-0.86431	-0.00367	-0.86798	0.62569	0	3e-05	0.99997
82.4881	-0.17911	-0.86431	-0.00228	-0.86659	0.68747	0	2e-05	0.99998
82.6527	-0.17725	-0.86431	-0.00133	-0.86564	0.6884	0	1e-05	0.99999
82.8192	-0.13296	-0.86431	-0.0008	-0.86511	0.73216	0	1e-05	0.99999
82.9866	-0.07777	-0.86431	-0.00045	-0.86476	0.78699	0	0	1
83.153	-0.04704	-0.86431	-0.00025	-0.86456	0.81752	0	0	1
83.3207	0.00169	-0.86431	-0.00014	-0.86445	0.86614	0	0	1
83.4862	0.07309	-0.86431	-7e-05	-0.86438	0.93747	0	0	1
83.6516	0.1006	-0.86431	-4e-05	-0.86435	0.96495	0	0	1
83.8181	0.18655	-0.86431	-2e-05	-0.86433	1.05088	0	0	1
83.9851	0.21107	-0.86431	-1e-05	-0.86432	1.07539	0	0	1
84.1517	0.22619	-0.86431	0	-0.86431	1.09051	0	0	1
84.3182	0.27602	-0.86431	0	-0.86431	1.14034	0	0	1
84.4865	0.32253	-0.86431	0	-0.86431	1.18685	0	0	1
84.6519	0.39455	-0.86431	0	-0.86431	1.25886	0	0	1
84.8185	0.40707	-0.86431	0	-0.86431	1.27138	0	0	1
84.9851	0.38796	-0.86431	0	-0.86431	1.25227	0	0	1
85.1513	0.38542	-0.86431	0	-0.86431	1.24974	0	0	1
85.318	0.42165	-0.86431	0	-0.86431	1.28597	0	0	1
85.484	0.3275	-0.86431	0	-0.86431	1.19182	0	0	1
85.6489	0.31551	-0.86431	0	-0.86431	1.17982	0	0	1
85.8151	0.3002	-0.86431	0	-0.86431	1.16451	0	0	1
85.9821	0.28547	-0.86431	0	-0.86431	1.14978	0	0	1
86.1488	0.24745	-0.86431	0	-0.86431	1.11176	0	0	1
86.3141	0.15974	-0.86431	0	-0.86431	1.02405	0	0	1
86.4815	0.04098	-0.86431	0	-0.86431	0.90529	0	0	1
86.6489	0.01599	-0.86431	0	-0.86431	0.88031	0	0	1
86.8183	-0.01494	-0.86431	0	-0.86431	0.84937	0	0	1
86.9872	-0.10259	-0.86431	0	-0.86431	0.76173	0	0	1
87.1534	-0.15752	-0.86431	0	-0.86431	0.70679	0	0	1
87.3213	-0.16189	-0.86431	0	-0.86431	0.70242	0	0	1
87.4872	-0.12289	-0.86431	0	-0.86431	0.74142	0	0	1
87.6547	-0.1216	-0.86431	0	-0.86431	0.74272	0	0	1
87.8206	-0.10538	-0.86431	0	-0.86431	0.75893	0	0	1
87.9881	-0.04478	-0.86431	0	-0.86431	0.81953	0	0	1
88.1528	-0.01473	-0.86431	0	-0.86431	0.84958	0	0	1
88.3189	0.02729	-0.86431	0	-0.86431	0.89161	0	0	1
88.4859	-0.00515	-0.86431	0	-0.86431	0.85916	0	0	1
88.651	-0.00573	-0.86431	0	-0.86431	0.85859	0	0	1
88.8157	0.06016	-0.86431	0	-0.86431	0.92448	0	0	1
88.9847	0.06154	-0.86431	0	-0.86431	0.92585	0	0	1
89.1505	0.0223	-0.86431	0	-0.86431	0.88662	0	0	1
89.3184	0.02862	-0.86431	0	-0.86431	0.89293	0	0	1
89.4855	0.08687	-0.86431	0	-0.86431	0.95118	0	0	1
89.6518	0.13683	-0.86431	0	-0.86431	1.00114	0	0	1

## Sheet: Spectroscopy
Signal_1.1.DhaA115_spec_rates									Signal_2.1.DhaA115_spec_rates									Signal_3.1.DhaA115_spec_rates									Signal_4.1.DhaA115_spec_rates
						fraction of states									fraction of states									fraction of states									fraction of states
temperature	signal	signal1	signal2	signal modeled	residuals	state 1	state 2	state 3	temperature	signal	signal1	signal2	signal modeled	residuals	state 1	state 2	state 3	temperature	signal	signal1	signal2	signal modeled	residuals	state 1	state 2	state 3	temperature	signal	signal1	signal2	signal modeled	residuals	state 1	state 2	state 3
50.1217	-1.42778	-1.44176	0	-1.44176	0.01398	1	0	0	50.9565	-0.909	-0.92218	0	-0.92218	0.01318	0.99999	1e-05	0	50.4757	-0.85411	-0.90239	0	-0.90239	0.04827	0.99999	1e-05	0	51.2354	-0.83498	-0.83591	0	-0.83591	0.00093	0.99999	1e-05	0
50.2438	-1.27616	-1.43704	0	-1.43704	0.16089	1	0	0	51.6489	-0.91509	-0.91788	0	-0.91788	0.00279	0.99998	2e-05	0	50.7738	-0.85183	-0.89874	0	-0.89874	0.04691	0.99999	1e-05	0	52.4182	-0.83523	-0.83187	0	-0.83187	-0.00336	0.99998	2e-05	0
50.3659	-1.46118	-1.43233	0	-1.43233	-0.02885	1	0	0	52.3605	-0.90711	-0.91346	0	-0.91346	0.00635	0.99997	3e-05	0	51.0815	-0.85099	-0.89498	0	-0.89498	0.04399	0.99998	2e-05	0	53.6011	-0.82636	-0.82782	0	-0.82782	0.00146	0.99996	4e-05	0
50.4635	-1.3115	-1.42856	0	-1.42856	0.11706	1	0	0	53.0529	-0.90276	-0.90915	0	-0.90915	0.00639	0.99995	5e-05	0	51.37	-0.85145	-0.89145	0	-0.89145	0.04	0.99997	3e-05	0	54.7839	-0.82758	-0.82376	0	-0.82376	-0.00383	0.99993	7e-05	0
50.5612	-1.26422	-1.42479	0	-1.42479	0.16057	1	0	0	53.755	-0.90597	-0.90478	0	-0.90478	-0.00119	0.99992	8e-05	0	51.6585	-0.84981	-0.88793	0	-0.88793	0.03812	0.99996	4e-05	0	56.0149	-0.82472	-0.8195	0	-0.8195	-0.00523	0.99986	0.00014	0
50.6344	-1.38255	-1.42196	0	-1.42196	0.03941	0.99999	1e-05	0	54.457	-0.90143	-0.90039	0	-0.90039	-0.00104	0.99988	0.00012	0	51.9663	-0.84722	-0.88417	0	-0.88417	0.03695	0.99995	5e-05	0	57.1881	-0.81645	-0.81538	0	-0.81538	-0.00107	0.99975	0.00025	0
50.7565	-1.35236	-1.41725	0	-1.41725	0.06489	0.99999	1e-05	0	55.1686	-0.90164	-0.89593	0	-0.89593	-0.00571	0.99982	0.00018	0	52.2644	-0.84876	-0.88052	0	-0.88052	0.03176	0.99994	6e-05	0	58.419	-0.81664	-0.81096	0	-0.81096	-0.00568	0.99954	0.00045	0
50.8541	-1.31341	-1.41348	0	-1.41348	0.10007	0.99999	1e-05	0	55.8706	-0.89702	-0.89152	0	-0.89152	-0.0055	0.99974	0.00025	0	52.5721	-0.84575	-0.87676	0	-0.87676	0.03101	0.99993	7e-05	0	59.5923	-0.80231	-0.80657	0	-0.80657	0.00426	0.9992	0.0008	0
50.9518	-1.15765	-1.40971	0	-1.40971	0.25205	0.99999	1e-05	0	56.5534	-0.89358	-0.88719	0	-0.88719	-0.00639	0.99964	0.00036	0	52.8798	-0.8454	-0.873	0	-0.873	0.0276	0.99991	9e-05	0	60.8232	-0.80418	-0.80166	0	-0.80166	-0.00252	0.99855	0.00144	1e-05
51.0494	-1.34542	-1.40594	0	-1.40594	0.06051	0.99999	1e-05	0	57.2554	-0.89291	-0.88271	0	-0.88271	-0.0102	0.99949	0.00051	0	53.1587	-0.84339	-0.8696	0	-0.8696	0.02621	0.99989	0.00011	0	62.0061	-0.79765	-0.79642	-1e-05	-0.79643	-0.00123	0.99746	0.00252	2e-05
51.147	-1.30283	-1.40217	0	-1.40217	0.09934	0.99999	1e-05	0	57.9382	-0.88322	-0.8783	0	-0.8783	-0.00492	0.99928	0.00072	0	53.4665	-0.83609	-0.86584	0	-0.86584	0.02975	0.99987	0.00013	0	63.1793	-0.78221	-0.79035	-1e-05	-0.79036	0.00816	0.99561	0.00435	5e-05
51.2447	-1.27983	-1.39839	0	-1.39839	0.11857	0.99999	1e-05	0	58.6691	-0.87694	-0.8735	0	-0.8735	-0.00343	0.99897	0.00102	1e-05	53.7646	-0.84074	-0.8622	0	-0.8622	0.02146	0.99984	0.00016	0	64.3814	-0.77861	-0.78262	-2e-05	-0.78264	0.00403	0.99232	0.00756	0.00011
51.3423	-1.33924	-1.39463	0	-1.39463	0.05539	0.99999	1e-05	0	59.3711	-0.87762	-0.8688	0	-0.8688	-0.00882	0.99855	0.00144	1e-05	54.0627	-0.83575	-0.85857	0	-0.85857	0.02282	0.99981	0.00019	0	65.5931	-0.7612	-0.77216	-3e-05	-0.77219	0.01098	0.9866	0.01312	0.00028
51.4399	-1.41032	-1.39086	0	-1.39086	-0.01947	0.99998	2e-05	0	60.0539	-0.86729	-0.86408	0	-0.86408	-0.00321	0.99799	0.00199	2e-05	54.3608	-0.84704	-0.85493	0	-0.85493	0.00789	0.99977	0.00023	0	66.7471	-0.75038	-0.75803	-1e-05	-0.75804	0.00767	0.97736	0.02198	0.00067
51.5375	-1.15023	-1.38709	0	-1.38709	0.23686	0.99998	2e-05	0	60.7559	-0.86741	-0.85905	1e-05	-0.85904	-0.00836	0.99719	0.00278	3e-05	54.6589	-0.8598	-0.8513	0	-0.8513	-0.0085	0.99973	0.00027	0	67.978	-0.73825	-0.73551	0.00011	-0.7354	-0.00285	0.96067	0.03768	0.00165
51.6351	-1.2177	-1.38332	0	-1.38332	0.16561	0.99998	2e-05	0	61.4579	-0.86045	-0.85376	1e-05	-0.85375	-0.0067	0.99609	0.00386	5e-05	54.9474	-0.85188	-0.84778	0	-0.84778	-0.0041	0.99969	0.00031	0	69.1609	-0.70616	-0.70207	0.00057	-0.7015	-0.00466	0.9338	0.06233	0.00387
51.7571	-1.38206	-1.3786	0	-1.3786	-0.00346	0.99998	2e-05	0	62.1503	-0.86109	-0.84819	2e-05	-0.84817	-0.01292	0.99458	0.00534	8e-05	55.2648	-0.84522	-0.84392	0	-0.84392	-0.0013	0.99963	0.00037	0	70.3822	-0.64917	-0.64823	0.00211	-0.64612	-0.00305	0.88823	0.10259	0.00918
51.8547	-1.16548	-1.37483	0	-1.37483	0.20935	0.99998	2e-05	0	62.8619	-0.84971	-0.84198	4e-05	-0.84194	-0.00778	0.99244	0.00742	0.00014	55.5533	-0.84169	-0.84041	0	-0.84041	-0.00128	0.99957	0.00043	0	71.5362	-0.55705	-0.57033	0.00625	-0.56408	0.00704	0.82013	0.15954	0.02033
51.9279	-1.35663	-1.372	0	-1.372	0.01537	0.99998	2e-05	0	63.5543	-0.83425	-0.83528	8e-05	-0.8352	0.00095	0.98956	0.0102	0.00024	55.8418	-0.84272	-0.83691	0	-0.83691	-0.00581	0.9995	0.0005	0	72.7479	-0.4093	-0.44969	0.01764	-0.43205	0.02275	0.71239	0.24227	0.04534
52.0499	-1.16424	-1.36729	0	-1.36729	0.20305	0.99997	3e-05	0	64.2564	-0.82593	-0.82759	0.00015	-0.82744	0.00151	0.98556	0.01403	0.00041	56.1495	-0.8394	-0.83317	0	-0.83317	-0.00623	0.99941	0.00058	0	73.9403	-0.24686	-0.28572	0.04473	-0.24099	-0.00587	0.56383	0.34085	0.09532
52.1475	-1.34915	-1.36352	0	-1.36352	0.01437	0.99997	3e-05	0	64.968	-0.81948	-0.81855	0.00028	-0.81827	-0.00121	0.97998	0.01932	0.0007	56.4476	-0.83674	-0.82956	0	-0.82956	-0.00718	0.99932	0.00068	0	75.1617	-0.02622	-0.08104	0.10505	0.02401	-0.05023	0.3765	0.43299	0.19047
52.2694	-1.29543	-1.35881	0	-1.35881	0.06338	0.99997	3e-05	0	65.67	-0.80294	-0.80797	0.00052	-0.80745	0.00451	0.97243	0.02639	0.00117	56.7457	-0.83538	-0.82595	0	-0.82595	-0.00943	0.99921	0.00079	0	76.3445	0.29228	0.11526	0.21417	0.32943	-0.03715	0.19557	0.46529	0.33934
52.3426	-1.29621	-1.35598	0	-1.35598	0.05977	0.99997	3e-05	0	66.3432	-0.78946	-0.79576	0.00092	-0.79484	0.00539	0.96264	0.03543	0.00193	57.0631	-0.83196	-0.82211	0	-0.82211	-0.00984	0.99907	0.00093	1e-05	77.5274	0.67438	0.2548	0.38092	0.63572	0.03865	0.0661	0.398	0.53593
52.4402	-1.28052	-1.35221	0	-1.35221	0.07168	0.99996	4e-05	0	67.0644	-0.7748	-0.77969	0.00168	-0.77801	0.00322	0.94843	0.04831	0.00326	57.3324	-0.83245	-0.81887	0	-0.81887	-0.01358	0.99893	0.00106	1e-05	78.7583	0.9718	0.31491	0.58991	0.90482	0.06698	0.01007	0.24667	0.7433
52.5621	-1.30026	-1.34749	0	-1.34749	0.04724	0.99996	4e-05	0	67.7568	-0.74391	-0.76044	0.00296	-0.75748	0.01356	0.92999	0.06462	0.00538	57.6401	-0.83163	-0.81516	0	-0.81516	-0.01646	0.99876	0.00123	1e-05	79.9315	1.13378	0.32511	0.77516	1.10027	0.03351	0.00052	0.11118	0.8883
52.6597	-1.1493	-1.34372	0	-1.34372	0.19442	0.99996	4e-05	0	68.4685	-0.71594	-0.73556	0.00524	-0.73032	0.01437	0.90464	0.08642	0.00894	57.9574	-0.8311	-0.81136	0	-0.81136	-0.01974	0.99855	0.00144	1e-05	81.1144	1.22733	0.32565	0.91905	1.2447	-0.01737	0	0.03488	0.96512
52.7328	-1.23143	-1.34089	0	-1.34089	0.10947	0.99996	4e-05	0	69.1609	-0.67648	-0.70505	0.00904	-0.69601	0.01953	0.87198	0.1135	0.01452	58.2459	-0.83296	-0.80791	0	-0.80791	-0.02505	0.99833	0.00166	2e-05	82.3165	1.31368	0.32565	1.02606	1.35171	-0.03804	0	0.00691	0.99309
52.8548	-1.23169	-1.33618	0	-1.33618	0.10449	0.99995	5e-05	0	69.8533	-0.64291	-0.66679	0.01538	-0.65141	0.0085	0.82942	0.14721	0.02337	58.5344	-0.83815	-0.80447	0	-0.80447	-0.03367	0.99807	0.00191	2e-05	83.4993	1.40562	0.32565	1.11196	1.43761	-0.03199	0	0.00078	0.99922
52.9523	-1.22637	-1.33241	0	-1.33241	0.10604	0.99995	5e-05	0	70.5649	-0.58614	-0.61777	0.0262	-0.59157	0.00543	0.77317	0.18915	0.03768	58.8518	-0.84037	-0.80071	0	-0.80071	-0.03965	0.99775	0.00222	2e-05	84.7206	1.49423	0.32565	1.19501	1.52066	-0.02644	0	4e-05	0.99996
53.0499	-1.18947	-1.32863	0	-1.32863	0.13916	0.99995	5e-05	0	71.2669	-0.5157	-0.55842	0.04352	-0.5149	-0.00079	0.70339	0.23714	0.05948	59.1307	-0.84014	-0.79742	0	-0.79742	-0.04272	0.99743	0.00254	3e-05	85.9035	1.58701	0.32565	1.27469	1.60034	-0.01333	0	0	1
53.1474	-1.26289	-1.32486	0	-1.32486	0.06197	0.99994	6e-05	0	71.9497	-0.41797	-0.48967	0.06991	-0.41976	0.00178	0.62096	0.28788	0.09115	59.448	-0.83848	-0.7937	0	-0.7937	-0.04478	0.997	0.00296	4e-05	87.096	1.67315	0.32565	1.35498	1.68063	-0.00748	0	0	1
53.2449	-1.3343	-1.32109	0	-1.32109	-0.01321	0.99994	6e-05	0	72.6517	-0.30795	-0.40844	0.11118	-0.29726	-0.01069	0.52201	0.3396	0.13838	59.7365	-0.84145	-0.79034	0	-0.79034	-0.05112	0.99656	0.00339	5e-05
53.3424	-1.32147	-1.31732	0	-1.31732	-0.00415	0.99994	6e-05	0	73.3633	-0.17095	-0.31837	0.17274	-0.14563	-0.02532	0.41081	0.38372	0.20556	60.0346	-0.83504	-0.78689	0	-0.78689	-0.04814	0.99603	0.00391	6e-05
53.44	-1.2509	-1.31354	0	-1.31354	0.06264	0.99993	7e-05	0	74.0557	0.00834	-0.22926	0.25616	0.0269	-0.01856	0.29954	0.40818	0.29235	60.3328	-0.8321	-0.78348	0	-0.78348	-0.04862	0.99542	0.0045	8e-05
53.5375	-1.33433	-1.30977	0	-1.30977	-0.02456	0.99993	7e-05	0	74.7674	0.20581	-0.14477	0.36824	0.22347	-0.01766	0.19298	0.40418	0.40327	60.6213	-0.82603	-0.78021	0	-0.78021	-0.04582	0.99475	0.00515	0.0001
53.635	-1.21334	-1.30599	0	-1.30599	0.09266	0.99992	8e-05	0	75.4598	0.4278	-0.07809	0.50006	0.42197	0.00584	0.10815	0.36495	0.52691	60.9386	-0.81951	-0.77667	1e-05	-0.77666	-0.04285	0.99389	0.00598	0.00013
53.7325	-1.42425	-1.30222	0	-1.30222	-0.12203	0.99992	8e-05	0	76.1714	0.64709	-0.03144	0.64901	0.61757	0.02952	0.04833	0.29332	0.65827	61.2463	-0.81198	-0.77329	2e-05	-0.77327	-0.03872	0.99293	0.0069	0.00016
53.83	-1.23313	-1.29844	0	-1.29844	0.06531	0.99992	8e-05	0	76.8542	0.82023	-0.0073	0.79008	0.78278	0.03745	0.01715	0.20931	0.77357	61.5252	-0.81409	-0.77027	3e-05	-0.77024	-0.04385	0.99194	0.00786	0.0002
53.9275	-1.27847	-1.29467	0	-1.29467	0.0162	0.99991	9e-05	0	77.5562	0.94978	0.00272	0.91836	0.92108	0.02869	0.00411	0.1277	0.86823	61.8329	-0.80834	-0.76702	5e-05	-0.76697	-0.04137	0.99069	0.00906	0.00026
54.025	-1.31907	-1.29089	0	-1.29089	-0.02818	0.99991	9e-05	0	78.2486	1.02009	0.0054	1.01968	1.02508	-0.00499	0.00061	0.06702	0.93237	62.1407	-0.80424	-0.76384	7e-05	-0.76377	-0.04047	0.98924	0.01044	0.00032
54.1225	-1.36224	-1.28711	0	-1.28711	-0.07513	0.9999	0.0001	0	78.9506	1.07445	0.00583	1.09656	1.10239	-0.02794	5e-05	0.02958	0.97037	62.4196	-0.80064	-0.76105	0.0001	-0.76095	-0.03968	0.98774	0.01186	0.0004
54.22	-1.40743	-1.28334	0	-1.28334	-0.1241	0.99989	0.00011	0	79.6815	1.14379	0.00586	1.15573	1.16159	-0.0178	0	0.01045	0.98954	62.7273	-0.79689	-0.75807	0.00014	-0.75793	-0.03895	0.98585	0.01365	0.0005
54.3175	-1.0788	-1.27956	0	-1.27956	0.20076	0.99989	0.00011	0	80.3739	1.18027	0.00586	1.20002	1.20588	-0.02561	0	0.00318	0.99682	63.035	-0.79199	-0.75522	0.00019	-0.75503	-0.03696	0.98367	0.01569	0.00064
54.4149	-1.26573	-1.27578	0	-1.27578	0.01006	0.99988	0.00012	0	81.0567	1.2367	0.00586	1.2383	1.24416	-0.00746	0	0.00077	0.99923	63.3235	-0.79263	-0.75268	0.00027	-0.75241	-0.04021	0.98133	0.01787	0.00079
54.5124	-1.16528	-1.272	0	-1.272	0.10672	0.99988	0.00012	0	81.7587	1.27856	0.00586	1.27548	1.28134	-0.00277	0	0.00014	0.99986	63.6313	-0.78418	-0.75014	0.00037	-0.74977	-0.03441	0.97849	0.02052	0.001
54.6099	-1.09931	-1.26822	0	-1.26822	0.16891	0.99987	0.00013	0	82.4607	1.32492	0.00586	1.31203	1.31789	0.00703	0	2e-05	0.99998	63.939	-0.78124	-0.74779	0.0005	-0.74729	-0.03396	0.97521	0.02353	0.00126
54.7073	-1.23018	-1.26444	0	-1.26444	0.03426	0.99986	0.00014	0	83.1723	1.34621	0.00586	1.34895	1.35481	-0.0086	0	0	1	64.2179	-0.7752	-0.74585	0.00066	-0.74519	-0.03002	0.97183	0.02662	0.00155
54.8048	-1.10217	-1.26066	0	-1.26066	0.15849	0.99985	0.00015	0	83.8551	1.39987	0.00586	1.38436	1.39022	0.00965	0	0	1	64.516	-0.77101	-0.744	0.00089	-0.74311	-0.0279	0.96772	0.03035	0.00193
54.9023	-1.32479	-1.25688	0	-1.25688	-0.06791	0.99985	0.00015	0	84.5571	1.43664	0.00586	1.42076	1.42662	0.01002	0	0	1	64.8141	-0.76561	-0.74243	0.00119	-0.74124	-0.02437	0.96303	0.03456	0.00241
54.9997	-1.29633	-1.2531	0	-1.2531	-0.04323	0.99984	0.00016	0	85.2495	1.46692	0.00586	1.45666	1.46252	0.00439	0	0	1	65.1315	-0.78633	-0.74109	0.0016	-0.73949	-0.04684	0.95732	0.03963	0.00304
55.0972	-1.23611	-1.24931	0	-1.24931	0.0132	0.99983	0.00017	0	85.9516	1.4949	0.00586	1.49306	1.49892	-0.00402	0	0	1	65.4103	-0.77391	-0.74025	0.00207	-0.73818	-0.03573	0.95161	0.04466	0.00374
55.1946	-1.22082	-1.24553	0	-1.24553	0.02471	0.99982	0.00018	0	86.644	1.54305	0.00586	1.52896	1.53482	0.00822	0	0	1	65.7181	-0.75667	-0.73974	0.00275	-0.73699	-0.01968	0.94445	0.05088	0.00468
55.2921	-1.18086	-1.24174	0	-1.24174	0.06088	0.99981	0.00019	0	87.346	1.58021	0.00586	1.56536	1.57122	0.00898	0	0	1	66.0162	-0.73718	-0.7397	0.0036	-0.7361	-0.00107	0.93656	0.05764	0.0058
55.4138	-1.19481	-1.23701	0	-1.23701	0.0422	0.9998	0.0002	0	88.0576	1.60675	0.00586	1.60226	1.60812	-0.00137	0	0	1	66.3047	-0.71916	-0.74016	0.00464	-0.73552	0.01635	0.92791	0.06494	0.00714
55.4869	-1.1502	-1.23417	0	-1.23417	0.08397	0.99979	0.00021	0										66.6221	-0.70863	-0.7413	0.00613	-0.73517	0.02654	0.91711	0.07392	0.00897
55.5844	-1.20158	-1.23038	0	-1.23038	0.0288	0.99978	0.00022	0										66.9202	-0.70644	-0.74306	0.00793	-0.73513	0.02869	0.9056	0.08332	0.01108
55.6818	-1.17927	-1.22659	0	-1.22659	0.04732	0.99977	0.00023	0										67.2183	-0.7115	-0.74555	0.01022	-0.73533	0.02384	0.89262	0.09371	0.01368
55.8279	-1.2186	-1.2209	0	-1.2209	0.0023	0.99975	0.00025	0										67.5356	-0.72034	-0.74912	0.01333	-0.73579	0.01545	0.87699	0.10593	0.01707
55.9253	-1.17696	-1.21711	0	-1.21711	0.04015	0.99974	0.00026	0										67.8145	-0.72994	-0.75314	0.01679	-0.73635	0.00641	0.86156	0.11772	0.02072
56.0227	-1.30791	-1.21331	0	-1.21331	-0.0946	0.99972	0.00028	0										68.1127	-0.72002	-0.75842	0.02141	-0.73701	0.01699	0.84316	0.13141	0.02543
56.1201	-1.24327	-1.20952	0	-1.20952	-0.03376	0.99971	0.00029	0										68.4204	-0.72228	-0.76504	0.0274	-0.73764	0.01535	0.82193	0.14674	0.03134
56.2175	-1.13815	-1.20572	0	-1.20572	0.06757	0.99969	0.0003	0										68.7185	-0.71726	-0.77269	0.03468	-0.73801	0.02075	0.799	0.16272	0.03828
56.3149	-1.14763	-1.20192	0	-1.20192	0.05429	0.99968	0.00032	0										69.007	-0.70499	-0.78139	0.04341	-0.73798	0.03299	0.77443	0.17922	0.04635
56.4123	-1.24821	-1.19811	0	-1.19811	-0.0501	0.99966	0.00034	0										69.3243	-0.69746	-0.79249	0.05532	-0.73717	0.0397	0.74458	0.1984	0.05703
56.5097	-1.11812	-1.19431	0	-1.19431	0.07619	0.99965	0.00035	0										69.6128	-0.68336	-0.80403	0.06867	-0.73536	0.052	0.71478	0.2166	0.06862
56.6071	-1.33918	-1.1905	0	-1.1905	-0.14868	0.99963	0.00037	0										69.911	-0.66646	-0.8175	0.08549	-0.73201	0.06555	0.68123	0.23595	0.08282
56.7045	-1.37614	-1.1867	0	-1.1867	-0.18944	0.99961	0.00039	0										70.2187	-0.6514	-0.83314	0.1067	-0.72644	0.07504	0.6436	0.25621	0.1002
56.8262	-1.13205	-1.18193	0	-1.18193	0.04988	0.99958	0.00041	0										70.5072	-0.6375	-0.84935	0.13069	-0.71866	0.08116	0.60568	0.27504	0.1193
56.9236	-1.22805	-1.17812	0	-1.17812	-0.04993	0.99956	0.00043	0										70.8149	-0.62082	-0.86819	0.16133	-0.70686	0.08604	0.56256	0.29442	0.14302
57.021	-1.16861	-1.1743	0	-1.1743	0.0057	0.99954	0.00046	0										71.1034	-0.59828	-0.88728	0.1955	-0.69178	0.0935	0.51985	0.31139	0.16873
57.1183	-1.0147	-1.17049	0	-1.17049	0.15578	0.99952	0.00048	0										71.4015	-0.57782	-0.90844	0.23706	-0.67138	0.09357	0.47371	0.32717	0.19917
57.2157	-1.15918	-1.16666	0	-1.16666	0.00748	0.9995	0.0005	0										71.7189	-0.55632	-0.93211	0.28891	-0.6432	0.08688	0.42303	0.34104	0.23607
57.3131	-1.17953	-1.16284	0	-1.16284	-0.01669	0.99947	0.00053	0										71.9978	-0.52231	-0.95355	0.34145	-0.6121	0.08979	0.37776	0.34996	0.27243
57.4104	-1.19146	-1.15901	0	-1.15901	-0.03245	0.99944	0.00055	0										72.2959	-0.5036	-0.97627	0.40535	-0.57092	0.06731	0.32927	0.35492	0.31545
57.5321	-1.23501	-1.15423	0	-1.15423	-0.08078	0.99941	0.00059	0										72.6132	-0.47189	-1.00088	0.48235	-0.51853	0.04663	0.27848	0.35523	0.36581
57.6295	-1.34247	-1.15039	0	-1.15039	-0.19208	0.99938	0.00062	0										72.8921	-0.43359	-1.02284	0.55744	-0.4654	0.03182	0.23555	0.35115	0.41349
57.7268	-1.18349	-1.14656	0	-1.14656	-0.03693	0.99935	0.00065	0										73.1999	-0.39865	-1.0451	0.64786	-0.39724	-0.00141	0.19101	0.33997	0.46922
57.7998	-1.24015	-1.14368	0	-1.14368	-0.09648	0.99933	0.00067	0										73.5172	-0.36328	-1.06623	0.74851	-0.31772	-0.04556	0.14908	0.32181	0.52922
57.8971	-1.1871	-1.13983	0	-1.13983	-0.04727	0.99929	0.0007	0										73.7865	-0.31698	-1.08225	0.83872	-0.24353	-0.07345	0.1173	0.30133	0.58128
58.0188	-1.09602	-1.13502	0	-1.13502	0.039	0.99925	0.00075	0										74.0846	-0.26528	-1.098	0.94173	-0.15627	-0.10902	0.08701	0.2743	0.6387
58.1161	-1.3423	-1.13117	0	-1.13117	-0.21113	0.99921	0.00078	0										74.4019	-0.27861	-1.11188	1.05292	-0.05896	-0.21965	0.06054	0.24135	0.69818
58.2135	-1.26469	-1.12731	0	-1.12731	-0.13738	0.99918	0.00082	0										74.6904	-0.17402	-1.12185	1.15324	0.03139	-0.20541	0.04153	0.20899	0.74952
58.3108	-1.07527	-1.12345	0	-1.12345	0.04818	0.99914	0.00086	0										74.9886	-0.07377	-1.12968	1.25389	0.12421	-0.19798	0.02663	0.17479	0.79854
58.4081	-1.0933	-1.11958	0	-1.11958	0.02628	0.99909	0.0009	0										75.3155	0.03022	-1.13579	1.35794	0.22215	-0.19193	0.01532	0.13854	0.84614
58.5054	-1.34678	-1.11571	0	-1.11571	-0.23107	0.99905	0.00095	0										75.5848	0.12826	-1.13916	1.43719	0.29803	-0.16977	0.00917	0.11098	0.87988
58.6027	-1.2935	-1.11184	0	-1.11184	-0.18166	0.999	0.00099	1e-05										75.8925	0.20646	-1.14158	1.51997	0.37839	-0.17193	0.00468	0.08298	0.91235
58.7	-1.392	-1.10796	0	-1.10796	-0.28405	0.99895	0.00104	1e-05										76.181	0.2667	-1.14288	1.58943	0.44655	-0.17984	0.00227	0.06086	0.93686
58.8217	-1.20756	-1.10309	0	-1.10309	-0.10446	0.99889	0.0011	1e-05										76.4792	0.32962	-1.1436	1.65277	0.50917	-0.17955	0.001	0.04262	0.95639
58.919	-1.18181	-1.0992	0	-1.0992	-0.08261	0.99884	0.00116	1e-05										76.7677	0.3934	-1.14393	1.70687	0.56294	-0.16954	0.0004	0.02907	0.97053
59.0406	-1.09336	-1.09432	0	-1.09432	0.00096	0.99877	0.00123	1e-05										77.0946	0.48547	-1.14408	1.76095	0.61687	-0.13139	0.00012	0.01794	0.98194
59.1379	-1.26093	-1.09041	0	-1.09041	-0.17052	0.99871	0.00128	1e-05										77.3831	0.57395	-1.14413	1.80337	0.65924	-0.0853	4e-05	0.01122	0.98874
59.2352	-1.07978	-1.08649	0	-1.08649	0.00672	0.99865	0.00135	1e-05										77.6716	0.68231	-1.14415	1.84188	0.69773	-0.01542	1e-05	0.00678	0.99321
59.3325	-1.0169	-1.08257	0	-1.08257	0.06567	0.99858	0.00141	1e-05										77.9793	0.7668	-1.14415	1.87994	0.73579	0.03101	0	0.00377	0.99622
59.4298	-1.15089	-1.07864	0	-1.07864	-0.07225	0.99851	0.00148	1e-05										78.2678	0.83436	-1.14415	1.91368	0.76953	0.06483	0	0.00206	0.99794
59.527	-1.11723	-1.0747	0	-1.0747	-0.04252	0.99844	0.00155	1e-05										78.5756	0.88914	-1.14415	1.94822	0.80407	0.08508	0	0.00103	0.99897
59.6243	-1.0575	-1.07075	0	-1.07075	0.01326	0.99837	0.00162	1e-05										78.8737	0.9356	-1.14415	1.98082	0.83667	0.09893	0	0.0005	0.9995
59.7216	-1.21039	-1.0668	0	-1.0668	-0.14359	0.99829	0.0017	1e-05										79.1911	1.00315	-1.14415	2.01499	0.87084	0.13231	0	0.00022	0.99978
59.8189	-1.26385	-1.06283	0	-1.06283	-0.20102	0.99821	0.00178	1e-05										79.4699	1.05258	-1.14415	2.04478	0.90063	0.15195	0	0.0001	0.9999
59.9161	-1.14026	-1.05886	0	-1.05886	-0.0814	0.99812	0.00186	1e-05										79.768	1.10847	-1.14415	2.07648	0.93233	0.17614	0	4e-05	0.99996
60.0134	-1.20938	-1.05487	0	-1.05487	-0.15451	0.99803	0.00195	2e-05										80.0758	1.15191	-1.14415	2.10913	0.96498	0.18693	0	1e-05	0.99999
60.1107	-1.37397	-1.05087	0	-1.05087	-0.3231	0.99794	0.00205	2e-05										80.3643	1.1688	-1.14415	2.13971	0.99556	0.17324	0	0	1
60.2322	-1.04461	-1.04587	0	-1.04587	0.00126	0.99781	0.00217	2e-05										80.6624	1.23722	-1.14415	2.1713	1.02715	0.21007	0	0	1
60.3538	-1.07958	-1.04084	0	-1.04084	-0.03873	0.99768	0.0023	2e-05										80.9701	1.28887	-1.14415	2.20391	1.05976	0.22912	0	0	1
60.451	-1.0868	-1.03681	0	-1.03681	-0.04999	0.99757	0.0024	2e-05										81.2779	1.3003	-1.14415	2.23651	1.09236	0.20794	0	0	1
60.5483	-1.13064	-1.03276	0	-1.03276	-0.09787	0.99746	0.00252	2e-05										81.5664	1.29721	-1.14415	2.26707	1.12292	0.17429	0	0	1
60.6455	-0.93613	-1.0287	0	-1.0287	0.09257	0.99734	0.00264	3e-05										81.8645	1.2833	-1.14415	2.29866	1.15451	0.1288	0	0	1
60.7428	-1.35302	-1.02462	0	-1.02462	-0.3284	0.99721	0.00276	3e-05										82.1626	1.28882	-1.14415	2.33024	1.18609	0.10274	0	0	1
60.84	-1.02314	-1.02053	0	-1.02053	-0.0026	0.99708	0.00289	3e-05										82.4607	1.33019	-1.14415	2.36182	1.21767	0.11252	0	0	1
60.9372	-1.19756	-1.01643	0	-1.01643	-0.18112	0.99694	0.00303	3e-05										82.7588	1.34881	-1.14415	2.3934	1.24925	0.09956	0	0	1
61.0345	-0.96032	-1.01231	0	-1.01231	0.052	0.9968	0.00317	3e-05										83.057	1.35846	-1.14415	2.42498	1.28083	0.07763	0	0	1
61.1317	-1.06758	-1.00818	0	-1.00818	-0.0594	0.99665	0.00332	4e-05										83.3647	1.37589	-1.14415	2.45759	1.31344	0.06246	0	0	1
61.2532	-1.30315	-1.00298	-1e-05	-1.00299	-0.30016	0.99645	0.00351	4e-05										83.6532	1.39435	-1.14415	2.48815	1.344	0.05035	0	0	1
61.3505	-0.94671	-0.99881	-1e-05	-0.99882	0.0521	0.99628	0.00367	4e-05										83.9609	1.42673	-1.14415	2.52075	1.3766	0.05013	0	0	1
61.4477	-0.93645	-0.99461	-1e-05	-0.99462	0.05817	0.99611	0.00385	5e-05										84.2398	1.4419	-1.14415	2.5503	1.40615	0.03576	0	0	1
61.5449	-1.219	-0.9904	-1e-05	-0.99041	-0.22859	0.99592	0.00402	5e-05										84.5571	1.45286	-1.14415	2.58392	1.43977	0.0131	0	0	1
61.6664	-1.20848	-0.98511	-1e-05	-0.98512	-0.22337	0.99568	0.00426	6e-05										84.8457	1.46346	-1.14415	2.61448	1.47033	-0.00686	0	0	1
61.7636	-1.06521	-0.98085	-1e-05	-0.98086	-0.08436	0.99548	0.00446	6e-05										85.1438	1.50061	-1.14415	2.64606	1.50191	-0.0013	0	0	1
61.8608	-0.97301	-0.97656	-1e-05	-0.97657	0.00357	0.99527	0.00466	7e-05										85.4515	1.52149	-1.14415	2.67866	1.53451	-0.01302	0	0	1
61.958	-1.20028	-0.97226	-1e-05	-0.97227	-0.22801	0.99505	0.00488	7e-05										85.7496	1.55427	-1.14415	2.71024	1.56609	-0.01182	0	0	1
62.0552	-1.22045	-0.96792	-1e-05	-0.96793	-0.25251	0.99482	0.00511	8e-05										86.0573	1.58463	-1.14415	2.74285	1.5987	-0.01406	0	0	1
62.1524	-1.07267	-0.96357	-1e-05	-0.96358	-0.10909	0.99457	0.00534	8e-05										86.3459	1.60146	-1.14415	2.77341	1.62926	-0.0278	0	0	1
62.2739	-1.28543	-0.95808	-1e-05	-0.95809	-0.32733	0.99426	0.00565	9e-05										86.644	1.6391	-1.14415	2.80499	1.66084	-0.02174	0	0	1
62.3468	-1.18253	-0.95477	-1e-05	-0.95478	-0.22775	0.99406	0.00585	0.0001										86.9421	1.658	-1.14415	2.83657	1.69242	-0.03442	0	0	1
62.4683	-1.11252	-0.94922	-2e-05	-0.94924	-0.16328	0.99371	0.00619	0.00011										87.2498	1.6359	-1.14415	2.86917	1.72502	-0.08912	0	0	1
62.5655	-1.1311	-0.94474	-2e-05	-0.94476	-0.18634	0.99342	0.00647	0.00011										87.5383	1.72793	-1.14415	2.89974	1.75559	-0.02765	0	0	1
62.6627	-0.93151	-0.94023	-2e-05	-0.94025	0.00874	0.99311	0.00677	0.00012										87.8364	1.74044	-1.14415	2.93132	1.78717	-0.04673	0	0	1
62.7355	-1.06036	-0.93683	-2e-05	-0.93685	-0.12351	0.99287	0.007	0.00013										88.1442	1.73469	-1.14415	2.96392	1.81977	-0.08508	0	0	1
62.8813	-1.02542	-0.92996	-2e-05	-0.92998	-0.09544	0.99237	0.00749	0.00014										88.4423	1.74948	-1.14415	2.9955	1.85135	-0.10187	0	0	1
62.9785	-1.01465	-0.92533	-3e-05	-0.92536	-0.08929	0.99201	0.00783	0.00016										88.7404	1.77959	-1.14415	3.02709	1.88294	-0.10334	0	0	1
63.0757	-1.07767	-0.92067	-3e-05	-0.9207	-0.15697	0.99164	0.00819	0.00017										89.0289	1.81636	-1.14415	3.05765	1.9135	-0.09714	0	0	1
63.1728	-0.94076	-0.91597	-3e-05	-0.916	-0.02476	0.99126	0.00856	0.00018										89.3366	1.84045	-1.14415	3.09025	1.9461	-0.10565	0	0	1
63.27	-1.00731	-0.91122	-3e-05	-0.91125	-0.09605	0.99085	0.00895	0.00019
63.3672	-1.07738	-0.90643	-4e-05	-0.90647	-0.17091	0.99043	0.00936	0.00021
63.4643	-0.87496	-0.9016	-4e-05	-0.90164	0.02668	0.98999	0.00979	0.00022
63.5858	-1.06805	-0.89549	-4e-05	-0.89553	-0.17251	0.98941	0.01035	0.00025
63.7072	-0.96	-0.88931	-5e-05	-0.88936	-0.07064	0.9888	0.01093	0.00027
63.8044	-1.05051	-0.8843	-5e-05	-0.88435	-0.16615	0.98828	0.01143	0.00029
63.9015	-0.87539	-0.87924	-6e-05	-0.8793	0.00391	0.98774	0.01195	0.00031
63.9987	-0.89409	-0.87412	-6e-05	-0.87418	-0.0199	0.98718	0.01249	0.00034
64.0958	-1.00791	-0.86895	-7e-05	-0.86902	-0.1389	0.98659	0.01305	0.00036
64.1929	-0.94709	-0.86371	-8e-05	-0.86379	-0.0833	0.98598	0.01363	0.00039
64.2901	-1.07579	-0.85841	-8e-05	-0.85849	-0.2173	0.98533	0.01425	0.00042
64.3872	-1.07166	-0.85304	-9e-05	-0.85313	-0.21853	0.98466	0.01489	0.00045
64.4844	-0.8743	-0.84759	-0.0001	-0.84769	-0.0266	0.98396	0.01555	0.00049
64.6301	-0.76862	-0.8393	-0.00011	-0.83941	0.07079	0.98285	0.01661	0.00054
64.7272	-0.94564	-0.83367	-0.00012	-0.83379	-0.11185	0.98207	0.01735	0.00058
64.8243	-0.80561	-0.82797	-0.00013	-0.8281	0.02249	0.98125	0.01812	0.00063
64.9214	-0.75383	-0.82218	-0.00014	-0.82232	0.06849	0.9804	0.01893	0.00067
65.0185	-0.84598	-0.81631	-0.00015	-0.81646	-0.02952	0.97951	0.01976	0.00072
65.1157	-0.91588	-0.81033	-0.00017	-0.8105	-0.10538	0.97858	0.02064	0.00078
65.2128	-0.91264	-0.80427	-0.00018	-0.80445	-0.10819	0.97761	0.02155	0.00084
65.3099	-0.99687	-0.79811	-0.0002	-0.79831	-0.19857	0.9766	0.0225	0.0009
65.4556	-0.71458	-0.78868	-0.00022	-0.7889	0.07431	0.97499	0.024	0.001
65.5527	-0.88184	-0.78225	-0.00024	-0.78249	-0.09935	0.97386	0.02506	0.00108
65.6498	-0.76067	-0.77571	-0.00026	-0.77597	0.0153	0.97268	0.02616	0.00116
65.7469	-0.75146	-0.76906	-0.00028	-0.76934	0.01789	0.97146	0.0273	0.00124
65.844	-0.77281	-0.76229	-0.00031	-0.7626	-0.01021	0.97017	0.02849	0.00133
65.9411	-0.8632	-0.75538	-0.00033	-0.75571	-0.10748	0.96883	0.02973	0.00143
66.0382	-0.68976	-0.74834	-0.00036	-0.7487	0.05894	0.96743	0.03102	0.00154
66.1595	-0.77839	-0.73936	-0.0004	-0.73976	-0.03862	0.9656	0.03271	0.00169
66.2809	-0.77873	-0.73016	-0.00044	-0.7306	-0.04814	0.96367	0.03449	0.00184
66.378	-0.66061	-0.72261	-0.00048	-0.72309	0.06249	0.96205	0.03597	0.00198
66.4751	-0.7173	-0.71491	-0.00052	-0.71543	-0.00187	0.96036	0.03752	0.00212
66.5722	-0.71432	-0.70706	-0.00056	-0.70762	-0.0067	0.9586	0.03912	0.00228
66.6693	-0.65645	-0.69904	-0.00061	-0.69965	0.0432	0.95676	0.04079	0.00245
66.7663	-0.78064	-0.69084	-0.00066	-0.6915	-0.08914	0.95484	0.04253	0.00263
66.8877	-0.62009	-0.68032	-0.00073	-0.68105	0.06095	0.95232	0.0448	0.00287
66.9848	-0.62004	-0.6717	-0.00079	-0.67249	0.05246	0.95022	0.0467	0.00308
67.1061	-0.43796	-0.66066	-0.00087	-0.66153	0.22357	0.94746	0.04917	0.00337
67.2032	-0.62908	-0.65157	-0.00094	-0.65251	0.02343	0.94515	0.05124	0.00361
67.3003	-0.70005	-0.64227	-0.00102	-0.64329	-0.05676	0.94274	0.05339	0.00387
67.3973	-0.47076	-0.63278	-0.0011	-0.63388	0.16312	0.94024	0.05561	0.00416
67.4944	-0.61313	-0.62304	-0.00119	-0.62423	0.0111	0.93762	0.05792	0.00446
67.5915	-0.56568	-0.61304	-0.00129	-0.61433	0.04865	0.93489	0.06033	0.00478
67.6885	-0.51896	-0.60281	-0.00139	-0.6042	0.08525	0.93206	0.06282	0.00513
67.7856	-0.7234	-0.59234	-0.0015	-0.59384	-0.12956	0.92911	0.0654	0.0055
67.8826	-0.61088	-0.5816	-0.00162	-0.58322	-0.02765	0.92604	0.06807	0.00589
67.9797	-0.57239	-0.57056	-0.00175	-0.57231	-7e-05	0.92284	0.07085	0.00631
68.101	-0.50468	-0.55638	-0.00193	-0.55831	0.05363	0.91865	0.07446	0.00689
68.2223	-0.5202	-0.54176	-0.00212	-0.54388	0.02369	0.91426	0.07823	0.0075
68.3194	-0.45564	-0.5297	-0.00229	-0.53199	0.07635	0.91058	0.08138	0.00804
68.4164	-0.4132	-0.51732	-0.00247	-0.51979	0.1066	0.90676	0.08463	0.00861
68.5135	-0.67349	-0.50461	-0.00267	-0.50728	-0.16622	0.90278	0.088	0.00923
68.6105	-0.26767	-0.49159	-0.00288	-0.49447	0.2268	0.89865	0.09147	0.00988
68.7076	-0.52237	-0.4782	-0.0031	-0.4813	-0.04106	0.89436	0.09507	0.01058
68.8046	-0.5293	-0.46445	-0.00335	-0.4678	-0.06151	0.88989	0.09879	0.01132
68.9017	-0.40008	-0.45031	-0.00361	-0.45392	0.05385	0.88525	0.10263	0.01212
68.9987	-0.54982	-0.43584	-0.00389	-0.43973	-0.11009	0.88044	0.10659	0.01297
69.0957	-0.18211	-0.42097	-0.00419	-0.42516	0.24305	0.87545	0.11068	0.01387
69.1928	-0.10606	-0.40565	-0.00451	-0.41016	0.30411	0.87025	0.11491	0.01485
69.2898	-0.17694	-0.38994	-0.00486	-0.3948	0.21786	0.86486	0.11926	0.01588
69.3868	-0.47937	-0.37383	-0.00523	-0.37906	-0.10031	0.85928	0.12375	0.01698
69.4839	-0.30651	-0.35727	-0.00563	-0.3629	0.05639	0.85348	0.12836	0.01815
69.5809	-0.34905	-0.34025	-0.00606	-0.34631	-0.00274	0.84747	0.13312	0.01941
69.7022	-0.30888	-0.31831	-0.00664	-0.32495	0.01608	0.83964	0.13927	0.02109
69.8235	-0.40363	-0.29569	-0.00728	-0.30297	-0.10066	0.83148	0.14562	0.0229
69.9205	-0.15804	-0.27704	-0.00782	-0.28486	0.12682	0.82468	0.15086	0.02446
70.0175	-0.00417	-0.25786	-0.00841	-0.26627	0.26211	0.81763	0.15624	0.02613
70.1145	-0.10663	-0.23819	-0.00904	-0.24723	0.14059	0.81035	0.16176	0.0279
70.2116	-0.41542	-0.21802	-0.00971	-0.22773	-0.18769	0.80281	0.16741	0.02977
70.3086	0.01352	-0.19735	-0.01043	-0.20778	0.22129	0.79503	0.1732	0.03177
70.4056	-0.16671	-0.17609	-0.0112	-0.18729	0.02058	0.78697	0.17913	0.0339
70.5026	0.06909	-0.15429	-0.01202	-0.16631	0.2354	0.77865	0.18519	0.03616
70.5996	-0.01174	-0.132	-0.0129	-0.1449	0.13316	0.77007	0.19138	0.03855
70.6966	0.06195	-0.10917	-0.01383	-0.123	0.18495	0.76123	0.19768	0.04109
70.7937	-0.06283	-0.08568	-0.01484	-0.10052	0.03769	0.75207	0.20413	0.0438
70.8907	0.10902	-0.06165	-0.01591	-0.07756	0.18657	0.74264	0.2107	0.04667
70.9877	0.22128	-0.03709	-0.01705	-0.05414	0.27542	0.73294	0.21736	0.0497
71.0847	0.01915	-0.012	-0.01826	-0.03026	0.04941	0.72297	0.22412	0.0529
71.1817	0.27211	0.01374	-0.01955	-0.00581	0.27792	0.71268	0.23101	0.05632
71.3029	0.28075	0.04673	-0.02129	0.02544	0.25531	0.6994	0.23974	0.06087
71.3757	0.34753	0.06694	-0.0224	0.04454	0.30299	0.69122	0.24504	0.06375
71.4727	0.31577	0.0943	-0.02396	0.07034	0.24543	0.68008	0.25215	0.06777
71.5939	0.10359	0.12942	-0.02605	0.10337	0.00021	0.66571	0.26115	0.07314
71.7152	0.35736	0.16547	-0.02831	0.13716	0.22019	0.65087	0.27024	0.0789
71.8122	0.36366	0.19482	-0.03023	0.16459	0.19907	0.6387	0.27753	0.08378
71.9092	0.38588	0.2247	-0.03227	0.19243	0.19345	0.62625	0.28482	0.08891
72.0062	0.64464	0.25522	-0.03445	0.22077	0.42387	0.61349	0.29216	0.09436
72.1032	0.37793	0.28627	-0.03675	0.24952	0.12841	0.60045	0.29949	0.10009
72.2002	0.25402	0.31771	-0.03918	0.27853	-0.0245	0.58716	0.30675	0.1061
72.2972	0.33187	0.34956	-0.04175	0.30781	0.02406	0.57363	0.31394	0.11241
72.3942	0.27951	0.38202	-0.04448	0.33754	-0.05803	0.55981	0.32112	0.11907
72.4912	0.45396	0.41494	-0.04736	0.36758	0.08637	0.54573	0.32822	0.12608
72.5882	0.56032	0.44816	-0.05039	0.39777	0.16256	0.53145	0.33516	0.13341
72.6851	0.6178	0.48157	-0.05358	0.42799	0.18981	0.517	0.34192	0.14106
72.7821	0.57613	0.51557	-0.05695	0.45862	0.11751	0.50228	0.3486	0.14912
72.8791	0.5989	0.54994	-0.06051	0.48943	0.10947	0.48736	0.35512	0.15757
72.9761	0.64488	0.58445	-0.06425	0.5202	0.12467	0.47229	0.36137	0.16638
73.0973	0.32647	0.62763	-0.06917	0.55846	-0.23199	0.4533	0.36876	0.17791
73.1943	0.79022	0.66267	-0.07334	0.58933	0.2009	0.4379	0.37449	0.18763
73.2671	0.70804	0.68911	-0.07661	0.6125	0.09555	0.42625	0.37861	0.1952
73.3883	0.78745	0.73298	-0.0823	0.65068	0.13677	0.4068	0.38496	0.20831
73.461	0.67993	0.75903	-0.08586	0.67317	0.00676	0.39513	0.38838	0.21645
73.5822	0.69518	0.80297	-0.09208	0.71089	-0.0157	0.37556	0.39386	0.2306
73.655	0.72558	0.82948	-0.09599	0.73349	-0.00791	0.36377	0.39693	0.23945
73.8005	0.74067	0.88166	-0.10417	0.77749	-0.03682	0.3403	0.40202	0.25782
73.8974	0.95829	0.91552	-0.10988	0.80564	0.15265	0.3248	0.4045	0.27054
73.9944	0.75445	0.94986	-0.11585	0.83401	-0.07956	0.3093	0.40686	0.28376
74.0914	0.90382	0.98413	-0.12205	0.86208	0.04174	0.29389	0.40884	0.29742
74.1884	0.7815	1.01757	-0.12847	0.8891	-0.1076	0.27868	0.41004	0.31146
74.2611	0.85498	1.04168	-0.13341	0.90827	-0.05329	0.26746	0.41024	0.32221
74.3823	0.94404	1.08127	-0.14196	0.93931	0.00473	0.24894	0.40976	0.3407
74.4793	0.95858	1.1128	-0.14908	0.96372	-0.00515	0.23433	0.40896	0.35597
74.5278	0.9593	1.12851	-0.15271	0.9758	-0.0165	0.22714	0.40844	0.36374
74.6247	0.9916	1.15977	-0.16012	0.99965	-0.00805	0.21307	0.40726	0.37948
74.746	0.90098	1.19771	-0.16968	1.02803	-0.12704	0.19596	0.40483	0.39965
74.8187	0.97097	1.21918	-0.17559	1.04359	-0.07262	0.1859	0.4024	0.41203
74.9641	0.93471	1.2602	-0.18773	1.07247	-0.13776	0.16645	0.39615	0.43728
75.0369	0.99143	1.28021	-0.19394	1.08627	-0.09483	0.15714	0.39271	0.45009
75.1339	0.88709	1.30621	-0.20237	1.10384	-0.21675	0.14515	0.38768	0.46737
75.2551	1.08881	1.33676	-0.21317	1.12359	-0.03477	0.13069	0.38003	0.48934
75.352	1.03027	1.35986	-0.22198	1.13788	-0.10762	0.11967	0.37312	0.5071
75.449	0.86634	1.38202	-0.23089	1.15113	-0.28479	0.10927	0.36578	0.52493
75.546	0.91812	1.4031	-0.23991	1.16319	-0.24506	0.0994	0.35789	0.54285
75.6429	1.11152	1.42282	-0.24907	1.17375	-0.06223	0.08997	0.3492	0.56089
75.7399	1.09751	1.44133	-0.25831	1.18302	-0.08551	0.08105	0.3399	0.57897
75.8369	1.24378	1.4587	-0.26759	1.19111	0.05267	0.07278	0.33022	0.59695
75.9338	0.99374	1.47493	-0.27689	1.19804	-0.2043	0.06513	0.32018	0.6148
76.0308	0.84166	1.48994	-0.28626	1.20368	-0.36202	0.0579	0.30951	0.63265
76.1278	0.98906	1.50376	-0.29565	1.20811	-0.21905	0.05117	0.2984	0.65038
76.2247	0.99678	1.51644	-0.30499	1.21145	-0.21468	0.04505	0.28707	0.66782
76.3459	1.10528	1.53079	-0.31657	1.21422	-0.10893	0.03823	0.27264	0.68922
76.4429	1.0648	1.54107	-0.32583	1.21524	-0.15044	0.03321	0.2607	0.70613
76.5399	1.04261	1.55033	-0.33501	1.21532	-0.17271	0.02864	0.24858	0.72274
76.6368	1.03818	1.55862	-0.34405	1.21457	-0.17638	0.02461	0.23647	0.73888
76.7338	1.21662	1.566	-0.35294	1.21306	0.00356	0.02109	0.22441	0.75456
76.855	1.10329	1.57406	-0.36393	1.21013	-0.10684	0.01712	0.20921	0.7737
76.952	1.04087	1.57962	-0.37255	1.20707	-0.1662	0.01434	0.19712	0.78851
77.0489	1.19145	1.58445	-0.38095	1.2035	-0.01205	0.01198	0.18529	0.80271
77.1459	0.70001	1.58862	-0.38915	1.19947	-0.49947	0.00998	0.17372	0.81635
77.2428	0.8772	1.59222	-0.39719	1.19503	-0.31783	0.00819	0.16229	0.82955
77.3398	1.20916	1.59528	-0.40503	1.19025	0.01892	0.00664	0.15111	0.84224
77.4368	0.80857	1.59785	-0.41263	1.18522	-0.37665	0.00535	0.14034	0.85429
77.5337	1.27638	1.6	-0.41994	1.18006	0.09632	0.00433	0.13005	0.86565
77.6307	1.21812	1.60178	-0.42707	1.17471	0.04341	0.00344	0.12004	0.87655
77.7276	1.12973	1.60326	-0.43398	1.16928	-0.03955	0.00268	0.11041	0.8869
77.8246	1.07688	1.60445	-0.44063	1.16382	-0.08694	0.00207	0.10128	0.89663
77.9458	1.13695	1.60561	-0.44853	1.15708	-0.02013	0.00152	0.09065	0.90785
78.0185	1.12658	1.60616	-0.45312	1.15304	-0.02646	0.00124	0.08456	0.91422
78.164	1.20145	1.60702	-0.46193	1.14509	0.05636	0.00079	0.07312	0.92609
78.2367	1.25225	1.60733	-0.46611	1.14122	0.11102	0.00063	0.06785	0.93152
78.3579	1.05399	1.60774	-0.47274	1.135	-0.08101	0.00044	0.05975	0.93983
78.4548	1.09823	1.60797	-0.47783	1.13014	-0.03191	0.00032	0.0537	0.946
78.5518	1.13877	1.60815	-0.48272	1.12543	0.01335	0.00022	0.04807	0.95171
78.6488	0.97227	1.60828	-0.48738	1.1209	-0.14863	0.00015	0.04293	0.95691
78.7457	1.19266	1.60837	-0.49179	1.11658	0.07608	0.00011	0.03829	0.9616
78.8427	1.07225	1.60844	-0.49605	1.11239	-0.04014	8e-05	0.03397	0.96595
78.9397	1.08477	1.60848	-0.50014	1.10834	-0.02358	5e-05	0.03001	0.96994
79.0366	0.96447	1.60852	-0.50404	1.10448	-0.14001	3e-05	0.02644	0.97353
79.1336	0.91907	1.60854	-0.50774	1.1008	-0.18172	2e-05	0.02327	0.97671
79.2548	1.04876	1.60856	-0.51219	1.09637	-0.04761	1e-05	0.01969	0.98029
79.3275	0.92939	1.60856	-0.51476	1.0938	-0.16442	1e-05	0.01775	0.98225
79.4245	1.11453	1.60857	-0.51806	1.09051	0.02402	0	0.0154	0.98459
79.5699	0.97132	1.60857	-0.52274	1.08583	-0.11452	0	0.01244	0.98756
79.6669	1.11476	1.60857	-0.52574	1.08283	0.03193	0	0.0107	0.9893
79.7638	1.12063	1.60858	-0.52865	1.07993	0.0407	0	0.00915	0.99084
79.8608	1.24768	1.60858	-0.53145	1.07713	0.17056	0	0.00782	0.99218
79.9577	1.25537	1.60858	-0.53415	1.07443	0.18095	0	0.00668	0.99332
80.0547	1.13415	1.60858	-0.5368	1.07178	0.06237	0	0.00565	0.99435
80.1517	1.21451	1.60858	-0.53938	1.0692	0.14531	0	0.00475	0.99525
80.2486	0.87287	1.60858	-0.54189	1.06669	-0.19382	0	0.00398	0.99602
80.3456	1.21844	1.60858	-0.54434	1.06424	0.1542	0	0.00335	0.99665
80.4668	1.16085	1.60858	-0.54734	1.06124	0.09961	0	0.00266	0.99734
80.5638	1.18689	1.60858	-0.5497	1.05888	0.12801	0	0.00219	0.99781
80.6607	1.07179	1.60858	-0.55201	1.05657	0.01523	0	0.0018	0.9982
80.782	0.99816	1.60858	-0.55486	1.05372	-0.05556	0	0.00141	0.99859
80.8789	1.13169	1.60858	-0.55711	1.05147	0.08022	0	0.00115	0.99885
80.9759	1.1032	1.60858	-0.55934	1.04924	0.05396	0	0.00092	0.99908
81.0729	1.04654	1.60858	-0.56154	1.04704	-0.0005	0	0.00074	0.99926
81.1698	1.12123	1.60858	-0.56372	1.04486	0.07638	0	0.0006	0.9994
81.2668	1.04284	1.60858	-0.5659	1.04268	0.00016	0	0.00048	0.99952
81.3638	1.04888	1.60858	-0.56806	1.04052	0.00836	0	0.00037	0.99963
81.4607	1.12635	1.60858	-0.57021	1.03837	0.08798	0	0.00029	0.99971
81.5577	1.15186	1.60858	-0.57235	1.03623	0.11564	0	0.00023	0.99977
81.6547	1.14695	1.60858	-0.57449	1.03409	0.11286	0	0.00018	0.99982
81.7759	1.32651	1.60858	-0.57715	1.03143	0.29508	0	0.00013	0.99987
81.8728	1.06699	1.60858	-0.57927	1.02931	0.03769	0	0.0001	0.9999
81.9941	1.06081	1.60858	-0.58192	1.02666	0.03415	0	7e-05	0.99993
82.091	1.17047	1.60858	-0.58403	1.02455	0.14593	0	5e-05	0.99995
82.188	1.14591	1.60858	-0.58615	1.02243	0.12348	0	4e-05	0.99996
82.285	1.24988	1.60858	-0.58826	1.02032	0.22956	0	3e-05	0.99997
82.382	1.02709	1.60858	-0.59037	1.01821	0.00888	0	2e-05	0.99998
82.5032	1.10528	1.60858	-0.59301	1.01557	0.08971	0	1e-05	0.99999
82.6002	1.37483	1.60858	-0.59511	1.01347	0.36137	0	1e-05	0.99999
82.6971	1.24309	1.60858	-0.59722	1.01136	0.23173	0	1e-05	0.99999
82.7699	1.027	1.60858	-0.5988	1.00978	0.01723	0	1e-05	0.99999
82.9153	1.02902	1.60858	-0.60196	1.00662	0.02241	0	0	1
83.0123	1.10693	1.60858	-0.60407	1.00451	0.10242	0	0	1
83.1093	1.21064	1.60858	-0.60617	1.00241	0.20824	0	0	1
83.2063	1.18842	1.60858	-0.60828	1.0003	0.18812	0	0	1
83.3033	1.20408	1.60858	-0.61039	0.99819	0.20589	0	0	1
83.4003	1.07451	1.60858	-0.61249	0.99609	0.07842	0	0	1
83.4972	0.92913	1.60858	-0.6146	0.99398	-0.06485	0	0	1
83.5942	1.00813	1.60858	-0.6167	0.99188	0.01626	0	0	1
83.6912	1.06783	1.60858	-0.61881	0.98977	0.07807	0	0	1
83.7882	1.01573	1.60858	-0.62092	0.98766	0.02807	0	0	1
83.8852	0.98285	1.60858	-0.62302	0.98556	-0.00271	0	0	1
84.0307	1.29016	1.60858	-0.62618	0.9824	0.30777	0	0	1
84.1277	0.92237	1.60858	-0.62829	0.98029	-0.05792	0	0	1
84.2247	1.03093	1.60858	-0.63039	0.97819	0.05275	0	0	1
84.3217	1.25153	1.60858	-0.6325	0.97608	0.27545	0	0	1
84.4187	1.11019	1.60858	-0.63461	0.97397	0.13622	0	0	1
84.5156	1.18001	1.60858	-0.63671	0.97187	0.20814	0	0	1
84.6126	1.12118	1.60858	-0.63882	0.96976	0.15141	0	0	1
84.7096	1.22954	1.60858	-0.64092	0.96766	0.26188	0	0	1
84.8066	1.02356	1.60858	-0.64303	0.96555	0.05802	0	0	1
84.9036	0.96727	1.60858	-0.64514	0.96344	0.00383	0	0	1
85.0006	1.09459	1.60858	-0.64724	0.96134	0.13326	0	0	1
85.0976	1.09089	1.60858	-0.64935	0.95923	0.13166	0	0	1
85.1946	1.12901	1.60858	-0.65145	0.95713	0.17188	0	0	1
85.2917	1.01553	1.60858	-0.65356	0.95502	0.06052	0	0	1
85.3887	0.96485	1.60858	-0.65567	0.95291	0.01194	0	0	1
85.4857	1.13481	1.60858	-0.65777	0.95081	0.18401	0	0	1
85.5827	1.09034	1.60858	-0.65988	0.9487	0.14165	0	0	1
85.6797	1.18735	1.60858	-0.66199	0.94659	0.24076	0	0	1
85.7767	1.2046	1.60858	-0.66409	0.94449	0.26012	0	0	1
85.9222	0.96742	1.60858	-0.66725	0.94133	0.02609	0	0	1
86.0192	1.04324	1.60858	-0.66936	0.93922	0.10402	0	0	1
86.092	0.9367	1.60858	-0.67094	0.93764	-0.00094	0	0	1
86.2133	0.85059	1.60858	-0.67357	0.93501	-0.08441	0	0	1
86.3103	0.93213	1.60858	-0.67568	0.9329	-0.00076	0	0	1
86.4073	0.97612	1.60858	-0.67779	0.93079	0.04532	0	0	1
86.5043	1.20367	1.60858	-0.67989	0.92869	0.27499	0	0	1
86.6013	1.07442	1.60858	-0.682	0.92658	0.14784	0	0	1
86.6984	1.18654	1.60858	-0.68411	0.92447	0.26207	0	0	1
86.8197	1.01261	1.60858	-0.68674	0.92184	0.09077	0	0	1
86.9167	1.01033	1.60858	-0.68885	0.91973	0.0906	0	0	1
86.9895	0.81773	1.60858	-0.69043	0.91815	-0.10042	0	0	1
87.0865	0.67698	1.60858	-0.69253	0.91605	-0.23906	0	0	1
87.1835	1.0003	1.60858	-0.69464	0.91394	0.08636	0	0	1
87.2805	0.92965	1.60858	-0.69675	0.91183	0.01782	0	0	1
87.3533	1.04394	1.60858	-0.69833	0.91025	0.13368	0	0	1
87.4261	0.88948	1.60858	-0.69991	0.90867	-0.01919	0	0	1
87.4989	0.85036	1.60858	-0.70149	0.90709	-0.05673	0	0	1
87.5474	0.94462	1.60858	-0.70254	0.90604	0.03858	0	0	1
87.6202	1.00689	1.60858	-0.70412	0.90446	0.10243	0	0	1
87.6687	1.02952	1.60858	-0.70518	0.9034	0.12611	0	0	1
87.7415	0.7858	1.60858	-0.70676	0.90182	-0.11602	0	0	1
87.79	0.95846	1.60858	-0.70781	0.90077	0.05769	0	0	1
87.8385	0.86778	1.60858	-0.70886	0.89972	-0.03193	0	0	1
87.887	1.04867	1.60858	-0.70992	0.89866	0.15001	0	0	1
87.9356	0.81843	1.60858	-0.71097	0.89761	-0.07918	0	0	1
87.9841	0.95502	1.60858	-0.71202	0.89656	0.05847	0	0	1
88.0084	1.01088	1.60858	-0.71255	0.89603	0.11485	0	0	1
88.0326	0.92722	1.60858	-0.71308	0.8955	0.03172	0	0	1
88.0811	1.12508	1.60858	-0.71413	0.89445	0.23063	0	0	1
88.1297	0.78413	1.60858	-0.71519	0.89339	-0.10926	0	0	1
88.1539	0.94262	1.60858	-0.71571	0.89287	0.04976	0	0	1
88.1782	0.81921	1.60858	-0.71624	0.89234	-0.07313	0	0	1
88.2025	0.7474	1.60858	-0.71677	0.89181	-0.14441	0	0	1
88.251	0.86466	1.60858	-0.71782	0.89076	-0.0261	0	0	1
88.2752	0.92355	1.60858	-0.71834	0.89024	0.03332	0	0	1
88.2752	0.80297	1.60858	-0.71834	0.89024	-0.08726	0	0	1
88.2995	0.85397	1.60858	-0.71887	0.88971	-0.03573	0	0	1
88.3238	0.59598	1.60858	-0.7194	0.88918	-0.29319	0	0	1
88.348	0.77959	1.60858	-0.71993	0.88865	-0.10906	0	0	1
88.3723	0.84576	1.60858	-0.72045	0.88813	-0.04236	0	0	1
88.3966	0.88943	1.60858	-0.72098	0.8876	0.00183	0	0	1
88.3966	0.67802	1.60858	-0.72098	0.8876	-0.20958	0	0	1
88.4208	0.85044	1.60858	-0.72151	0.88707	-0.03663	0	0	1
88.4451	0.83733	1.60858	-0.72203	0.88655	-0.04922	0	0	1
88.4451	0.90049	1.60858	-0.72203	0.88655	0.01395	0	0	1
88.4693	0.59153	1.60858	-0.72256	0.88602	-0.29449	0	0	1
88.4936	0.96727	1.60858	-0.72309	0.88549	0.08178	0	0	1
88.4936	0.89833	1.60858	-0.72309	0.88549	0.01284	0	0	1
88.4936	0.74067	1.60858	-0.72309	0.88549	-0.14482	0	0	1
88.4936	0.85611	1.60858	-0.72309	0.88549	-0.02938	0	0	1
88.5421	0.75535	1.60858	-0.72414	0.88444	-0.12909	0	0	1
88.5421	0.7083	1.60858	-0.72414	0.88444	-0.17613	0	0	1
88.5664	0.75916	1.60858	-0.72467	0.88391	-0.12475	0	0	1
88.5664	0.57055	1.60858	-0.72467	0.88391	-0.31336	0	0	1
88.5907	0.81401	1.60858	-0.7252	0.88338	-0.06938	0	0	1
88.5907	0.68926	1.60858	-0.7252	0.88338	-0.19412	0	0	1
88.5907	0.78722	1.60858	-0.7252	0.88338	-0.09616	0	0	1
88.5907	0.93973	1.60858	-0.7252	0.88338	0.05635	0	0	1
88.6149	0.67868	1.60858	-0.72572	0.88286	-0.20417	0	0	1
88.6392	0.71038	1.60858	-0.72625	0.88233	-0.17195	0	0	1
88.6392	0.72486	1.60858	-0.72625	0.88233	-0.15747	0	0	1
88.6392	0.67435	1.60858	-0.72625	0.88233	-0.20798	0	0	1
88.6392	0.5073	1.60858	-0.72625	0.88233	-0.37503	0	0	1
88.6635	0.8288	1.60858	-0.72678	0.8818	-0.053	0	0	1
88.6877	0.68923	1.60858	-0.7273	0.88128	-0.19204	0	0	1
88.6877	0.6651	1.60858	-0.7273	0.88128	-0.21617	0	0	1
88.6877	0.93332	1.60858	-0.7273	0.88128	0.05204	0	0	1
88.6877	0.90757	1.60858	-0.7273	0.88128	0.0263	0	0	1
88.6877	0.70536	1.60858	-0.7273	0.88128	-0.17592	0	0	1
88.6877	0.85385	1.60858	-0.7273	0.88128	-0.02742	0	0	1

## Sheet: Kinetics
Signal_1.1.DhaA115_kinetics_CD									Signal_2.1.DhaA115_kinetics_CD									Signal_3.1.DhaA115_kinetics_CD									Signal_4.1.DhaA115_kinetics_CD
						fraction of states									fraction of states									fraction of states									fraction of states
time	signal	signal1	signal2	signal modeled	residuals	state 1	state 2	state 3	time	signal	signal1	signal2	signal modeled	residuals	state 1	state 2	state 3	time	signal	signal1	signal2	signal modeled	residuals	state 1	state 2	state 3	time	signal	signal1	signal2	signal modeled	residuals	state 1	state 2	state 3
2	-20.4676	-21.229	-1e-05	-21.229	0.76144	0.99922	0.00078	0	2	-19.4595	-20.6602	-2e-05	-20.6602	1.20069	0.99761	0.00239	0	2	-19.4292	-20.8391	0.00021	-20.8389	1.4097	0.98296	0.01694	0.0001	2	-18.2813	-17.52	0.02288	-17.4971	-0.7842	0.88929	0.10858	0.00213
3	-20.8486	-21.2216	-1e-05	-21.2216	0.37298	0.99883	0.00117	0	3	-19.7208	-20.6427	-4e-05	-20.6427	0.9219	0.99642	0.00357	1e-05	3	-19.4282	-20.7735	0.00048	-20.773	1.34479	0.97456	0.02523	0.00022	3	-18.2685	-17.7123	0.05017	-17.6621	-0.60637	0.83862	0.15671	0.00468
4	-20.5157	-21.2141	-2e-05	-21.2141	0.69844	0.99844	0.00156	0	4	-19.3454	-20.6252	-8e-05	-20.6252	1.27984	0.99523	0.00476	2e-05	4	-19.2655	-20.7084	0.00085	-20.7075	1.44203	0.96622	0.0334	0.00038	4	-18.2338	-17.8937	0.08695	-17.8067	-0.42708	0.79083	0.20106	0.0081
5	-20.5575	-21.2067	-3e-05	-21.2067	0.64919	0.99805	0.00195	0	5	-19.324	-20.6077	-0.00012	-20.6078	1.28381	0.99404	0.00594	2e-05	5	-19.2127	-20.6438	0.00131	-20.6425	1.42982	0.95795	0.04145	0.00059	5	-18.4091	-18.0647	0.13247	-17.9322	-0.47687	0.74577	0.24188	0.01235
6	-20.7781	-21.1992	-5e-05	-21.1993	0.42116	0.99766	0.00234	1e-05	6	-19.6365	-20.5902	-0.00018	-20.5904	0.95391	0.99285	0.00712	3e-05	6	-19.3755	-20.5799	0.00188	-20.578	1.20247	0.94976	0.04939	0.00085	6	-18.5706	-18.226	0.18603	-18.04	-0.53063	0.70328	0.27939	0.01734
7	-20.2409	-21.1918	-7e-05	-21.1918	0.95093	0.99727	0.00273	1e-05	7	-19.4847	-20.5728	-0.00024	-20.573	1.08835	0.99166	0.00829	5e-05	7	-19.4725	-20.5164	0.00255	-20.5139	1.04137	0.94163	0.05721	0.00116	7	-18.0731	-18.3781	0.24696	-18.1311	0.05803	0.66321	0.31378	0.02302
8	-20.8813	-21.1843	-9e-05	-21.1844	0.3031	0.99688	0.00311	1e-05	8	-19.8046	-20.5554	-0.00032	-20.5557	0.75111	0.99048	0.00946	6e-05	8	-19.1444	-20.4535	0.00332	-20.4502	1.30581	0.93358	0.06492	0.0015	8	-18.012	-18.5215	0.31465	-18.2069	0.19487	0.62542	0.34526	0.02932
9	-20.4498	-21.1769	-0.00011	-21.177	0.72718	0.99649	0.0035	1e-05	9	-20.0831	-20.538	-0.0004	-20.5384	0.4553	0.98929	0.01063	8e-05	9	-19.487	-20.3912	0.00418	-20.387	0.89999	0.92559	0.07252	0.00189	9	-18.0504	-18.6568	0.38852	-18.2683	0.21786	0.58978	0.37401	0.03621
10	-20.7485	-21.1694	-0.00014	-21.1696	0.42107	0.9961	0.00389	2e-05	10	-20.0126	-20.5206	-0.0005	-20.5211	0.50853	0.98811	0.01179	0.0001	10	-19.5654	-20.3294	0.00514	-20.3242	0.75881	0.91767	0.08	0.00232	10	-18.008	-18.7843	0.46803	-18.3163	0.30831	0.55617	0.40021	0.04362
11	-20.5372	-21.162	-0.00016	-21.1622	0.62496	0.99571	0.00427	2e-05	11	-19.7039	-20.5033	-0.0006	-20.5039	0.79998	0.98693	0.01296	0.00012	11	-18.916	-20.2681	0.00619	-20.2619	1.34587	0.90982	0.08738	0.0028	11	-17.9215	-18.9046	0.55266	-18.352	0.43046	0.52448	0.42401	0.0515
12	-20.3197	-21.1546	-0.0002	-21.1548	0.83506	0.99532	0.00466	2e-05	12	-19.7517	-20.4859	-0.00071	-20.4867	0.73497	0.98575	0.01411	0.00014	12	-19.3666	-20.2073	0.00733	-20.2	0.83336	0.90204	0.09464	0.00332	12	-18.0796	-19.0181	0.64195	-18.3761	0.2965	0.4946	0.44558	0.05983
13	-20.3362	-21.1471	-0.00023	-21.1474	0.81117	0.99493	0.00505	3e-05	13	-19.7216	-20.4686	-0.00084	-20.4695	0.74788	0.98457	0.01527	0.00016	13	-19.7074	-20.147	0.00856	-20.1385	0.43108	0.89433	0.1018	0.00387	13	-17.8796	-19.125	0.73545	-18.3896	0.50997	0.46642	0.46504	0.06854
14	-20.466	-21.1397	-0.00027	-21.14	0.67397	0.99454	0.00543	3e-05	14	-19.9558	-20.4514	-0.00097	-20.4523	0.49653	0.98339	0.01642	0.00019	14	-18.9768	-20.0873	0.00988	-20.0774	1.10063	0.88667	0.10886	0.00447	14	-17.9445	-19.2259	0.83274	-18.3932	0.44865	0.43984	0.48255	0.07761
15	-20.2923	-21.1323	-0.0003	-21.1326	0.84029	0.99415	0.00581	4e-05	15	-19.7089	-20.4341	-0.00111	-20.4352	0.7263	0.98222	0.01757	0.00022	15	-19.4286	-20.0281	0.01129	-20.0168	0.5882	0.87909	0.1158	0.00511	15	-18.015	-19.321	0.93344	-18.3876	0.37258	0.41478	0.49823	0.08699
16	-20.338	-21.1249	-0.00035	-21.1252	0.78721	0.99376	0.0062	4e-05	16	-19.9696	-20.4169	-0.00126	-20.4181	0.44851	0.98104	0.01871	0.00025	16	-19.1261	-19.9694	0.01278	-19.9566	0.83049	0.87157	0.12265	0.00578	16	-17.916	-19.4107	1.03717	-18.3736	0.45755	0.39115	0.5122	0.09666
17	-20.1935	-21.1174	-0.00039	-21.1178	0.92433	0.99337	0.00658	5e-05	17	-19.6812	-20.3996	-0.00142	-20.401	0.71984	0.97987	0.01985	0.00028	17	-19.632	-19.9112	0.01436	-19.8968	0.26479	0.86411	0.12939	0.0065	17	-17.9472	-19.4953	1.14361	-18.3517	0.40451	0.36886	0.52457	0.10658
18	-20.4562	-21.11	-0.00044	-21.1105	0.65427	0.99298	0.00696	5e-05	18	-19.8947	-20.3824	-0.0016	-20.384	0.48931	0.9787	0.02099	0.00031	18	-19.1687	-19.8534	0.01603	-19.8374	0.66871	0.85672	0.13603	0.00725	18	-17.8148	-19.5751	1.25243	-18.3227	0.50786	0.34784	0.53544	0.11672
19	-20.9132	-21.1026	-0.00049	-21.1031	0.1899	0.9926	0.00735	6e-05	19	-19.4043	-20.3652	-0.00178	-20.367	0.96271	0.97753	0.02213	0.00035	19	-18.7989	-19.7962	0.01777	-19.7785	0.97955	0.84939	0.14257	0.00804	19	-17.8026	-19.6503	1.36334	-18.287	0.48438	0.32802	0.54493	0.12705
20	-20.4067	-21.0952	-0.00054	-21.0958	0.68905	0.99221	0.00773	6e-05	20	-19.739	-20.3481	-0.00197	-20.35	0.61103	0.97636	0.02326	0.00038	20	-18.9214	-19.7395	0.0196	-19.7199	0.79849	0.84213	0.149	0.00887	20	-17.6482	-19.7213	1.47606	-18.2452	0.597	0.30933	0.55311	0.13756
21	-20.0705	-21.0878	-0.0006	-21.0884	1.01789	0.99182	0.00811	7e-05	21	-19.855	-20.3309	-0.00217	-20.3331	0.47809	0.97519	0.02439	0.00042	21	-19.0733	-19.6832	0.02151	-19.6617	0.58843	0.83492	0.15534	0.00973	21	-17.5091	-19.7882	1.59034	-18.1978	0.68873	0.29171	0.56009	0.14821
22	-20.8378	-21.0804	-0.00065	-21.081	0.24325	0.99143	0.00849	8e-05	22	-19.7452	-20.3138	-0.00237	-20.3162	0.57098	0.97403	0.02551	0.00046	22	-19.0067	-19.6275	0.0235	-19.604	0.59728	0.82778	0.16159	0.01063	22	-17.7784	-19.8513	1.70593	-18.1453	0.36692	0.27508	0.56594	0.15898
23	-20.6822	-21.073	-0.00071	-21.0737	0.39151	0.99104	0.00887	8e-05	23	-19.5298	-20.2967	-0.00259	-20.2993	0.76949	0.97286	0.02663	0.0005	23	-19.2393	-19.5722	0.02556	-19.5466	0.30733	0.8207	0.16774	0.01157	23	-17.7596	-19.9107	1.82261	-18.0881	0.32853	0.25941	0.57074	0.16985
24	-20.1959	-21.0656	-0.00078	-21.0664	0.87047	0.99066	0.00925	9e-05	24	-19.9394	-20.2796	-0.00282	-20.2824	0.34304	0.9717	0.02775	0.00055	24	-19.2817	-19.5174	0.0277	-19.4897	0.20797	0.81368	0.17379	0.01253	24	-17.508	-19.9669	1.94018	-18.0267	0.51867	0.24463	0.57456	0.18081
25	-19.9323	-21.0582	-0.00084	-21.059	1.12674	0.99027	0.00963	0.0001	25	-19.416	-20.2626	-0.00306	-20.2656	0.84962	0.97054	0.02887	0.00059	25	-18.8754	-19.463	0.02992	-19.4331	0.55771	0.80672	0.17974	0.01354	25	-17.8606	-20.0197	2.05843	-17.9613	0.10072	0.23069	0.57748	0.19183
26	-20.5986	-21.0508	-0.00091	-21.0517	0.45312	0.98988	0.01001	0.00011	26	-19.3426	-20.2455	-0.0033	-20.2488	0.90622	0.96938	0.02998	0.00064	26	-19.3939	-19.4092	0.03221	-19.3769	-0.01697	0.79982	0.18561	0.01457	26	-17.5506	-20.0696	2.1772	-17.8924	0.34184	0.21755	0.57956	0.2029
27	-20.4572	-21.0434	-0.00098	-21.0444	0.5872	0.9895	0.01039	0.00011	27	-19.7611	-20.2285	-0.00356	-20.2321	0.47096	0.96822	0.03109	0.00069	27	-18.8967	-19.3557	0.03458	-19.3211	0.42445	0.79298	0.19138	0.01564	27	-17.4483	-20.1167	2.29632	-17.8204	0.37208	0.20515	0.58085	0.214
28	-20.0434	-21.036	-0.00106	-21.0371	0.99368	0.98911	0.01077	0.00012	28	-19.4902	-20.2115	-0.00382	-20.2153	0.72512	0.96706	0.03219	0.00074	28	-18.9923	-19.3028	0.03701	-19.2658	0.27345	0.78619	0.19706	0.01674	28	-17.3057	-20.1611	2.41562	-17.7454	0.43974	0.19346	0.58142	0.22512
29	-20.655	-21.0286	-0.00113	-21.0298	0.37478	0.98872	0.01115	0.00013	29	-19.9082	-20.1945	-0.0041	-20.1986	0.29042	0.96591	0.0333	0.0008	29	-19.3021	-19.2503	0.03952	-19.2107	-0.09137	0.77947	0.20266	0.01788	29	-17.1748	-20.2029	2.53497	-17.6679	0.49313	0.18244	0.58132	0.23624
30	-20.3813	-21.0213	-0.00121	-21.0225	0.64118	0.98833	0.01153	0.00014	30	-19.5782	-20.1776	-0.00438	-20.1819	0.60374	0.96475	0.0344	0.00085	30	-19.3203	-19.1982	0.04209	-19.1561	-0.1642	0.7728	0.20816	0.01904	30	-17.1053	-20.2424	2.65424	-17.5881	0.48282	0.17204	0.5806	0.24735
31	-20.313	-21.0139	-0.00129	-21.0152	0.70218	0.98795	0.0119	0.00015	31	-19.3705	-20.1606	-0.00467	-20.1653	0.79479	0.9636	0.03549	0.00091	31	-18.9368	-19.1466	0.04474	-19.1018	0.16504	0.76619	0.21357	0.02024	31	-16.9784	-20.2796	2.7733	-17.5063	0.52787	0.16224	0.57931	0.25845
32	-20.6921	-21.0065	-0.00138	-21.0079	0.31579	0.98756	0.01228	0.00016	32	-19.9478	-20.1437	-0.00498	-20.1487	0.20088	0.96245	0.03659	0.00097	32	-19.0408	-19.0954	0.04745	-19.048	0.00715	0.75963	0.2189	0.02147	32	-17.0992	-20.3147	2.89204	-17.4226	0.32342	0.15299	0.57749	0.26952
33	-20.3746	-20.9991	-0.00146	-21.0006	0.626	0.98718	0.01266	0.00017	33	-19.5898	-20.1268	-0.00529	-20.1321	0.54229	0.96129	0.03768	0.00103	33	-18.9728	-19.0447	0.05023	-18.9944	0.02164	0.75314	0.22414	0.02272	33	-17.122	-20.3477	3.01035	-17.3374	0.21539	0.14428	0.57518	0.28054
34	-19.983	-20.9918	-0.00155	-20.9933	1.01032	0.98679	0.01303	0.00018	34	-19.2244	-20.1099	-0.00561	-20.1155	0.89113	0.96015	0.03876	0.00109	34	-18.6611	-18.9944	0.05307	-18.9413	0.28019	0.74669	0.2293	0.02401	34	-17.1617	-20.3789	3.12815	-17.2508	0.0891	0.13606	0.57242	0.29152
35	-20.6658	-20.9844	-0.00164	-20.986	0.32025	0.9864	0.01341	0.00019	35	-19.823	-20.0931	-0.00594	-20.099	0.276	0.959	0.03985	0.00116	35	-18.7839	-18.9445	0.05598	-18.8885	0.10461	0.74031	0.23437	0.02532	35	-16.943	-20.4084	3.24533	-17.163	0.22004	0.1283	0.56926	0.30244
36	-20.3991	-20.977	-0.00174	-20.9788	0.57968	0.98602	0.01378	0.0002	36	-19.8784	-20.0762	-0.00627	-20.0825	0.2041	0.95785	0.04093	0.00122	36	-18.8263	-18.895	0.05895	-18.8361	0.00979	0.73397	0.23936	0.02667	36	-16.944	-20.4361	3.36183	-17.0743	0.13029	0.12099	0.56571	0.3133
37	-20.2392	-20.9697	-0.00184	-20.9715	0.73231	0.98563	0.01416	0.00021	37	-19.3777	-20.0594	-0.00662	-20.066	0.68833	0.95671	0.04201	0.00129	37	-18.7351	-18.846	0.06198	-18.784	0.04894	0.72769	0.24427	0.02804	37	-16.76	-20.4623	3.47756	-16.9847	0.22473	0.1141	0.56182	0.32408
38	-20.4357	-20.9623	-0.00194	-20.9643	0.52856	0.98525	0.01453	0.00022	38	-19.605	-20.0426	-0.00698	-20.0496	0.44459	0.95556	0.04308	0.00136	38	-18.7714	-18.7974	0.06507	-18.7323	-0.03906	0.72147	0.24909	0.02944	38	-16.8591	-20.487	3.59246	-16.8945	0.0354	0.1076	0.55761	0.33479
39	-20.4226	-20.955	-0.00204	-20.957	0.5344	0.98486	0.0149	0.00024	39	-19.6966	-20.0258	-0.00734	-20.0332	0.33658	0.95442	0.04415	0.00143	39	-19.0465	-18.7492	0.06822	-18.681	-0.3655	0.7153	0.25384	0.03087	39	-16.8328	-20.5102	3.70647	-16.8038	-0.02904	0.10147	0.55312	0.34541
40	-20.2809	-20.9476	-0.00214	-20.9498	0.66886	0.98448	0.01528	0.00025	40	-19.7402	-20.0091	-0.00772	-20.0168	0.27659	0.95328	0.04522	0.0015	40	-18.3492	-18.7015	0.07144	-18.63	0.28081	0.70918	0.2585	0.03232	40	-16.6154	-20.5322	3.81952	-16.7127	0.09725	0.09569	0.54836	0.35595
41	-20.4434	-20.9403	-0.00225	-20.9425	0.49911	0.98409	0.01565	0.00026	41	-19.9081	-19.9923	-0.0081	-20.0004	0.09234	0.95214	0.04628	0.00158	41	-18.9698	-18.6541	0.07471	-18.5794	-0.39042	0.70311	0.26309	0.0338	41	-16.438	-20.5529	3.93158	-16.6213	0.18329	0.09023	0.54337	0.36639
42	-20.2707	-20.9329	-0.00236	-20.9353	0.66458	0.98371	0.01602	0.00027	42	-19.9181	-19.9756	-0.00849	-19.9841	0.06601	0.951	0.04735	0.00165	42	-19.0018	-18.6071	0.07803	-18.5291	-0.47271	0.6971	0.2676	0.0353	42	-16.6615	-20.5724	4.04259	-16.5298	-0.13171	0.08509	0.53817	0.37674
43	-20.6464	-20.9256	-0.00247	-20.928	0.28165	0.98332	0.01639	0.00029	43	-19.8579	-19.9589	-0.00889	-19.9678	0.10992	0.94986	0.04841	0.00173	43	-18.5841	-18.5606	0.08142	-18.4791	-0.10495	0.69113	0.27203	0.03683	43	-16.517	-20.5908	4.15251	-16.4383	-0.07872	0.08024	0.53277	0.38698
44	-20.3319	-20.9182	-0.00259	-20.9208	0.58892	0.98294	0.01676	0.0003	44	-19.6601	-19.9423	-0.0093	-19.9516	0.29145	0.94873	0.04946	0.00181	44	-18.4322	-18.5144	0.08486	-18.4295	-0.00265	0.68522	0.27639	0.03839	44	-16.5688	-20.6081	4.26131	-16.3468	-0.22197	0.07567	0.52721	0.39712
45	-20.6486	-20.9109	-0.00271	-20.9136	0.265	0.98255	0.01713	0.00031	45	-20.0427	-19.9256	-0.00972	-19.9353	-0.10739	0.94759	0.05051	0.00189	45	-18.6779	-18.4686	0.08835	-18.3803	-0.29761	0.67936	0.28067	0.03997	45	-16.5444	-20.6245	4.36895	-16.2556	-0.28884	0.07136	0.52149	0.40715
46	-20.3739	-20.9036	-0.00283	-20.9064	0.53249	0.98217	0.0175	0.00033	46	-19.8092	-19.909	-0.01015	-19.9191	0.1099	0.94646	0.05156	0.00197	46	-18.7625	-18.4233	0.09189	-18.3314	-0.43113	0.67355	0.28488	0.04157	46	-16.3927	-20.6399	4.4754	-16.1645	-0.22815	0.06729	0.51563	0.41707
47	-20.6187	-20.8962	-0.00295	-20.8992	0.28048	0.98179	0.01787	0.00034	47	-19.749	-19.8923	-0.01058	-19.9029	0.15392	0.94533	0.05261	0.00206	47	-18.25	-18.3783	0.09549	-18.2828	0.03278	0.66779	0.28901	0.0432	47	-16.0905	-20.6545	4.58063	-16.0739	-0.01664	0.06346	0.50966	0.42688
48	-20.6406	-20.8889	-0.00308	-20.892	0.25137	0.9814	0.01824	0.00036	48	-19.6822	-19.8757	-0.01103	-19.8868	0.20456	0.9442	0.05365	0.00215	48	-18.8295	-18.3337	0.09914	-18.2345	-0.59497	0.66207	0.29307	0.04485	48	-16.0458	-20.6682	4.68463	-15.9836	-0.06221	0.05984	0.50358	0.43657
49	-20.4485	-20.8816	-0.0032	-20.8848	0.43628	0.98102	0.01861	0.00037	49	-19.6298	-19.8592	-0.01148	-19.8706	0.24084	0.94307	0.05469	0.00223	49	-18.3783	-18.2894	0.10284	-18.1866	-0.19169	0.65641	0.29706	0.04653	49	-16.2228	-20.6812	4.78737	-15.8938	-0.32901	0.05643	0.49742	0.44615
50	-20.4076	-20.8742	-0.00334	-20.8776	0.46998	0.98063	0.01898	0.00038	50	-19.6576	-19.8426	-0.01195	-19.8545	0.19694	0.94194	0.05573	0.00232	50	-18.3118	-18.2456	0.10659	-18.139	-0.17278	0.6508	0.30098	0.04822	50	-16.3706	-20.6934	4.88884	-15.8045	-0.56607	0.05322	0.49118	0.4556
51	-20.2975	-20.8669	-0.00347	-20.8704	0.5729	0.98025	0.01935	0.0004	51	-19.7348	-19.8261	-0.01242	-19.8385	0.10368	0.94082	0.05677	0.00242	51	-18.4621	-18.2021	0.11039	-18.0918	-0.37035	0.64523	0.30483	0.04994	51	-16.104	-20.7049	4.98902	-15.7159	-0.38814	0.05019	0.48488	0.46494
52	-20.5029	-20.8596	-0.0036	-20.8632	0.36031	0.97987	0.01972	0.00042	52	-19.3421	-19.8095	-0.0129	-19.8224	0.48034	0.93969	0.0578	0.00251	52	-18.483	-18.159	0.11424	-18.0448	-0.43819	0.63971	0.30861	0.05168	52	-15.9536	-20.7157	5.0879	-15.6278	-0.32577	0.04733	0.47852	0.47415
53	-20.4536	-20.8523	-0.00374	-20.856	0.40244	0.97948	0.02008	0.00043	53	-19.7183	-19.793	-0.01338	-19.8064	0.08813	0.93857	0.05883	0.0026	53	-18.3265	-18.1163	0.11813	-17.9982	-0.32831	0.63424	0.31232	0.05344	53	-15.6578	-20.726	5.18547	-15.5405	-0.11731	0.04463	0.47212	0.48325
54	-20.1477	-20.845	-0.00388	-20.8489	0.70117	0.9791	0.02045	0.00045	54	-19.2697	-19.7766	-0.01388	-19.7904	0.52074	0.93745	0.05985	0.0027	54	-18.8766	-18.074	0.12207	-17.9519	-0.92471	0.62881	0.31597	0.05522	54	-15.5004	-20.7356	5.28173	-15.4539	-0.04651	0.04209	0.4657	0.49222
55	-20.6905	-20.8377	-0.00403	-20.8417	0.1512	0.97872	0.02082	0.00046	55	-19.7958	-19.7601	-0.01439	-19.7745	-0.02131	0.93633	0.06087	0.0028	55	-18.2374	-18.032	0.12605	-17.9059	-0.33149	0.62343	0.31954	0.05703	55	-15.7527	-20.7447	5.37666	-15.3681	-0.38464	0.03969	0.45925	0.50106
56	-20.3417	-20.8304	-0.00417	-20.8345	0.49284	0.97834	0.02118	0.00048	56	-19.3821	-19.7437	-0.0149	-19.7586	0.37646	0.93521	0.06189	0.0029	56	-18.1039	-17.9903	0.13008	-17.8602	-0.24366	0.6181	0.32305	0.05885	56	-15.7272	-20.7533	5.47027	-15.283	-0.44417	0.03743	0.45279	0.50979
57	-20.3624	-20.8231	-0.00432	-20.8274	0.46499	0.97795	0.02155	0.0005	57	-19.4552	-19.7272	-0.01542	-19.7427	0.28747	0.93409	0.06291	0.003	57	-18.4033	-17.949	0.13415	-17.8149	-0.58842	0.61281	0.3265	0.06069	57	-15.6971	-20.7614	5.56255	-15.1988	-0.49826	0.03529	0.44632	0.51839
58	-20.383	-20.8158	-0.00447	-20.8202	0.43724	0.97757	0.02191	0.00052	58	-19.8237	-19.7108	-0.01595	-19.7268	-0.0969	0.93297	0.06392	0.0031	58	-18.021	-17.9081	0.13827	-17.7698	-0.25116	0.60757	0.32988	0.06255	58	-15.5208	-20.769	5.65351	-15.1155	-0.40528	0.03328	0.43985	0.52686
59	-20.0859	-20.8085	-0.00463	-20.8131	0.72719	0.97719	0.02228	0.00053	59	-19.5706	-19.6945	-0.01649	-19.711	0.14035	0.93186	0.06493	0.00321	59	-18.4322	-17.8675	0.14243	-17.7251	-0.7071	0.60237	0.33319	0.06443	59	-15.2671	-20.7762	5.74313	-15.0331	-0.23401	0.03139	0.4334	0.53522
60	-20.6018	-20.8012	-0.00478	-20.8059	0.20415	0.97681	0.02264	0.00055	60	-20.0773	-19.6781	-0.01704	-19.6951	-0.38216	0.93074	0.06594	0.00332	60	-18.0645	-17.8273	0.14662	-17.6807	-0.38383	0.59722	0.33645	0.06633	60	-15.7214	-20.783	5.83144	-14.9516	-0.76982	0.0296	0.42696	0.54345
61	-20.3882	-20.7939	-0.00494	-20.7988	0.41062	0.97642	0.02301	0.00057	61	-19.7087	-19.6618	-0.0176	-19.6794	-0.02934	0.92963	0.06694	0.00342	61	-18.19	-17.7874	0.15086	-17.6365	-0.55346	0.59211	0.33964	0.06825	61	-15.2547	-20.7894	5.91842	-14.871	-0.3837	0.02791	0.42054	0.55155
62	-20.5125	-20.7866	-0.0051	-20.7917	0.27919	0.97604	0.02337	0.00059	62	-19.8289	-19.6454	-0.01816	-19.6636	-0.1653	0.92852	0.06795	0.00353	62	-17.675	-17.7478	0.15514	-17.5927	-0.08229	0.58704	0.34277	0.07019	62	-15.388	-20.7954	6.00409	-14.7914	-0.59664	0.02632	0.41414	0.55954
63	-20.6682	-20.7793	-0.00527	-20.7846	0.11637	0.97566	0.02373	0.00061	63	-19.6147	-19.6291	-0.01874	-19.6479	0.03317	0.92741	0.06894	0.00365	63	-18.677	-17.7086	0.15946	-17.5492	-1.12781	0.58202	0.34584	0.07214	63	-15.1286	-20.8011	6.08845	-14.7127	-0.4159	0.02482	0.40778	0.5674
64	-20.5717	-20.772	-0.00543	-20.7775	0.20575	0.97528	0.02409	0.00063	64	-19.2684	-19.6129	-0.01932	-19.6322	0.36377	0.9263	0.06994	0.00376	64	-18.0368	-17.6698	0.16381	-17.506	-0.53084	0.57704	0.34885	0.07411	64	-15.1167	-20.8065	6.17151	-14.635	-0.48169	0.02341	0.40145	0.57514
65	-20.409	-20.7647	-0.0056	-20.7703	0.36134	0.9749	0.02446	0.00065	65	-19.3797	-19.5966	-0.01991	-19.6165	0.23679	0.92519	0.07093	0.00387	65	-17.9465	-17.6312	0.16821	-17.463	-0.48348	0.57211	0.35179	0.0761	65	-15.2786	-20.8116	6.25327	-14.5583	-0.72029	0.02207	0.39517	0.58276
66	-20.5615	-20.7575	-0.00578	-20.7632	0.20173	0.97452	0.02482	0.00067	66	-19.5769	-19.5803	-0.0205	-19.6008	0.02395	0.92409	0.07192	0.00399	66	-17.9832	-17.593	0.17264	-17.4204	-0.56282	0.56721	0.35468	0.0781	66	-15.0581	-20.8163	6.33375	-14.4826	-0.57549	0.02082	0.38893	0.59026
67	-20.5273	-20.7502	-0.00595	-20.7561	0.22883	0.97414	0.02518	0.00069	67	-19.7309	-19.5641	-0.02111	-19.5852	-0.14567	0.92298	0.07291	0.00411	67	-17.7202	-17.5551	0.1771	-17.378	-0.34217	0.56236	0.35752	0.08012	67	-14.977	-20.8209	6.41295	-14.4079	-0.56909	0.01963	0.38273	0.59764
68	-20.5049	-20.7429	-0.00613	-20.749	0.24414	0.97375	0.02554	0.00071	68	-19.7316	-19.5479	-0.02173	-19.5696	-0.16196	0.92188	0.07389	0.00423	68	-17.7079	-17.5176	0.1816	-17.336	-0.37193	0.55755	0.36029	0.08216	68	-15.0081	-20.8251	6.49088	-14.3342	-0.67388	0.01851	0.37659	0.6049
69	-20.5722	-20.7356	-0.0063	-20.7419	0.16975	0.97337	0.0259	0.00073	69	-19.9335	-19.5317	-0.02235	-19.5541	-0.37943	0.92078	0.07487	0.00435	69	-17.9776	-17.4803	0.18614	-17.2942	-0.6834	0.55278	0.36301	0.08421	69	-14.7589	-20.8291	6.56756	-14.2615	-0.49736	0.01746	0.3705	0.61205
70	-20.3161	-20.7284	-0.00649	-20.7349	0.41876	0.97299	0.02626	0.00075	70	-19.6897	-19.5156	-0.02298	-19.5385	-0.15116	0.91968	0.07585	0.00447	70	-18.0997	-17.4434	0.1907	-17.2527	-0.84699	0.54805	0.36567	0.08628	70	-14.7666	-20.8329	6.64299	-14.1899	-0.57671	0.01646	0.36446	0.61908
71	-20.0838	-20.7211	-0.00667	-20.7278	0.64398	0.97261	0.02662	0.00077	71	-19.5577	-19.4994	-0.02362	-19.523	-0.03467	0.91858	0.07683	0.0046	71	-17.8856	-17.4068	0.19531	-17.2115	-0.6741	0.54336	0.36828	0.08836	71	-14.4558	-20.8364	6.71719	-14.1192	-0.33655	0.01552	0.35848	0.62599
72	-20.2265	-20.7139	-0.00686	-20.7207	0.49421	0.97223	0.02698	0.00079	72	-19.3071	-19.4833	-0.02427	-19.5076	0.20045	0.91748	0.0778	0.00472	72	-17.902	-17.3705	0.19994	-17.1706	-0.73142	0.53872	0.37083	0.09045	72	-14.4585	-20.8398	6.79017	-14.0496	-0.40887	0.01464	0.35257	0.63279
73	-20.3448	-20.7066	-0.00705	-20.7136	0.36884	0.97185	0.02733	0.00081	73	-19.4626	-19.4672	-0.02492	-19.4921	0.02949	0.91638	0.07877	0.00485	73	-17.3367	-17.3345	0.20461	-17.1299	-0.20677	0.53411	0.37333	0.09257	73	-14.3771	-20.843	6.86194	-13.981	-0.39608	0.01381	0.34671	0.63948
74	-20.351	-20.6993	-0.00724	-20.7066	0.35558	0.97147	0.02769	0.00084	74	-19.6659	-19.4511	-0.02559	-19.4767	-0.18923	0.91529	0.07973	0.00498	74	-17.9161	-17.2989	0.2093	-17.0896	-0.82654	0.52954	0.37577	0.09469	74	-14.3928	-20.8459	6.93252	-13.9134	-0.47937	0.01302	0.34092	0.64606
75	-20.3966	-20.6921	-0.00743	-20.6995	0.30292	0.97109	0.02805	0.00086	75	-19.4951	-19.435	-0.02626	-19.4613	-0.03383	0.91419	0.0807	0.00511	75	-17.491	-17.2635	0.21403	-17.0495	-0.44154	0.52501	0.37816	0.09683	75	-14.2099	-20.8488	7.00191	-13.8468	-0.36305	0.01228	0.3352	0.65253
76	-20.4676	-20.6848	-0.00763	-20.6925	0.22487	0.97071	0.02841	0.00088	76	-19.5348	-19.419	-0.02694	-19.4459	-0.0889	0.9131	0.08166	0.00524	76	-17.3947	-17.2284	0.21878	-17.0097	-0.38506	0.52052	0.3805	0.09898	76	-14.2057	-20.8514	7.07014	-13.7813	-0.42442	0.01158	0.32954	0.65888
77	-20.5568	-20.6776	-0.00783	-20.6854	0.12862	0.97033	0.02876	0.0009	77	-19.603	-19.4029	-0.02762	-19.4306	-0.17245	0.91201	0.08262	0.00538	77	-17.3103	-17.1937	0.22357	-16.9701	-0.34021	0.51606	0.38279	0.10115	77	-13.7437	-20.8539	7.13721	-13.7167	-0.02699	0.01092	0.32395	0.66513
78	-20.5779	-20.6703	-0.00803	-20.6784	0.10047	0.96995	0.02912	0.00093	78	-19.1885	-19.3869	-0.02832	-19.4152	0.22673	0.91092	0.08357	0.00551	78	-17.8593	-17.1592	0.22838	-16.9308	-0.92849	0.51165	0.38503	0.10332	78	-14.1113	-20.8563	7.20314	-13.6531	-0.45816	0.0103	0.31843	0.67128
79	-20.2928	-20.6631	-0.00823	-20.6713	0.37854	0.96957	0.02948	0.00095	79	-19.6922	-19.3709	-0.02902	-19.3999	-0.29226	0.90983	0.08452	0.00565	79	-17.4914	-17.125	0.23323	-16.8918	-0.59961	0.50727	0.38721	0.10551	79	-13.8599	-20.8585	7.26794	-13.5906	-0.26933	0.00971	0.31297	0.67732
80	-20.305	-20.6559	-0.00844	-20.6643	0.35931	0.96919	0.02983	0.00097	80	-19.499	-19.3549	-0.02974	-19.3847	-0.11432	0.90874	0.08547	0.00579	80	-18.145	-17.0911	0.23809	-16.853	-1.29196	0.50293	0.38935	0.10772	80	-13.9036	-20.8606	7.33163	-13.529	-0.37463	0.00916	0.30759	0.68325
81	-19.9715	-20.6486	-0.00865	-20.6573	0.68578	0.96882	0.03019	0.001	81	-19.5645	-19.339	-0.03046	-19.3695	-0.19505	0.90765	0.08642	0.00593	81	-17.7734	-17.0575	0.24299	-16.8146	-0.95884	0.49863	0.39144	0.10993	81	-13.8079	-20.8626	7.39423	-13.4684	-0.33954	0.00863	0.30228	0.68909
82	-20.5482	-20.6414	-0.00886	-20.6503	0.10206	0.96844	0.03054	0.00102	82	-19.6783	-19.323	-0.03118	-19.3542	-0.32406	0.90657	0.08736	0.00607	82	-17.4325	-17.0242	0.24791	-16.7763	-0.65617	0.49437	0.39348	0.11216	82	-13.7314	-20.8645	7.45574	-13.4087	-0.32268	0.00814	0.29704	0.69482
83	-20.5088	-20.6342	-0.00907	-20.6432	0.13444	0.96806	0.03089	0.00105	83	-19.4728	-19.3071	-0.03192	-19.3391	-0.13375	0.90549	0.0883	0.00621	83	-17.3512	-16.9912	0.25286	-16.7384	-0.61283	0.49014	0.39547	0.11439	83	-13.4258	-20.8662	7.51618	-13.35	-0.07577	0.00768	0.29187	0.70045
84	-20.2277	-20.6269	-0.00929	-20.6362	0.40853	0.96768	0.03125	0.00107	84	-19.249	-19.2912	-0.03266	-19.3239	0.0749	0.9044	0.08924	0.00636	84	-17.5526	-16.9585	0.25783	-16.7007	-0.85194	0.48594	0.39741	0.11664	84	-13.7652	-20.8679	7.57557	-13.2923	-0.47289	0.00724	0.28677	0.70599
85	-20.5463	-20.6197	-0.00951	-20.6292	0.08293	0.9673	0.0316	0.0011	85	-19.4538	-19.2754	-0.03341	-19.3088	-0.14503	0.90332	0.09018	0.0065	85	-17.2799	-16.926	0.26282	-16.6632	-0.61669	0.48179	0.39931	0.1189	85	-13.6399	-20.8694	7.63392	-13.2355	-0.40438	0.00683	0.28175	0.71142
86	-20.2896	-20.6125	-0.00973	-20.6222	0.33263	0.96692	0.03195	0.00112	86	-19.7899	-19.2595	-0.03417	-19.2937	-0.49623	0.90224	0.09111	0.00665	86	-17.5932	-16.8939	0.26784	-16.626	-0.96719	0.47767	0.40116	0.12117	86	-13.8012	-20.8709	7.69125	-13.1797	-0.62153	0.00644	0.27679	0.71677
87	-20.4833	-20.6053	-0.00995	-20.6152	0.13193	0.96654	0.03231	0.00115	87	-19.4023	-19.2437	-0.03494	-19.2786	-0.12371	0.90116	0.09204	0.0068	87	-17.5771	-16.862	0.27288	-16.5891	-0.98804	0.47358	0.40297	0.12345	87	-13.3473	-20.8723	7.74756	-13.1247	-0.22255	0.00607	0.27191	0.72201
88	-20.1844	-20.5981	-0.01018	-20.6082	0.42384	0.96617	0.03266	0.00117	88	-19.2647	-19.2278	-0.03571	-19.2635	-0.00115	0.90009	0.09296	0.00695	88	-17.5007	-16.8303	0.27795	-16.5524	-0.94833	0.46953	0.40473	0.12575	88	-13.3451	-20.8736	7.80289	-13.0707	-0.27436	0.00573	0.2671	0.72717
89	-20.4606	-20.5908	-0.01041	-20.6013	0.14066	0.96579	0.03301	0.0012	89	-19.2813	-19.212	-0.0365	-19.2485	-0.03277	0.89901	0.09389	0.0071	89	-17.0286	-16.799	0.28303	-16.5159	-0.51268	0.46551	0.40644	0.12805	89	-13.3739	-20.8749	7.85723	-13.0176	-0.35626	0.0054	0.26237	0.73223
90	-20.2835	-20.5836	-0.01064	-20.5943	0.31078	0.96541	0.03336	0.00123	90	-19.3479	-19.1962	-0.03729	-19.2335	-0.11437	0.89794	0.09481	0.00726	90	-16.9141	-16.7679	0.28814	-16.4797	-0.43438	0.46153	0.40811	0.13036	90	-13.1531	-20.876	7.91061	-12.9654	-0.18767	0.00509	0.2577	0.73721
91	-20.281	-20.5764	-0.01087	-20.5873	0.30631	0.96503	0.03371	0.00125	91	-19.3544	-19.1805	-0.03808	-19.2186	-0.13584	0.89686	0.09573	0.00741	91	-17.4082	-16.737	0.29327	-16.4438	-0.96443	0.45758	0.40974	0.13268	91	-13.0794	-20.8771	7.96303	-12.9141	-0.1653	0.0048	0.2531	0.74209
92	-20.1238	-20.5692	-0.01111	-20.5803	0.45654	0.96466	0.03406	0.00128	92	-19.2314	-19.1647	-0.03889	-19.2036	-0.02778	0.89579	0.09664	0.00757	92	-17.197	-16.7065	0.29841	-16.4081	-0.78894	0.45367	0.41133	0.13501	92	-13.0844	-20.8782	8.01452	-12.8637	-0.22075	0.00453	0.24858	0.74689
93	-20.7454	-20.562	-0.01135	-20.5734	-0.17203	0.96428	0.03441	0.00131	93	-18.9266	-19.149	-0.0397	-19.1887	0.26211	0.89472	0.09756	0.00773	93	-16.9937	-16.6762	0.30358	-16.3726	-0.62111	0.44979	0.41287	0.13734	93	-12.986	-20.8791	8.06509	-12.8141	-0.17194	0.00427	0.24412	0.75161
94	-20.1405	-20.5548	-0.01159	-20.5664	0.42592	0.9639	0.03476	0.00134	94	-19.4134	-19.1333	-0.04052	-19.1738	-0.23958	0.89365	0.09847	0.00789	94	-16.7164	-16.6461	0.30877	-16.3374	-0.37904	0.44594	0.41437	0.13969	94	-13.0733	-20.8801	8.11475	-12.7653	-0.30798	0.00403	0.23974	0.75623
95	-20.4053	-20.5476	-0.01183	-20.5595	0.15416	0.96353	0.03511	0.00137	95	-19.4052	-19.1176	-0.04135	-19.159	-0.24625	0.89258	0.09937	0.00805	95	-17.1873	-16.6164	0.31397	-16.3024	-0.88493	0.44212	0.41583	0.14204	95	-12.7193	-20.8809	8.16352	-12.7174	-0.00187	0.0038	0.23542	0.76078
96	-19.7636	-20.5404	-0.01207	-20.5525	0.78892	0.96315	0.03546	0.00139	96	-19.4477	-19.1019	-0.04219	-19.1441	-0.30358	0.89151	0.10028	0.00821	96	-16.7004	-16.5868	0.3192	-16.2676	-0.43278	0.43834	0.41725	0.14441	96	-12.7134	-20.8818	8.21141	-12.6704	-0.04304	0.00358	0.23118	0.76524
97	-20.5953	-20.5332	-0.01232	-20.5456	-0.04973	0.96277	0.03581	0.00142	97	-19.5618	-19.0863	-0.04303	-19.1293	-0.43249	0.89045	0.10118	0.00837	97	-17.3329	-16.5575	0.32444	-16.2331	-1.0998	0.43459	0.41863	0.14678	97	-13.022	-20.8825	8.25843	-12.6241	-0.39789	0.00338	0.227	0.76962
98	-20.0515	-20.5261	-0.01257	-20.5386	0.48714	0.9624	0.03615	0.00145	98	-19.2319	-19.0706	-0.04388	-19.1145	-0.11737	0.88938	0.10208	0.00854	98	-16.5417	-16.5285	0.32969	-16.1988	-0.34288	0.43087	0.41997	0.14916	98	-12.4116	-20.8833	8.30461	-12.5787	0.16706	0.00318	0.22289	0.77393
99	-20.4661	-20.5189	-0.01283	-20.5317	0.06561	0.96202	0.0365	0.00148	99	-19.6196	-19.055	-0.04474	-19.0998	-0.51983	0.88832	0.10297	0.00871	99	-16.6597	-16.4997	0.33497	-16.1648	-0.49493	0.42719	0.42127	0.15154	99	-12.6772	-20.884	8.34995	-12.534	-0.14318	0.003	0.21885	0.77815
100	-19.7943	-20.5117	-0.01308	-20.5248	0.73048	0.96164	0.03685	0.00151	100	-19.1394	-19.0394	-0.0456	-19.085	-0.05436	0.88726	0.10387	0.00887	100	-16.5949	-16.4712	0.34026	-16.1309	-0.46396	0.42353	0.42253	0.15394	100	-12.4839	-20.8846	8.39446	-12.4901	0.00625	0.00283	0.21487	0.7823
101	-20.3226	-20.5045	-0.01334	-20.5179	0.19526	0.96127	0.03719	0.00154	101	-19.1879	-19.0238	-0.04648	-19.0703	-0.11757	0.8862	0.10476	0.00904	101	-16.8801	-16.4429	0.34557	-16.0973	-0.78275	0.41991	0.42375	0.15634	101	-12.4988	-20.8852	8.43816	-12.4471	-0.05174	0.00267	0.21096	0.78637
102	-20.3968	-20.4973	-0.0136	-20.5109	0.11414	0.96089	0.03754	0.00157	102	-19.328	-19.0083	-0.04736	-19.0556	-0.27235	0.88514	0.10565	0.00922	102	-16.8712	-16.4149	0.35089	-16.064	-0.80722	0.41632	0.42494	0.15874	102	-12.624	-20.8858	8.48107	-12.4047	-0.21927	0.00252	0.20711	0.79037
103	-20.2392	-20.4902	-0.01386	-20.504	0.26483	0.96052	0.03789	0.0016	103	-19.5131	-18.9928	-0.04825	-19.041	-0.4721	0.88408	0.10653	0.00939	103	-16.5377	-16.3871	0.35622	-16.0308	-0.50686	0.41276	0.42608	0.16116	103	-12.2406	-20.8864	8.5232	-12.3632	0.12255	0.00238	0.20333	0.7943
104	-20.0813	-20.483	-0.01413	-20.4971	0.41583	0.96014	0.03823	0.00163	104	-19.0701	-18.9772	-0.04914	-19.0264	-0.04373	0.88302	0.10741	0.00956	104	-16.7755	-16.3595	0.36157	-15.9979	-0.77758	0.40923	0.4272	0.16358	104	-12.5425	-20.8869	8.56455	-12.3223	-0.22019	0.00224	0.19961	0.79815
105	-20.0797	-20.4758	-0.01439	-20.4902	0.41052	0.95976	0.03857	0.00166	105	-19.4849	-18.9617	-0.05005	-19.0118	-0.47313	0.88197	0.10829	0.00974	105	-16.4105	-16.3322	0.36693	-15.9652	-0.44527	0.40573	0.42827	0.166	105	-12.2392	-20.8873	8.60515	-12.2822	0.04299	0.00211	0.19595	0.80193
106	-20.1537	-20.4687	-0.01466	-20.4833	0.32963	0.95939	0.03892	0.00169	106	-18.8008	-18.9462	-0.05096	-18.9972	0.1964	0.88091	0.10917	0.00992	106	-16.7548	-16.3051	0.37231	-15.9328	-0.82205	0.40226	0.42931	0.16844	106	-12.1886	-20.8878	8.645	-12.2428	0.0542	0.00199	0.19236	0.80565
107	-20.0644	-20.4615	-0.01494	-20.4764	0.41204	0.95901	0.03926	0.00172	107	-19.5075	-18.9308	-0.05187	-18.9826	-0.52485	0.87986	0.11005	0.01009	107	-16.2209	-16.2782	0.3777	-15.9005	-0.32041	0.39881	0.43031	0.17087	107	-12.0099	-20.8882	8.68413	-12.2041	0.1942	0.00188	0.18883	0.80929
108	-20.0661	-20.4544	-0.01521	-20.4696	0.40345	0.95864	0.03961	0.00176	108	-19.5172	-18.9153	-0.0528	-18.9681	-0.54908	0.87881	0.11092	0.01027	108	-16.1945	-16.2516	0.3831	-15.8685	-0.32605	0.3954	0.43128	0.17332	108	-12.075	-20.8886	8.72253	-12.1661	0.09111	0.00177	0.18535	0.81287
109	-20.2022	-20.4472	-0.01549	-20.4627	0.26048	0.95826	0.03995	0.00179	109	-19.1956	-18.8999	-0.05373	-18.9536	-0.24197	0.87776	0.11179	0.01046	109	-16.1766	-16.2251	0.38852	-15.8366	-0.33997	0.39202	0.43221	0.17577	109	-12.4355	-20.889	8.76023	-12.1288	-0.30671	0.00167	0.18194	0.81639
110	-20.1149	-20.44	-0.01577	-20.4558	0.3409	0.95789	0.04029	0.00182	110	-19.1036	-18.8845	-0.05467	-18.9392	-0.16445	0.87671	0.11265	0.01064	110	-16.6918	-16.199	0.39394	-15.805	-0.88678	0.38867	0.43311	0.17822	110	-11.9317	-20.8894	8.79723	-12.0921	0.16045	0.00158	0.17859	0.81984
111	-19.956	-20.4329	-0.01605	-20.4489	0.49293	0.95751	0.04063	0.00185	111	-19.3811	-18.8691	-0.05562	-18.9247	-0.45639	0.87566	0.11352	0.01082	111	-16.3069	-16.173	0.39938	-15.7736	-0.53327	0.38534	0.43398	0.18068	111	-11.8023	-20.8897	8.83355	-12.0562	0.25387	0.00149	0.17529	0.82322
112	-20.2896	-20.4257	-0.01633	-20.4421	0.15247	0.95714	0.04098	0.00188	112	-18.9756	-18.8537	-0.05657	-18.9103	-0.06531	0.87461	0.11438	0.01101	112	-16.0538	-16.1473	0.40482	-15.7424	-0.31136	0.38205	0.43481	0.18315	112	-12.17	-20.89	8.8692	-12.0208	-0.14916	0.0014	0.17206	0.82654
113	-20.3882	-20.4186	-0.01662	-20.4352	0.04701	0.95677	0.04132	0.00192	113	-19.3252	-18.8384	-0.05753	-18.8959	-0.42931	0.87357	0.11524	0.0112	113	-16.5078	-16.1217	0.41028	-15.7115	-0.79633	0.37878	0.43561	0.18561	113	-12.0704	-20.8904	8.90419	-11.9862	-0.08425	0.00132	0.16888	0.8298
114	-20.3929	-20.4114	-0.01691	-20.4284	0.03545	0.95639	0.04166	0.00195	114	-19.3609	-18.823	-0.0585	-18.8815	-0.47938	0.87252	0.11609	0.01138	114	-15.9263	-16.0965	0.41575	-15.6807	-0.2456	0.37554	0.43637	0.18809	114	-11.8522	-20.8906	8.93854	-11.9521	0.09989	0.00125	0.16575	0.833
115	-19.9638	-20.4043	-0.0172	-20.4215	0.45771	0.95602	0.042	0.00198	115	-19.6428	-18.8077	-0.05948	-18.8672	-0.77562	0.87148	0.11695	0.01157	115	-15.9708	-16.0714	0.42122	-15.6502	-0.32066	0.37232	0.43711	0.19057	115	-11.94	-20.8909	8.97225	-11.9186	-0.02134	0.00117	0.16268	0.83615
116	-19.91	-20.3972	-0.01749	-20.4147	0.50466	0.95564	0.04234	0.00202	116	-19.0415	-18.7924	-0.06046	-18.8529	-0.18864	0.87044	0.1178	0.01176	116	-15.6514	-16.0465	0.42671	-15.6198	-0.03161	0.36914	0.43781	0.19305	116	-11.764	-20.8912	9.00533	-11.8858	0.12183	0.00111	0.15966	0.83923
117	-20.0175	-20.39	-0.01779	-20.4078	0.39032	0.95527	0.04268	0.00205	117	-19.2022	-18.7771	-0.06145	-18.8386	-0.36363	0.8694	0.11864	0.01196	117	-15.9003	-16.0219	0.4322	-15.5897	-0.31066	0.36598	0.43849	0.19553	117	-11.7915	-20.8914	9.0378	-11.8536	0.0621	0.00104	0.1567	0.84225
118	-20.2594	-20.3829	-0.01808	-20.401	0.14159	0.9549	0.04302	0.00209	118	-19.0922	-18.7618	-0.06245	-18.8243	-0.2679	0.86836	0.11949	0.01215	118	-15.9318	-15.9974	0.43771	-15.5597	-0.3721	0.36285	0.43913	0.19802	118	-11.8733	-20.8916	9.06967	-11.8219	-0.05135	0.00099	0.15379	0.84522
119	-19.9313	-20.3758	-0.01839	-20.3942	0.46286	0.95452	0.04336	0.00212	119	-19.1507	-18.7466	-0.06345	-18.8101	-0.34064	0.86732	0.12033	0.01235	119	-16.013	-15.9732	0.44322	-15.5299	-0.48305	0.35975	0.43974	0.20051	119	-11.8791	-20.8918	9.10094	-11.7909	-0.08821	0.00093	0.15093	0.84814
120	-20.3573	-20.3686	-0.01869	-20.3873	0.03004	0.95415	0.04369	0.00216	120	-19.1974	-18.7314	-0.06446	-18.7958	-0.40156	0.86628	0.12117	0.01254	120	-16.3419	-15.9491	0.44873	-15.5004	-0.8415	0.35667	0.44032	0.20301	120	-11.5486	-20.892	9.13164	-11.7604	0.2118	0.00088	0.14812	0.851
121	-19.5277	-20.3615	-0.01899	-20.3805	0.85282	0.95378	0.04403	0.00219	121	-19.44	-18.7162	-0.06548	-18.7817	-0.65835	0.86525	0.12201	0.01274	121	-15.9999	-15.9253	0.45426	-15.4711	-0.52884	0.35362	0.44087	0.20551	121	-11.4906	-20.8922	9.16176	-11.7305	0.23987	0.00083	0.14537	0.85381
122	-20.1725	-20.3544	-0.0193	-20.3737	0.20121	0.9534	0.04437	0.00223	122	-18.7469	-18.701	-0.06651	-18.7675	0.02058	0.86421	0.12284	0.01294	122	-15.6977	-15.9017	0.45979	-15.4419	-0.25579	0.35059	0.44139	0.20801	122	-11.5786	-20.8924	9.19132	-11.7011	0.12248	0.00078	0.14266	0.85656
123	-20.0241	-20.3473	-0.01961	-20.3669	0.3428	0.95303	0.04471	0.00226	123	-19.2376	-18.6858	-0.06754	-18.7533	-0.48426	0.86318	0.12368	0.01314	123	-16.2027	-15.8783	0.46533	-15.413	-0.78975	0.34759	0.44189	0.21052	123	-11.3667	-20.8926	9.22033	-11.6722	0.30554	0.00073	0.14	0.85926
124	-19.976	-20.3402	-0.01992	-20.3601	0.3841	0.95266	0.04504	0.0023	124	-18.7982	-18.6706	-0.06858	-18.7392	-0.05898	0.86215	0.12451	0.01334	124	-15.611	-15.8551	0.47087	-15.3842	-0.22681	0.34462	0.44235	0.21303	124	-11.5209	-20.8927	9.2488	-11.6439	0.12303	0.00069	0.13739	0.86192
125	-20.4198	-20.3331	-0.02024	-20.3533	-0.0665	0.95229	0.04538	0.00234	125	-18.8615	-18.6555	-0.06962	-18.7251	-0.13637	0.86112	0.12533	0.01355	125	-16.0762	-15.8321	0.47642	-15.3556	-0.72057	0.34167	0.44279	0.21554	125	-11.5554	-20.8929	9.27674	-11.6161	0.06074	0.00065	0.13483	0.86452
126	-19.8314	-20.326	-0.02056	-20.3465	0.51511	0.95191	0.04571	0.00237	126	-19.1092	-18.6404	-0.07068	-18.7111	-0.39814	0.86009	0.12616	0.01375	126	-15.4975	-15.8092	0.48197	-15.3273	-0.17025	0.33875	0.4432	0.21805	126	-11.3054	-20.893	9.30415	-11.5889	0.28347	0.00062	0.13231	0.86708
127	-20.3222	-20.3189	-0.02087	-20.3397	0.01752	0.95154	0.04605	0.00241	127	-19.0529	-18.6253	-0.07174	-18.697	-0.35588	0.85906	0.12698	0.01396	127	-15.9113	-15.7866	0.48753	-15.2991	-0.61223	0.33585	0.44358	0.22057	127	-11.4659	-20.8932	9.33106	-11.5621	0.0962	0.00058	0.12983	0.86958
128	-20.1265	-20.3117	-0.0212	-20.333	0.20644	0.95117	0.04638	0.00245	128	-18.8695	-18.6102	-0.0728	-18.683	-0.18649	0.85803	0.1278	0.01417	128	-16.026	-15.7642	0.4931	-15.2711	-0.75493	0.33298	0.44394	0.22308	128	-11.4331	-20.8933	9.35746	-11.5358	0.10272	0.00055	0.12741	0.87204
129	-20.4197	-20.3046	-0.02152	-20.3262	-0.09353	0.9508	0.04672	0.00248	129	-19.0915	-18.5951	-0.07388	-18.669	-0.42249	0.85701	0.12862	0.01438	129	-15.6892	-15.7419	0.49867	-15.2433	-0.44594	0.33013	0.44427	0.2256	129	-11.3418	-20.8934	9.38337	-11.51	0.16823	0.00052	0.12502	0.87446
130	-20.7594	-20.2976	-0.02185	-20.3194	-0.44001	0.95043	0.04705	0.00252	130	-19.1217	-18.5801	-0.07496	-18.655	-0.46665	0.85598	0.12943	0.01459	130	-15.9771	-15.7199	0.50424	-15.2156	-0.76146	0.32731	0.44457	0.22812	130	-11.2212	-20.8935	9.40879	-11.4847	0.26352	0.00049	0.12268	0.87683
131	-20.2536	-20.2904	-0.02218	-20.3126	0.05903	0.95005	0.04739	0.00256	131	-18.5767	-18.5651	-0.07604	-18.6411	0.0644	0.85496	0.13024	0.0148	131	-15.4805	-15.698	0.50982	-15.1882	-0.2923	0.32451	0.44485	0.23065	131	-11.0559	-20.8936	9.43374	-11.4599	0.40398	0.00046	0.12039	0.87915
132	-20.28	-20.2834	-0.02251	-20.3059	0.02587	0.94968	0.04772	0.0026	132	-19.3567	-18.55	-0.07714	-18.6272	-0.72951	0.85394	0.13105	0.01501	132	-15.2557	-15.6763	0.5154	-15.1609	-0.09475	0.32173	0.4451	0.23317	132	-11.2094	-20.8937	9.45822	-11.4355	0.22609	0.00043	0.11813	0.88143
133	-20.2389	-20.2763	-0.02284	-20.2991	0.06021	0.94931	0.04805	0.00264	133	-18.7923	-18.5351	-0.07824	-18.6133	-0.17901	0.85292	0.13186	0.01522	133	-15.4242	-15.6548	0.52098	-15.1339	-0.29032	0.31898	0.44533	0.2357	133	-11.5484	-20.8938	9.48224	-11.4116	-0.13683	0.00041	0.11592	0.88367
134	-20.3278	-20.2692	-0.02317	-20.2923	-0.03544	0.94894	0.04839	0.00267	134	-18.7079	-18.5201	-0.07934	-18.5994	-0.10847	0.8519	0.13266	0.01544	134	-15.1578	-15.6335	0.52656	-15.107	-0.05081	0.31625	0.44553	0.23822	134	-11.3307	-20.8939	9.50581	-11.3881	0.05738	0.00039	0.11374	0.88587
135	-20.2441	-20.2621	-0.02351	-20.2856	0.04151	0.94857	0.04872	0.00271	135	-18.3713	-18.5051	-0.08046	-18.5856	0.21428	0.85088	0.13346	0.01566	135	-15.4631	-15.6124	0.53215	-15.0803	-0.38282	0.31354	0.44571	0.24075	135	-11.0658	-20.894	9.52894	-11.365	0.29924	0.00036	0.11161	0.88803
136	-19.785	-20.255	-0.02385	-20.2789	0.49387	0.9482	0.04905	0.00275	136	-18.6975	-18.4902	-0.08158	-18.5718	-0.12574	0.84986	0.13426	0.01587	136	-15.4619	-15.5915	0.53774	-15.0538	-0.40816	0.31086	0.44586	0.24328	136	-10.8752	-20.8941	9.55164	-11.3424	0.46722	0.00034	0.10952	0.89014
137	-20.0979	-20.2479	-0.0242	-20.2721	0.17423	0.94783	0.04938	0.00279	137	-18.7716	-18.4753	-0.08271	-18.558	-0.21363	0.84885	0.13506	0.01609	137	-15.3417	-15.5707	0.54333	-15.0274	-0.31431	0.3082	0.44599	0.24581	137	-11.0505	-20.8941	9.57391	-11.3202	0.26973	0.00032	0.10746	0.89222
138	-20.1071	-20.2409	-0.02454	-20.2654	0.1583	0.94746	0.04971	0.00283	138	-18.9892	-18.4604	-0.08384	-18.5442	-0.445	0.84783	0.13585	0.01631	138	-15.7002	-15.5501	0.54893	-15.0012	-0.69899	0.30557	0.44609	0.24834	138	-10.8783	-20.8942	9.59576	-11.2984	0.42014	0.0003	0.10544	0.89425
139	-20.089	-20.2338	-0.02489	-20.2587	0.16968	0.94709	0.05004	0.00287	139	-18.6304	-18.4455	-0.08498	-18.5305	-0.09995	0.84682	0.13665	0.01654	139	-15.0212	-15.5297	0.55452	-14.9752	-0.04599	0.30295	0.44618	0.25087	139	-10.8574	-20.8943	9.6172	-11.2771	0.41967	0.00029	0.10346	0.89625
140	-20.16	-20.2267	-0.02524	-20.252	0.09196	0.94672	0.05037	0.00291	140	-19.2612	-18.4306	-0.08613	-18.5167	-0.74447	0.84581	0.13743	0.01676	140	-15.298	-15.5095	0.56011	-14.9494	-0.34862	0.30036	0.44624	0.2534	140	-10.9104	-20.8943	9.63824	-11.2561	0.34569	0.00027	0.10152	0.89821
141	-19.8154	-20.2197	-0.02559	-20.2452	0.42984	0.94635	0.0507	0.00295	141	-18.8497	-18.4157	-0.08728	-18.503	-0.34666	0.84479	0.13822	0.01698	141	-15.2957	-15.4894	0.56571	-14.9237	-0.37198	0.29779	0.44628	0.25593	141	-10.8009	-20.8944	9.65888	-11.2355	0.43461	0.00026	0.09961	0.90013
142	-20.0463	-20.2126	-0.02594	-20.2385	0.19223	0.94597	0.05103	0.00299	142	-18.616	-18.4009	-0.08844	-18.4894	-0.12664	0.84378	0.13901	0.01721	142	-14.8953	-15.4695	0.57131	-14.8982	0.00294	0.29524	0.44629	0.25846	142	-11.0346	-20.8944	9.67914	-11.2153	0.18071	0.00024	0.09774	0.90202
143	-19.9431	-20.2055	-0.0263	-20.2318	0.28873	0.94561	0.05136	0.00304	143	-18.7823	-18.3861	-0.08961	-18.4757	-0.30658	0.84278	0.13979	0.01744	143	-15.6511	-15.4498	0.5769	-14.8729	-0.77818	0.29272	0.44629	0.261	143	-10.9913	-20.8945	9.69901	-11.1955	0.20419	0.00023	0.0959	0.90387
144	-19.9258	-20.1985	-0.02666	-20.2251	0.29932	0.94524	0.05169	0.00308	144	-18.2636	-18.3713	-0.09079	-18.4621	0.19849	0.84177	0.14057	0.01767	144	-15.2976	-15.4303	0.5825	-14.8478	-0.44983	0.29021	0.44626	0.26353	144	-10.7471	-20.8945	9.71851	-11.176	0.42894	0.00021	0.09409	0.90569
145	-20.0654	-20.1914	-0.02702	-20.2184	0.15303	0.94487	0.05202	0.00312	145	-18.5579	-18.3565	-0.09197	-18.4485	-0.10941	0.84076	0.14134	0.0179	145	-15.4396	-15.4109	0.58809	-14.8228	-0.61681	0.28773	0.44621	0.26606	145	-10.8937	-20.8946	9.73764	-11.157	0.26325	0.0002	0.09232	0.90747
146	-19.9641	-20.1844	-0.02738	-20.2117	0.24764	0.9445	0.05234	0.00316	146	-18.9609	-18.3418	-0.09315	-18.4349	-0.52598	0.83976	0.14212	0.01813	146	-15.0423	-15.3917	0.59369	-14.798	-0.24432	0.28527	0.44614	0.26859	146	-10.8199	-20.8946	9.75641	-11.1382	0.31832	0.00019	0.09059	0.90922
147	-20.2362	-20.1773	-0.02775	-20.2051	-0.03115	0.94413	0.05267	0.0032	147	-18.715	-18.327	-0.09435	-18.4214	-0.29363	0.83875	0.14289	0.01836	147	-15.3667	-15.3726	0.59928	-14.7733	-0.59337	0.28283	0.44605	0.27112	147	-10.962	-20.8947	9.77483	-11.1199	0.15785	0.00018	0.08888	0.91094
148	-19.9068	-20.1703	-0.02811	-20.1984	0.29157	0.94376	0.053	0.00324	148	-18.6048	-18.3123	-0.09555	-18.4078	-0.19696	0.83775	0.14366	0.01859	148	-15.6065	-15.3537	0.60487	-14.7489	-0.85765	0.28041	0.44594	0.27365	148	-10.6433	-20.8947	9.79291	-11.1018	0.45851	0.00017	0.08721	0.91262
149	-19.9825	-20.1632	-0.02848	-20.1917	0.2092	0.94339	0.05332	0.00329	149	-18.5672	-18.2976	-0.09675	-18.3943	-0.17286	0.83675	0.14442	0.01883	149	-15.0883	-15.335	0.61046	-14.7245	-0.36377	0.27801	0.44581	0.27618	149	-10.5672	-20.8947	9.81064	-11.0841	0.51692	0.00016	0.08556	0.91428
150	-19.8387	-20.1562	-0.02886	-20.185	0.34633	0.94302	0.05365	0.00333	150	-18.7436	-18.2829	-0.09796	-18.3808	-0.36274	0.83575	0.14519	0.01906	150	-15.0958	-15.3164	0.61605	-14.7004	-0.39543	0.27563	0.44566	0.27871	150	-10.7129	-20.8948	9.82804	-11.0668	0.35385	0.00015	0.08395	0.9159
151	-19.8519	-20.1491	-0.02923	-20.1784	0.32646	0.94265	0.05398	0.00337	151	-18.8826	-18.2682	-0.09918	-18.3674	-0.5152	0.83475	0.14595	0.0193	151	-15.1706	-15.298	0.62164	-14.6764	-0.49422	0.27328	0.44549	0.28124	151	-10.8872	-20.8948	9.84511	-11.0497	0.16252	0.00014	0.08237	0.91749
152	-19.8904	-20.1421	-0.02961	-20.1717	0.2813	0.94228	0.0543	0.00342	152	-18.5037	-18.2536	-0.10041	-18.354	-0.14973	0.83375	0.14671	0.01954	152	-14.9011	-15.2798	0.62723	-14.6525	-0.24856	0.27094	0.4453	0.28376	152	-10.6966	-20.8949	9.86185	-11.033	0.3364	0.00013	0.08082	0.91905
153	-20.2531	-20.1351	-0.02999	-20.1651	-0.08805	0.94191	0.05463	0.00346	153	-18.6139	-18.2389	-0.10164	-18.3406	-0.27334	0.83275	0.14747	0.01978	153	-14.9329	-15.2617	0.63281	-14.6289	-0.30404	0.26862	0.44509	0.28629	153	-10.76	-20.8949	9.87829	-11.0166	0.25659	0.00013	0.07929	0.92058
154	-20.4534	-20.128	-0.03037	-20.1584	-0.295	0.94155	0.05495	0.0035	154	-18.4902	-18.2243	-0.10288	-18.3272	-0.16302	0.83176	0.14822	0.02002	154	-14.9154	-15.2437	0.63839	-14.6053	-0.31006	0.26632	0.44487	0.28881	154	-10.6148	-20.8949	9.89441	-11.0005	0.3857	0.00012	0.0778	0.92208
155	-19.846	-20.121	-0.03075	-20.1517	0.30575	0.94118	0.05527	0.00355	155	-18.6436	-18.2097	-0.10412	-18.3138	-0.32978	0.83076	0.14897	0.02026	155	-15.0771	-15.2259	0.64396	-14.582	-0.49512	0.26404	0.44462	0.29133	155	-10.4099	-20.8949	9.91023	-10.9847	0.57481	0.00011	0.07633	0.92356
156	-20.3731	-20.114	-0.03114	-20.1451	-0.22799	0.94081	0.0556	0.00359	156	-19.0215	-18.1951	-0.10537	-18.3005	-0.72102	0.82977	0.14972	0.0205	156	-14.6175	-15.2083	0.64954	-14.5588	-0.05873	0.26179	0.44436	0.29386	156	-10.768	-20.895	9.92575	-10.9692	0.20121	0.00011	0.07489	0.925
157	-20.1787	-20.107	-0.03153	-20.1385	-0.04023	0.94044	0.05592	0.00364	157	-18.6941	-18.1805	-0.10663	-18.2872	-0.40693	0.82878	0.15047	0.02075	157	-14.7803	-15.1908	0.65511	-14.5357	-0.24459	0.25955	0.44408	0.29638	157	-10.7075	-20.895	9.94098	-10.954	0.24651	0.0001	0.07348	0.92642
158	-19.8953	-20.0999	-0.03192	-20.1319	0.23654	0.94007	0.05624	0.00368	158	-18.6139	-18.166	-0.10789	-18.2739	-0.34002	0.82779	0.15122	0.02099	158	-14.2812	-15.1735	0.66067	-14.5128	0.23161	0.25733	0.44378	0.29889	158	-10.5889	-20.895	9.95592	-10.9391	0.35019	9e-05	0.07209	0.92782
159	-19.8493	-20.0929	-0.03231	-20.1252	0.27592	0.93971	0.05657	0.00373	159	-18.6836	-18.1515	-0.10916	-18.2606	-0.42298	0.8268	0.15196	0.02124	159	-14.6263	-15.1563	0.66624	-14.4901	-0.13624	0.25512	0.44346	0.30141	159	-10.765	-20.895	9.97057	-10.9244	0.15945	9e-05	0.07073	0.92918
160	-19.582	-20.0859	-0.0327	-20.1186	0.5366	0.93934	0.05689	0.00377	160	-18.6366	-18.1369	-0.11044	-18.2474	-0.38922	0.82581	0.1527	0.02149	160	-14.4062	-15.1393	0.67179	-14.4675	0.06126	0.25294	0.44313	0.30393	160	-10.6092	-20.895	9.98496	-10.9101	0.30089	8e-05	0.06939	0.93052
161	-19.4336	-20.0789	-0.0331	-20.112	0.67838	0.93897	0.05721	0.00382	161	-18.857	-18.1224	-0.11172	-18.2342	-0.62284	0.82482	0.15344	0.02174	161	-14.7559	-15.1224	0.67735	-14.445	-0.31089	0.25078	0.44278	0.30644	161	-10.7674	-20.8951	9.99907	-10.896	0.1286	8e-05	0.06808	0.93184
162	-19.9922	-20.0719	-0.0335	-20.1054	0.11317	0.9386	0.05753	0.00387	162	-18.5051	-18.108	-0.11301	-18.221	-0.28413	0.82384	0.15417	0.02199	162	-14.8106	-15.1056	0.6829	-14.4227	-0.38789	0.24863	0.44242	0.30895	162	-10.5765	-20.8951	10.0129	-10.8822	0.30567	7e-05	0.0668	0.93313
163	-20.0705	-20.0649	-0.0339	-20.0988	0.02827	0.93824	0.05785	0.00391	163	-18.5575	-18.0935	-0.1143	-18.2078	-0.34971	0.82285	0.15491	0.02224	163	-15.0741	-15.089	0.68844	-14.4006	-0.67354	0.24651	0.44204	0.31146	163	-10.5624	-20.8951	10.0265	-10.8686	0.3062	7e-05	0.06554	0.93439
164	-20.1239	-20.0579	-0.03431	-20.0922	-0.03173	0.93787	0.05817	0.00396	164	-18.5182	-18.079	-0.1156	-18.1946	-0.32355	0.82187	0.15564	0.02249	164	-14.6888	-15.0725	0.69398	-14.3786	-0.31024	0.2444	0.44164	0.31396	164	-10.4001	-20.8951	10.0398	-10.8553	0.45519	7e-05	0.0643	0.93563
165	-19.6899	-20.0509	-0.03471	-20.0856	0.39567	0.9375	0.05849	0.00401	165	-18.447	-18.0646	-0.11691	-18.1815	-0.26548	0.82089	0.15636	0.02275	165	-14.7011	-15.0562	0.69952	-14.3567	-0.3444	0.24231	0.44122	0.31647	165	-10.7856	-20.8951	10.0529	-10.8422	0.05663	6e-05	0.06308	0.93685
166	-20.2134	-20.0439	-0.03512	-20.079	-0.13442	0.93714	0.05881	0.00405	166	-18.3411	-18.0502	-0.11822	-18.1684	-0.17268	0.81991	0.15709	0.023	166	-14.714	-15.04	0.70505	-14.335	-0.37901	0.24023	0.4408	0.31897	166	-10.6547	-20.8951	10.0657	-10.8294	0.17472	6e-05	0.06189	0.93805
167	-20.2445	-20.0369	-0.03553	-20.0724	-0.1721	0.93677	0.05913	0.0041	167	-18.9279	-18.0358	-0.11954	-18.1554	-0.77256	0.81892	0.15781	0.02326	167	-14.6388	-15.024	0.71057	-14.3134	-0.32538	0.23818	0.44035	0.32147	167	-10.5136	-20.8952	10.0783	-10.8169	0.30325	6e-05	0.06072	0.93922
168	-20.0152	-20.0299	-0.03594	-20.0658	0.05061	0.9364	0.05945	0.00415	168	-18.7022	-18.0214	-0.12086	-18.1423	-0.55991	0.81795	0.15854	0.02352	168	-14.4269	-15.0081	0.71609	-14.292	-0.13491	0.23614	0.43989	0.32397	168	-10.1506	-20.8952	10.0907	-10.8045	0.65391	5e-05	0.05958	0.94037
169	-20.0057	-20.0229	-0.03636	-20.0592	0.05354	0.93604	0.05977	0.0042	169	-18.5727	-18.0071	-0.12219	-18.1293	-0.44344	0.81697	0.15925	0.02378	169	-14.2223	-14.9923	0.7216	-14.2707	0.0484	0.23412	0.43942	0.32646	169	-10.4946	-20.8952	10.1028	-10.7924	0.29781	5e-05	0.05845	0.9415
170	-20.0274	-20.0159	-0.03677	-20.0527	0.02527	0.93567	0.06008	0.00424	170	-18.4961	-17.9927	-0.12353	-18.1162	-0.37985	0.81599	0.15997	0.02404	170	-14.0828	-14.9767	0.72711	-14.2496	0.16676	0.23212	0.43893	0.32895	170	-10.3529	-20.8952	10.1146	-10.7805	0.42764	5e-05	0.05735	0.94261
171	-20.1121	-20.0089	-0.03719	-20.0461	-0.066	0.93531	0.0604	0.00429	171	-18.7171	-17.9784	-0.12487	-18.1033	-0.61383	0.81502	0.16069	0.0243	171	-14.1433	-14.9612	0.73261	-14.2286	0.08526	0.23013	0.43843	0.33144	171	-10.3827	-20.8952	10.1263	-10.7689	0.38619	4e-05	0.05626	0.94369
172	-20.0889	-20.0019	-0.03762	-20.0396	-0.04936	0.93494	0.06072	0.00434	172	-18.3975	-17.9641	-0.12622	-18.0903	-0.30719	0.81404	0.1614	0.02456	172	-14.5999	-14.9458	0.73811	-14.2077	-0.39221	0.22816	0.43791	0.33393	172	-10.6736	-20.8952	10.1378	-10.7574	0.08386	4e-05	0.0552	0.94476
173	-19.9986	-19.9949	-0.03804	-20.033	0.03439	0.93457	0.06104	0.00439	173	-18.4757	-17.9498	-0.12757	-18.0774	-0.39833	0.81307	0.16211	0.02482	173	-14.1475	-14.9306	0.74359	-14.187	0.03946	0.22621	0.43738	0.33641	173	-10.4785	-20.8952	10.149	-10.7462	0.26774	4e-05	0.05415	0.94581
174	-20.0886	-19.988	-0.03846	-20.0264	-0.06217	0.93421	0.06135	0.00444	174	-18.3768	-17.9355	-0.12893	-18.0645	-0.31235	0.8121	0.16281	0.02509	174	-14.0139	-14.9154	0.74907	-14.1664	0.15247	0.22428	0.43683	0.33889	174	-10.4974	-20.8952	10.16	-10.7352	0.23784	4e-05	0.05313	0.94683
175	-20.094	-19.981	-0.03889	-20.0199	-0.07411	0.93384	0.06167	0.00449	175	-17.8824	-17.9213	-0.1303	-18.0516	0.16916	0.81113	0.16352	0.02535	175	-14.0406	-14.9005	0.75455	-14.1459	0.10532	0.22236	0.43628	0.34136	175	-10.6492	-20.8952	10.1708	-10.7245	0.07525	3e-05	0.05213	0.94784
176	-20.0334	-19.974	-0.03932	-20.0133	-0.02005	0.93348	0.06198	0.00454	176	-18.4986	-17.907	-0.13167	-18.0387	-0.45991	0.81016	0.16422	0.02562	176	-14.1345	-14.8856	0.76002	-14.1256	-0.0089	0.22046	0.43571	0.34384	176	-10.4426	-20.8952	10.1814	-10.7139	0.27126	3e-05	0.05114	0.94883
177	-19.8151	-19.9671	-0.03976	-20.0068	0.19171	0.93311	0.0623	0.00459	177	-18.5332	-17.8928	-0.13305	-18.0258	-0.50736	0.80919	0.16492	0.02589	177	-14.0431	-14.8709	0.76548	-14.1054	0.06232	0.21857	0.43512	0.34631	177	-10.3209	-20.8952	10.1918	-10.7035	0.38256	3e-05	0.05017	0.9498
178	-20.1137	-19.9601	-0.04019	-20.0003	-0.11342	0.93275	0.06261	0.00464	178	-18.6351	-17.8786	-0.13443	-18.013	-0.62208	0.80822	0.16562	0.02616	178	-14.0148	-14.8563	0.77093	-14.0854	0.07057	0.2167	0.43452	0.34877	178	-10.0397	-20.8953	10.202	-10.6933	0.65357	3e-05	0.04922	0.95075
179	-19.6847	-19.9531	-0.04063	-19.9938	0.30905	0.93238	0.06293	0.00469	179	-18.2696	-17.8644	-0.13582	-18.0002	-0.26938	0.80725	0.16632	0.02643	179	-14.1092	-14.8418	0.77637	-14.0655	-0.04375	0.21485	0.43391	0.35124	179	-10.3652	-20.8953	10.212	-10.6833	0.31807	3e-05	0.04829	0.95168
180	-19.5332	-19.9462	-0.04107	-19.9872	0.45403	0.93202	0.06324	0.00474	180	-18.3007	-17.8502	-0.13722	-17.9874	-0.31326	0.80629	0.16701	0.0267	180	-13.8392	-14.8275	0.78181	-14.0457	0.20646	0.21301	0.43329	0.3537	180	-10.4687	-20.8953	10.2218	-10.6735	0.20475	3e-05	0.04738	0.9526
181	-19.7676	-19.9392	-0.04151	-19.9807	0.21312	0.93165	0.06356	0.00479	181	-18.4199	-17.8361	-0.13862	-17.9747	-0.44522	0.80532	0.1677	0.02697	181	-13.7086	-14.8132	0.78724	-14.026	0.31741	0.21119	0.43266	0.35615	181	-10.4368	-20.8953	10.2314	-10.6638	0.22703	2e-05	0.04648	0.95349
182	-20.1553	-19.9322	-0.04195	-19.9742	-0.1811	0.93129	0.06387	0.00484	182	-17.9915	-17.8219	-0.14003	-17.9619	-0.02955	0.80436	0.16839	0.02725	182	-14.1554	-14.7991	0.79266	-14.0065	-0.14892	0.20938	0.43201	0.35861	182	-10.4083	-20.8953	10.2409	-10.6544	0.24608	2e-05	0.0456	0.95437
183	-19.9436	-19.9253	-0.0424	-19.9677	0.0241	0.93093	0.06418	0.00489	183	-18.3962	-17.8078	-0.14144	-17.9492	-0.44696	0.8034	0.16908	0.02752	183	-13.9983	-14.7851	0.79807	-13.9871	-0.01122	0.20759	0.43136	0.36105	183	-10.4956	-20.8953	10.2502	-10.6451	0.14951	2e-05	0.04474	0.95524
184	-19.7292	-19.9184	-0.04284	-19.9612	0.232	0.93056	0.06449	0.00494	184	-18.4431	-17.7937	-0.14286	-17.9366	-0.50655	0.80244	0.16976	0.0278	184	-14.0989	-14.7713	0.80348	-13.9678	-0.13109	0.20581	0.43069	0.3635	184	-10.1682	-20.8953	10.2593	-10.636	0.46782	2e-05	0.04389	0.95609
185	-19.9912	-19.9114	-0.04329	-19.9547	-0.0365	0.9302	0.06481	0.005	185	-18.3041	-17.7796	-0.14428	-17.9239	-0.38021	0.80148	0.17044	0.02808	185	-13.437	-14.7575	0.80887	-13.9487	0.51167	0.20405	0.43001	0.36594	185	-10.4322	-20.8953	10.2682	-10.6271	0.1949	2e-05	0.04306	0.95692
186	-20.1097	-19.9045	-0.04375	-19.9482	-0.16149	0.92983	0.06512	0.00505	186	-18.4542	-17.7655	-0.14571	-17.9112	-0.54295	0.80052	0.17112	0.02835	186	-14.1725	-14.7439	0.81426	-13.9296	-0.24285	0.20231	0.42931	0.36838	186	-10.1359	-20.8953	10.2769	-10.6183	0.48245	2e-05	0.04225	0.95773
187	-20.2406	-19.8975	-0.0442	-19.9417	-0.29888	0.92947	0.06543	0.0051	187	-18.2702	-17.7515	-0.14715	-17.8986	-0.37157	0.79957	0.1718	0.02863	187	-13.7291	-14.7304	0.81964	-13.9108	0.18166	0.20058	0.42861	0.37081	187	-10.5177	-20.8953	10.2855	-10.6098	0.09206	2e-05	0.04145	0.95853
188	-19.7108	-19.8906	-0.04466	-19.9352	0.22444	0.92911	0.06574	0.00515	188	-18.2749	-17.7374	-0.14859	-17.886	-0.38887	0.79861	0.17248	0.02891	188	-13.7512	-14.717	0.82501	-13.892	0.14079	0.19886	0.4279	0.37324	188	-10.3504	-20.8953	10.294	-10.6013	0.25094	2e-05	0.04066	0.95932
189	-19.9576	-19.8836	-0.04512	-19.9288	-0.02884	0.92874	0.06605	0.00521	189	-17.9523	-17.7234	-0.15004	-17.8735	-0.07885	0.79766	0.17315	0.0292	189	-13.9807	-14.7037	0.83037	-13.8734	-0.10735	0.19716	0.42717	0.37567	189	-10.2154	-20.8953	10.3022	-10.5931	0.37767	2e-05	0.0399	0.96009
190	-19.938	-19.8767	-0.04558	-19.9223	-0.01571	0.92838	0.06636	0.00526	190	-18.3325	-17.7094	-0.15149	-17.8609	-0.4716	0.7967	0.17382	0.02948	190	-13.637	-14.6905	0.83572	-13.8548	0.21783	0.19547	0.42644	0.37809	190	-10.4937	-20.8953	10.3103	-10.585	0.09127	1e-05	0.03914	0.96085
191	-19.9923	-19.8698	-0.04604	-19.9158	-0.07648	0.92802	0.06667	0.00531	191	-18.2682	-17.6954	-0.15295	-17.8484	-0.41983	0.79575	0.17449	0.02976	191	-13.7668	-14.6775	0.84106	-13.8364	0.06963	0.1938	0.42569	0.3805	191	-10.7552	-20.8953	10.3183	-10.577	-0.17819	1e-05	0.0384	0.96159
192	-20.0685	-19.8629	-0.0465	-19.9094	-0.15914	0.92766	0.06698	0.00537	192	-18.3074	-17.6815	-0.15441	-17.8359	-0.47154	0.7948	0.17516	0.03005	192	-13.512	-14.6646	0.8464	-13.8181	0.30616	0.19214	0.42494	0.38292	192	-10.4763	-20.8953	10.3261	-10.5692	0.09291	1e-05	0.03767	0.96231
193	-20.2174	-19.8559	-0.04697	-19.9029	-0.3145	0.92729	0.06729	0.00542	193	-17.9409	-17.6675	-0.15588	-17.8234	-0.11752	0.79385	0.17582	0.03033	193	-13.5777	-14.6517	0.85172	-13.8	0.2223	0.1905	0.42417	0.38533	193	-10.3759	-20.8953	10.3338	-10.5615	0.18565	1e-05	0.03696	0.96303
194	-19.9205	-19.849	-0.04744	-19.8964	-0.02405	0.92693	0.0676	0.00547	194	-18.152	-17.6536	-0.15736	-17.8109	-0.34109	0.7929	0.17648	0.03062	194	-13.7761	-14.639	0.85703	-13.782	0.00586	0.18887	0.4234	0.38773	194	-10.4248	-20.8953	10.3413	-10.554	0.12924	1e-05	0.03626	0.96373
195	-19.8527	-19.8421	-0.04791	-19.89	0.0373	0.92657	0.0679	0.00553	195	-17.8422	-17.6396	-0.15884	-17.7985	-0.04373	0.79195	0.17714	0.03091	195	-13.9728	-14.6264	0.86234	-13.764	-0.20876	0.18725	0.42262	0.39013	195	-10.3569	-20.8953	10.3486	-10.5467	0.18977	1e-05	0.03557	0.96442
196	-19.4874	-19.8352	-0.04839	-19.8836	0.39615	0.9262	0.06821	0.00558	196	-17.8609	-17.6257	-0.16032	-17.786	-0.07485	0.791	0.1778	0.0312	196	-13.5353	-14.6139	0.86763	-13.7462	0.21094	0.18565	0.42182	0.39252	196	-10.4741	-20.8953	10.3559	-10.5394	0.06534	1e-05	0.0349	0.96509
197	-19.7995	-19.8283	-0.04886	-19.8771	0.07762	0.92584	0.06852	0.00564	197	-18.0735	-17.6118	-0.16181	-17.7736	-0.29984	0.79006	0.17845	0.03149	197	-13.603	-14.6015	0.87292	-13.7286	0.12556	0.18406	0.42102	0.39492	197	-10.5324	-20.8953	10.363	-10.5323	-6e-05	1e-05	0.03424	0.96575
198	-19.7932	-19.8213	-0.04934	-19.8707	0.07748	0.92548	0.06883	0.00569	198	-18.1165	-17.598	-0.16331	-17.7613	-0.35522	0.78911	0.17911	0.03178	198	-13.6724	-14.5892	0.87819	-13.711	0.03859	0.18249	0.42021	0.3973	198	-10.211	-20.8953	10.3699	-10.5254	0.31438	1e-05	0.03359	0.9664
199	-20.0413	-19.8144	-0.04982	-19.8643	-0.17705	0.92512	0.06913	0.00575	199	-17.9804	-17.5841	-0.16481	-17.7489	-0.23147	0.78817	0.17976	0.03207	199	-13.5105	-14.577	0.88345	-13.6935	0.18304	0.18093	0.41939	0.39968	199	-10.3089	-20.8953	10.3768	-10.5186	0.20965	1e-05	0.03295	0.96704
200	-19.6824	-19.8075	-0.0503	-19.8578	0.17543	0.92476	0.06944	0.00581	200	-17.818	-17.5703	-0.16632	-17.7366	-0.0814	0.78723	0.18041	0.03236	200	-13.5806	-14.5649	0.88871	-13.6762	0.0956	0.17938	0.41856	0.40206	200	-10.3155	-20.8953	10.3835	-10.5119	0.19636	1e-05	0.03233	0.96766
201	-19.6826	-19.8006	-0.05079	-19.8514	0.16881	0.9244	0.06974	0.00586	201	-17.3762	-17.5565	-0.16783	-17.7243	0.34809	0.78629	0.18105	0.03266	201	-13.8081	-14.5529	0.89395	-13.659	-0.14913	0.17785	0.41772	0.40443	201	-10.4595	-20.8953	10.3901	-10.5053	0.04578	1e-05	0.03172	0.96827
202	-19.8033	-19.7937	-0.05127	-19.845	0.04169	0.92403	0.07005	0.00592	202	-18.2151	-17.5426	-0.16935	-17.712	-0.5031	0.78535	0.1817	0.03295	202	-13.4716	-14.5411	0.89918	-13.6419	0.17026	0.17633	0.41688	0.4068	202	-10.5986	-20.8953	10.3965	-10.4988	-0.09976	1e-05	0.03112	0.96887
203	-19.7946	-19.7868	-0.05176	-19.8386	0.04399	0.92367	0.07035	0.00597	203	-17.8105	-17.5289	-0.17088	-17.6997	-0.11076	0.78441	0.18234	0.03325	203	-13.2247	-14.5293	0.90441	-13.6249	0.40016	0.17482	0.41602	0.40916	203	-10.1052	-20.8953	10.4028	-10.4925	0.38731	1e-05	0.03053	0.96946
204	-20.1498	-19.7799	-0.05225	-19.8322	-0.31762	0.92331	0.07066	0.00603	204	-17.6764	-17.5151	-0.17241	-17.6875	0.01109	0.78347	0.18298	0.03355	204	-13.4963	-14.5176	0.90962	-13.608	0.11168	0.17332	0.41516	0.41152	204	-10.2258	-20.8953	10.409	-10.4863	0.2605	1e-05	0.02995	0.97004
205	-19.9715	-19.773	-0.05275	-19.8258	-0.14572	0.92295	0.07096	0.00609	205	-18.3734	-17.5013	-0.17394	-17.6753	-0.69813	0.78253	0.18362	0.03385	205	-13.947	-14.506	0.91482	-13.5912	-0.3558	0.17184	0.41429	0.41387	205	-10.3793	-20.8953	10.4151	-10.4802	0.10092	1e-05	0.02938	0.97061
206	-19.8304	-19.7661	-0.05324	-19.8194	-0.01101	0.92259	0.07127	0.00614	206	-17.6947	-17.4876	-0.17548	-17.6631	-0.03163	0.7816	0.18425	0.03415	206	-13.283	-14.4945	0.92001	-13.5745	0.29153	0.17037	0.41341	0.41622	206	-10.2371	-20.8953	10.4211	-10.4742	0.23714	1e-05	0.02883	0.97117
207	-19.7911	-19.7593	-0.05374	-19.813	0.0219	0.92223	0.07157	0.0062	207	-17.9261	-17.4739	-0.17703	-17.6509	-0.2752	0.78066	0.18489	0.03445	207	-13.1217	-14.4832	0.92518	-13.558	0.43628	0.16891	0.41253	0.41856	207	-10.0895	-20.8953	10.427	-10.4684	0.37888	1e-05	0.02828	0.97171
208	-19.6546	-19.7524	-0.05424	-19.8066	0.15201	0.92187	0.07187	0.00626	208	-17.667	-17.4602	-0.17858	-17.6387	-0.02826	0.77973	0.18552	0.03475	208	-13.1438	-14.4719	0.93035	-13.5415	0.39773	0.16747	0.41163	0.4209	208	-10.3266	-20.8953	10.4327	-10.4626	0.13603	1e-05	0.02775	0.97225
209	-19.6806	-19.7455	-0.05474	-19.8002	0.11963	0.92151	0.07218	0.00632	209	-17.5856	-17.4465	-0.18013	-17.6266	0.04101	0.7788	0.18615	0.03505	209	-13.5676	-14.4607	0.93551	-13.5252	-0.04241	0.16603	0.41073	0.42323	209	-10.4959	-20.8953	10.4383	-10.457	-0.03891	0	0.02722	0.97277
210	-20.2877	-19.7386	-0.05524	-19.7939	-0.49385	0.92115	0.07248	0.00638	210	-17.5337	-17.4328	-0.1817	-17.6145	0.08079	0.77787	0.18678	0.03536	210	-13.2703	-14.4496	0.94065	-13.509	0.23865	0.16461	0.40983	0.42556	210	-10.1335	-20.8953	10.4439	-10.4515	0.31796	0	0.0267	0.97329
211	-19.7974	-19.7317	-0.05575	-19.7875	-0.00992	0.92079	0.07278	0.00643	211	-17.8526	-17.4191	-0.18326	-17.6024	-0.2502	0.77694	0.1874	0.03566	211	-13.4489	-14.4386	0.94578	-13.4928	0.04393	0.16321	0.40891	0.42788	211	-10.3522	-20.8953	10.4493	-10.446	0.09383	0	0.0262	0.9738
212	-19.3615	-19.7249	-0.05625	-19.7811	0.41962	0.92043	0.07308	0.00649	212	-17.2511	-17.4055	-0.18483	-17.5903	0.33923	0.77601	0.18802	0.03597	212	-13.6945	-14.4277	0.95091	-13.4768	-0.2177	0.16181	0.40799	0.4302	212	-10.3617	-20.8954	10.4546	-10.4407	0.07901	0	0.0257	0.97429
213	-19.7995	-19.718	-0.05676	-19.7748	-0.02475	0.92007	0.07338	0.00655	213	-17.5607	-17.3919	-0.18641	-17.5783	0.01758	0.77508	0.18865	0.03627	213	-13.4318	-14.4169	0.95602	-13.4609	0.02909	0.16043	0.40706	0.43251	213	-10.2868	-20.8954	10.4599	-10.4355	0.14868	0	0.02522	0.97478
214	-20.1366	-19.7111	-0.05728	-19.7684	-0.3682	0.91971	0.07368	0.00661	214	-18.0127	-17.3783	-0.18799	-17.5663	-0.44644	0.77415	0.18926	0.03658	214	-13.4327	-14.4062	0.96111	-13.4451	0.01237	0.15905	0.40613	0.43482	214	-10.0308	-20.8954	10.465	-10.4304	0.39955	0	0.02474	0.97526
215	-19.7299	-19.7043	-0.05779	-19.7621	0.03215	0.91935	0.07398	0.00667	215	-17.7795	-17.3647	-0.18958	-17.5542	-0.22525	0.77323	0.18988	0.03689	215	-13.4578	-14.3956	0.9662	-13.4294	-0.02844	0.15769	0.40519	0.43712	215	-10.3473	-20.8954	10.47	-10.4253	0.07803	0	0.02427	0.97573
216	-19.9076	-19.6974	-0.05831	-19.7557	-0.1519	0.91899	0.07428	0.00673	216	-17.8315	-17.3511	-0.19117	-17.5423	-0.28923	0.7723	0.1905	0.0372	216	-13.4183	-14.385	0.97128	-13.4138	-0.00454	0.15634	0.40424	0.43941	216	-10.1729	-20.8954	10.475	-10.4204	0.24749	0	0.02381	0.97619
217	-19.712	-19.6905	-0.05882	-19.7493	0.03736	0.91863	0.07458	0.00679	217	-17.6053	-17.3375	-0.19277	-17.5303	-0.07499	0.77138	0.19111	0.03751	217	-13.3735	-14.3746	0.97634	-13.3982	0.02475	0.15501	0.40329	0.4417	217	-10.6016	-20.8954	10.4798	-10.4156	-0.18605	0	0.02336	0.97664
218	-20.0502	-19.6837	-0.05934	-19.743	-0.30718	0.91827	0.07488	0.00685	218	-17.6604	-17.324	-0.19437	-17.5184	-0.14204	0.77046	0.19172	0.03782	218	-13.4834	-14.3642	0.98139	-13.3829	-0.10055	0.15368	0.40233	0.44399	218	-10.0218	-20.8954	10.4846	-10.4108	0.389	0	0.02292	0.97708
219	-20.0001	-19.6768	-0.05987	-19.7367	-0.26342	0.91791	0.07518	0.00691	219	-17.8094	-17.3105	-0.19598	-17.5064	-0.30296	0.76954	0.19233	0.03814	219	-12.9416	-14.354	0.98643	-13.3675	0.42594	0.15237	0.40137	0.44627	219	-10.3593	-20.8954	10.4892	-10.4061	0.04684	0	0.02248	0.97751
220	-19.7211	-19.67	-0.06039	-19.7304	0.00926	0.91755	0.07548	0.00697	220	-17.9127	-17.2969	-0.19759	-17.4945	-0.41815	0.76862	0.19293	0.03845	220	-13.4735	-14.3438	0.99145	-13.3523	-0.12116	0.15106	0.4004	0.44854	220	-10.582	-20.8954	10.4938	-10.4016	-0.18043	0	0.02206	0.97794
221	-19.5818	-19.6631	-0.06092	-19.724	0.14223	0.91719	0.07578	0.00703	221	-17.8551	-17.2835	-0.19921	-17.4827	-0.37243	0.7677	0.19354	0.03876	221	-13.128	-14.3337	0.99647	-13.3372	0.20924	0.14977	0.39942	0.45081	221	-10.1401	-20.8954	10.4983	-10.3971	0.25699	0	0.02164	0.97836
222	-19.5386	-19.6563	-0.06144	-19.7177	0.17911	0.91683	0.07608	0.00709	222	-17.7703	-17.27	-0.20083	-17.4708	-0.29949	0.76678	0.19414	0.03908	222	-13.1772	-14.3237	1.00147	-13.3222	0.14503	0.14849	0.39844	0.45307	222	-10.2853	-20.8954	10.5027	-10.3927	0.10739	0	0.02123	0.97877
223	-19.7589	-19.6494	-0.06197	-19.7114	-0.0475	0.91648	0.07637	0.00715	223	-17.6906	-17.2565	-0.20246	-17.459	-0.23162	0.76587	0.19474	0.0394	223	-13.053	-14.3138	1.00646	-13.3073	0.25432	0.14722	0.39745	0.45533	223	-10.512	-20.8954	10.507	-10.3884	-0.12363	0	0.02083	0.97917
224	-19.5815	-19.6426	-0.06251	-19.7051	0.12359	0.91612	0.07667	0.00721	224	-17.4025	-17.2431	-0.2041	-17.4472	0.04466	0.76495	0.19534	0.03971	224	-13.3829	-14.304	1.01144	-13.2925	-0.09039	0.14596	0.39646	0.45758	224	-10.2306	-20.8954	10.5112	-10.3841	0.15354	0	0.02043	0.97957
225	-19.2129	-19.6357	-0.06304	-19.6988	0.48589	0.91576	0.07697	0.00728	225	-17.5501	-17.2296	-0.20573	-17.4354	-0.11473	0.76404	0.19593	0.04003	225	-13.0798	-14.2942	1.0164	-13.2778	0.198	0.14471	0.39546	0.45983	225	-10.2585	-20.8954	10.5154	-10.38	0.12148	0	0.02005	0.97995
226	-19.6323	-19.6289	-0.06358	-19.6925	0.06019	0.9154	0.07726	0.00734	226	-17.6929	-17.2162	-0.20738	-17.4236	-0.2693	0.76312	0.19653	0.04035	226	-12.9194	-14.2845	1.02136	-13.2632	0.34378	0.14347	0.39446	0.46207	226	-10.4152	-20.8954	10.5194	-10.3759	-0.03929	0	0.01967	0.98033
227	-19.8948	-19.6221	-0.06412	-19.6862	-0.20861	0.91504	0.07756	0.0074	227	-17.4584	-17.2028	-0.20902	-17.4118	-0.04655	0.76221	0.19712	0.04067	227	-13.0381	-14.275	1.0263	-13.2487	0.21056	0.14224	0.39345	0.46431	227	-10.342	-20.8954	10.5234	-10.3719	0.02991	0	0.01929	0.98071
228	-19.9047	-19.6152	-0.06466	-19.6799	-0.2248	0.91468	0.07785	0.00746	228	-17.5234	-17.1894	-0.21068	-17.4001	-0.12328	0.7613	0.19771	0.041	228	-12.9673	-14.2654	1.03122	-13.2342	0.26693	0.14103	0.39244	0.46653	228	-10.2363	-20.8954	10.5274	-10.368	0.13169	0	0.01893	0.98107
229	-19.6586	-19.6084	-0.0652	-19.6736	0.01502	0.91433	0.07815	0.00752	229	-17.5709	-17.1761	-0.21234	-17.3884	-0.18249	0.76039	0.19829	0.04132	229	-13.1053	-14.256	1.03614	-13.2199	0.1146	0.13982	0.39142	0.46876	229	-10.4395	-20.8954	10.5312	-10.3642	-0.07536	0	0.01857	0.98143
230	-19.5823	-19.6016	-0.06575	-19.6673	0.08504	0.91397	0.07844	0.00759	230	-17.8337	-17.1627	-0.214	-17.3767	-0.45698	0.75948	0.19888	0.04164	230	-13.1867	-14.2467	1.04104	-13.2057	0.01896	0.13863	0.3904	0.47098	230	-10.4862	-20.8954	10.535	-10.3604	-0.12583	0	0.01822	0.98178
231	-19.5171	-19.5948	-0.06629	-19.6611	0.14396	0.91361	0.07874	0.00765	231	-17.8003	-17.1494	-0.21567	-17.3651	-0.43525	0.75857	0.19946	0.04197	231	-12.8775	-14.2374	1.04593	-13.1915	0.31401	0.13744	0.38937	0.47319	231	-10.1882	-20.8954	10.5387	-10.3567	0.16846	0	0.01787	0.98213
232	-20.1378	-19.5879	-0.06684	-19.6548	-0.48301	0.91326	0.07903	0.00771	232	-17.6762	-17.1361	-0.21734	-17.3534	-0.32279	0.75766	0.20004	0.04229	232	-13.025	-14.2283	1.0508	-13.1775	0.15245	0.13626	0.38834	0.47539	232	-10.4416	-20.8954	10.5423	-10.353	-0.08857	0	0.01753	0.98247
233	-19.6662	-19.5811	-0.06739	-19.6485	-0.01768	0.9129	0.07932	0.00778	233	-17.5675	-17.1228	-0.21902	-17.3418	-0.22572	0.75676	0.20062	0.04262	233	-12.8783	-14.2192	1.05567	-13.1635	0.28519	0.1351	0.38731	0.47759	233	-9.94754	-20.8954	10.5459	-10.3495	0.40192	0	0.0172	0.9828
234	-19.6765	-19.5743	-0.06795	-19.6423	-0.03424	0.91254	0.07962	0.00784	234	-17.725	-17.1095	-0.2207	-17.3302	-0.39482	0.75585	0.2012	0.04295	234	-12.7555	-14.2101	1.06052	-13.1496	0.39412	0.13394	0.38627	0.47979	234	-10.3818	-20.8954	10.5494	-10.346	-0.03583	0	0.01688	0.98312
235	-20.057	-19.5675	-0.0685	-19.636	-0.421	0.91218	0.07991	0.00791	235	-17.5818	-17.0962	-0.22239	-17.3186	-0.26321	0.75495	0.20178	0.04327	235	-12.8979	-14.2012	1.06535	-13.1358	0.23793	0.1328	0.38523	0.48198	235	-10.4012	-20.8954	10.5528	-10.3425	-0.05867	0	0.01656	0.98344
236	-19.9366	-19.5607	-0.06906	-19.6298	-0.30685	0.91183	0.0802	0.00797	236	-17.3166	-17.083	-0.22408	-17.307	-0.00957	0.75405	0.20235	0.0436	236	-12.8295	-14.1923	1.07018	-13.1221	0.29264	0.13166	0.38418	0.48416	236	-10.2185	-20.8954	10.5562	-10.3392	0.12067	0	0.01624	0.98376
237	-19.722	-19.5539	-0.06962	-19.6235	-0.0985	0.91147	0.08049	0.00803	237	-17.8126	-17.0697	-0.22577	-17.2955	-0.51711	0.75315	0.20292	0.04393	237	-13.1448	-14.1835	1.07499	-13.1085	-0.03626	0.13053	0.38313	0.48633	237	-10.4799	-20.8954	10.5595	-10.3359	-0.14403	0	0.01593	0.98406
238	-19.7644	-19.5471	-0.07018	-19.6173	-0.14714	0.91111	0.08079	0.0081	238	-17.1588	-17.0565	-0.22748	-17.284	0.12516	0.75225	0.20349	0.04426	238	-12.7623	-14.1748	1.07978	-13.095	0.33272	0.12942	0.38208	0.4885	238	-10.4443	-20.8954	10.5627	-10.3326	-0.11167	0	0.01563	0.98437
239	-19.3832	-19.5403	-0.07074	-19.611	0.22782	0.91076	0.08108	0.00816	239	-17.549	-17.0433	-0.22918	-17.2725	-0.27654	0.75135	0.20406	0.0446	239	-12.8237	-14.1662	1.08457	-13.0816	0.25789	0.12831	0.38102	0.49067	239	-10.4632	-20.8954	10.5659	-10.3294	-0.13375	0	0.01534	0.98466
240	-19.4148	-19.5335	-0.07131	-19.6048	0.18999	0.9104	0.08137	0.00823	240	-17.2072	-17.0301	-0.23089	-17.261	0.05378	0.75045	0.20462	0.04493	240	-12.9402	-14.1576	1.08934	-13.0683	0.12805	0.12721	0.37996	0.49283	240	-10.1376	-20.8954	10.569	-10.3263	0.18873	0	0.01505	0.98495
241	-19.5656	-19.5267	-0.07187	-19.5985	0.03296	0.91005	0.08166	0.00829	241	-17.5937	-17.0169	-0.23261	-17.2495	-0.34418	0.74955	0.20519	0.04526	241	-12.8323	-14.1491	1.0941	-13.055	0.2227	0.12613	0.3789	0.49498	241	-10.3942	-20.8954	10.5721	-10.3233	-0.07093	0	0.01476	0.98524
242	-19.8329	-19.5199	-0.07244	-19.5923	-0.24057	0.90969	0.08195	0.00836	242	-17.6724	-17.0038	-0.23433	-17.2381	-0.43432	0.74866	0.20575	0.0456	242	-12.6308	-14.1407	1.09884	-13.0418	0.41103	0.12505	0.37783	0.49713	242	-10.1246	-20.8954	10.5751	-10.3203	0.19567	0	0.01448	0.98552
243	-19.7573	-19.5131	-0.07302	-19.5861	-0.17119	0.90933	0.08224	0.00843	243	-17.4336	-16.9906	-0.23605	-17.2267	-0.20694	0.74776	0.20631	0.04593	243	-12.6766	-14.1323	1.10357	-13.0288	0.35214	0.12398	0.37676	0.49927	243	-10.2086	-20.8954	10.578	-10.3173	0.10873	0	0.01421	0.98579
244	-19.3254	-19.5063	-0.07359	-19.5799	0.2545	0.90898	0.08253	0.00849	244	-16.9713	-16.9775	-0.23778	-17.2153	0.24396	0.74687	0.20686	0.04627	244	-12.6688	-14.124	1.10829	-13.0158	0.34695	0.12292	0.37568	0.5014	244	-10.3244	-20.8954	10.5809	-10.3144	-0.00996	0	0.01394	0.98606
245	-19.9288	-19.4995	-0.07416	-19.5737	-0.35511	0.90862	0.08282	0.00856	245	-17.8926	-16.9644	-0.23952	-17.2039	-0.68872	0.74597	0.20742	0.04661	245	-12.8644	-14.1158	1.11299	-13.0028	0.13843	0.12186	0.37461	0.50353	245	-10.1822	-20.8954	10.5838	-10.3116	0.1294	0	0.01367	0.98633
246	-19.7142	-19.4927	-0.07474	-19.5675	-0.14672	0.90827	0.08311	0.00863	246	-17.5782	-16.9513	-0.24126	-17.1925	-0.38568	0.74508	0.20797	0.04695	246	-12.9861	-14.1077	1.11768	-12.99	0.0039	0.12082	0.37353	0.50565	246	-10.4718	-20.8954	10.5865	-10.3088	-0.16298	0	0.01341	0.98658
247	-19.593	-19.486	-0.07532	-19.5613	-0.03172	0.90791	0.08339	0.00869	247	-17.7092	-16.9382	-0.243	-17.1812	-0.52801	0.74419	0.20852	0.04729	247	-12.9645	-14.0996	1.12236	-12.9773	0.01276	0.11979	0.37245	0.50777	247	-10.336	-20.8954	10.5893	-10.3061	-0.0299	0	0.01316	0.98684
248	-19.7737	-19.4792	-0.0759	-19.5551	-0.21861	0.90756	0.08368	0.00876	248	-17.2485	-16.9251	-0.24475	-17.1699	-0.07863	0.7433	0.20907	0.04763	248	-12.5462	-14.0916	1.12702	-12.9646	0.41839	0.11876	0.37136	0.50988	248	-10.3461	-20.8954	10.5919	-10.3034	-0.04268	0	0.01291	0.98709
249	-19.5956	-19.4724	-0.07649	-19.5489	-0.04671	0.9072	0.08397	0.00883	249	-17.5328	-16.9121	-0.2465	-17.1586	-0.37423	0.74241	0.20962	0.04797	249	-12.8143	-14.0837	1.13167	-12.952	0.13771	0.11775	0.37027	0.51198	249	-10.1994	-20.8954	10.5946	-10.3008	0.1014	0	0.01267	0.98733
250	-19.6877	-19.4656	-0.07707	-19.5427	-0.14499	0.90685	0.08426	0.00889	250	-17.1842	-16.899	-0.24826	-17.1473	-0.03691	0.74153	0.21017	0.04831	250	-12.6156	-14.0758	1.13631	-12.9395	0.32391	0.11674	0.36918	0.51408	250	-10.125	-20.8954	10.5971	-10.2982	0.17322	0	0.01243	0.98757
251	-19.7074	-19.4589	-0.07766	-19.5365	-0.17088	0.90649	0.08454	0.00896	251	-17.5209	-16.886	-0.25002	-17.136	-0.38487	0.74064	0.21071	0.04865	251	-12.6191	-14.068	1.14093	-12.9271	0.30799	0.11574	0.36809	0.51617	251	-10.1137	-20.8954	10.5997	-10.2957	0.18199	0	0.01219	0.98781
252	-19.3289	-19.4521	-0.07825	-19.5304	0.20145	0.90614	0.08483	0.00903	252	-17.043	-16.873	-0.25179	-17.1248	0.0818	0.73975	0.21125	0.04899	252	-12.7234	-14.0603	1.14554	-12.9147	0.19135	0.11475	0.367	0.51825	252	-10.2573	-20.8954	10.6021	-10.2932	0.03592	0	0.01196	0.98804
253	-19.2116	-19.4453	-0.07884	-19.5242	0.31257	0.90578	0.08512	0.0091	253	-17.3286	-16.86	-0.25356	-17.1136	-0.21502	0.73887	0.21179	0.04934	253	-12.413	-14.0526	1.15014	-12.9025	0.48949	0.11377	0.3659	0.52033	253	-10.5529	-20.8954	10.6046	-10.2908	-0.26212	0	0.01173	0.98827
254	-19.7043	-19.4386	-0.07943	-19.518	-0.1863	0.90543	0.0854	0.00917	254	-17.2032	-16.847	-0.25533	-17.1024	-0.10082	0.73799	0.21233	0.04969	254	-12.7594	-14.045	1.15472	-12.8903	0.13091	0.1128	0.3648	0.5224	254	-10.133	-20.8954	10.607	-10.2884	0.1554	0	0.01151	0.98849
255	-19.4548	-19.4318	-0.08003	-19.5118	0.05704	0.90508	0.08569	0.00924	255	-17.5336	-16.8341	-0.25711	-17.0912	-0.4424	0.7371	0.21287	0.05003	255	-12.3855	-14.0375	1.15928	-12.8782	0.49271	0.11183	0.3637	0.52447	255	-10.3958	-20.8954	10.6093	-10.2861	-0.10974	0	0.01129	0.98871
256	-19.407	-19.4251	-0.08063	-19.5057	0.09868	0.90472	0.08597	0.0093	256	-16.9509	-16.8211	-0.2589	-17.08	0.12915	0.73622	0.2134	0.05038	256	-12.2192	-14.03	1.16384	-12.8662	0.64699	0.11088	0.36259	0.52653	256	-10.5744	-20.8954	10.6116	-10.2838	-0.29064	0	0.01108	0.98892
257	-19.5051	-19.4183	-0.08122	-19.4995	-0.00557	0.90437	0.08626	0.00937	257	-16.9909	-16.8082	-0.26069	-17.0689	0.07801	0.73534	0.21393	0.05073	257	-12.749	-14.0226	1.16838	-12.8542	0.10524	0.10993	0.36149	0.52858	257	-10.3124	-20.8954	10.6138	-10.2815	-0.03089	0	0.01087	0.98913
258	-19.5834	-19.4115	-0.08183	-19.4934	-0.09002	0.90402	0.08654	0.00944	258	-17.2609	-16.7953	-0.26248	-17.0578	-0.20311	0.73446	0.21446	0.05108	258	-12.1582	-14.0153	1.1729	-12.8424	0.68418	0.10899	0.36038	0.53063	258	-10.3724	-20.8954	10.6161	-10.2793	-0.0931	0	0.01066	0.98934
259	-19.2103	-19.4048	-0.08243	-19.4872	0.27693	0.90366	0.08683	0.00951	259	-17.293	-16.7824	-0.26428	-17.0467	-0.24631	0.73358	0.21499	0.05143	259	-12.5613	-14.008	1.17742	-12.8306	0.26928	0.10805	0.35927	0.53267	259	-10.0294	-20.8954	10.6182	-10.2771	0.24773	0	0.01046	0.98954
260	-19.8491	-19.3981	-0.08303	-19.4811	-0.36801	0.90331	0.08711	0.00958	260	-17.2842	-16.7695	-0.26608	-17.0356	-0.24858	0.73271	0.21552	0.05178	260	-12.3477	-14.0008	1.18191	-12.8189	0.47117	0.10713	0.35816	0.53471	260	-10.3263	-20.8954	10.6204	-10.275	-0.0513	0	0.01026	0.98974
261	-19.6268	-19.3913	-0.08364	-19.4749	-0.15185	0.90295	0.08739	0.00965	261	-17.3181	-16.7567	-0.26789	-17.0246	-0.29354	0.73183	0.21604	0.05213	261	-12.6673	-13.9936	1.1864	-12.8072	0.13993	0.10621	0.35705	0.53674	261	-10.1537	-20.8954	10.6224	-10.2729	0.11922	0	0.01007	0.98993
262	-19.2515	-19.3846	-0.08425	-19.4688	0.21732	0.9026	0.08768	0.00972	262	-16.9878	-16.7438	-0.2697	-17.0135	0.02572	0.73096	0.21656	0.05248	262	-12.8423	-13.9865	1.19087	-12.7957	-0.04663	0.1053	0.35594	0.53876	262	-10.1566	-20.8954	10.6245	-10.2709	0.11427	0	0.00988	0.99012
263	-19.6553	-19.3778	-0.08486	-19.4627	-0.1926	0.90225	0.08796	0.00979	263	-17.3397	-16.731	-0.27151	-17.0025	-0.3372	0.73008	0.21708	0.05283	263	-12.299	-13.9795	1.19532	-12.7842	0.48518	0.1044	0.35482	0.54077	263	-10.4185	-20.8954	10.6265	-10.2689	-0.14964	0	0.00969	0.99031
264	-19.4208	-19.3711	-0.08548	-19.4566	0.03577	0.9019	0.08824	0.00986	264	-17.2963	-16.7182	-0.27333	-16.9915	-0.3048	0.72921	0.2176	0.05319	264	-12.402	-13.9725	1.19977	-12.7728	0.37076	0.10351	0.3537	0.54278	264	-10.4683	-20.8954	10.6285	-10.2669	-0.20141	0	0.00951	0.99049
265	-19.5542	-19.3644	-0.08609	-19.4505	-0.10374	0.90154	0.08852	0.00994	265	-16.8959	-16.7054	-0.27516	-16.9805	0.08462	0.72834	0.21812	0.05354	265	-12.1428	-13.9656	1.20419	-12.7614	0.61862	0.10263	0.35259	0.54479	265	-10.408	-20.8954	10.6304	-10.265	-0.14304	0	0.00933	0.99067
266	-19.0854	-19.3576	-0.08671	-19.4443	0.35894	0.90119	0.0888	0.01001	266	-17.1123	-16.6926	-0.27699	-16.9696	-0.14274	0.72747	0.21863	0.0539	266	-12.4369	-13.9588	1.20861	-12.7501	0.31325	0.10175	0.35147	0.54678	266	-10.4554	-20.8954	10.6323	-10.2631	-0.19234	0	0.00915	0.99085
267	-19.4047	-19.3509	-0.08733	-19.4382	0.03353	0.90084	0.08908	0.01008	267	-17.1663	-16.6798	-0.27882	-16.9586	-0.20768	0.7266	0.21915	0.05426	267	-12.5894	-13.952	1.21301	-12.7389	0.14955	0.10088	0.35035	0.54878	267	-10.3933	-20.8954	10.6342	-10.2612	-0.1321	0	0.00898	0.99102
268	-19.4872	-19.3442	-0.08795	-19.4321	-0.05507	0.90049	0.08936	0.01015	268	-17.1915	-16.667	-0.28066	-16.9477	-0.2438	0.72573	0.21966	0.05461	268	-12.4482	-13.9452	1.21739	-12.7278	0.27963	0.10001	0.34923	0.55076	268	-10.4691	-20.8954	10.636	-10.2594	-0.20972	0	0.00881	0.99119
269	-19.4358	-19.3375	-0.08857	-19.426	-0.00977	0.90013	0.08964	0.01022	269	-17.0427	-16.6543	-0.2825	-16.9368	-0.1059	0.72486	0.22017	0.05497	269	-12.5213	-13.9385	1.22177	-12.7168	0.19548	0.09916	0.3481	0.55274	269	-10.2758	-20.8954	10.6378	-10.2576	-0.01821	0	0.00864	0.99136
270	-19.5295	-19.3307	-0.0892	-19.4199	-0.10956	0.89978	0.08992	0.01029	270	-17.2552	-16.6416	-0.28434	-16.9259	-0.32928	0.724	0.22067	0.05533	270	-12.2103	-13.9319	1.22612	-12.7058	0.4955	0.09831	0.34698	0.55471	270	-10.2315	-20.8954	10.6395	-10.2558	0.02433	0	0.00848	0.99152
271	-19.5344	-19.324	-0.08982	-19.4138	-0.12056	0.89943	0.0902	0.01037	271	-17.2227	-16.6289	-0.28619	-16.9151	-0.30764	0.72313	0.22118	0.05569	271	-12.4753	-13.9254	1.23047	-12.6949	0.21959	0.09747	0.34586	0.55667	271	-10.324	-20.8954	10.6412	-10.2541	-0.06989	0	0.00832	0.99168
272	-19.5612	-19.3173	-0.09045	-19.4078	-0.15344	0.89908	0.09048	0.01044	272	-17.3056	-16.6162	-0.28805	-16.9042	-0.40138	0.72227	0.22168	0.05605	272	-12.4888	-13.9189	1.2348	-12.6841	0.19525	0.09664	0.34473	0.55863	272	-10.2304	-20.8954	10.643	-10.2524	0.02201	0	0.00816	0.99184
273	-19.5658	-19.3106	-0.09108	-19.4017	-0.16412	0.89873	0.09076	0.01051	273	-17.2807	-16.6035	-0.28991	-16.8934	-0.38731	0.7214	0.22219	0.05641	273	-12.6147	-13.9124	1.23911	-12.6733	0.05858	0.09581	0.34361	0.56059	273	-10.413	-20.8954	10.6446	-10.2508	-0.16224	0	0.008	0.992
274	-19.2584	-19.3039	-0.09171	-19.3956	0.1372	0.89838	0.09104	0.01058	274	-17.3707	-16.5908	-0.29177	-16.8826	-0.48811	0.72054	0.22269	0.05677	274	-12.134	-13.906	1.24341	-12.6626	0.52858	0.09499	0.34248	0.56253	274	-10.4405	-20.8954	10.6462	-10.2491	-0.19137	0	0.00785	0.99215
275	-19.562	-19.2972	-0.09235	-19.3895	-0.17247	0.89802	0.09132	0.01066	275	-17.0078	-16.5782	-0.29364	-16.8718	-0.136	0.71968	0.22318	0.05714	275	-12.6265	-13.8996	1.2477	-12.6519	0.02545	0.09418	0.34135	0.56447	275	-10.2218	-20.8954	10.6478	-10.2475	0.02573	0	0.0077	0.9923
276	-19.4675	-19.2905	-0.09299	-19.3835	-0.08404	0.89767	0.0916	0.01073	276	-16.9532	-16.5655	-0.29551	-16.861	-0.09216	0.71882	0.22368	0.0575	276	-12.32	-13.8934	1.25197	-12.6414	0.32138	0.09337	0.34022	0.5664	276	-10.2128	-20.8954	10.6494	-10.246	0.03317	0	0.00756	0.99244
277	-19.9272	-19.2838	-0.09362	-19.3774	-0.5498	0.89732	0.09187	0.0108	277	-16.5534	-16.5529	-0.29738	-16.8503	0.29689	0.71796	0.22417	0.05787	277	-12.2179	-13.8871	1.25623	-12.6309	0.41299	0.09257	0.3391	0.56833	277	-10.1721	-20.8954	10.6509	-10.2444	0.07233	0	0.00741	0.99259
278	-19.5579	-19.2771	-0.09426	-19.3713	-0.18656	0.89697	0.09215	0.01088	278	-17.2666	-16.5403	-0.29926	-16.8396	-0.42703	0.7171	0.22467	0.05823	278	-12.3211	-13.8809	1.26048	-12.6205	0.29936	0.09178	0.33797	0.57025	278	-10.3422	-20.8954	10.6524	-10.2429	-0.09928	0	0.00727	0.99273
279	-19.4549	-19.2704	-0.09491	-19.3653	-0.08961	0.89662	0.09243	0.01095	279	-17.4745	-16.5277	-0.30114	-16.8288	-0.64564	0.71624	0.22516	0.0586	279	-12.2495	-13.8748	1.26471	-12.6101	0.3606	0.091	0.33684	0.57217	279	-10.136	-20.8954	10.6539	-10.2414	0.10544	0	0.00714	0.99286
280	-19.6547	-19.2637	-0.09555	-19.3592	-0.29546	0.89627	0.0927	0.01103	280	-17.1706	-16.5151	-0.30303	-16.8182	-0.35243	0.71539	0.22565	0.05897	280	-12.4289	-13.8687	1.26892	-12.5998	0.17091	0.09022	0.33571	0.57407	280	-10.3218	-20.8954	10.6554	-10.24	-0.08181	0	0.007	0.993
281	-19.6338	-19.257	-0.0962	-19.3532	-0.28061	0.89592	0.09298	0.0111	281	-17.0822	-16.5026	-0.30492	-16.8075	-0.2747	0.71453	0.22613	0.05933	281	-12.2134	-13.8627	1.27313	-12.5896	0.37618	0.08945	0.33458	0.57597	281	-10.4761	-20.8954	10.6568	-10.2386	-0.23753	0	0.00687	0.99313
282	-19.3974	-19.2503	-0.09685	-19.3472	-0.05025	0.89557	0.09325	0.01118	282	-16.9493	-16.49	-0.30682	-16.7968	-0.15245	0.71368	0.22662	0.0597	282	-12.2703	-13.8567	1.27732	-12.5794	0.30911	0.08868	0.33345	0.57787	282	-10.4206	-20.8954	10.6582	-10.2372	-0.18343	0	0.00674	0.99326
283	-19.367	-19.2436	-0.0975	-19.3411	-0.02588	0.89522	0.09353	0.01125	283	-17.207	-16.4775	-0.30872	-16.7862	-0.42078	0.71282	0.2271	0.06007	283	-12.2192	-13.8508	1.28149	-12.5693	0.35012	0.08792	0.33232	0.57976	283	-10.1945	-20.8954	10.6596	-10.2358	0.0413	0	0.00661	0.99339
284	-19.3495	-19.2369	-0.09815	-19.3351	-0.01441	0.89487	0.0938	0.01133	284	-17.1094	-16.465	-0.31062	-16.7756	-0.33379	0.71197	0.22758	0.06044	284	-12.1679	-13.8449	1.28565	-12.5593	0.39139	0.08717	0.33119	0.58164	284	-10.3734	-20.8954	10.6609	-10.2345	-0.13894	0	0.00648	0.99352
285	-19.548	-19.2303	-0.0988	-19.3291	-0.21894	0.89452	0.09408	0.0114	285	-17.1829	-16.4525	-0.31253	-16.765	-0.41789	0.71112	0.22806	0.06081	285	-12.1758	-13.8391	1.2898	-12.5493	0.37352	0.08642	0.33006	0.58351	285	-10.2142	-20.8954	10.6622	-10.2331	0.01894	0	0.00636	0.99364
286	-19.1959	-19.2236	-0.09946	-19.323	0.12714	0.89417	0.09435	0.01148	286	-17.0833	-16.44	-0.31444	-16.7544	-0.32886	0.71027	0.22854	0.06119	286	-12.2392	-13.8333	1.29393	-12.5394	0.30021	0.08568	0.32893	0.58538	286	-10.3787	-20.8954	10.6635	-10.2318	-0.14685	0	0.00624	0.99376
287	-19.6895	-19.2169	-0.10011	-19.317	-0.37248	0.89382	0.09463	0.01155	287	-17.0195	-16.4275	-0.31636	-16.7439	-0.27562	0.70942	0.22902	0.06156	287	-12.3393	-13.8276	1.29804	-12.5296	0.19027	0.08495	0.3278	0.58725	287	-10.2239	-20.8954	10.6648	-10.2306	0.00668	0	0.00612	0.99388
288	-19.3403	-19.2102	-0.10077	-19.311	-0.02929	0.89347	0.0949	0.01163	288	-17.3883	-16.4151	-0.31828	-16.7334	-0.65495	0.70857	0.22949	0.06193	288	-12.3527	-13.8219	1.30215	-12.5198	0.1671	0.08422	0.32667	0.5891	288	-10.433	-20.8954	10.666	-10.2293	-0.20367	0	0.00601	0.99399
289	-19.8037	-19.2036	-0.10144	-19.305	-0.4987	0.89312	0.09517	0.01171	289	-16.9174	-16.4026	-0.3202	-16.7228	-0.19457	0.70773	0.22997	0.06231	289	-12.06	-13.8163	1.30624	-12.5101	0.45008	0.0835	0.32554	0.59095	289	-9.99837	-20.8954	10.6672	-10.2281	0.22974	0	0.00589	0.99411
290	-19.4525	-19.1969	-0.1021	-19.299	-0.15351	0.89277	0.09545	0.01178	290	-17.2306	-16.3902	-0.32213	-16.7123	-0.51827	0.70688	0.23044	0.06268	290	-12.5787	-13.8107	1.31031	-12.5004	-0.07827	0.08279	0.32441	0.5928	290	-10.3907	-20.8954	10.6684	-10.2269	-0.16379	0	0.00578	0.99422
291	-19.228	-19.1902	-0.10276	-19.293	0.06499	0.89242	0.09572	0.01186	291	-16.8045	-16.3778	-0.32406	-16.7019	-0.10265	0.70604	0.23091	0.06306	291	-12.1501	-13.8052	1.31437	-12.4908	0.34074	0.08208	0.32328	0.59463	291	-10.3649	-20.8954	10.6696	-10.2257	-0.13916	0	0.00567	0.99433
292	-19.4741	-19.1836	-0.10343	-19.287	-0.1871	0.89207	0.09599	0.01194	292	-17.0672	-16.3654	-0.32599	-16.6914	-0.37581	0.70519	0.23137	0.06343	292	-12.0761	-13.7997	1.31842	-12.4813	0.40521	0.08138	0.32216	0.59646	292	-10.2087	-20.8954	10.6708	-10.2246	0.01588	0	0.00556	0.99444
293	-19.7781	-19.1769	-0.1041	-19.281	-0.49709	0.89172	0.09626	0.01201	293	-17.062	-16.353	-0.32793	-16.6809	-0.38105	0.70435	0.23184	0.06381	293	-11.6645	-13.7943	1.32245	-12.4718	0.80734	0.08068	0.32103	0.59829	293	-9.89173	-20.8954	10.6719	-10.2234	0.33172	0	0.00546	0.99454
294	-19.48	-19.1702	-0.10477	-19.275	-0.20498	0.89138	0.09653	0.01209	294	-16.8189	-16.3407	-0.32988	-16.6705	-0.14838	0.70351	0.2323	0.06419	294	-12.2321	-13.7889	1.32647	-12.4624	0.23034	0.07999	0.3199	0.60011	294	-10.3355	-20.8954	10.673	-10.2223	-0.11316	0	0.00536	0.99464
295	-19.3798	-19.1636	-0.10544	-19.269	-0.11076	0.89103	0.0968	0.01217	295	-16.8031	-16.3283	-0.33182	-16.6601	-0.14298	0.70267	0.23277	0.06457	295	-11.9498	-13.7836	1.33047	-12.4531	0.50329	0.07931	0.31877	0.60192	295	-10.2801	-20.8954	10.6741	-10.2212	-0.05885	0	0.00525	0.99475
296	-19.2954	-19.1569	-0.10612	-19.2631	-0.03234	0.89068	0.09708	0.01225	296	-16.8709	-16.316	-0.33377	-16.6497	-0.22117	0.70183	0.23323	0.06495	296	-12.1788	-13.7783	1.33446	-12.4438	0.265	0.07863	0.31765	0.60372	296	-10.3019	-20.8954	10.6752	-10.2202	-0.08171	0	0.00515	0.99485
297	-19.5038	-19.1503	-0.10679	-19.2571	-0.24671	0.89033	0.09735	0.01232	297	-16.6242	-16.3036	-0.33573	-16.6394	0.01516	0.70099	0.23368	0.06533	297	-12.519	-13.773	1.33844	-12.4346	-0.08443	0.07796	0.31652	0.60552	297	-10.1322	-20.8954	10.6762	-10.2191	0.08694	0	0.00506	0.99494
298	-19.7291	-19.1437	-0.10747	-19.2511	-0.47798	0.88998	0.09762	0.0124	298	-17.1604	-16.2913	-0.33769	-16.629	-0.53138	0.70015	0.23414	0.06571	298	-11.9307	-13.7678	1.3424	-12.4254	0.4947	0.07729	0.3154	0.60731	298	-10.1355	-20.8954	10.6773	-10.2181	0.08261	0	0.00496	0.99504
299	-19.6259	-19.137	-0.10815	-19.2452	-0.38074	0.88963	0.09788	0.01248	299	-16.7758	-16.279	-0.33965	-16.6187	-0.15712	0.69931	0.2346	0.06609	299	-11.9352	-13.7626	1.34635	-12.4163	0.48109	0.07663	0.31427	0.6091	299	-10.0685	-20.8954	10.6783	-10.2171	0.1486	0	0.00487	0.99513
300	-19.3914	-19.1304	-0.10884	-19.2392	-0.1522	0.88929	0.09815	0.01256	300	-16.9086	-16.2668	-0.34162	-16.6084	-0.30023	0.69848	0.23505	0.06647	300	-12.0412	-13.7575	1.35028	-12.4072	0.36604	0.07597	0.31315	0.61088	300	-10.3047	-20.8954	10.6792	-10.2161	-0.08859	0	0.00477	0.99523
301	-19.4806	-19.1237	-0.10952	-19.2332	-0.24735	0.88894	0.09842	0.01264	301	-16.6801	-16.2545	-0.34359	-16.5981	-0.08202	0.69764	0.2355	0.06686	301	-11.7886	-13.7524	1.3542	-12.3982	0.60965	0.07532	0.31202	0.61265	301	-10.3889	-20.8954	10.6802	-10.2151	-0.17376	0	0.00468	0.99532
302	-19.0895	-19.1171	-0.11021	-19.2273	0.1378	0.88859	0.09869	0.01272	302	-16.7564	-16.2422	-0.34556	-16.5878	-0.1686	0.69681	0.23595	0.06724	302	-12.0474	-13.7474	1.35811	-12.3893	0.34191	0.07468	0.3109	0.61442	302	-10.0205	-20.8954	10.6812	-10.2142	0.19369	0	0.0046	0.9954
303	-19.3598	-19.1105	-0.11089	-19.2214	-0.13845	0.88824	0.09896	0.0128	303	-16.6779	-16.23	-0.34754	-16.5775	-0.10035	0.69597	0.2364	0.06763	303	-12.2168	-13.7424	1.362	-12.3804	0.16363	0.07404	0.30978	0.61618	303	-10.2553	-20.8954	10.6821	-10.2133	-0.04205	0	0.00451	0.99549
304	-19.383	-19.1038	-0.11158	-19.2154	-0.16759	0.8879	0.09923	0.01288	304	-16.7417	-16.2178	-0.34952	-16.5673	-0.17439	0.69514	0.23685	0.06801	304	-11.8263	-13.7375	1.36588	-12.3716	0.54531	0.07341	0.30866	0.61793	304	-10.2477	-20.8954	10.683	-10.2123	-0.03536	0	0.00442	0.99558
305	-19.7123	-19.0972	-0.11227	-19.2095	-0.50283	0.88755	0.09949	0.01296	305	-16.1533	-16.2056	-0.3515	-16.5571	0.40379	0.69431	0.23729	0.0684	305	-12.0311	-13.7326	1.36974	-12.3628	0.33174	0.07278	0.30754	0.61968	305	-10.0195	-20.8954	10.6839	-10.2114	0.19194	0	0.00434	0.99566
306	-19.2849	-19.0906	-0.11297	-19.2035	-0.08136	0.8872	0.09976	0.01304	306	-16.4146	-16.1934	-0.35349	-16.5469	0.13229	0.69348	0.23773	0.06879	306	-12.0475	-13.7277	1.37359	-12.3541	0.30663	0.07216	0.30642	0.62142	306	-10.09	-20.8954	10.6848	-10.2105	0.12056	0	0.00426	0.99574
307	-19.0592	-19.084	-0.11366	-19.1976	0.13841	0.88685	0.10003	0.01312	307	-16.5418	-16.1812	-0.35548	-16.5367	-0.0051	0.69265	0.23818	0.06917	307	-11.5645	-13.7229	1.37742	-12.3455	0.78098	0.07154	0.3053	0.62316	307	-10.1683	-20.8954	10.6857	-10.2097	0.04139	0	0.00418	0.99582
308	-19.2795	-19.0773	-0.11436	-19.1917	-0.08781	0.88651	0.10029	0.0132	308	-16.3949	-16.1691	-0.35748	-16.5265	0.13164	0.69182	0.23862	0.06956	308	-11.9599	-13.7181	1.38124	-12.3369	0.37698	0.07093	0.30418	0.62489	308	-10.2502	-20.8954	10.6865	-10.2088	-0.04136	0	0.0041	0.9959
309	-19.23	-19.0707	-0.11506	-19.1858	-0.04423	0.88616	0.10056	0.01328	309	-16.7759	-16.1569	-0.35948	-16.5164	-0.25951	0.691	0.23905	0.06995	309	-12.4723	-13.7134	1.38505	-12.3283	-0.14396	0.07032	0.30307	0.62661	309	-10.2786	-20.8954	10.6874	-10.208	-0.07059	0	0.00402	0.99598
310	-19.4635	-19.0641	-0.11576	-19.1799	-0.28365	0.88581	0.10083	0.01336	310	-16.4929	-16.1448	-0.36148	-16.5063	0.01336	0.69017	0.23949	0.07034	310	-11.8181	-13.7087	1.38884	-12.3199	0.50175	0.06972	0.30195	0.62833	310	-10.4099	-20.8954	10.6882	-10.2072	-0.20271	0	0.00394	0.99606
311	-19.2834	-19.0575	-0.11646	-19.1739	-0.10946	0.88547	0.10109	0.01344	311	-16.7968	-16.1327	-0.36349	-16.4962	-0.30065	0.68934	0.23992	0.07073	311	-11.9097	-13.704	1.39262	-12.3114	0.40171	0.06912	0.30084	0.63004	311	-10.365	-20.8954	10.689	-10.2064	-0.15861	0	0.00387	0.99613
312	-19.4848	-19.0509	-0.11717	-19.168	-0.31676	0.88512	0.10136	0.01352	312	-16.7194	-16.1206	-0.3655	-16.4861	-0.23334	0.68852	0.24036	0.07112	312	-11.9199	-13.6994	1.39639	-12.303	0.38313	0.06853	0.29973	0.63174	312	-10.2358	-20.8954	10.6898	-10.2056	-0.0302	0	0.0038	0.9962
313	-19.6517	-19.0443	-0.11787	-19.1621	-0.48956	0.88478	0.10162	0.0136	313	-16.5781	-16.1085	-0.36752	-16.476	-0.10212	0.6877	0.24079	0.07151	313	-11.8995	-13.6948	1.40014	-12.2947	0.3952	0.06795	0.29862	0.63344	313	-10.0758	-20.8954	10.6905	-10.2048	0.12903	0	0.00372	0.99628
314	-19.913	-19.0377	-0.11858	-19.1562	-0.75676	0.88443	0.10189	0.01368	314	-16.3087	-16.0964	-0.36953	-16.4659	0.15723	0.68688	0.24122	0.07191	314	-12.1912	-13.6903	1.40388	-12.2864	0.09522	0.06736	0.29751	0.63513	314	-10.1128	-20.8954	10.6913	-10.2041	0.09127	0	0.00365	0.99635
315	-19.4989	-19.0311	-0.11929	-19.1503	-0.34855	0.88408	0.10215	0.01377	315	-16.6612	-16.0843	-0.37156	-16.4559	-0.20531	0.68605	0.24165	0.0723	315	-12.0097	-13.6858	1.4076	-12.2782	0.2685	0.06679	0.2964	0.63681	315	-10.3509	-20.8954	10.692	-10.2033	-0.14757	0	0.00358	0.99642
316	-19.3623	-19.0245	-0.12	-19.1445	-0.21784	0.88374	0.10241	0.01385	316	-16.0878	-16.0723	-0.37358	-16.4459	0.35807	0.68523	0.24207	0.07269	316	-11.9233	-13.6813	1.41131	-12.27	0.34673	0.06622	0.29529	0.63849	316	-10.4142	-20.8954	10.6928	-10.2026	-0.2116	0	0.00352	0.99648
317	-19.2475	-19.0179	-0.12072	-19.1386	-0.10892	0.88339	0.10268	0.01393	317	-16.279	-16.0602	-0.37561	-16.4359	0.15686	0.68442	0.2425	0.07309	317	-12.0284	-13.6769	1.41501	-12.2619	0.23351	0.06565	0.29419	0.64016	317	-10.2349	-20.8954	10.6935	-10.2019	-0.03301	0	0.00345	0.99655
318	-19.5565	-19.0113	-0.12143	-19.1327	-0.4238	0.88305	0.10294	0.01401	318	-16.4331	-16.0482	-0.37764	-16.4259	-0.00722	0.6836	0.24292	0.07348	318	-11.864	-13.6725	1.41869	-12.2538	0.38985	0.06509	0.29308	0.64183	318	-10.1833	-20.8954	10.6942	-10.2012	0.01789	0	0.00338	0.99662
319	-19.453	-19.0047	-0.12215	-19.1268	-0.32618	0.8827	0.1032	0.0141	319	-16.6283	-16.0362	-0.37968	-16.4159	-0.21239	0.68278	0.24334	0.07388	319	-11.6558	-13.6682	1.42236	-12.2458	0.59003	0.06453	0.29198	0.64349	319	-10.3189	-20.8954	10.6949	-10.2005	-0.1184	0	0.00332	0.99668
320	-19.5657	-18.9981	-0.12287	-19.121	-0.44475	0.88236	0.10346	0.01418	320	-16.4876	-16.0242	-0.38172	-16.406	-0.08164	0.68196	0.24376	0.07428	320	-11.8142	-13.6639	1.42601	-12.2379	0.42367	0.06398	0.29088	0.64514	320	-10.3788	-20.8954	10.6955	-10.1998	-0.17898	0	0.00326	0.99674
321	-19.5395	-18.9915	-0.12359	-19.1151	-0.42442	0.88201	0.10373	0.01426	321	-16.4618	-16.0123	-0.38376	-16.396	-0.06577	0.68115	0.24418	0.07468	321	-11.9403	-13.6596	1.42965	-12.2299	0.28965	0.06343	0.28978	0.64679	321	-10.3913	-20.8954	10.6962	-10.1992	-0.19214	0	0.0032	0.9968
322	-19.3868	-18.9849	-0.12431	-19.1092	-0.27758	0.88167	0.10399	0.01435	322	-16.4828	-16.0003	-0.38581	-16.3861	-0.09668	0.68033	0.24459	0.07507	322	-11.758	-13.6554	1.43328	-12.2221	0.46409	0.06289	0.28868	0.64843	322	-10.2903	-20.8954	10.6968	-10.1985	-0.09179	0	0.00313	0.99687
323	-19.5177	-18.9783	-0.12504	-19.1034	-0.41433	0.88132	0.10425	0.01443	323	-16.6842	-15.9884	-0.38785	-16.3762	-0.30798	0.67952	0.24501	0.07547	323	-11.7824	-13.6512	1.43689	-12.2143	0.43188	0.06235	0.28759	0.65006	323	-10.4706	-20.8954	10.6975	-10.1979	-0.27273	0	0.00308	0.99692
324	-19.3019	-18.9718	-0.12576	-19.0975	-0.20439	0.88098	0.10451	0.01451	324	-16.4132	-15.9764	-0.38991	-16.3664	-0.04685	0.67871	0.24542	0.07587	324	-11.8719	-13.647	1.44049	-12.2065	0.33461	0.06182	0.28649	0.65169	324	-10.1455	-20.8954	10.6981	-10.1973	0.05175	0	0.00302	0.99698
325	-19.4072	-18.9652	-0.12649	-19.0917	-0.31554	0.88063	0.10477	0.0146	325	-16.192	-15.9645	-0.39196	-16.3565	0.16449	0.6779	0.24583	0.07627	325	-11.8177	-13.6429	1.44408	-12.1988	0.3811	0.06129	0.2854	0.65331	325	-10.0431	-20.8954	10.6987	-10.1966	0.15353	0	0.00296	0.99704
326	-19.2416	-18.9586	-0.12722	-19.0858	-0.15578	0.88029	0.10503	0.01468	326	-16.5769	-15.9526	-0.39402	-16.3466	-0.23026	0.67709	0.24624	0.07667	326	-11.5904	-13.6388	1.44765	-12.1911	0.60073	0.06077	0.28431	0.65493	326	-10.0602	-20.8954	10.6993	-10.196	0.13583	0	0.0029	0.9971
327	-19.2801	-18.952	-0.12795	-19.08	-0.20012	0.87994	0.10529	0.01477	327	-16.6137	-15.9407	-0.39609	-16.3368	-0.27688	0.67628	0.24665	0.07707	327	-11.5624	-13.6347	1.45121	-12.1835	0.62112	0.06025	0.28322	0.65654	327	-10.3034	-20.8954	10.6999	-10.1954	-0.10796	0	0.00285	0.99715
328	-19.056	-18.9455	-0.12869	-19.0741	0.01815	0.8796	0.10555	0.01485	328	-16.356	-15.9289	-0.39816	-16.327	-0.02899	0.67547	0.24706	0.07748	328	-11.9395	-13.6307	1.45475	-12.1759	0.23645	0.05973	0.28213	0.65814	328	-10.5171	-20.8954	10.7005	-10.1949	-0.32224	0	0.00279	0.99721
329	-19.3566	-18.9389	-0.12942	-19.0683	-0.28829	0.87926	0.10581	0.01494	329	-16.6746	-15.917	-0.40023	-16.3172	-0.35738	0.67466	0.24746	0.07788	329	-11.7265	-13.6267	1.45828	-12.1684	0.44193	0.05922	0.28104	0.65974	329	-10.0771	-20.8954	10.7011	-10.1943	0.11719	0	0.00274	0.99726
330	-19.2388	-18.9323	-0.13016	-19.0625	-0.17631	0.87891	0.10607	0.01502	330	-16.3744	-15.9052	-0.4023	-16.3074	-0.06695	0.67385	0.24786	0.07828	330	-11.7114	-13.6227	1.4618	-12.1609	0.44955	0.05871	0.27996	0.66133	330	-10.1132	-20.8954	10.7016	-10.1937	0.08054	0	0.00269	0.99731
331	-19.374	-18.9258	-0.1309	-19.0567	-0.31733	0.87857	0.10632	0.01511	331	-16.1717	-15.8933	-0.40438	-16.2977	0.126	0.67305	0.24826	0.07869	331	-12.1291	-13.6188	1.4653	-12.1535	0.02443	0.05821	0.27887	0.66292	331	-10.3046	-20.8954	10.7022	-10.1932	-0.11141	0	0.00264	0.99736
332	-19.0361	-18.9192	-0.13164	-19.0509	0.01475	0.87823	0.10658	0.01519	332	-16.2188	-15.8815	-0.40646	-16.288	0.06916	0.67224	0.24866	0.07909	332	-12.1124	-13.6149	1.46879	-12.1462	0.03375	0.05771	0.27779	0.66449	332	-10.0684	-20.8954	10.7027	-10.1927	0.12425	0	0.00259	0.99741
333	-18.9061	-18.9126	-0.13238	-19.045	0.13893	0.87788	0.10684	0.01528	333	-16.3816	-15.8697	-0.40854	-16.2782	-0.10336	0.67144	0.24906	0.0795	333	-11.9073	-13.6111	1.47227	-12.1388	0.23152	0.05722	0.27671	0.66607	333	-10.4505	-20.8954	10.7032	-10.1921	-0.25837	0	0.00254	0.99746
334	-19.6185	-18.9061	-0.13313	-19.0392	-0.57927	0.87754	0.1071	0.01536	334	-16.4389	-15.8579	-0.41063	-16.2685	-0.17036	0.67064	0.24946	0.0799	334	-11.7086	-13.6073	1.47573	-12.1315	0.42294	0.05673	0.27564	0.66763	334	-10.4419	-20.8954	10.7037	-10.1916	-0.25029	0	0.00249	0.99751
335	-19.2057	-18.8996	-0.13387	-19.0334	-0.17228	0.8772	0.10735	0.01545	335	-16.5354	-15.8461	-0.41272	-16.2588	-0.27655	0.66984	0.24985	0.08031	335	-11.8145	-13.6035	1.47918	-12.1243	0.3098	0.05624	0.27456	0.66919	335	-10.4186	-20.8954	10.7043	-10.1911	-0.2275	0	0.00244	0.99756
336	-18.9698	-18.893	-0.13462	-19.0276	0.05782	0.87685	0.10761	0.01554	336	-16.4328	-15.8344	-0.41481	-16.2492	-0.18362	0.66904	0.25025	0.08072	336	-11.6984	-13.5997	1.48262	-12.1171	0.4187	0.05576	0.27349	0.67075	336	-10.3039	-20.8954	10.7048	-10.1906	-0.11329	0	0.0024	0.9976
337	-19.0425	-18.8864	-0.13537	-19.0218	-0.02068	0.87651	0.10787	0.01562	337	-16.2049	-15.8226	-0.41691	-16.2395	0.03463	0.66824	0.25064	0.08113	337	-11.6781	-13.596	1.48604	-12.11	0.43186	0.05529	0.27242	0.6723	337	-10.1174	-20.8954	10.7052	-10.1901	0.07272	0	0.00235	0.99765
338	-19.3022	-18.8799	-0.13612	-19.016	-0.28617	0.87617	0.10812	0.01571	338	-16.2781	-15.8109	-0.41901	-16.2299	-0.0482	0.66744	0.25103	0.08153	338	-11.9089	-13.5923	1.48945	-12.1029	0.19396	0.05481	0.27135	0.67384	338	-10.2313	-20.8954	10.7057	-10.1896	-0.04166	0	0.00231	0.99769
339	-18.8828	-18.8734	-0.13688	-19.0103	0.12744	0.87582	0.10838	0.0158	339	-16.1538	-15.7992	-0.42111	-16.2203	0.06649	0.66664	0.25142	0.08194	339	-11.4592	-13.5886	1.49284	-12.0958	0.6366	0.05434	0.27028	0.67538	339	-10.097	-20.8954	10.7062	-10.1892	0.09217	0	0.00226	0.99774
340	-19.2345	-18.8668	-0.13763	-19.0045	-0.23004	0.87548	0.10863	0.01588	340	-16.2872	-15.7875	-0.42322	-16.2107	-0.07651	0.66584	0.2518	0.08235	340	-11.5055	-13.585	1.49623	-12.0888	0.58329	0.05388	0.26921	0.67691	340	-10.0202	-20.8954	10.7066	-10.1887	0.16851	0	0.00222	0.99778
341	-19.0015	-18.8603	-0.13839	-18.9987	-0.00282	0.87514	0.10889	0.01597	341	-16.3962	-15.7758	-0.42533	-16.2011	-0.19509	0.66505	0.25219	0.08276	341	-11.6221	-13.5814	1.49959	-12.0818	0.45972	0.05342	0.26815	0.67843	341	-10.2211	-20.8954	10.7071	-10.1883	-0.03284	0	0.00218	0.99782
342	-19.3705	-18.8538	-0.13915	-18.9929	-0.37759	0.8748	0.10914	0.01606	342	-16.2068	-15.7641	-0.42744	-16.1915	-0.01526	0.66425	0.25257	0.08318	342	-11.7233	-13.5778	1.50295	-12.0749	0.3516	0.05296	0.26709	0.67995	342	-10.255	-20.8954	10.7075	-10.1878	-0.06718	0	0.00214	0.99786
343	-19.0129	-18.8472	-0.13991	-18.9871	-0.02576	0.87445	0.1094	0.01615	343	-16.2871	-15.7524	-0.42956	-16.182	-0.1051	0.66346	0.25296	0.08359	343	-11.3598	-13.5743	1.50629	-12.068	0.70822	0.05251	0.26603	0.68146	343	-10.206	-20.8954	10.708	-10.1874	-0.01862	0	0.0021	0.9979
344	-19.0557	-18.8407	-0.14067	-18.9814	-0.07433	0.87411	0.10965	0.01623	344	-15.865	-15.7408	-0.43168	-16.1725	0.30747	0.66266	0.25334	0.084	344	-11.5269	-13.5708	1.50962	-12.0612	0.53428	0.05206	0.26497	0.68297	344	-10.0486	-20.8954	10.7084	-10.187	0.13836	0	0.00206	0.99794
345	-18.9282	-18.8342	-0.14143	-18.9756	0.04741	0.87377	0.10991	0.01632	345	-16.3425	-15.7292	-0.4338	-16.163	-0.17954	0.66187	0.25372	0.08441	345	-11.7138	-13.5673	1.51294	-12.0544	0.34059	0.05161	0.26392	0.68447	345	-10.2501	-20.8954	10.7088	-10.1865	-0.06356	0	0.00202	0.99798
346	-19.0105	-18.8276	-0.1422	-18.9698	-0.04065	0.87343	0.11016	0.01641	346	-15.9924	-15.7175	-0.43593	-16.1535	0.16106	0.66108	0.25409	0.08483	346	-12.081	-13.5639	1.51624	-12.0476	-0.03336	0.05117	0.26287	0.68596	346	-10.2092	-20.8954	10.7092	-10.1861	-0.02307	0	0.00198	0.99802
347	-19.1951	-18.8211	-0.14297	-18.9641	-0.231	0.87309	0.11041	0.0165	347	-16.1494	-15.7059	-0.43806	-16.144	-0.00542	0.66029	0.25447	0.08524	347	-11.4587	-13.5605	1.51953	-12.0409	0.58223	0.05073	0.26182	0.68745	347	-10.1574	-20.8954	10.7096	-10.1857	0.02832	0	0.00194	0.99806
348	-19.015	-18.8146	-0.14374	-18.9584	-0.05665	0.87275	0.11067	0.01659	348	-16.5349	-15.6943	-0.44019	-16.1345	-0.40038	0.6595	0.25484	0.08566	348	-11.278	-13.5571	1.52281	-12.0343	0.75626	0.0503	0.26077	0.68893	348	-10.2452	-20.8954	10.71	-10.1853	-0.05987	0	0.00191	0.99809
349	-18.9933	-18.8081	-0.14451	-18.9526	-0.04069	0.87241	0.11092	0.01668	349	-15.8791	-15.6828	-0.44232	-16.1251	0.24598	0.65871	0.25522	0.08607	349	-11.8484	-13.5537	1.52607	-12.0276	0.17924	0.04987	0.25972	0.69041	349	-10.2426	-20.8954	10.7104	-10.1849	-0.05766	0	0.00187	0.99813
350	-18.988	-18.8016	-0.14528	-18.9469	-0.04113	0.87206	0.11117	0.01677	350	-16.0937	-15.6712	-0.44446	-16.1156	0.02195	0.65792	0.25559	0.08649	350	-11.8753	-13.5504	1.52932	-12.0211	0.14576	0.04944	0.25868	0.69188	350	-10.2607	-20.8954	10.7108	-10.1846	-0.07614	0	0.00183	0.99817
351	-19.2514	-18.7951	-0.14606	-18.9411	-0.31027	0.87172	0.11142	0.01686	351	-16.5596	-15.6596	-0.4466	-16.1062	-0.45336	0.65714	0.25596	0.0869	351	-11.5081	-13.5471	1.53256	-12.0145	0.50642	0.04902	0.25764	0.69334	351	-10.0838	-20.8954	10.7112	-10.1842	0.10039	0	0.0018	0.9982
352	-19.388	-18.7886	-0.14683	-18.9354	-0.4526	0.87138	0.11167	0.01695	352	-16.5055	-15.6481	-0.44875	-16.0968	-0.40865	0.65635	0.25633	0.08732	352	-11.5462	-13.5438	1.53578	-12.008	0.46182	0.0486	0.2566	0.6948	352	-10.1081	-20.8954	10.7115	-10.1838	0.07572	0	0.00177	0.99823
353	-19.013	-18.7821	-0.14761	-18.9297	-0.08333	0.87104	0.11192	0.01703	353	-16.278	-15.6366	-0.4509	-16.0875	-0.19053	0.65557	0.25669	0.08774	353	-11.7127	-13.5406	1.53899	-12.0016	0.28887	0.04819	0.25556	0.69625	353	-10.2298	-20.8954	10.7119	-10.1835	-0.04634	0	0.00173	0.99827
354	-19.122	-18.7756	-0.14839	-18.9239	-0.19805	0.8707	0.11217	0.01712	354	-16.1742	-15.6251	-0.45305	-16.0781	-0.09609	0.65478	0.25706	0.08816	354	-11.5025	-13.5373	1.54219	-11.9952	0.49265	0.04777	0.25453	0.6977	354	-10.0121	-20.8954	10.7122	-10.1831	0.17101	0	0.0017	0.9983
355	-19.0857	-18.7691	-0.14917	-18.9182	-0.16747	0.87036	0.11242	0.01722	355	-15.9082	-15.6136	-0.4552	-16.0688	0.16057	0.654	0.25742	0.08858	355	-11.8905	-13.5342	1.54537	-11.9888	0.09827	0.04736	0.25349	0.69914	355	-10.4371	-20.8954	10.7126	-10.1828	-0.25433	0	0.00167	0.99833
356	-19.1372	-18.7626	-0.14996	-18.9125	-0.22468	0.87002	0.11267	0.01731	356	-16.2652	-15.6021	-0.45736	-16.0594	-0.20576	0.65322	0.25778	0.089	356	-11.6732	-13.531	1.54855	-11.9824	0.30924	0.04696	0.25246	0.70058	356	-10.3733	-20.8954	10.7129	-10.1824	-0.19087	0	0.00164	0.99836
357	-18.9456	-18.7561	-0.15074	-18.9068	-0.03879	0.86968	0.11292	0.0174	357	-16.2293	-15.5906	-0.45952	-16.0501	-0.17917	0.65244	0.25814	0.08942	357	-11.9566	-13.5279	1.55171	-11.9761	0.01954	0.04656	0.25144	0.70201	357	-10.2541	-20.8954	10.7133	-10.1821	-0.07201	0	0.0016	0.9984
358	-19.0375	-18.7496	-0.15153	-18.9011	-0.1364	0.86934	0.11317	0.01749	358	-16.1711	-15.5792	-0.46168	-16.0408	-0.13026	0.65166	0.2585	0.08984	358	-11.4675	-13.5247	1.55485	-11.9699	0.50239	0.04616	0.25041	0.70343	358	-10.2826	-20.8954	10.7136	-10.1818	-0.10083	0	0.00157	0.99843
359	-19.5087	-18.7431	-0.15232	-18.8954	-0.6133	0.869	0.11342	0.01758	359	-15.8522	-15.5677	-0.46385	-16.0316	0.17937	0.65088	0.25886	0.09026	359	-11.7176	-13.5217	1.55799	-11.9637	0.24607	0.04576	0.24939	0.70485	359	-10.164	-20.8954	10.7139	-10.1814	0.01745	0	0.00154	0.99846
360	-18.8089	-18.7366	-0.15311	-18.8897	0.08081	0.86866	0.11367	0.01767	360	-16.1889	-15.5563	-0.46602	-16.0223	-0.16659	0.6501	0.25922	0.09068	360	-11.4312	-13.5186	1.56111	-11.9575	0.52629	0.04537	0.24837	0.70626	360	-10.0765	-20.8954	10.7142	-10.1811	0.10463	0	0.00152	0.99848
361	-18.7328	-18.7301	-0.1539	-18.884	0.15121	0.86832	0.11392	0.01776	361	-16.0371	-15.5449	-0.46819	-16.0131	-0.02404	0.64932	0.25957	0.0911	361	-11.6764	-13.5156	1.56421	-11.9514	0.27495	0.04498	0.24735	0.70766	361	-10.0571	-20.8954	10.7145	-10.1808	0.12373	0	0.00149	0.99851
362	-19.1901	-18.7236	-0.15469	-18.8783	-0.31178	0.86798	0.11417	0.01785	362	-16.61	-15.5335	-0.47036	-16.0038	-0.60616	0.64855	0.25992	0.09153	362	-11.3961	-13.5126	1.56731	-11.9453	0.54915	0.0446	0.24634	0.70906	362	-10.2284	-20.8954	10.7148	-10.1805	-0.04788	0	0.00146	0.99854
363	-19.4235	-18.7172	-0.15549	-18.8726	-0.55086	0.86764	0.11441	0.01794	363	-15.9095	-15.5221	-0.47254	-15.9946	0.08513	0.64777	0.26028	0.09195	363	-11.5882	-13.5096	1.57039	-11.9392	0.35099	0.04422	0.24532	0.71046	363	-10.2166	-20.8954	10.7151	-10.1802	-0.03637	0	0.00143	0.99857
364	-19.257	-18.7107	-0.15628	-18.867	-0.39004	0.8673	0.11466	0.01804	364	-16.0423	-15.5107	-0.47472	-15.9854	-0.05686	0.647	0.26063	0.09238	364	-11.944	-13.5066	1.57346	-11.9332	-0.01083	0.04384	0.24431	0.71185	364	-10.366	-20.8954	10.7154	-10.1799	-0.18606	0	0.0014	0.9986
365	-19.0601	-18.7042	-0.15708	-18.8613	-0.19882	0.86696	0.11491	0.01813	365	-16.0553	-15.4993	-0.47691	-15.9763	-0.07904	0.64622	0.26097	0.0928	365	-11.7839	-13.5037	1.57652	-11.9272	0.14328	0.04347	0.2433	0.71323	365	-10.2899	-20.8954	10.7157	-10.1797	-0.11025	0	0.00138	0.99862
366	-18.8807	-18.6977	-0.15788	-18.8556	-0.02509	0.86662	0.11516	0.01822	366	-16.1403	-15.488	-0.47909	-15.9671	-0.1732	0.64545	0.26132	0.09323	366	-11.8381	-13.5008	1.57956	-11.9212	0.08314	0.04309	0.2423	0.71461	366	-10.262	-20.8954	10.716	-10.1794	-0.08263	0	0.00135	0.99865
367	-18.9523	-18.6913	-0.15869	-18.8499	-0.10235	0.86628	0.1154	0.01831	367	-15.9896	-15.4767	-0.48128	-15.958	-0.03164	0.64468	0.26167	0.09365	367	-11.5409	-13.4979	1.5826	-11.9153	0.37443	0.04272	0.2413	0.71598	367	-10.174	-20.8954	10.7163	-10.1791	0.0051	0	0.00133	0.99867
368	-19.0172	-18.6848	-0.15949	-18.8443	-0.17292	0.86595	0.11565	0.01841	368	-15.6607	-15.4654	-0.48347	-15.9488	0.28813	0.64391	0.26201	0.09408	368	-11.8811	-13.4951	1.58561	-11.9095	0.02835	0.04236	0.24029	0.71735	368	-10.2485	-20.8954	10.7165	-10.1788	-0.06967	0	0.0013	0.9987
369	-18.6507	-18.6783	-0.1603	-18.8386	0.18792	0.86561	0.11589	0.0185	369	-15.8617	-15.4541	-0.48567	-15.9397	0.07802	0.64314	0.26235	0.09451	369	-11.7774	-13.4922	1.58862	-11.9036	0.12622	0.042	0.2393	0.71871	369	-10.0922	-20.8954	10.7168	-10.1786	0.08636	0	0.00128	0.99872
370	-18.7936	-18.6719	-0.1611	-18.833	0.03937	0.86527	0.11614	0.01859	370	-15.8162	-15.4428	-0.48787	-15.9306	0.11442	0.64237	0.2627	0.09493	370	-11.6108	-13.4894	1.59162	-11.8978	0.28702	0.04164	0.2383	0.72006	370	-10.1536	-20.8954	10.7171	-10.1783	0.0247	0	0.00125	0.99875
371	-19.0462	-18.6654	-0.16191	-18.8273	-0.21888	0.86493	0.11638	0.01869	371	-15.8575	-15.4315	-0.49007	-15.9215	0.06405	0.6416	0.26303	0.09536	371	-12.0306	-13.4866	1.5946	-11.892	-0.13854	0.04128	0.23731	0.72141	371	-10.2818	-20.8954	10.7173	-10.1781	-0.10375	0	0.00123	0.99877
372	-18.6552	-18.659	-0.16272	-18.8217	0.16647	0.86459	0.11663	0.01878	372	-16.0809	-15.4202	-0.49227	-15.9125	-0.16841	0.64084	0.26337	0.09579	372	-11.4994	-13.4839	1.59757	-11.8863	0.38693	0.04093	0.23632	0.72275	372	-10.2354	-20.8954	10.7176	-10.1778	-0.0576	0	0.0012	0.9988
373	-19.2929	-18.6525	-0.16354	-18.816	-0.47687	0.86425	0.11687	0.01887	373	-15.9124	-15.409	-0.49448	-15.9034	-0.00896	0.64007	0.26371	0.09622	373	-11.553	-13.4812	1.60052	-11.8806	0.32764	0.04058	0.23533	0.72409	373	-10.4657	-20.8954	10.7178	-10.1776	-0.28815	0	0.00118	0.99882
374	-19.3372	-18.646	-0.16435	-18.8104	-0.52681	0.86392	0.11712	0.01897	374	-15.8759	-15.3977	-0.49669	-15.8944	0.01851	0.63931	0.26405	0.09665	374	-11.1833	-13.4785	1.60347	-11.875	0.69168	0.04023	0.23435	0.72542	374	-10.268	-20.8954	10.718	-10.1773	-0.09069	0	0.00116	0.99884
375	-18.781	-18.6396	-0.16517	-18.8048	0.02376	0.86358	0.11736	0.01906	375	-16.0185	-15.3865	-0.4989	-15.8854	-0.1331	0.63854	0.26438	0.09708	375	-11.7753	-13.4758	1.6064	-11.8694	0.09406	0.03989	0.23336	0.72675	375	-9.94576	-20.8954	10.7183	-10.1771	0.23132	0	0.00114	0.99886
376	-19.1848	-18.6332	-0.16598	-18.7991	-0.38567	0.86324	0.1176	0.01916	376	-15.6833	-15.3753	-0.50112	-15.8764	0.1931	0.63778	0.26471	0.09751	376	-11.5267	-13.4731	1.60932	-11.8638	0.33708	0.03955	0.23238	0.72807	376	-10.0111	-20.8954	10.7185	-10.1768	0.16575	0	0.00112	0.99888
377	-18.869	-18.6267	-0.1668	-18.7935	-0.07549	0.8629	0.11785	0.01925	377	-16.2036	-15.3641	-0.50333	-15.8674	-0.33618	0.63702	0.26504	0.09794	377	-11.4183	-13.4705	1.61223	-11.8582	0.43993	0.03921	0.23141	0.72939	377	-10.0308	-20.8954	10.7187	-10.1766	0.14582	0	0.00109	0.99891
378	-19.1441	-18.6203	-0.16762	-18.7879	-0.35622	0.86257	0.11809	0.01934	378	-16.1912	-15.3529	-0.50555	-15.8584	-0.33274	0.63625	0.26537	0.09837	378	-11.508	-13.4678	1.61512	-11.8527	0.34472	0.03887	0.23043	0.7307	378	-10.2045	-20.8954	10.719	-10.1764	-0.0281	0	0.00107	0.99893
379	-18.8291	-18.6138	-0.16845	-18.7823	-0.04683	0.86223	0.11833	0.01944	379	-15.7281	-15.3417	-0.50778	-15.8495	0.12141	0.63549	0.2657	0.09881	379	-11.7238	-13.4652	1.61801	-11.8472	0.12344	0.03854	0.22946	0.732	379	-10.334	-20.8954	10.7192	-10.1762	-0.15782	0	0.00105	0.99895
380	-18.9409	-18.6074	-0.16927	-18.7767	-0.16424	0.86189	0.11857	0.01953	380	-15.8819	-15.3306	-0.51	-15.8406	-0.04132	0.63473	0.26603	0.09924	380	-11.6457	-13.4627	1.62088	-11.8418	0.19609	0.03821	0.22849	0.7333	380	-10.1792	-20.8954	10.7194	-10.176	-0.00324	0	0.00103	0.99897
381	-18.9273	-18.601	-0.1701	-18.7711	-0.15625	0.86155	0.11882	0.01963	381	-15.9465	-15.3194	-0.51223	-15.8317	-0.11484	0.63397	0.26635	0.09967	381	-11.6477	-13.4601	1.62374	-11.8364	0.18868	0.03788	0.22752	0.73459	381	-10.1938	-20.8954	10.7196	-10.1758	-0.01805	0	0.00101	0.99899
382	-18.6983	-18.5945	-0.17092	-18.7654	0.06714	0.86122	0.11906	0.01973	382	-16.0088	-15.3083	-0.51446	-15.8228	-0.18604	0.63322	0.26667	0.10011	382	-11.2841	-13.4576	1.62658	-11.831	0.5469	0.03756	0.22656	0.73588	382	-10.1632	-20.8954	10.7198	-10.1755	0.01235	0	0.00099	0.99901
383	-18.7715	-18.5881	-0.17175	-18.7598	-0.01166	0.86088	0.1193	0.01982	383	-15.7754	-15.2972	-0.5167	-15.8139	0.03848	0.63246	0.267	0.10054	383	-11.6604	-13.4551	1.62942	-11.8257	0.16526	0.03724	0.2256	0.73716	383	-10.2684	-20.8954	10.72	-10.1753	-0.09305	0	0.00098	0.99902
384	-18.7616	-18.5817	-0.17259	-18.7542	-0.00735	0.86054	0.11954	0.01992	384	-16.111	-15.2861	-0.51893	-15.805	-0.30599	0.6317	0.26732	0.10098	384	-11.4976	-13.4526	1.63224	-11.8204	0.32275	0.03692	0.22464	0.73844	384	-10.1573	-20.8954	10.7202	-10.1752	0.01785	0	0.00096	0.99904
385	-19.0741	-18.5752	-0.17342	-18.7487	-0.32544	0.86021	0.11978	0.02001	385	-15.4082	-15.275	-0.52117	-15.7962	0.38796	0.63095	0.26764	0.10141	385	-10.7762	-13.4501	1.63505	-11.8151	1.03887	0.0366	0.22368	0.73971	385	-10.2687	-20.8954	10.7204	-10.175	-0.09375	0	0.00094	0.99906
386	-19.0649	-18.5688	-0.17425	-18.7431	-0.32183	0.85987	0.12002	0.02011	386	-15.6427	-15.2639	-0.52342	-15.7873	0.14462	0.63019	0.26796	0.10185	386	-11.2695	-13.4477	1.63785	-11.8098	0.54033	0.03629	0.22273	0.74098	386	-10.3202	-20.8954	10.7206	-10.1748	-0.14544	0	0.00092	0.99908
387	-18.774	-18.5624	-0.17509	-18.7375	-0.03651	0.85953	0.12026	0.02021	387	-15.7739	-15.2528	-0.52566	-15.7785	0.0046	0.62944	0.26827	0.10229	387	-11.6545	-13.4453	1.64064	-11.8046	0.15012	0.03598	0.22178	0.74224	387	-10.3091	-20.8954	10.7208	-10.1746	-0.13453	0	0.0009	0.9991
388	-19.3406	-18.556	-0.17593	-18.7319	-0.60869	0.8592	0.1205	0.0203	388	-15.985	-15.2418	-0.52791	-15.7697	-0.2153	0.62869	0.26859	0.10272	388	-11.5554	-13.4428	1.64341	-11.7994	0.24404	0.03567	0.22083	0.74349	388	-10.3484	-20.8954	10.721	-10.1744	-0.17401	0	0.00089	0.99911
389	-18.7668	-18.5496	-0.17677	-18.7263	-0.04047	0.85886	0.12074	0.0204	389	-15.7243	-15.2308	-0.53016	-15.7609	0.03661	0.62794	0.2689	0.10316	389	-11.1902	-13.4405	1.64618	-11.7943	0.6041	0.03537	0.21989	0.74474	389	-10.2801	-20.8954	10.7211	-10.1742	-0.10589	0	0.00087	0.99913
390	-18.8722	-18.5432	-0.17761	-18.7208	-0.15144	0.85853	0.12098	0.0205	390	-15.4184	-15.2197	-0.53241	-15.7521	0.33374	0.62719	0.26921	0.1036	390	-11.5808	-13.4381	1.64893	-11.7892	0.20838	0.03506	0.21895	0.74599	390	-10.3731	-20.8954	10.7213	-10.174	-0.19907	0	0.00085	0.99915
391	-19.0455	-18.5368	-0.17845	-18.7152	-0.3303	0.85819	0.12121	0.02059	391	-15.6563	-15.2087	-0.53467	-15.7434	0.08708	0.62644	0.26952	0.10404	391	-11.9544	-13.4358	1.65167	-11.7841	-0.1703	0.03476	0.21801	0.74723	391	-10.2631	-20.8954	10.7215	-10.1739	-0.08924	0	0.00084	0.99916
392	-18.6038	-18.5303	-0.17929	-18.7096	0.10583	0.85786	0.12145	0.02069	392	-15.8037	-15.1977	-0.53693	-15.7347	-0.06906	0.62569	0.26983	0.10448	392	-11.7905	-13.4335	1.65439	-11.7791	-0.01145	0.03447	0.21707	0.74846	392	-10.1231	-20.8954	10.7217	-10.1737	0.05059	0	0.00082	0.99918
393	-18.9477	-18.5239	-0.18014	-18.7041	-0.24362	0.85752	0.12169	0.02079	393	-16.0571	-15.1867	-0.53919	-15.7259	-0.33118	0.62494	0.27014	0.10492	393	-11.4402	-13.4311	1.65711	-11.774	0.33383	0.03417	0.21614	0.74969	393	-10.3776	-20.8954	10.7218	-10.1735	-0.20408	0	0.00081	0.99919
394	-18.6193	-18.5175	-0.18099	-18.6985	0.07922	0.85718	0.12193	0.02089	394	-15.751	-15.1758	-0.54145	-15.7172	-0.03379	0.62419	0.27045	0.10536	394	-11.5596	-13.4289	1.65981	-11.7691	0.20945	0.03388	0.21521	0.75091	394	-10.2091	-20.8954	10.722	-10.1734	-0.03574	0	0.00079	0.99921
395	-18.8338	-18.5111	-0.18184	-18.693	-0.14083	0.85685	0.12217	0.02098	395	-15.6334	-15.1648	-0.54372	-15.7085	0.07511	0.62345	0.27075	0.1058	395	-11.2829	-13.4266	1.66251	-11.7641	0.48119	0.03359	0.21428	0.75213	395	-10.2828	-20.8954	10.7222	-10.1732	-0.1096	0	0.00078	0.99922
396	-18.9455	-18.5047	-0.18269	-18.6874	-0.25807	0.85651	0.1224	0.02108	396	-15.5557	-15.1539	-0.54598	-15.6998	0.14414	0.6227	0.27106	0.10624	396	-11.3419	-13.4244	1.66519	-11.7592	0.41727	0.0333	0.21335	0.75335	396	-10.4757	-20.8954	10.7223	-10.173	-0.30266	0	0.00076	0.99924
397	-18.6997	-18.4983	-0.18354	-18.6819	-0.01781	0.85618	0.12264	0.02118	397	-15.7454	-15.1429	-0.54825	-15.6912	-0.05423	0.62196	0.27136	0.10668	397	-11.1311	-13.4221	1.66786	-11.7543	0.62317	0.03302	0.21243	0.75455	397	-10.3263	-20.8954	10.7225	-10.1729	-0.15341	0	0.00075	0.99925
398	-19.1639	-18.4919	-0.1844	-18.6763	-0.48755	0.85584	0.12288	0.02128	398	-15.8866	-15.132	-0.55053	-15.6825	-0.20407	0.62121	0.27166	0.10713	398	-11.3819	-13.4199	1.67052	-11.7494	0.36751	0.03274	0.21151	0.75576	398	-10.0919	-20.8954	10.7226	-10.1727	0.08083	0	0.00073	0.99927
399	-18.6232	-18.4856	-0.18525	-18.6708	0.04761	0.85551	0.12311	0.02138	399	-15.4705	-15.1211	-0.5528	-15.6739	0.20339	0.62047	0.27196	0.10757	399	-11.6711	-13.4177	1.67316	-11.7446	0.07348	0.03246	0.21059	0.75695	399	-10.282	-20.8954	10.7228	-10.1726	-0.10942	0	0.00072	0.99928
400	-18.6293	-18.4792	-0.18611	-18.6653	0.03599	0.85518	0.12335	0.02148	400	-15.8807	-15.1102	-0.55508	-15.6653	-0.21542	0.61973	0.27226	0.10801	400	-11.6893	-13.4156	1.6758	-11.7398	0.05047	0.03218	0.20968	0.75815	400	-10.15	-20.8954	10.7229	-10.1724	0.02244	0	0.0007	0.9993
401	-18.692	-18.4728	-0.18697	-18.6598	-0.03224	0.85484	0.12358	0.02158	401	-15.8968	-15.0993	-0.55736	-15.6567	-0.24012	0.61899	0.27256	0.10846	401	-11.1441	-13.4134	1.67842	-11.735	0.5909	0.0319	0.20877	0.75933	401	-9.90506	-20.8954	10.7231	-10.1723	0.26724	0	0.00069	0.99931
402	-18.5637	-18.4664	-0.18783	-18.6542	0.09054	0.85451	0.12382	0.02168	402	-15.6927	-15.0884	-0.55965	-15.6481	-0.04461	0.61825	0.27285	0.1089	402	-11.5338	-13.4113	1.68103	-11.7303	0.19646	0.03163	0.20786	0.76051	402	-10.1657	-20.8954	10.7232	-10.1722	0.00645	0	0.00068	0.99932
403	-18.956	-18.46	-0.18869	-18.6487	-0.30728	0.85417	0.12405	0.02178	403	-15.8853	-15.0776	-0.56193	-15.6395	-0.24578	0.61751	0.27315	0.10935	403	-11.4862	-13.4092	1.68363	-11.7255	0.23935	0.03136	0.20695	0.76169	403	-10.1551	-20.8954	10.7233	-10.172	0.01692	0	0.00067	0.99933
404	-18.8909	-18.4537	-0.18956	-18.6432	-0.24769	0.85384	0.12429	0.02188	404	-15.312	-15.0668	-0.56422	-15.631	0.31897	0.61677	0.27344	0.10979	404	-11.2204	-13.4071	1.68622	-11.7209	0.50046	0.03109	0.20605	0.76286	404	-10.5681	-20.8954	10.7235	-10.1719	-0.39622	0	0.00065	0.99935
405	-18.9601	-18.4473	-0.19042	-18.6377	-0.3224	0.8535	0.12452	0.02198	405	-15.7739	-15.0559	-0.56651	-15.6224	-0.15147	0.61603	0.27373	0.11024	405	-11.3667	-13.405	1.6888	-11.7162	0.34951	0.03082	0.20515	0.76403	405	-10.2503	-20.8954	10.7236	-10.1717	-0.07855	0	0.00064	0.99936
406	-18.397	-18.4409	-0.19129	-18.6322	0.2352	0.85317	0.12475	0.02208	406	-15.7012	-15.0451	-0.5688	-15.6139	-0.08729	0.6153	0.27402	0.11068	406	-11.3452	-13.403	1.69137	-11.7116	0.36638	0.03056	0.20425	0.76519	406	-10.5049	-20.8954	10.7237	-10.1716	-0.33328	0	0.00063	0.99937
407	-19.2681	-18.4345	-0.19216	-18.6267	-0.6414	0.85284	0.12499	0.02218	407	-15.4575	-15.0343	-0.5711	-15.6054	0.1479	0.61456	0.27431	0.11113	407	-11.4452	-13.4009	1.69392	-11.707	0.26179	0.0303	0.20336	0.76635	407	-10.5252	-20.8954	10.7239	-10.1715	-0.35371	0	0.00062	0.99938
408	-18.9462	-18.4282	-0.19303	-18.6212	-0.325	0.8525	0.12522	0.02228	408	-15.7963	-15.0235	-0.5734	-15.5969	-0.19939	0.61383	0.2746	0.11158	408	-11.3756	-13.3989	1.69647	-11.7024	0.32682	0.03004	0.20246	0.7675	408	-10.3354	-20.8954	10.724	-10.1714	-0.16404	0	0.0006	0.9994
409	-18.9095	-18.4218	-0.1939	-18.6157	-0.29379	0.85217	0.12545	0.02238	409	-15.4907	-15.0127	-0.5757	-15.5884	0.09773	0.61309	0.27488	0.11202	409	-11.8417	-13.3969	1.699	-11.6979	-0.14382	0.02978	0.20157	0.76864	409	-10.0868	-20.8954	10.7241	-10.1712	0.08444	0	0.00059	0.99941
410	-18.9674	-18.4154	-0.19478	-18.6102	-0.35718	0.85184	0.12568	0.02248	410	-15.6869	-15.002	-0.578	-15.58	-0.10693	0.61236	0.27517	0.11247	410	-11.662	-13.3949	1.70152	-11.6934	0.03137	0.02953	0.20069	0.76978	410	-10.0077	-20.8954	10.7242	-10.1711	0.16342	0	0.00058	0.99942
411	-18.9936	-18.4091	-0.19565	-18.6047	-0.38886	0.8515	0.12592	0.02258	411	-15.2108	-14.9912	-0.58031	-15.5715	0.36072	0.61163	0.27545	0.11292	411	-11.0566	-13.3929	1.70403	-11.6889	0.63228	0.02928	0.1998	0.77092	411	-10.0814	-20.8954	10.7244	-10.171	0.0896	0	0.00057	0.99943
412	-18.5402	-18.4027	-0.19653	-18.5993	0.05906	0.85117	0.12615	0.02268	412	-15.4705	-14.9805	-0.58261	-15.5631	0.09259	0.6109	0.27573	0.11337	412	-11.2197	-13.391	1.70653	-11.6844	0.46473	0.02903	0.19892	0.77205	412	-10.2148	-20.8954	10.7245	-10.1709	-0.04391	0	0.00056	0.99944
413	-18.7059	-18.3964	-0.19741	-18.5938	-0.11212	0.85084	0.12638	0.02278	413	-15.1934	-14.9697	-0.58492	-15.5547	0.36128	0.61017	0.27601	0.11382	413	-11.4417	-13.389	1.70902	-11.68	0.2383	0.02878	0.19805	0.77318	413	-10.0438	-20.8954	10.7246	-10.1708	0.12697	0	0.00055	0.99945
414	-18.6584	-18.39	-0.19829	-18.5883	-0.07009	0.85051	0.12661	0.02288	414	-15.477	-14.959	-0.58724	-15.5463	0.06928	0.60944	0.27629	0.11427	414	-11.6093	-13.3871	1.7115	-11.6756	0.0663	0.02853	0.19717	0.7743	414	-10.4173	-20.8954	10.7247	-10.1707	-0.24664	0	0.00054	0.99946
415	-18.5566	-18.3837	-0.19917	-18.5828	0.02625	0.85017	0.12684	0.02299	415	-15.5672	-14.9483	-0.58955	-15.5379	-0.02931	0.60871	0.27657	0.11472	415	-11.3358	-13.3852	1.71397	-11.6712	0.33543	0.02829	0.1963	0.77541	415	-9.93472	-20.8954	10.7248	-10.1706	0.23583	0	0.00053	0.99947
416	-18.9667	-18.3773	-0.20005	-18.5774	-0.38932	0.84984	0.12707	0.02309	416	-15.4082	-14.9376	-0.59187	-15.5295	0.12132	0.60798	0.27685	0.11517	416	-11.6378	-13.3833	1.71642	-11.6669	0.02908	0.02805	0.19543	0.77652	416	-10.0605	-20.8954	10.7249	-10.1704	0.10994	0	0.00052	0.99948
417	-18.8576	-18.371	-0.20094	-18.5719	-0.28568	0.84951	0.1273	0.02319	417	-15.3035	-14.927	-0.59419	-15.5212	0.21766	0.60725	0.27712	0.11562	417	-11.2719	-13.3814	1.71887	-11.6626	0.39067	0.02781	0.19456	0.77763	417	-10.198	-20.8954	10.725	-10.1703	-0.02766	0	0.00051	0.99949
418	-18.6787	-18.3646	-0.20182	-18.5665	-0.11223	0.84918	0.12753	0.02329	418	-15.3078	-14.9163	-0.59651	-15.5128	0.20502	0.60653	0.2774	0.11607	418	-11.1735	-13.3796	1.7213	-11.6583	0.48477	0.02757	0.1937	0.77873	418	-10.1389	-20.8954	10.7251	-10.1702	0.03133	0	0.0005	0.9995
419	-18.8707	-18.3583	-0.20271	-18.561	-0.30968	0.84884	0.12776	0.02339	419	-15.8416	-14.9057	-0.59883	-15.5045	-0.3371	0.6058	0.27767	0.11653	419	-11.0958	-13.3777	1.72372	-11.654	0.55821	0.02733	0.19284	0.77983	419	-10.3102	-20.8954	10.7252	-10.1701	-0.14007	0	0.00049	0.99951
420	-18.9031	-18.352	-0.2036	-18.5556	-0.34753	0.84851	0.12799	0.0235	420	-15.3655	-14.895	-0.60116	-15.4962	0.13069	0.60508	0.27794	0.11698	420	-11.3576	-13.3759	1.72614	-11.6498	0.29217	0.0271	0.19198	0.78092	420	-10.3166	-20.8954	10.7253	-10.17	-0.14657	0	0.00048	0.99952
421	-18.8112	-18.3456	-0.20449	-18.5501	-0.26107	0.84818	0.12822	0.0236	421	-15.3911	-14.8844	-0.60349	-15.4879	0.09679	0.60435	0.27821	0.11743	421	-11.1552	-13.3741	1.72854	-11.6456	0.49036	0.02687	0.19113	0.78201	421	-10.1432	-20.8954	10.7254	-10.1699	0.02674	0	0.00047	0.99953
422	-18.9614	-18.3393	-0.20539	-18.5447	-0.41671	0.84785	0.12845	0.0237	422	-15.1184	-14.8738	-0.60582	-15.4796	0.36121	0.60363	0.27848	0.11789	422	-11.3286	-13.3723	1.73093	-11.6414	0.31277	0.02664	0.19028	0.78309	422	-10.1185	-20.8954	10.7255	-10.1698	0.05134	0	0.00046	0.99954
423	-18.7131	-18.333	-0.20628	-18.5392	-0.17385	0.84752	0.12868	0.02381	423	-15.3081	-14.8632	-0.60815	-15.4713	0.16324	0.60291	0.27875	0.11834	423	-11.2698	-13.3705	1.73331	-11.6372	0.36741	0.02641	0.18943	0.78417	423	-10.3363	-20.8954	10.7256	-10.1698	-0.16655	0	0.00045	0.99955
424	-18.6726	-18.3267	-0.20718	-18.5338	-0.13878	0.84719	0.1289	0.02391	424	-15.2079	-14.8526	-0.61049	-15.4631	0.25519	0.60219	0.27902	0.11879	424	-11.3785	-13.3688	1.73568	-11.6331	0.25458	0.02618	0.18858	0.78524	424	-10.025	-20.8954	10.7257	-10.1697	0.14465	0	0.00045	0.99955
425	-19.0392	-18.3203	-0.20808	-18.5284	-0.5108	0.84685	0.12913	0.02401	425	-15.5353	-14.842	-0.61282	-15.4548	-0.08044	0.60147	0.27928	0.11925	425	-11.6542	-13.367	1.73804	-11.629	-0.02523	0.02596	0.18774	0.7863	425	-10.3219	-20.8954	10.7258	-10.1696	-0.15234	0	0.00044	0.99956
426	-18.5659	-18.314	-0.20898	-18.523	-0.04293	0.84652	0.12936	0.02412	426	-15.6049	-14.8315	-0.61516	-15.4466	-0.15826	0.60075	0.27955	0.1197	426	-11.5677	-13.3653	1.74039	-11.6249	0.05719	0.02574	0.1869	0.78737	426	-10.3965	-20.8954	10.7259	-10.1695	-0.22703	0	0.00043	0.99957
427	-18.9082	-18.3077	-0.20988	-18.5176	-0.39064	0.84619	0.12959	0.02422	427	-15.3717	-14.8209	-0.6175	-15.4384	0.06673	0.60003	0.27981	0.12016	427	-11.2862	-13.3636	1.74273	-11.6208	0.33463	0.02552	0.18606	0.78843	427	-10.3137	-20.8954	10.726	-10.1694	-0.14431	0	0.00042	0.99958
428	-18.3892	-18.3014	-0.21078	-18.5121	0.12294	0.84586	0.12981	0.02433	428	-15.5676	-14.8104	-0.61985	-15.4302	-0.13736	0.59932	0.28007	0.12062	428	-11.2422	-13.3619	1.74505	-11.6168	0.3746	0.0253	0.18522	0.78948	428	-10.1817	-20.8954	10.7261	-10.1693	-0.0124	0	0.00041	0.99959
429	-18.7382	-18.295	-0.21168	-18.5067	-0.23147	0.84553	0.13004	0.02443	429	-15.3711	-14.7999	-0.62219	-15.4221	0.05096	0.5986	0.28033	0.12107	429	-11.6122	-13.3602	1.74737	-11.6128	0.00059	0.02508	0.18439	0.79053	429	-10.2103	-20.8954	10.7261	-10.1692	-0.04108	0	0.0004	0.9996
430	-18.6729	-18.2887	-0.21259	-18.5013	-0.17157	0.8452	0.13027	0.02453	430	-15.5119	-14.7894	-0.62454	-15.4139	-0.098	0.59788	0.28059	0.12153	430	-11.0488	-13.3585	1.74968	-11.6088	0.56001	0.02487	0.18356	0.79157	430	-10.3028	-20.8954	10.7262	-10.1691	-0.13366	0	0.0004	0.9996
431	-18.5055	-18.2824	-0.2135	-18.4959	-0.00958	0.84487	0.13049	0.02464	431	-15.6737	-14.7789	-0.62689	-15.4057	-0.26795	0.59717	0.28085	0.12199	431	-11.4188	-13.3568	1.75198	-11.6049	0.18605	0.02465	0.18274	0.79261	431	-10.29	-20.8954	10.7263	-10.1691	-0.12095	0	0.00039	0.99961
432	-18.6495	-18.2761	-0.21441	-18.4905	-0.15897	0.84454	0.13072	0.02474	432	-15.1083	-14.7684	-0.62925	-15.3976	0.28932	0.59645	0.2811	0.12244	432	-11.149	-13.3552	1.75426	-11.6009	0.45192	0.02444	0.18191	0.79364	432	-10.1989	-20.8954	10.7264	-10.169	-0.02992	0	0.00038	0.99962
433	-18.8531	-18.2698	-0.21532	-18.4851	-0.36797	0.84421	0.13094	0.02485	433	-15.415	-14.7579	-0.6316	-15.3895	-0.0255	0.59574	0.28136	0.1229	433	-10.9367	-13.3536	1.75654	-11.597	0.66031	0.02423	0.18109	0.79467	433	-10.4272	-20.8954	10.7265	-10.1689	-0.2583	0	0.00037	0.99963
434	-18.4014	-18.2635	-0.21623	-18.4797	0.07834	0.84388	0.13117	0.02495	434	-15.2532	-14.7474	-0.63396	-15.3814	0.1282	0.59503	0.28161	0.12336	434	-11.5054	-13.3519	1.7588	-11.5931	0.08773	0.02403	0.18028	0.7957	434	-10.304	-20.8954	10.7265	-10.1688	-0.13518	0	0.00037	0.99963
435	-18.4727	-18.2572	-0.21714	-18.4744	0.00165	0.84355	0.13139	0.02506	435	-15.6052	-14.737	-0.63632	-15.3733	-0.23189	0.59432	0.28186	0.12382	435	-11.3699	-13.3503	1.76106	-11.5893	0.21937	0.02382	0.17946	0.79672	435	-10.4981	-20.8954	10.7266	-10.1687	-0.32935	0	0.00036	0.99964
436	-18.8477	-18.2509	-0.21806	-18.469	-0.37873	0.84322	0.13162	0.02516	436	-15.5786	-14.7266	-0.63868	-15.3652	-0.21336	0.59361	0.28211	0.12428	436	-11.188	-13.3487	1.7633	-11.5854	0.39743	0.02362	0.17865	0.79773	436	-10.2393	-20.8954	10.7267	-10.1687	-0.07063	0	0.00035	0.99965
437	-18.644	-18.2446	-0.21897	-18.4636	-0.18041	0.84289	0.13184	0.02527	437	-15.3126	-14.7161	-0.64104	-15.3572	0.04458	0.5929	0.28236	0.12474	437	-11.4276	-13.3472	1.76554	-11.5816	0.15402	0.02342	0.17784	0.79875	437	-10.2037	-20.8954	10.7268	-10.1686	-0.0351	0	0.00035	0.99965
438	-18.6007	-18.2383	-0.21989	-18.4582	-0.14248	0.84256	0.13206	0.02538	438	-15.1981	-14.7057	-0.64341	-15.3491	0.15103	0.59219	0.28261	0.1252	438	-11.5335	-13.3456	1.76776	-11.5778	0.04433	0.02322	0.17703	0.79975	438	-10.1255	-20.8954	10.7268	-10.1685	0.04303	0	0.00034	0.99966
439	-19.0432	-18.232	-0.22081	-18.4529	-0.59035	0.84223	0.13229	0.02548	439	-15.1682	-14.6953	-0.64577	-15.3411	0.1729	0.59148	0.28286	0.12566	439	-11.6342	-13.344	1.76998	-11.5741	-0.06013	0.02302	0.17623	0.80075	439	-10.1487	-20.8954	10.7269	-10.1685	0.01976	0	0.00033	0.99967
440	-18.3168	-18.2258	-0.22173	-18.4475	0.13068	0.8419	0.13251	0.02559	440	-15.6062	-14.685	-0.64814	-15.3331	-0.27311	0.59077	0.2831	0.12612	440	-10.9565	-13.3425	1.77218	-11.5703	0.61382	0.02282	0.17543	0.80175	440	-10.1544	-20.8954	10.727	-10.1684	0.01399	0	0.00033	0.99967
441	-19.0013	-18.2195	-0.22266	-18.4421	-0.55918	0.84157	0.13273	0.0257	441	-15.0594	-14.6746	-0.65051	-15.3251	0.26569	0.59007	0.28335	0.12658	441	-11.4796	-13.341	1.77438	-11.5666	0.08701	0.02262	0.17463	0.80274	441	-10.4951	-20.8954	10.727	-10.1683	-0.32677	0	0.00032	0.99968
442	-18.9597	-18.2132	-0.22358	-18.4368	-0.52294	0.84124	0.13296	0.0258	442	-15.2694	-14.6642	-0.65289	-15.3171	0.0477	0.58936	0.28359	0.12704	442	-10.8094	-13.3395	1.77656	-11.5629	0.75351	0.02243	0.17384	0.80373	442	-10.0829	-20.8954	10.7271	-10.1683	0.08536	0	0.00032	0.99968
443	-18.605	-18.2069	-0.22451	-18.4314	-0.17359	0.84091	0.13318	0.02591	443	-15.1343	-14.6539	-0.65526	-15.3091	0.17483	0.58866	0.28384	0.12751	443	-11.5411	-13.338	1.77874	-11.5592	0.01814	0.02224	0.17304	0.80472	443	-9.89796	-20.8954	10.7272	-10.1682	0.27024	0	0.00031	0.99969
444	-18.6946	-18.2006	-0.22544	-18.4261	-0.26854	0.84058	0.1334	0.02602	444	-15.1833	-14.6435	-0.65764	-15.3012	0.11787	0.58795	0.28408	0.12797	444	-11.4662	-13.3365	1.7809	-11.5556	0.08939	0.02205	0.17226	0.8057	444	-10.0972	-20.8954	10.7272	-10.1681	0.07093	0	0.0003	0.9997
445	-18.5235	-18.1944	-0.22636	-18.4207	-0.10279	0.84026	0.13362	0.02612	445	-15.593	-14.6332	-0.66002	-15.2932	-0.29977	0.58725	0.28432	0.12843	445	-11.0237	-13.335	1.78306	-11.552	0.52826	0.02186	0.17147	0.80667	445	-9.96356	-20.8954	10.7273	-10.1681	0.20451	0	0.0003	0.9997
446	-18.2134	-18.1881	-0.2273	-18.4154	0.20197	0.83993	0.13384	0.02623	446	-14.9434	-14.6229	-0.6624	-15.2853	0.3419	0.58655	0.28455	0.1289	446	-11.2516	-13.3336	1.7852	-11.5484	0.29675	0.02167	0.17069	0.80764	446	-10.4434	-20.8954	10.7273	-10.168	-0.27539	0	0.00029	0.99971
447	-18.8199	-18.1818	-0.22823	-18.41	-0.40987	0.8396	0.13406	0.02634	447	-15.3888	-14.6126	-0.66479	-15.2774	-0.11142	0.58585	0.28479	0.12936	447	-10.8754	-13.3321	1.78734	-11.5448	0.66937	0.02149	0.16991	0.80861	447	-10.4	-20.8954	10.7274	-10.1679	-0.23205	0	0.00029	0.99971
448	-18.5179	-18.1755	-0.22916	-18.4047	-0.1132	0.83927	0.13428	0.02645	448	-15.0214	-14.6023	-0.66717	-15.2695	0.24808	0.58515	0.28503	0.12982	448	-11.1704	-13.3307	1.78946	-11.5412	0.37081	0.0213	0.16913	0.80957	448	-10.1089	-20.8954	10.7275	-10.1679	0.05899	0	0.00028	0.99972
449	-18.7997	-18.1693	-0.2301	-18.3994	-0.40033	0.83894	0.1345	0.02655	449	-15.0859	-14.592	-0.66956	-15.2616	0.17569	0.58445	0.28526	0.13029	449	-11.3598	-13.3293	1.79158	-11.5377	0.17787	0.02112	0.16835	0.81053	449	-10.1017	-20.8954	10.7275	-10.1678	0.06614	0	0.00028	0.99972
450	-18.5672	-18.163	-0.23103	-18.394	-0.17316	0.83861	0.13472	0.02666	450	-15.3879	-14.5818	-0.67195	-15.2537	-0.13418	0.58375	0.2855	0.13075	450	-11.4231	-13.3278	1.79368	-11.5342	0.11105	0.02094	0.16758	0.81148	450	-10.0928	-20.8954	10.7276	-10.1678	0.07498	0	0.00027	0.99973
451	-18.8485	-18.1567	-0.23197	-18.3887	-0.45978	0.83829	0.13494	0.02677	451	-15.4914	-14.5715	-0.67434	-15.2459	-0.24554	0.58305	0.28573	0.13122	451	-11.5312	-13.3264	1.79578	-11.5307	-0.00054	0.02076	0.16681	0.81243	451	-10.3223	-20.8954	10.7276	-10.1677	-0.15457	0	0.00027	0.99973
452	-18.5634	-18.1505	-0.23291	-18.3834	-0.18	0.83796	0.13516	0.02688	452	-15.1699	-14.5613	-0.67673	-15.238	0.06812	0.58235	0.28596	0.13168	452	-11.3424	-13.325	1.79787	-11.5272	0.18479	0.02058	0.16604	0.81337	452	-10.3171	-20.8954	10.7277	-10.1677	-0.14943	0	0.00026	0.99974
453	-18.6652	-18.1442	-0.23385	-18.3781	-0.28711	0.83763	0.13538	0.02699	453	-15.0927	-14.5511	-0.67913	-15.2302	0.13749	0.58166	0.28619	0.13215	453	-11.2939	-13.3237	1.79994	-11.5237	0.22983	0.02041	0.16528	0.81431	453	-10.0826	-20.8954	10.7277	-10.1676	0.08502	0	0.00026	0.99974
454	-18.5792	-18.138	-0.2348	-18.3728	-0.20642	0.8373	0.1356	0.0271	454	-15.3791	-14.5409	-0.68153	-15.2224	-0.15672	0.58096	0.28642	0.13262	454	-11.4194	-13.3223	1.80201	-11.5203	0.1009	0.02023	0.16452	0.81525	454	-10.3612	-20.8954	10.7278	-10.1676	-0.19363	0	0.00025	0.99975
455	-18.5142	-18.1317	-0.23574	-18.3675	-0.14673	0.83698	0.13582	0.02721	455	-15.0487	-14.5306	-0.68393	-15.2146	0.16587	0.58027	0.28665	0.13308	455	-11.3193	-13.321	1.80407	-11.5169	0.19759	0.02006	0.16376	0.81618	455	-10.2154	-20.8954	10.7279	-10.1675	-0.04788	0	0.00025	0.99975
456	-18.7376	-18.1255	-0.23669	-18.3622	-0.37543	0.83665	0.13604	0.02731	456	-15.1148	-14.5205	-0.68633	-15.2068	0.09199	0.57957	0.28687	0.13355	456	-11.4115	-13.3196	1.80612	-11.5135	0.102	0.01989	0.16301	0.8171	456	-10.1861	-20.8954	10.7279	-10.1675	-0.01863	0	0.00024	0.99976
457	-17.8964	-18.1192	-0.23763	-18.3569	0.46047	0.83632	0.13625	0.02742	457	-15.0774	-14.5103	-0.68873	-15.199	0.12161	0.57888	0.2871	0.13402	457	-11.4555	-13.3183	1.80816	-11.5101	0.05464	0.01972	0.16225	0.81803	457	-10.4902	-20.8954	10.7279	-10.1674	-0.32278	0	0.00024	0.99976
458	-18.6064	-18.113	-0.23858	-18.3516	-0.25482	0.83599	0.13647	0.02753	458	-15.1365	-14.5001	-0.69113	-15.1913	0.05475	0.57819	0.28732	0.13449	458	-11.2212	-13.317	1.81019	-11.5068	0.28559	0.01955	0.1615	0.81895	458	-10.1669	-20.8954	10.728	-10.1674	0.00047	0	0.00023	0.99977
459	-18.4466	-18.1068	-0.23953	-18.3463	-0.10031	0.83567	0.13669	0.02764	459	-15.1343	-14.49	-0.69354	-15.1835	0.04921	0.5775	0.28755	0.13495	459	-11.1829	-13.3157	1.81221	-11.5035	0.32056	0.01938	0.16076	0.81986	459	-10.3791	-20.8954	10.728	-10.1673	-0.21178	0	0.00023	0.99977
460	-18.405	-18.1005	-0.24049	-18.341	-0.064	0.83534	0.13691	0.02775	460	-15.1946	-14.4798	-0.69595	-15.1758	-0.01882	0.57681	0.28777	0.13542	460	-10.9359	-13.3144	1.81422	-11.5002	0.56426	0.01922	0.16001	0.82077	460	-10.1544	-20.8954	10.7281	-10.1673	0.01287	0	0.00022	0.99978
461	-18.1828	-18.0943	-0.24144	-18.3357	0.15292	0.83501	0.13712	0.02786	461	-15.2282	-14.4697	-0.69836	-15.1681	-0.06014	0.57612	0.28799	0.13589	461	-11.3837	-13.3131	1.81622	-11.4969	0.11317	0.01905	0.15927	0.82167	461	-10.1913	-20.8954	10.7281	-10.1672	-0.02407	0	0.00022	0.99978
462	-19.1438	-18.088	-0.2424	-18.3304	-0.81336	0.83469	0.13734	0.02797	462	-15.4172	-14.4596	-0.70077	-15.1604	-0.25684	0.57543	0.28821	0.13636	462	-11.3601	-13.3118	1.81821	-11.4936	0.13351	0.01889	0.15853	0.82258	462	-10.2895	-20.8954	10.7282	-10.1672	-0.12232	0	0.00022	0.99978
463	-18.5734	-18.0818	-0.24335	-18.3252	-0.24823	0.83436	0.13755	0.02808	463	-15.11	-14.4495	-0.70319	-15.1527	0.04267	0.57474	0.28843	0.13683	463	-11.5284	-13.3106	1.8202	-11.4904	-0.03804	0.01873	0.1578	0.82347	463	-10.0485	-20.8954	10.7282	-10.1671	0.11864	0	0.00021	0.99979
464	-17.9981	-18.0756	-0.24431	-18.3199	0.3218	0.83403	0.13777	0.02819	464	-15.3004	-14.4394	-0.7056	-15.145	-0.15541	0.57406	0.28864	0.1373	464	-11.3297	-13.3093	1.82217	-11.4871	0.15744	0.01857	0.15707	0.82437	464	-10.2316	-20.8954	10.7283	-10.1671	-0.0645	0	0.00021	0.99979
465	-18.6906	-18.0694	-0.24527	-18.3146	-0.37597	0.83371	0.13799	0.02831	465	-15.2539	-14.4293	-0.70802	-15.1373	-0.11657	0.57337	0.28886	0.13777	465	-11.5167	-13.3081	1.82414	-11.4839	-0.03277	0.01841	0.15634	0.82526	465	-10.2583	-20.8954	10.7283	-10.167	-0.09124	0	0.0002	0.9998
466	-18.716	-18.0631	-0.24623	-18.3094	-0.40663	0.83338	0.1382	0.02842	466	-14.9717	-14.4192	-0.71044	-15.1297	0.15798	0.57268	0.28907	0.13824	466	-11.3174	-13.3068	1.82609	-11.4807	0.16335	0.01825	0.15561	0.82614	466	-10.3682	-20.8954	10.7284	-10.167	-0.20119	0	0.0002	0.9998
467	-18.7113	-18.0569	-0.24719	-18.3041	-0.40719	0.83306	0.13842	0.02853	467	-15.0561	-14.4092	-0.71286	-15.1221	0.06595	0.572	0.28929	0.13871	467	-11.7022	-13.3056	1.82804	-11.4776	-0.22462	0.0181	0.15488	0.82702	467	-10.2133	-20.8954	10.7284	-10.167	-0.04633	0	0.0002	0.9998
468	-18.2957	-18.0507	-0.24816	-18.2989	0.00315	0.83273	0.13863	0.02864	468	-15.1552	-14.3992	-0.71528	-15.1144	-0.04077	0.57131	0.2895	0.13919	468	-11.3725	-13.3044	1.82998	-11.4744	0.10194	0.01794	0.15416	0.8279	468	-10.1349	-20.8954	10.7284	-10.1669	0.03203	0	0.00019	0.99981
469	-18.4641	-18.0445	-0.24912	-18.2936	-0.1705	0.83241	0.13884	0.02875	469	-15.1334	-14.3891	-0.71771	-15.1068	-0.02658	0.57063	0.28971	0.13966	469	-11.5639	-13.3032	1.8319	-11.4713	-0.09259	0.01779	0.15344	0.82877	469	-10.1944	-20.8954	10.7285	-10.1669	-0.02751	0	0.00019	0.99981
470	-18.4693	-18.0383	-0.25009	-18.2884	-0.18095	0.83208	0.13906	0.02886	470	-15.1932	-14.3791	-0.72014	-15.0992	-0.09397	0.56995	0.28992	0.14013	470	-10.9752	-13.302	1.83382	-11.4682	0.493	0.01764	0.15273	0.82964	470	-10.0372	-20.8954	10.7285	-10.1669	0.12966	0	0.00018	0.99982
471	-18.5855	-18.0321	-0.25106	-18.2831	-0.30239	0.83175	0.13927	0.02897	471	-15.226	-14.3691	-0.72256	-15.0916	-0.13435	0.56927	0.29013	0.1406	471	-11.5398	-13.3009	1.83573	-11.4651	-0.07469	0.01748	0.15201	0.8305	471	-10.3138	-20.8954	10.7285	-10.1668	-0.14698	0	0.00018	0.99982
472	-18.772	-18.0258	-0.25203	-18.2779	-0.49413	0.83143	0.13949	0.02909	472	-14.8728	-14.3591	-0.72499	-15.0841	0.21129	0.56859	0.29034	0.14108	472	-10.8909	-13.2997	1.83764	-11.462	0.57114	0.01733	0.1513	0.83136	472	-10.2137	-20.8954	10.7286	-10.1668	-0.04692	0	0.00018	0.99982
473	-18.272	-18.0196	-0.253	-18.2726	0.00064	0.8311	0.1397	0.0292	473	-14.9926	-14.3491	-0.72743	-15.0765	0.08394	0.56791	0.29054	0.14155	473	-11.1843	-13.2985	1.83953	-11.459	0.27469	0.01719	0.15059	0.83222	473	-10.2517	-20.8954	10.7286	-10.1668	-0.08495	0	0.00017	0.99983
474	-18.1898	-18.0134	-0.25397	-18.2674	0.07761	0.83078	0.13991	0.02931	474	-14.9466	-14.3391	-0.72986	-15.069	0.1224	0.56723	0.29075	0.14202	474	-11.1877	-13.2974	1.84141	-11.456	0.26826	0.01704	0.14989	0.83307	474	-10.2134	-20.8954	10.7287	-10.1667	-0.04669	0	0.00017	0.99983
475	-18.6642	-18.0072	-0.25495	-18.2622	-0.40202	0.83045	0.14012	0.02942	475	-14.9834	-14.3292	-0.73229	-15.0615	0.07807	0.56655	0.29095	0.1425	475	-11.2963	-13.2962	1.84329	-11.4529	0.15665	0.01689	0.14919	0.83392	475	-10.141	-20.8954	10.7287	-10.1667	0.02568	0	0.00017	0.99983
476	-17.902	-18.001	-0.25592	-18.2569	0.35495	0.83013	0.14034	0.02953	476	-15.0634	-14.3192	-0.73473	-15.054	-0.00944	0.56587	0.29116	0.14297	476	-11.2109	-13.2951	1.84515	-11.45	0.23905	0.01675	0.14849	0.83476	476	-10.1833	-20.8954	10.7287	-10.1666	-0.01666	0	0.00016	0.99984
477	-18.494	-17.9948	-0.2569	-18.2517	-0.24227	0.8298	0.14055	0.02965	477	-15.0469	-14.3093	-0.73717	-15.0465	-0.00043	0.5652	0.29136	0.14344	477	-11.6816	-13.294	1.84701	-11.447	-0.23462	0.01661	0.14779	0.8356	477	-9.9172	-20.8954	10.7287	-10.1666	0.24941	0	0.00016	0.99984
478	-18.091	-17.9886	-0.25788	-18.2465	0.15552	0.82948	0.14076	0.02976	478	-15.0602	-14.2994	-0.73961	-15.039	-0.02122	0.56452	0.29156	0.14392	478	-11.0647	-13.2929	1.84886	-11.444	0.37932	0.01646	0.1471	0.83644	478	-10.1575	-20.8954	10.7288	-10.1666	0.00908	0	0.00016	0.99984
479	-18.2696	-17.9825	-0.25886	-18.2413	-0.02829	0.82916	0.14097	0.02987	479	-14.8927	-14.2895	-0.74205	-15.0315	0.13881	0.56385	0.29176	0.14439	479	-11.138	-13.2918	1.8507	-11.4411	0.30308	0.01632	0.1464	0.83727	479	-10.1585	-20.8954	10.7288	-10.1665	0.00804	0	0.00016	0.99984
480	-18.5474	-17.9763	-0.25984	-18.2361	-0.3113	0.82883	0.14118	0.02999	480	-14.9881	-14.2796	-0.7445	-15.0241	0.03596	0.56317	0.29196	0.14487	480	-11.396	-13.2907	1.85253	-11.4382	0.04216	0.01618	0.14571	0.8381	480	-10.4633	-20.8954	10.7288	-10.1665	-0.29679	0	0.00015	0.99985
481	-17.8883	-17.9701	-0.26083	-18.2309	0.34259	0.82851	0.14139	0.0301	481	-15.3293	-14.2697	-0.74694	-15.0166	-0.31268	0.5625	0.29215	0.14535	481	-11.3931	-13.2896	1.85435	-11.4353	0.04215	0.01604	0.14503	0.83893	481	-10.1852	-20.8954	10.7289	-10.1665	-0.01872	0	0.00015	0.99985
482	-18.433	-17.9639	-0.26181	-18.2257	-0.20731	0.82818	0.1416	0.03021	482	-14.9583	-14.2598	-0.74939	-15.0092	0.05089	0.56183	0.29235	0.14582	482	-11.2899	-13.2885	1.85617	-11.4324	0.14247	0.01591	0.14435	0.83975	482	-10.3514	-20.8954	10.7289	-10.1664	-0.18495	0	0.00015	0.99985
483	-18.3482	-17.9577	-0.2628	-18.2205	-0.1277	0.82786	0.14181	0.03033	483	-14.8672	-14.2499	-0.75184	-15.0018	0.13457	0.56116	0.29255	0.1463	483	-11.512	-13.2875	1.85797	-11.4295	-0.0825	0.01577	0.14366	0.84056	483	-10.4307	-20.8954	10.7289	-10.1664	-0.26428	0	0.00014	0.99986
484	-18.5247	-17.9515	-0.26378	-18.2153	-0.30939	0.82754	0.14202	0.03044	484	-15.2443	-14.2401	-0.75429	-14.9944	-0.24993	0.56048	0.29274	0.14678	484	-11.2291	-13.2864	1.85977	-11.4267	0.19755	0.01564	0.14299	0.84138	484	-10.4124	-20.8954	10.729	-10.1664	-0.24601	0	0.00014	0.99986
485	-18.2784	-17.9453	-0.26477	-18.2101	-0.06828	0.82721	0.14223	0.03056	485	-14.5828	-14.2302	-0.75674	-14.987	0.40418	0.55981	0.29293	0.14725	485	-11.6047	-13.2854	1.86156	-11.4238	-0.18088	0.0155	0.14231	0.84219	485	-9.95994	-20.8954	10.729	-10.1664	0.20642	0	0.00014	0.99986
486	-18.4992	-17.9392	-0.26576	-18.2049	-0.29427	0.82689	0.14244	0.03067	486	-14.8505	-14.2204	-0.75919	-14.9796	0.1291	0.55915	0.29312	0.14773	486	-11.5407	-13.2843	1.86334	-11.421	-0.1197	0.01537	0.14164	0.84299	486	-10.2802	-20.8954	10.729	-10.1663	-0.11387	0	0.00014	0.99986
487	-18.7014	-17.933	-0.26676	-18.1998	-0.50165	0.82657	0.14265	0.03078	487	-14.8965	-14.2106	-0.76165	-14.9722	0.07574	0.55848	0.29332	0.14821	487	-11.3321	-13.2833	1.86511	-11.4182	0.0861	0.01524	0.14097	0.84379	487	-10.2196	-20.8954	10.7291	-10.1663	-0.05329	0	0.00013	0.99987
488	-18.5353	-17.9268	-0.26775	-18.1946	-0.34073	0.82624	0.14286	0.0309	488	-15.0037	-14.2008	-0.76411	-14.9649	-0.03881	0.55781	0.2935	0.14869	488	-11.4742	-13.2823	1.86688	-11.4154	-0.05878	0.01511	0.1403	0.84459	488	-10.2897	-20.8954	10.7291	-10.1663	-0.12342	0	0.00013	0.99987
489	-18.7949	-17.9207	-0.26874	-18.1894	-0.6055	0.82592	0.14307	0.03101	489	-14.1983	-14.191	-0.76656	-14.9575	0.75926	0.55714	0.29369	0.14916	489	-10.8819	-13.2813	1.86863	-11.4127	0.53076	0.01498	0.13964	0.84539	489	-9.97905	-20.8954	10.7291	-10.1662	0.1872	0	0.00013	0.99987
490	-18.6677	-17.9145	-0.26974	-18.1842	-0.48347	0.8256	0.14327	0.03113	490	-15.0546	-14.1812	-0.76902	-14.9502	-0.10437	0.55648	0.29388	0.14964	490	-11.3396	-13.2803	1.87038	-11.4099	0.07031	0.01485	0.13897	0.84618	490	-10.0911	-20.8954	10.7291	-10.1662	0.07513	0	0.00013	0.99987
491	-18.224	-17.9083	-0.27074	-18.1791	-0.04493	0.82527	0.14348	0.03124	491	-14.9746	-14.1714	-0.77149	-14.9429	-0.03168	0.55581	0.29407	0.15012	491	-11.1628	-13.2793	1.87212	-11.4072	0.24438	0.01472	0.13831	0.84696	491	-10.2644	-20.8954	10.7292	-10.1662	-0.0982	0	0.00012	0.99988
492	-18.1582	-17.9022	-0.27174	-18.1739	0.0157	0.82495	0.14369	0.03136	492	-14.9523	-14.1617	-0.77395	-14.9356	-0.01667	0.55515	0.29425	0.1506	492	-11.2268	-13.2783	1.87385	-11.4045	0.17767	0.0146	0.13766	0.84774	492	-10.1429	-20.8954	10.7292	-10.1662	0.02328	0	0.00012	0.99988
493	-18.1239	-17.896	-0.27274	-18.1687	0.04485	0.82463	0.1439	0.03148	493	-14.6986	-14.1519	-0.77641	-14.9283	0.22975	0.55448	0.29444	0.15108	493	-11.3853	-13.2773	1.87557	-11.4018	0.01647	0.01447	0.137	0.84852	493	-10.2319	-20.8954	10.7292	-10.1662	-0.06575	0	0.00012	0.99988
494	-18.7247	-17.8898	-0.27374	-18.1636	-0.56111	0.82431	0.1441	0.03159	494	-14.856	-14.1422	-0.77888	-14.9211	0.06508	0.55382	0.29462	0.15156	494	-11.0348	-13.2764	1.87728	-11.3991	0.36429	0.01435	0.13635	0.8493	494	-10.1034	-20.8954	10.7292	-10.1661	0.06273	0	0.00012	0.99988
495	-18.1723	-17.8837	-0.27474	-18.1584	-0.01386	0.82398	0.14431	0.03171	495	-14.9131	-14.1325	-0.78135	-14.9138	0.00072	0.55316	0.2948	0.15204	495	-11.2678	-13.2754	1.87899	-11.3964	0.12863	0.01423	0.1357	0.85007	495	-10.3591	-20.8954	10.7293	-10.1661	-0.193	0	0.00011	0.99989
496	-18.4031	-17.8775	-0.27575	-18.1533	-0.2498	0.82366	0.14452	0.03182	496	-14.8569	-14.1228	-0.78382	-14.9066	0.04968	0.5525	0.29498	0.15252	496	-11.4043	-13.2745	1.88069	-11.3938	-0.01052	0.0141	0.13506	0.85084	496	-10.1727	-20.8954	10.7293	-10.1661	-0.00662	0	0.00011	0.99989
497	-18.2868	-17.8714	-0.27676	-18.1482	-0.13865	0.82334	0.14472	0.03194	497	-14.6436	-14.1131	-0.78629	-14.8994	0.25575	0.55184	0.29516	0.153	497	-11.5632	-13.2735	1.88237	-11.3911	-0.17205	0.01398	0.13441	0.8516	497	-10.271	-20.8954	10.7293	-10.1661	-0.10494	0	0.00011	0.99989
498	-18.6234	-17.8652	-0.27776	-18.143	-0.48038	0.82302	0.14493	0.03206	498	-14.7654	-14.1034	-0.78876	-14.8921	0.12673	0.55118	0.29534	0.15348	498	-11.1709	-13.2726	1.88406	-11.3885	0.21763	0.01386	0.13377	0.85236	498	-10.1597	-20.8954	10.7293	-10.166	0.00633	0	0.00011	0.99989
499	-18.2056	-17.8591	-0.27877	-18.1379	-0.06772	0.8227	0.14513	0.03217	499	-14.8429	-14.0937	-0.79123	-14.8849	0.04203	0.55052	0.29552	0.15396	499	-11.385	-13.2717	1.88573	-11.3859	0.00093	0.01375	0.13313	0.85312	499	-10.1835	-20.8954	10.7294	-10.166	-0.01749	0	0.00011	0.99989
500	-18.2983	-17.853	-0.27978	-18.1327	-0.16555	0.82237	0.14534	0.03229	500	-14.8436	-14.084	-0.79371	-14.8777	0.03414	0.54986	0.29569	0.15445	500	-11.4422	-13.2707	1.88739	-11.3834	-0.05885	0.01363	0.1325	0.85387	500	-10.3669	-20.8954	10.7294	-10.166	-0.20091	0	0.0001	0.9999
501	-18.5212	-17.8468	-0.2808	-18.1276	-0.39358	0.82205	0.14554	0.03241	501	-14.6525	-14.0744	-0.79618	-14.8705	0.21806	0.5492	0.29587	0.15493	501	-11.2423	-13.2698	1.88905	-11.3808	0.13848	0.01351	0.13186	0.85462	501	-10.0998	-20.8954	10.7294	-10.166	0.06617	0	0.0001	0.9999
502	-18.4684	-17.8407	-0.28181	-18.1225	-0.3459	0.82173	0.14575	0.03252	502	-14.6693	-14.0647	-0.79866	-14.8634	0.19409	0.54855	0.29604	0.15541	502	-11.2367	-13.2689	1.8907	-11.3782	0.14153	0.0134	0.13123	0.85537	502	-10.291	-20.8954	10.7294	-10.166	-0.12505	0	0.0001	0.9999
503	-18.3039	-17.8346	-0.28283	-18.1174	-0.18652	0.82141	0.14595	0.03264	503	-14.5894	-14.0551	-0.80114	-14.8562	0.26684	0.54789	0.29622	0.15589	503	-10.9127	-13.268	1.89234	-11.3757	0.46299	0.01328	0.13061	0.85611	503	-10.4344	-20.8954	10.7294	-10.1659	-0.26847	0	0.0001	0.9999
504	-18.2056	-17.8284	-0.28384	-18.1123	-0.09333	0.82109	0.14616	0.03276	504	-14.6303	-14.0455	-0.80362	-14.8491	0.2188	0.54723	0.29639	0.15638	504	-11.3777	-13.2672	1.89398	-11.3732	-0.00453	0.01317	0.12998	0.85685	504	-10.3317	-20.8954	10.7294	-10.1659	-0.16579	0	0.0001	0.9999
505	-18.3839	-17.8223	-0.28486	-18.1071	-0.27675	0.82077	0.14636	0.03287	505	-14.3951	-14.0359	-0.8061	-14.842	0.44688	0.54658	0.29656	0.15686	505	-11.6056	-13.2663	1.8956	-11.3707	-0.23493	0.01306	0.12936	0.85759	505	-10.5525	-20.8954	10.7295	-10.1659	-0.38661	0	9e-05	0.99991
506	-18.5222	-17.8162	-0.28588	-18.102	-0.42015	0.82045	0.14656	0.03299	506	-14.9457	-14.0263	-0.80859	-14.8349	-0.11084	0.54593	0.29673	0.15734	506	-11.0248	-13.2654	1.89722	-11.3682	0.34338	0.01294	0.12874	0.85832	506	-10.1824	-20.8954	10.7295	-10.1659	-0.01653	0	9e-05	0.99991
507	-18.1105	-17.81	-0.2869	-18.0969	-0.01356	0.82013	0.14677	0.03311	507	-14.8512	-14.0167	-0.81107	-14.8278	-0.02344	0.54527	0.2969	0.15783	507	-11.0652	-13.2645	1.89883	-11.3657	0.3005	0.01283	0.12812	0.85905	507	-10.3028	-20.8954	10.7295	-10.1659	-0.13695	0	9e-05	0.99991
508	-18.6652	-17.8039	-0.28792	-18.0918	-0.57336	0.8198	0.14697	0.03323	508	-14.5122	-14.0071	-0.81356	-14.8207	0.30848	0.54462	0.29707	0.15831	508	-11.0243	-13.2637	1.90043	-11.3632	0.33894	0.01272	0.1275	0.85977	508	-10.3829	-20.8954	10.7295	-10.1658	-0.21707	0	9e-05	0.99991
509	-18.7891	-17.7978	-0.28895	-18.0867	-0.70235	0.81948	0.14717	0.03335	509	-14.703	-13.9976	-0.81605	-14.8136	0.1106	0.54397	0.29723	0.15879	509	-11.2771	-13.2628	1.90203	-11.3608	0.0837	0.01261	0.12689	0.86049	509	-10.04	-20.8954	10.7295	-10.1658	0.12581	0	9e-05	0.99991
510	-18.2899	-17.7917	-0.28997	-18.0816	-0.20825	0.81916	0.14737	0.03346	510	-14.5149	-13.988	-0.81854	-14.8065	0.29164	0.54332	0.2974	0.15928	510	-11.9075	-13.262	1.90362	-11.3584	-0.54913	0.01251	0.12628	0.86121	510	-10.4543	-20.8954	10.7296	-10.1658	-0.2885	0	9e-05	0.99991
511	-18.72	-17.7856	-0.291	-18.0766	-0.64344	0.81884	0.14757	0.03358	511	-14.8296	-13.9785	-0.82103	-14.7995	-0.03011	0.54267	0.29757	0.15976	511	-10.9514	-13.2612	1.9052	-11.3559	0.40455	0.0124	0.12567	0.86193	511	-10.3709	-20.8954	10.7296	-10.1658	-0.20512	0	8e-05	0.99992
512	-18.2591	-17.7795	-0.29202	-18.0715	-0.18762	0.81852	0.14778	0.0337	512	-14.9577	-13.9689	-0.82352	-14.7925	-0.16524	0.54202	0.29773	0.16025	512	-11.2885	-13.2603	1.90677	-11.3536	0.06505	0.01229	0.12507	0.86264	512	-10.3246	-20.8954	10.7296	-10.1658	-0.15884	0	8e-05	0.99992
513	-18.1432	-17.7733	-0.29305	-18.0664	-0.0768	0.8182	0.14798	0.03382	513	-14.458	-13.9594	-0.82601	-14.7854	0.32743	0.54138	0.29789	0.16073	513	-11.3168	-13.2595	1.90833	-11.3512	0.03437	0.01219	0.12447	0.86335	513	-10.1737	-20.8954	10.7296	-10.1657	-0.00796	0	8e-05	0.99992
514	-18.2742	-17.7672	-0.29408	-18.0613	-0.21288	0.81788	0.14818	0.03394	514	-14.7863	-13.9499	-0.82851	-14.7784	-0.00788	0.54073	0.29805	0.16122	514	-11.2759	-13.2587	1.90989	-11.3488	0.07289	0.01208	0.12387	0.86405
515	-18.2113	-17.7611	-0.29512	-18.0563	-0.15505	0.81756	0.14838	0.03406	515	-14.7522	-13.9404	-0.83101	-14.7714	0.01922	0.54008	0.29821	0.1617	515	-11.2678	-13.2579	1.91144	-11.3464	0.07864	0.01198	0.12327	0.86475
516	-18.4511	-17.755	-0.29615	-18.0512	-0.39992	0.81724	0.14858	0.03418	516	-14.5582	-13.9309	-0.8335	-14.7644	0.20624	0.53944	0.29837	0.16219	516	-11.36	-13.2571	1.91298	-11.3441	-0.0159	0.01188	0.12267	0.86545
517	-18.475	-17.7489	-0.29718	-18.0461	-0.42889	0.81692	0.14878	0.0343	517	-14.9674	-13.9215	-0.836	-14.7575	-0.20993	0.53879	0.29853	0.16268	517	-11.1804	-13.2563	1.91451	-11.3418	0.16137	0.01178	0.12208	0.86614
518	-18.1224	-17.7428	-0.29822	-18.0411	-0.08135	0.8166	0.14898	0.03442	518	-14.6574	-13.912	-0.8385	-14.7505	0.09311	0.53815	0.29869	0.16316	518	-11.2738	-13.2555	1.91604	-11.3395	0.06565	0.01168	0.12149	0.86683
519	-18.1693	-17.7367	-0.29926	-18.036	-0.13331	0.81628	0.14918	0.03454	519	-14.1795	-13.9026	-0.841	-14.7436	0.56406	0.5375	0.29885	0.16365	519	-11.6238	-13.2547	1.91756	-11.3372	-0.28664	0.01158	0.1209	0.86752
520	-17.9589	-17.7306	-0.3003	-18.0309	0.07203	0.81597	0.14938	0.03466	520	-14.4463	-13.8931	-0.84351	-14.7366	0.29033	0.53686	0.299	0.16414	520	-11.1052	-13.2539	1.91907	-11.3349	0.22967	0.01148	0.12032	0.86821
521	-17.8537	-17.7246	-0.30134	-18.0259	0.17218	0.81565	0.14958	0.03478	521	-14.2457	-13.8837	-0.84601	-14.7297	0.484	0.53622	0.29916	0.16462	521	-11.3695	-13.2532	1.92058	-11.3326	-0.0369	0.01138	0.11973	0.86889
522	-18.23	-17.7185	-0.30238	-18.0208	-0.20916	0.81533	0.14978	0.0349	522	-14.6297	-13.8743	-0.84852	-14.7228	0.09309	0.53558	0.29931	0.16511	522	-11.1732	-13.2524	1.92208	-11.3303	0.15714	0.01128	0.11915	0.86956
523	-18.3646	-17.7124	-0.30342	-18.0158	-0.34881	0.81501	0.14997	0.03502	523	-14.6317	-13.8649	-0.85102	-14.7159	0.0842	0.53494	0.29946	0.1656	523	-11.5425	-13.2517	1.92357	-11.3281	-0.2144	0.01118	0.11858	0.87024
524	-18.2553	-17.7063	-0.30447	-18.0108	-0.24455	0.81469	0.15017	0.03514	524	-14.7746	-13.8555	-0.85353	-14.709	-0.06559	0.5343	0.29961	0.16609	524	-11.2392	-13.2509	1.92505	-11.3259	0.08667	0.01109	0.118	0.87091
525	-17.9566	-17.7002	-0.30551	-18.0057	0.04912	0.81437	0.15037	0.03526	525	-14.442	-13.8461	-0.85604	-14.7021	0.26014	0.53366	0.29976	0.16658	525	-11.0892	-13.2502	1.92653	-11.3237	0.23445	0.01099	0.11743	0.87158
526	-18.266	-17.6941	-0.30656	-18.0007	-0.26532	0.81405	0.15057	0.03538	526	-14.4876	-13.8367	-0.85855	-14.6953	0.20768	0.53302	0.29991	0.16706	526	-11.5238	-13.2494	1.928	-11.3214	-0.20235	0.0109	0.11686	0.87224
527	-18.3302	-17.6881	-0.30761	-17.9957	-0.33454	0.81373	0.15077	0.0355	527	-14.7997	-13.8274	-0.86106	-14.6884	-0.11127	0.53238	0.30006	0.16755	527	-11.2747	-13.2487	1.92946	-11.3193	0.04456	0.01081	0.11629	0.8729
528	-18.3734	-17.682	-0.30866	-17.9906	-0.38277	0.81342	0.15096	0.03562	528	-14.8211	-13.818	-0.86358	-14.6816	-0.1395	0.53175	0.30021	0.16804	528	-11.0022	-13.248	1.93091	-11.3171	0.31488	0.01071	0.11572	0.87356
529	-18.2111	-17.6759	-0.30971	-17.9856	-0.22549	0.8131	0.15116	0.03574	529	-14.6518	-13.8087	-0.86609	-14.6748	0.02298	0.53111	0.30036	0.16853	529	-11.1975	-13.2473	1.93236	-11.3149	0.11742	0.01062	0.11516	0.87422
530	-18.0135	-17.6698	-0.31076	-17.9806	-0.03291	0.81278	0.15136	0.03586	530	-14.9042	-13.7994	-0.86861	-14.668	-0.23623	0.53048	0.3005	0.16902	530	-11.3756	-13.2466	1.9338	-11.3128	-0.06283	0.01053	0.1146	0.87487
531	-18.1218	-17.6638	-0.31182	-17.9756	-0.14622	0.81246	0.15155	0.03599	531	-14.5722	-13.7901	-0.87112	-14.6612	0.08897	0.52984	0.30065	0.16951	531	-11.2324	-13.2459	1.93523	-11.3106	0.07823	0.01044	0.11404	0.87552
532	-17.9313	-17.6577	-0.31287	-17.9706	0.03927	0.81215	0.15175	0.03611	532	-14.5074	-13.7807	-0.87364	-14.6544	0.14699	0.52921	0.30079	0.17	532	-10.8338	-13.2452	1.93666	-11.3085	0.47471	0.01035	0.11349	0.87616
533	-18.1988	-17.6516	-0.31393	-17.9656	-0.23324	0.81183	0.15194	0.03623	533	-14.6626	-13.7714	-0.87616	-14.6476	-0.01499	0.52858	0.30093	0.17049	533	-10.912	-13.2445	1.93808	-11.3064	0.3944	0.01026	0.11293	0.8768
534	-18.2098	-17.6456	-0.31499	-17.9606	-0.24924	0.81151	0.15214	0.03635	534	-14.6946	-13.7622	-0.87868	-14.6408	-0.05375	0.52795	0.30107	0.17098	534	-10.8532	-13.2438	1.93949	-11.3043	0.4511	0.01018	0.11238	0.87744
535	-18.1118	-17.6395	-0.31605	-17.9556	-0.15624	0.81119	0.15233	0.03647	535	-14.3282	-13.7529	-0.8812	-14.6341	0.3059	0.52731	0.30121	0.17147	535	-11.3464	-13.2431	1.9409	-11.3022	-0.04419	0.01009	0.11183	0.87808
536	-18.3063	-17.6335	-0.31711	-17.9506	-0.35573	0.81088	0.15253	0.0366	536	-14.3911	-13.7436	-0.88373	-14.6274	0.23627	0.52668	0.30135	0.17196	536	-11.6431	-13.2424	1.9423	-11.3001	-0.34296	0.01	0.11129	0.87871
537	-18.3874	-17.6274	-0.31817	-17.9456	-0.44182	0.81056	0.15272	0.03672	537	-14.6713	-13.7344	-0.88625	-14.6207	-0.05065	0.52605	0.30149	0.17245	537	-11.0188	-13.2418	1.94369	-11.2981	0.27928	0.00992	0.11074	0.87934
538	-18.4196	-17.6214	-0.31923	-17.9406	-0.47901	0.81024	0.15292	0.03684	538	-14.4567	-13.7252	-0.88877	-14.6139	0.15723	0.52543	0.30163	0.17295	538	-11.3627	-13.2411	1.94507	-11.296	-0.06667	0.00983	0.1102	0.87997
539	-18.3132	-17.6153	-0.3203	-17.9356	-0.3776	0.80992	0.15311	0.03696	539	-14.6439	-13.7159	-0.8913	-14.6072	-0.03667	0.5248	0.30177	0.17344	539	-11.0809	-13.2404	1.94645	-11.294	0.2131	0.00975	0.10966	0.88059
540	-18.0115	-17.6093	-0.32136	-17.9306	-0.08088	0.80961	0.15331	0.03709	540	-14.0449	-13.7067	-0.89383	-14.6006	0.55565	0.52417	0.3019	0.17393	540	-11.2501	-13.2398	1.94782	-11.292	0.04187	0.00966	0.10912	0.88121
541	-18.2679	-17.6032	-0.32243	-17.9257	-0.34225	0.80929	0.1535	0.03721	541	-14.7887	-13.6975	-0.89636	-14.5939	-0.19483	0.52354	0.30204	0.17442	541	-10.9314	-13.2392	1.94919	-11.29	0.35856	0.00958	0.10859	0.88183
542	-18.2669	-17.5972	-0.3235	-17.9207	-0.34622	0.80897	0.15369	0.03733	542	-14.6393	-13.6883	-0.89889	-14.5872	-0.05209	0.52292	0.30217	0.17491	542	-11.2165	-13.2385	1.95055	-11.288	0.07147	0.0095	0.10806	0.88244
543	-18.2064	-17.5911	-0.32457	-17.9157	-0.29069	0.80866	0.15388	0.03746	543	-14.479	-13.6791	-0.90142	-14.5806	0.10156	0.52229	0.3023	0.17541	543	-11.1795	-13.2379	1.9519	-11.286	0.10648	0.00942	0.10753	0.88306
544	-18.0098	-17.5851	-0.32564	-17.9107	-0.09906	0.80834	0.15408	0.03758	544	-14.7434	-13.67	-0.90395	-14.5739	-0.16948	0.52167	0.30243	0.1759	544	-11.2014	-13.2372	1.95324	-11.284	0.0826	0.00934	0.107	0.88366
545	-18.0434	-17.5791	-0.32672	-17.9058	-0.13762	0.80803	0.15427	0.0377	545	-14.3152	-13.6608	-0.90648	-14.5673	0.25209	0.52104	0.30257	0.17639	545	-11.1127	-13.2366	1.95458	-11.282	0.16934	0.00926	0.10647	0.88427
546	-18.3686	-17.573	-0.32779	-17.9008	-0.46778	0.80771	0.15446	0.03783	546	-14.2907	-13.6517	-0.90901	-14.5607	0.26998	0.52042	0.3027	0.17688	546	-11.0399	-13.236	1.95591	-11.2801	0.24019	0.00918	0.10595	0.88487
547	-17.9534	-17.567	-0.32887	-17.8959	-0.05753	0.80739	0.15465	0.03795	547	-14.4638	-13.6425	-0.91155	-14.5541	0.09028	0.5198	0.30282	0.17738	547	-10.766	-13.2354	1.95724	-11.2782	0.51215	0.0091	0.10543	0.88547
548	-18.3387	-17.561	-0.32994	-17.8909	-0.44778	0.80708	0.15484	0.03808	548	-14.3329	-13.6334	-0.91409	-14.5475	0.21459	0.51918	0.30295	0.17787	548	-10.9768	-13.2348	1.95856	-11.2762	0.29943	0.00902	0.10491	0.88607
549	-18.0799	-17.555	-0.33102	-17.886	-0.19393	0.80676	0.15504	0.0382	549	-14.1885	-13.6243	-0.91662	-14.5409	0.35241	0.51856	0.30308	0.17836	549	-11.113	-13.2342	1.95987	-11.2743	0.16131	0.00895	0.10439	0.88666
550	-18.0262	-17.5489	-0.3321	-17.881	-0.14517	0.80645	0.15523	0.03833	550	-14.4638	-13.6152	-0.91916	-14.5343	0.07054	0.51794	0.30321	0.17886	550	-11.7348	-13.2336	1.96117	-11.2724	-0.46239	0.00887	0.10388	0.88725
551	-18.1525	-17.5429	-0.33318	-17.8761	-0.27641	0.80613	0.15542	0.03845	551	-14.3755	-13.6061	-0.9217	-14.5278	0.15229	0.51732	0.30333	0.17935	551	-11.1442	-13.233	1.96247	-11.2705	0.12632	0.00879	0.10337	0.88784
552	-17.8677	-17.5369	-0.33426	-17.8712	0.00345	0.80582	0.15561	0.03858	552	-14.1448	-13.597	-0.92424	-14.5212	0.37644	0.5167	0.30345	0.17985	552	-11.3946	-13.2324	1.96377	-11.2686	-0.12596	0.00872	0.10286	0.88843
553	-17.9475	-17.5309	-0.33535	-17.8662	-0.08128	0.8055	0.1558	0.0387	553	-14.4427	-13.5879	-0.92678	-14.5147	0.07201	0.51608	0.30358	0.18034	553	-11.3292	-13.2318	1.96505	-11.2668	-0.06243	0.00864	0.10235	0.88901
554	-18.0404	-17.5249	-0.33643	-17.8613	-0.17911	0.80519	0.15599	0.03883	554	-14.0964	-13.5789	-0.92932	-14.5082	0.41179	0.51546	0.3037	0.18084	554	-11.4085	-13.2312	1.96633	-11.2649	-0.14359	0.00857	0.10184	0.88959
555	-17.9584	-17.5189	-0.33752	-17.8564	-0.10203	0.80487	0.15618	0.03895	555	-14.3234	-13.5698	-0.93187	-14.5017	0.17829	0.51485	0.30382	0.18133	555	-11.503	-13.2307	1.96761	-11.2631	-0.23993	0.0085	0.10134	0.89016
556	-17.8939	-17.5128	-0.33861	-17.8514	-0.04245	0.80456	0.15637	0.03908	556	-14.184	-13.5608	-0.93441	-14.4952	0.31119	0.51423	0.30394	0.18183	556	-11.5169	-13.2301	1.96888	-11.2612	-0.25567	0.00842	0.10084	0.89074
557	-18.1292	-17.5068	-0.3397	-17.8465	-0.28267	0.80424	0.15656	0.0392	557	-14.3928	-13.5518	-0.93696	-14.4887	0.09591	0.51362	0.30406	0.18232	557	-11.2176	-13.2295	1.97014	-11.2594	0.04181	0.00835	0.10034	0.89131
558	-18.0819	-17.5008	-0.34079	-17.8416	-0.24028	0.80393	0.15674	0.03933	558	-14.2353	-13.5427	-0.9395	-14.4822	0.24694	0.513	0.30418	0.18282	558	-11.1028	-13.229	1.97139	-11.2576	0.15479	0.00828	0.09984	0.89187
559	-18.2139	-17.4948	-0.34188	-17.8367	-0.37719	0.80361	0.15693	0.03945	559	-14.6276	-13.5337	-0.94205	-14.4758	-0.15182	0.51239	0.3043	0.18331	559	-10.9902	-13.2284	1.97264	-11.2558	0.26559	0.00821	0.09935	0.89244
560	-18.1325	-17.4888	-0.34297	-17.8318	-0.3007	0.8033	0.15712	0.03958	560	-14.2995	-13.5247	-0.9446	-14.4693	0.16983	0.51178	0.30441	0.18381	560	-11.0567	-13.2279	1.97388	-11.254	0.1973	0.00814	0.09886	0.893
561	-18.1764	-17.4828	-0.34406	-17.8269	-0.3495	0.80299	0.15731	0.03971	561	-14.4782	-13.5157	-0.94715	-14.4629	-0.01531	0.51117	0.30453	0.1843	561	-11.0625	-13.2273	1.97512	-11.2522	0.18972	0.00807	0.09837	0.89356
562	-18.1595	-17.4768	-0.34516	-17.822	-0.3375	0.80267	0.1575	0.03983	562	-14.6479	-13.5068	-0.9497	-14.4565	-0.19143	0.51056	0.30464	0.1848	562	-10.8254	-13.2268	1.97635	-11.2505	0.42505	0.008	0.09788	0.89412
563	-18.5191	-17.4708	-0.34626	-17.8171	-0.702	0.80236	0.15768	0.03996	563	-14.6117	-13.4978	-0.95225	-14.45	-0.16165	0.50995	0.30476	0.1853	563	-10.9097	-13.2263	1.97757	-11.2487	0.33899	0.00793	0.0974	0.89467
564	-17.7757	-17.4649	-0.34735	-17.8122	0.03651	0.80204	0.15787	0.04009	564	-14.4339	-13.4888	-0.9548	-14.4436	0.00975	0.50934	0.30487	0.18579	564	-11.2887	-13.2257	1.97879	-11.247	-0.04176	0.00786	0.09691	0.89522
565	-18.5187	-17.4589	-0.34845	-17.8073	-0.71138	0.80173	0.15806	0.04021	565	-13.9542	-13.4799	-0.95736	-14.4373	0.48306	0.50873	0.30498	0.18629	565	-11.4158	-13.2252	1.98	-11.2452	-0.17059	0.0078	0.09643	0.89577
566	-17.7731	-17.4529	-0.34955	-17.8024	0.02934	0.80142	0.15824	0.04034	566	-14.1223	-13.471	-0.95991	-14.4309	0.30859	0.50812	0.30509	0.18679	566	-11.4067	-13.2247	1.98121	-11.2435	-0.16322	0.00773	0.09595	0.89632
567	-18.5035	-17.4469	-0.35066	-17.7976	-0.70594	0.8011	0.15843	0.04047	567	-14.4203	-13.462	-0.96247	-14.4245	0.00422	0.50751	0.3052	0.18728	567	-11.0939	-13.2242	1.98241	-11.2418	0.14786	0.00766	0.09548	0.89686
568	-18.0583	-17.4409	-0.35176	-17.7927	-0.26562	0.80079	0.15862	0.04059	568	-14.3324	-13.4531	-0.96502	-14.4182	0.08576	0.5069	0.30531	0.18778	568	-11.0905	-13.2237	1.98361	-11.2401	0.14956	0.0076	0.095	0.8974
569	-17.7652	-17.4349	-0.35286	-17.7878	0.02261	0.80048	0.1588	0.04072	569	-14.4214	-13.4442	-0.96758	-14.4118	-0.00958	0.5063	0.30542	0.18828	569	-11.2603	-13.2232	1.98479	-11.2384	-0.02194	0.00753	0.09453	0.89794
570	-17.9076	-17.429	-0.35397	-17.7829	-0.12466	0.80016	0.15899	0.04085	570	-14.0555	-13.4353	-0.97014	-14.4055	0.34999	0.50569	0.30553	0.18878	570	-11.3378	-13.2226	1.98598	-11.2367	-0.10112	0.00747	0.09406	0.89847
571	-18.102	-17.423	-0.35508	-17.7781	-0.32393	0.79985	0.15917	0.04098	571	-14.56	-13.4265	-0.97269	-14.3992	-0.16083	0.50509	0.30564	0.18928	571	-11.2796	-13.2221	1.98715	-11.235	-0.0446	0.00741	0.09359	0.89901
572	-18.0338	-17.417	-0.35619	-17.7732	-0.26059	0.79954	0.15936	0.04111	572	-14.3578	-13.4176	-0.97525	-14.3929	0.03506	0.50448	0.30574	0.18977	572	-11.3093	-13.2217	1.98832	-11.2333	-0.07596	0.00734	0.09312	0.89953
573	-17.9471	-17.411	-0.3573	-17.7683	-0.17875	0.79923	0.15954	0.04123	573	-14.5143	-13.4087	-0.97781	-14.3866	-0.12774	0.50388	0.30585	0.19027	573	-11.1419	-13.2212	1.98949	-11.2317	0.08978	0.00728	0.09266	0.90006
574	-17.8204	-17.4051	-0.35841	-17.7635	-0.05691	0.79891	0.15973	0.04136	574	-14.1408	-13.3999	-0.98038	-14.3803	0.23948	0.50328	0.30595	0.19077	574	-10.958	-13.2207	1.99065	-11.23	0.27204	0.00722	0.0922	0.90059
575	-17.9621	-17.3991	-0.35952	-17.7586	-0.20346	0.7986	0.15991	0.04149	575	-14.5338	-13.3911	-0.98294	-14.374	-0.1598	0.50268	0.30605	0.19127	575	-11.2707	-13.2202	1.9918	-11.2284	-0.0423	0.00715	0.09174	0.90111
576	-17.6689	-17.3932	-0.36063	-17.7538	0.08489	0.79829	0.16009	0.04162	576	-14.4702	-13.3822	-0.9855	-14.3677	-0.10246	0.50208	0.30616	0.19177	576	-11.0921	-13.2197	1.99295	-11.2268	0.13468	0.00709	0.09128	0.90163
577	-18.2274	-17.3872	-0.36175	-17.749	-0.47845	0.79798	0.16028	0.04175	577	-14.3212	-13.3734	-0.98807	-14.3615	0.04029	0.50148	0.30626	0.19227	577	-11.4991	-13.2193	1.99409	-11.2252	-0.27394	0.00703	0.09082	0.90214
578	-17.7675	-17.3812	-0.36286	-17.7441	-0.02339	0.79766	0.16046	0.04188	578	-14.1119	-13.3646	-0.99063	-14.3552	0.24335	0.50088	0.30636	0.19277	578	-10.9688	-13.2188	1.99522	-11.2236	0.25475	0.00697	0.09037	0.90266
579	-18.0039	-17.3753	-0.36398	-17.7393	-0.26463	0.79735	0.16064	0.04201	579	-14.2881	-13.3558	-0.9932	-14.349	0.06092	0.50028	0.30646	0.19326	579	-10.9557	-13.2183	1.99635	-11.222	0.26626	0.00691	0.08992	0.90317
580	-17.725	-17.3693	-0.3651	-17.7344	0.00944	0.79704	0.16083	0.04213	580	-14.4663	-13.347	-0.99576	-14.3428	-0.1235	0.49968	0.30656	0.19376	580	-10.8663	-13.2179	1.99748	-11.2204	0.35407	0.00685	0.08947	0.90368
581	-17.882	-17.3634	-0.36622	-17.7296	-0.15239	0.79673	0.16101	0.04226	581	-14.2136	-13.3383	-0.99833	-14.3366	0.123	0.49908	0.30665	0.19426	581	-11.1671	-13.2174	1.9986	-11.2188	0.05169	0.0068	0.08902	0.90418
582	-18.013	-17.3574	-0.36734	-17.7248	-0.28822	0.79642	0.16119	0.04239	582	-14.2967	-13.3295	-1.0009	-14.3304	0.0337	0.49849	0.30675	0.19476	582	-11.1664	-13.2169	1.99971	-11.2172	0.05083	0.00674	0.08858	0.90469
583	-17.8646	-17.3515	-0.36846	-17.7199	-0.14464	0.79611	0.16137	0.04252	583	-13.8343	-13.3208	-1.00347	-14.3242	0.48992	0.49789	0.30685	0.19526	583	-11.3318	-13.2165	2.00082	-11.2157	-0.11613	0.00668	0.08813	0.90519
584	-17.8498	-17.3455	-0.36959	-17.7151	-0.13466	0.79579	0.16155	0.04265	584	-14.1289	-13.312	-1.00604	-14.3181	0.18915	0.49729	0.30694	0.19576	584	-11.0387	-13.216	2.00192	-11.2141	0.17542	0.00662	0.08769	0.90569
585	-17.7125	-17.3396	-0.37071	-17.7103	-0.00218	0.79548	0.16174	0.04278	585	-14.296	-13.3033	-1.00861	-14.3119	0.01588	0.4967	0.30704	0.19626	585	-10.8208	-13.2156	2.00302	-11.2126	0.39178	0.00657	0.08725	0.90618
586	-17.7894	-17.3337	-0.37184	-17.7055	-0.08389	0.79517	0.16192	0.04291	586	-14.2084	-13.2946	-1.01118	-14.3057	0.09733	0.49611	0.30713	0.19676	586	-11.6136	-13.2152	2.00411	-11.2111	-0.40255	0.00651	0.08681	0.90668
587	-17.9411	-17.3277	-0.37297	-17.7007	-0.2404	0.79486	0.1621	0.04304	587	-14.1537	-13.2858	-1.01375	-14.2996	0.1459	0.49551	0.30722	0.19726	587	-10.9668	-13.2147	2.0052	-11.2095	0.24273	0.00645	0.08638	0.90717
588	-17.7215	-17.3218	-0.37409	-17.6959	-0.0256	0.79455	0.16228	0.04317	588	-14.1295	-13.2772	-1.01632	-14.2935	0.16397	0.49492	0.30731	0.19776	588	-11.2845	-13.2143	2.00628	-11.208	-0.07648	0.0064	0.08594	0.90766
589	-18.0286	-17.3159	-0.37522	-17.6911	-0.33751	0.79424	0.16246	0.0433	589	-14.2072	-13.2685	-1.0189	-14.2874	0.08015	0.49433	0.30741	0.19827	589	-11.5032	-13.2139	2.00735	-11.2065	-0.29668	0.00634	0.08551	0.90814
590	-17.6333	-17.3099	-0.37636	-17.6863	0.053	0.79393	0.16264	0.04343	590	-14.4065	-13.2598	-1.02147	-14.2812	-0.12525	0.49374	0.3075	0.19877	590	-11.2902	-13.2134	2.00842	-11.205	-0.08518	0.00629	0.08508	0.90863
591	-17.8904	-17.304	-0.37749	-17.6815	-0.2089	0.79362	0.16282	0.04356	591	-14.115	-13.2511	-1.02405	-14.2752	0.16015	0.49315	0.30758	0.19927	591	-10.6941	-13.213	2.00949	-11.2035	0.50944	0.00624	0.08466	0.90911
592	-18.1449	-17.2981	-0.37862	-17.6767	-0.46819	0.79331	0.163	0.04369	592	-14.069	-13.2424	-1.02662	-14.2691	0.20007	0.49256	0.30767	0.19977	592	-10.7997	-13.2126	2.01054	-11.2021	0.40236	0.00618	0.08423	0.90959
593	-17.6039	-17.2922	-0.37976	-17.6719	0.06802	0.793	0.16318	0.04383	593	-14.357	-13.2338	-1.0292	-14.263	-0.094	0.49197	0.30776	0.20027	593	-11.3369	-13.2122	2.0116	-11.2006	-0.1363	0.00613	0.08381	0.91006
594	-17.6118	-17.2862	-0.38089	-17.6671	0.05534	0.79269	0.16336	0.04396	594	-14.1461	-13.2252	-1.03177	-14.2569	0.11084	0.49138	0.30785	0.20077	594	-11.2505	-13.2118	2.01265	-11.1991	-0.05136	0.00608	0.08338	0.91054
595	-18.1607	-17.2803	-0.38203	-17.6624	-0.49834	0.79238	0.16353	0.04409	595	-14.3402	-13.2165	-1.03435	-14.2509	-0.08931	0.49079	0.30793	0.20127	595	-10.9946	-13.2114	2.01369	-11.1977	0.20309	0.00603	0.08296	0.91101
596	-18.0342	-17.2744	-0.38317	-17.6576	-0.37662	0.79207	0.16371	0.04422	596	-13.8193	-13.2079	-1.03693	-14.2448	0.42555	0.49021	0.30802	0.20177	596	-10.9703	-13.211	2.01473	-11.1962	0.22595	0.00597	0.08255	0.91148
597	-17.8278	-17.2685	-0.38431	-17.6528	-0.17499	0.79176	0.16389	0.04435	597	-14.2595	-13.1993	-1.03951	-14.2388	-0.02068	0.48962	0.3081	0.20228	597	-10.9094	-13.2106	2.01576	-11.1948	0.28542	0.00592	0.08213	0.91195
598	-17.4404	-17.2626	-0.38545	-17.648	0.20764	0.79145	0.16407	0.04448	598	-14.262	-13.1907	-1.04209	-14.2328	-0.02919	0.48904	0.30818	0.20278	598	-11.2918	-13.2102	2.01679	-11.1934	-0.0984	0.00587	0.08172	0.91241
599	-17.6084	-17.2567	-0.38659	-17.6433	0.03488	0.79114	0.16425	0.04461	599	-13.9563	-13.1821	-1.04467	-14.2268	0.2705	0.48845	0.30827	0.20328	599	-10.9722	-13.2098	2.01781	-11.192	0.21978	0.00582	0.0813	0.91287
600	-17.6291	-17.2508	-0.38774	-17.6385	0.00941	0.79083	0.16442	0.04475	600	-13.9656	-13.1736	-1.04725	-14.2208	0.2552	0.48787	0.30835	0.20378	600	-11.0456	-13.2094	2.01882	-11.1906	0.14498	0.00577	0.08089	0.91333
601	-18.0277	-17.2449	-0.38888	-17.6337	-0.39395	0.79052	0.1646	0.04488	601	-14.3192	-13.165	-1.04984	-14.2148	-0.10438	0.48728	0.30843	0.20429	601	-11.1077	-13.209	2.01984	-11.1892	0.08148	0.00572	0.08049	0.91379
602	-18.0512	-17.239	-0.39003	-17.629	-0.4222	0.79021	0.16478	0.04501	602	-13.9976	-13.1564	-1.05242	-14.2088	0.21125	0.4867	0.30851	0.20479	602	-11.0097	-13.2086	2.02084	-11.1878	0.17809	0.00567	0.08008	0.91425
603	-17.6875	-17.2331	-0.39118	-17.6242	-0.06325	0.7899	0.16495	0.04514	603	-14.2893	-13.1479	-1.055	-14.2029	-0.08641	0.48612	0.30859	0.20529	603	-11.1988	-13.2083	2.02184	-11.1864	-0.01239	0.00563	0.07967	0.9147
604	-17.8858	-17.2272	-0.39232	-17.6195	-0.2663	0.78959	0.16513	0.04528	604	-13.9493	-13.1394	-1.05759	-14.1969	0.24764	0.48554	0.30867	0.20579	604	-11.262	-13.2079	2.02284	-11.185	-0.07696	0.00558	0.07927	0.91515
605	-17.7907	-17.2213	-0.39347	-17.6148	-0.17595	0.78928	0.16531	0.04541	605	-14.0891	-13.1308	-1.06017	-14.191	0.10189	0.48496	0.30874	0.2063	605	-11.6141	-13.2075	2.02383	-11.1837	-0.43043	0.00553	0.07887	0.9156
606	-17.7066	-17.2154	-0.39463	-17.61	-0.09659	0.78898	0.16548	0.04554	606	-13.8026	-13.1223	-1.06276	-14.1851	0.38247	0.48438	0.30882	0.2068	606	-11.382	-13.2071	2.02482	-11.1823	-0.19968	0.00548	0.07847	0.91605
607	-17.611	-17.2095	-0.39578	-17.6053	-0.00572	0.78867	0.16566	0.04567	607	-13.9016	-13.1138	-1.06534	-14.1791	0.27755	0.4838	0.3089	0.2073	607	-11.3692	-13.2068	2.0258	-11.181	-0.18823	0.00544	0.07807	0.91649
608	-17.9097	-17.2036	-0.39693	-17.6005	-0.30916	0.78836	0.16583	0.04581	608	-14.121	-13.1053	-1.06793	-14.1732	0.05224	0.48322	0.30897	0.20781	608	-11.0668	-13.2064	2.02678	-11.1796	0.11283	0.00539	0.07768	0.91693
609	-18.0149	-17.1977	-0.39809	-17.5958	-0.41909	0.78805	0.16601	0.04594	609	-13.4091	-13.0968	-1.07052	-14.1674	0.75824	0.48264	0.30905	0.20831	609	-11.5118	-13.206	2.02775	-11.1783	-0.3335	0.00534	0.07729	0.91737
610	-17.9411	-17.1918	-0.39924	-17.5911	-0.35002	0.78774	0.16618	0.04607	610	-14.0372	-13.0884	-1.0731	-14.1615	0.12426	0.48207	0.30912	0.20881	610	-11.1386	-13.2057	2.02872	-11.177	0.03838	0.0053	0.07689	0.91781
611	-17.4634	-17.186	-0.4004	-17.5864	0.12296	0.78743	0.16636	0.04621	611	-14.0162	-13.0799	-1.07569	-14.1556	0.13938	0.48149	0.30919	0.20932	611	-10.6492	-13.2053	2.02968	-11.1757	0.52646	0.00525	0.0765	0.91824
612	-17.5628	-17.1801	-0.40156	-17.5816	0.01884	0.78713	0.16653	0.04634	612	-14.2106	-13.0714	-1.07828	-14.1497	-0.06088	0.48091	0.30926	0.20982	612	-11.5946	-13.205	2.03063	-11.1744	-0.42025	0.00521	0.07612	0.91868
613	-17.843	-17.1742	-0.40272	-17.5769	-0.26608	0.78682	0.16671	0.04648	613	-13.4306	-13.063	-1.08087	-14.1439	0.71326	0.48034	0.30934	0.21033	613	-11.0572	-13.2046	2.03159	-11.173	0.11585	0.00516	0.07573	0.91911
614	-17.4628	-17.1683	-0.40388	-17.5722	0.10941	0.78651	0.16688	0.04661	614	-13.9351	-13.0546	-1.08346	-14.138	0.20292	0.47977	0.30941	0.21083	614	-11.4578	-13.2043	2.03253	-11.1718	-0.28604	0.00512	0.07535	0.91954
615	-17.9792	-17.1625	-0.40504	-17.5675	-0.4117	0.7862	0.16705	0.04674	615	-13.8959	-13.0461	-1.08605	-14.1322	0.23629	0.47919	0.30947	0.21133	615	-11.332	-13.204	2.03348	-11.1705	-0.16152	0.00507	0.07496	0.91996
616	-17.7971	-17.1566	-0.4062	-17.5628	-0.2343	0.7859	0.16723	0.04688	616	-13.9269	-13.0377	-1.08864	-14.1264	0.19946	0.47862	0.30954	0.21184	616	-11.0337	-13.2036	2.03441	-11.1692	0.1355	0.00503	0.07458	0.92039
617	-17.8419	-17.1507	-0.40737	-17.5581	-0.28381	0.78559	0.1674	0.04701	617	-13.9918	-13.0293	-1.09124	-14.1206	0.12875	0.47805	0.30961	0.21234	617	-11.0754	-13.2033	2.03535	-11.1679	0.09253	0.00499	0.0742	0.92081
618	-17.5398	-17.1449	-0.40853	-17.5534	0.01359	0.78528	0.16757	0.04715	618	-13.8419	-13.0209	-1.09383	-14.1148	0.27285	0.47748	0.30968	0.21285	618	-11.0706	-13.2029	2.03627	-11.1667	0.09607	0.00495	0.07383	0.92123
619	-18.0053	-17.139	-0.4097	-17.5487	-0.4566	0.78497	0.16774	0.04728	619	-14.0229	-13.0125	-1.09642	-14.109	0.08606	0.4769	0.30974	0.21335	619	-11.0563	-13.2026	2.0372	-11.1654	0.10912	0.0049	0.07345	0.92165
620	-17.7771	-17.1331	-0.41087	-17.544	-0.23309	0.78467	0.16792	0.04742	620	-13.9512	-13.0042	-1.09902	-14.1032	0.15198	0.47633	0.30981	0.21386	620	-11.1086	-13.2023	2.03812	-11.1642	0.05557	0.00486	0.07308	0.92206
621	-17.2295	-17.1273	-0.41204	-17.5393	0.30982	0.78436	0.16809	0.04755	621	-13.786	-12.9958	-1.10161	-14.0974	0.31141	0.47577	0.30987	0.21436	621	-11.1314	-13.202	2.03903	-11.1629	0.03153	0.00482	0.07271	0.92248
622	-17.8582	-17.1214	-0.41321	-17.5346	-0.32357	0.78405	0.16826	0.04769	622	-13.777	-12.9875	-1.10421	-14.0917	0.31465	0.4752	0.30994	0.21487	622	-11.0879	-13.2016	2.03994	-11.1617	0.0738	0.00478	0.07234	0.92289
623	-17.6849	-17.1156	-0.41438	-17.53	-0.15495	0.78375	0.16843	0.04782	623	-14.2231	-12.9791	-1.1068	-14.0859	-0.13719	0.47463	0.31	0.21537	623	-11.05	-13.2013	2.04084	-11.1605	0.11048	0.00474	0.07197	0.9233
624	-17.4378	-17.1097	-0.41555	-17.5253	0.08747	0.78344	0.1686	0.04796	624	-13.9239	-12.9708	-1.1094	-14.0802	0.15627	0.47406	0.31006	0.21588	624	-11.6736	-13.201	2.04174	-11.1593	-0.51434	0.0047	0.0716	0.9237
625	-17.8035	-17.1039	-0.41673	-17.5206	-0.2829	0.78313	0.16877	0.04809	625	-13.8691	-12.9625	-1.11199	-14.0744	0.20534	0.47349	0.31012	0.21638	625	-11.0268	-13.2007	2.04264	-11.158	0.13125	0.00466	0.07124	0.92411
626	-17.5827	-17.098	-0.4179	-17.5159	-0.06677	0.78283	0.16894	0.04823	626	-13.8765	-12.9541	-1.11459	-14.0687	0.19222	0.47293	0.31019	0.21689	626	-10.874	-13.2004	2.04353	-11.1568	0.28285	0.00462	0.07087	0.92451
627	-17.626	-17.0922	-0.41908	-17.5113	-0.11474	0.78252	0.16911	0.04836	627	-14.1423	-12.9458	-1.11719	-14.063	-0.07928	0.47236	0.31025	0.21739	627	-10.9642	-13.2001	2.04442	-11.1556	0.19146	0.00458	0.07051	0.92491
628	-17.4006	-17.0863	-0.42026	-17.5066	0.106	0.78222	0.16928	0.0485	628	-14.0279	-12.9375	-1.11979	-14.0573	0.02942	0.4718	0.3103	0.2179	628	-11.031	-13.1998	2.0453	-11.1545	0.12347	0.00454	0.07015	0.92531
629	-17.7603	-17.0805	-0.42143	-17.5019	-0.25836	0.78191	0.16945	0.04864	629	-13.3963	-12.9292	-1.12238	-14.0516	0.65534	0.47123	0.31036	0.2184	629	-11.2681	-13.1995	2.04618	-11.1533	-0.11481	0.0045	0.06979	0.92571
630	-18.1047	-17.0747	-0.42261	-17.4973	-0.60742	0.7816	0.16962	0.04877	630	-14.0092	-12.921	-1.12498	-14.046	0.03676	0.47067	0.31042	0.21891	630	-11.334	-13.1992	2.04705	-11.1521	-0.18189	0.00446	0.06944	0.9261
631	-17.438	-17.0688	-0.4238	-17.4926	0.05462	0.7813	0.16979	0.04891	631	-14.1018	-12.9127	-1.12758	-14.0403	-0.0615	0.47011	0.31048	0.21941	631	-10.9098	-13.1989	2.04792	-11.1509	0.24115	0.00442	0.06908	0.9265
632	-17.8279	-17.063	-0.42498	-17.488	-0.33993	0.78099	0.16996	0.04904	632	-14.047	-12.9045	-1.13018	-14.0346	-0.01236	0.46955	0.31053	0.21992	632	-11.0334	-13.1986	2.04878	-11.1498	0.11639	0.00438	0.06873	0.92689
633	-17.8453	-17.0572	-0.42616	-17.4833	-0.36197	0.78069	0.17013	0.04918	633	-13.5692	-12.8962	-1.13278	-14.029	0.4598	0.46898	0.31059	0.22043	633	-11.2785	-13.1983	2.04964	-11.1486	-0.12986	0.00435	0.06838	0.92728
634	-17.3724	-17.0513	-0.42735	-17.4787	0.10628	0.78038	0.1703	0.04932	634	-14.355	-12.888	-1.13538	-14.0234	-0.33163	0.46842	0.31064	0.22093	634	-11.1802	-13.198	2.0505	-11.1475	-0.03271	0.00431	0.06803	0.92766
635	-17.6399	-17.0455	-0.42853	-17.474	-0.16586	0.78008	0.17047	0.04945	635	-14.1969	-12.8798	-1.13799	-14.0177	-0.17916	0.46786	0.3107	0.22144	635	-11.0943	-13.1977	2.05135	-11.1463	0.05205	0.00427	0.06768	0.92805
636	-17.74	-17.0397	-0.42972	-17.4694	-0.27059	0.77977	0.17064	0.04959	636	-13.6881	-12.8715	-1.14059	-14.0121	0.32403	0.4673	0.31075	0.22194	636	-10.9005	-13.1974	2.05219	-11.1452	0.24472	0.00424	0.06733	0.92843
637	-17.2493	-17.0339	-0.43091	-17.4648	0.21547	0.77947	0.1708	0.04973	637	-14.0738	-12.8633	-1.14319	-14.0065	-0.06727	0.46675	0.3108	0.22245	637	-11.0374	-13.1971	2.05304	-11.1441	0.10669	0.0042	0.06699	0.92881
638	-17.6414	-17.0281	-0.4321	-17.4601	-0.18126	0.77916	0.17097	0.04987	638	-13.4845	-12.8551	-1.14579	-14.0009	0.51643	0.46619	0.31085	0.22296	638	-11.6042	-13.1968	2.05387	-11.143	-0.46122	0.00416	0.06665	0.92919
639	-17.812	-17.0222	-0.43329	-17.4555	-0.35648	0.77886	0.17114	0.05	639	-13.6078	-12.847	-1.14839	-13.9953	0.38755	0.46563	0.3109	0.22346	639	-11.1048	-13.1966	2.05471	-11.1419	0.03706	0.00413	0.0663	0.92957
640	-17.4694	-17.0164	-0.43448	-17.4509	-0.0185	0.77855	0.17131	0.05014	640	-14.2097	-12.8388	-1.151	-13.9898	-0.21992	0.46507	0.31095	0.22397	640	-11.5413	-13.1963	2.05554	-11.1408	-0.40054	0.00409	0.06596	0.92994
641	-17.8699	-17.0106	-0.43567	-17.4463	-0.42362	0.77825	0.17147	0.05028	641	-13.7358	-12.8306	-1.1536	-13.9842	0.24842	0.46452	0.311	0.22448	641	-11.1199	-13.196	2.05636	-11.1397	0.01976	0.00406	0.06563	0.93032
642	-17.0878	-17.0048	-0.43686	-17.4417	0.35386	0.77794	0.17164	0.05042	642	-14.2418	-12.8225	-1.15621	-13.9787	-0.26313	0.46396	0.31105	0.22498	642	-11.114	-13.1958	2.05718	-11.1386	0.02457	0.00402	0.06529	0.93069
643	-17.4462	-16.999	-0.43806	-17.437	-0.00915	0.77764	0.17181	0.05055	643	-13.7549	-12.8143	-1.15881	-13.9731	0.21822	0.46341	0.3111	0.22549	643	-10.9201	-13.1955	2.058	-11.1375	0.21738	0.00399	0.06495	0.93106
644	-17.4224	-16.9932	-0.43926	-17.4324	0.01004	0.77734	0.17197	0.05069	644	-13.7441	-12.8062	-1.16142	-13.9676	0.22349	0.46285	0.31115	0.226	644	-11.2446	-13.1952	2.05881	-11.1364	-0.10819	0.00396	0.06462	0.93142
645	-17.5102	-16.9874	-0.44045	-17.4278	-0.08237	0.77703	0.17214	0.05083	645	-13.896	-12.798	-1.16402	-13.9621	0.06607	0.4623	0.31119	0.22651	645	-10.9158	-13.195	2.05962	-11.1353	0.21953	0.00392	0.06429	0.93179
646	-17.7742	-16.9816	-0.44165	-17.4232	-0.35097	0.77673	0.1723	0.05097	646	-13.7752	-12.7899	-1.16663	-13.9566	0.18136	0.46175	0.31124	0.22701	646	-11.0152	-13.1947	2.06042	-11.1343	0.11907	0.00389	0.06396	0.93215
647	-17.2878	-16.9758	-0.44285	-17.4186	0.13083	0.77642	0.17247	0.05111	647	-13.7381	-12.7818	-1.16923	-13.9511	0.21296	0.4612	0.31128	0.22752	647	-11.1075	-13.1944	2.06122	-11.1332	0.02571	0.00385	0.06363	0.93252
648	-17.7057	-16.97	-0.44405	-17.414	-0.29166	0.77612	0.17263	0.05125	648	-13.5999	-12.7737	-1.17184	-13.9456	0.34567	0.46064	0.31133	0.22803	648	-11.1654	-13.1942	2.06202	-11.1321	-0.03325	0.00382	0.0633	0.93288
649	-17.4802	-16.9642	-0.44525	-17.4094	-0.07075	0.77582	0.1728	0.05138	649	-13.5657	-12.7656	-1.17445	-13.9401	0.37439	0.46009	0.31137	0.22853	649	-11.0943	-13.1939	2.06281	-11.1311	0.03681	0.00379	0.06298	0.93323
650	-17.2723	-16.9584	-0.44646	-17.4049	0.13256	0.77551	0.17296	0.05152	650	-13.4023	-12.7576	-1.17705	-13.9346	0.53232	0.45954	0.31141	0.22904	650	-11.4421	-13.1937	2.0636	-11.1301	-0.31203	0.00376	0.06265	0.93359
651	-17.586	-16.9526	-0.44766	-17.4003	-0.18573	0.77521	0.17313	0.05166	651	-13.8754	-12.7495	-1.17966	-13.9291	0.05376	0.45899	0.31146	0.22955	651	-11.6184	-13.1934	2.06438	-11.129	-0.48937	0.00372	0.06233	0.93394
652	-17.8626	-16.9468	-0.44887	-17.3957	-0.46691	0.77491	0.17329	0.0518	652	-13.6433	-12.7414	-1.18227	-13.9237	0.2804	0.45845	0.3115	0.23006	652	-11.4792	-13.1932	2.06516	-11.128	-0.3512	0.00369	0.06201	0.9343
653	-17.619	-16.941	-0.45007	-17.3911	-0.22789	0.77461	0.17345	0.05194	653	-13.8183	-12.7334	-1.18488	-13.9183	0.09996	0.4579	0.31154	0.23056	653	-11.5814	-13.1929	2.06594	-11.127	-0.45442	0.00366	0.06169	0.93465
654	-17.6884	-16.9352	-0.45128	-17.3865	-0.30186	0.7743	0.17362	0.05208	654	-13.8848	-12.7254	-1.18749	-13.9128	0.02803	0.45735	0.31158	0.23107	654	-11.2946	-13.1927	2.06671	-11.126	-0.16863	0.00363	0.06137	0.935
655	-17.4334	-16.9295	-0.45249	-17.382	-0.05143	0.774	0.17378	0.05222	655	-13.8879	-12.7173	-1.1901	-13.9074	0.01951	0.4568	0.31162	0.23158	655	-11.0135	-13.1924	2.06748	-11.125	0.11146	0.0036	0.06106	0.93534
656	-17.7422	-16.9237	-0.4537	-17.3774	-0.3648	0.7737	0.17394	0.05236	656	-13.9033	-12.7093	-1.19271	-13.902	-0.0013	0.45626	0.31166	0.23209	656	-10.9585	-13.1922	2.06824	-11.124	0.16545	0.00357	0.06074	0.93569
657	-17.9023	-16.9179	-0.45491	-17.3728	-0.52947	0.77339	0.17411	0.0525	657	-13.9107	-12.7013	-1.19532	-13.8966	-0.0141	0.45571	0.31169	0.23259	657	-10.7748	-13.192	2.069	-11.1229	0.34815	0.00354	0.06043	0.93603
658	-17.4552	-16.9122	-0.45612	-17.3683	-0.08693	0.77309	0.17427	0.05264	658	-13.5413	-12.6933	-1.19793	-13.8912	0.34991	0.45517	0.31173	0.2331	658	-11.1095	-13.1917	2.06975	-11.122	0.01246	0.00351	0.06012	0.93638
659	-17.4321	-16.9064	-0.45734	-17.3637	-0.06839	0.77279	0.17443	0.05278	659	-13.6473	-12.6853	-1.20054	-13.8858	0.23853	0.45462	0.31177	0.23361	659	-10.8115	-13.1915	2.07051	-11.121	0.30948	0.00348	0.05981	0.93672
660	-17.9162	-16.9006	-0.45855	-17.3592	-0.55704	0.77249	0.17459	0.05292	660	-14.0323	-12.6773	-1.20315	-13.8805	-0.15185	0.45408	0.3118	0.23412	660	-11.2453	-13.1913	2.07125	-11.12	-0.1253	0.00345	0.0595	0.93705
661	-17.5144	-16.8948	-0.45977	-17.3546	-0.15979	0.77219	0.17476	0.05306	661	-13.5181	-12.6693	-1.20576	-13.8751	0.35699	0.45354	0.31184	0.23463	661	-11.0196	-13.191	2.072	-11.119	0.09942	0.00342	0.05919	0.93739
662	-17.5322	-16.8891	-0.46099	-17.3501	-0.18214	0.77188	0.17492	0.0532	662	-13.5885	-12.6614	-1.20837	-13.8697	0.28124	0.45299	0.31187	0.23513	662	-11.0557	-13.1908	2.07274	-11.1181	0.06235	0.00339	0.05889	0.93773
663	-17.7488	-16.8833	-0.4622	-17.3455	-0.40328	0.77158	0.17508	0.05334	663	-13.6766	-12.6534	-1.21098	-13.8644	0.1878	0.45245	0.3119	0.23564	663	-10.8092	-13.1906	2.07348	-11.1171	0.30789	0.00336	0.05858	0.93806
664	-17.686	-16.8775	-0.46342	-17.341	-0.34503	0.77128	0.17524	0.05348	664	-13.8829	-12.6455	-1.21359	-13.8591	-0.02383	0.45191	0.31194	0.23615	664	-10.8392	-13.1903	2.07421	-11.1161	0.27693	0.00333	0.05828	0.93839
665	-17.7216	-16.8718	-0.46464	-17.3364	-0.38516	0.77098	0.1754	0.05362	665	-13.6594	-12.6375	-1.2162	-13.8537	0.19434	0.45137	0.31197	0.23666	665	-10.842	-13.1901	2.07494	-11.1152	0.27318	0.0033	0.05798	0.93872
666	-17.6881	-16.866	-0.46586	-17.3319	-0.3562	0.77068	0.17556	0.05376	666	-13.7039	-12.6296	-1.21882	-13.8484	0.14453	0.45083	0.312	0.23717	666	-10.841	-13.1899	2.07566	-11.1142	0.27324	0.00327	0.05768	0.93905
667	-17.5351	-16.8603	-0.46709	-17.3274	-0.20773	0.77038	0.17572	0.0539	667	-13.7011	-12.6217	-1.22143	-13.8431	0.14203	0.45029	0.31203	0.23768	667	-11.1824	-13.1897	2.07638	-11.1133	-0.0691	0.00325	0.05738	0.93937
668	-17.4885	-16.8545	-0.46831	-17.3228	-0.16566	0.77007	0.17588	0.05405	668	-13.5226	-12.6138	-1.22404	-13.8378	0.31523	0.44976	0.31206	0.23818	668	-11.1612	-13.1895	2.0771	-11.1124	-0.04884	0.00322	0.05708	0.9397
669	-17.657	-16.8488	-0.46953	-17.3183	-0.33868	0.76977	0.17604	0.05419	669	-13.8466	-12.6059	-1.22665	-13.8325	-0.01405	0.44922	0.31209	0.23869	669	-11.2795	-13.1892	2.07782	-11.1114	-0.16807	0.00319	0.05679	0.94002
670	-17.1219	-16.843	-0.47076	-17.3138	0.1919	0.76947	0.1762	0.05433	670	-14.0408	-12.598	-1.22927	-13.8273	-0.21352	0.44868	0.31212	0.2392	670	-11.1779	-13.189	2.07853	-11.1105	-0.06739	0.00316	0.05649	0.94034
671	-17.5153	-16.8373	-0.47199	-17.3093	-0.20602	0.76917	0.17636	0.05447	671	-13.6407	-12.5901	-1.23188	-13.822	0.18131	0.44814	0.31215	0.23971	671	-11.0124	-13.1888	2.07923	-11.1096	0.09719	0.00314	0.0562	0.94066
672	-17.3859	-16.8316	-0.47321	-17.3048	-0.08113	0.76887	0.17652	0.05461	672	-13.3032	-12.5823	-1.23449	-13.8167	0.51356	0.44761	0.31217	0.24022	672	-11.1903	-13.1886	2.07993	-11.1087	-0.08162	0.00311	0.05591	0.94098
673	-17.227	-16.8258	-0.47444	-17.3003	0.07326	0.76857	0.17668	0.05475	673	-13.6997	-12.5744	-1.23711	-13.8115	0.11181	0.44707	0.3122	0.24073	673	-11.2542	-13.1884	2.08063	-11.1078	-0.14643	0.00308	0.05562	0.9413
674	-17.1013	-16.8201	-0.47567	-17.2958	0.19445	0.76827	0.17684	0.0549	674	-13.595	-12.5665	-1.23972	-13.8063	0.21128	0.44654	0.31223	0.24124	674	-10.7247	-13.1882	2.08133	-11.1069	0.38217	0.00306	0.05533	0.94161
675	-17.4541	-16.8143	-0.47691	-17.2913	-0.16285	0.76797	0.17699	0.05504	675	-13.4867	-12.5587	-1.24234	-13.8011	0.31435	0.44601	0.31225	0.24174	675	-11.355	-13.188	2.08202	-11.106	-0.24903	0.00303	0.05504	0.94193
676	-17.7157	-16.8086	-0.47814	-17.2868	-0.42896	0.76767	0.17715	0.05518	676	-13.6325	-12.5509	-1.24495	-13.7958	0.16333	0.44547	0.31227	0.24225	676	-11.1503	-13.1878	2.08271	-11.1051	-0.04522	0.003	0.05476	0.94224
677	-17.3189	-16.8029	-0.47937	-17.2822	-0.03665	0.76737	0.17731	0.05532	677	-13.8794	-12.5431	-1.24757	-13.7906	-0.08877	0.44494	0.3123	0.24276	677	-11.3079	-13.1876	2.08339	-11.1042	-0.2037	0.00298	0.05447	0.94255
678	-17.3997	-16.7971	-0.48061	-17.2778	-0.12195	0.76707	0.17747	0.05546	678	-13.7635	-12.5352	-1.25018	-13.7854	0.02193	0.44441	0.31232	0.24327	678	-11.5177	-13.1874	2.08408	-11.1033	-0.41438	0.00295	0.05419	0.94285
679	-17.489	-16.7914	-0.48184	-17.2733	-0.21574	0.76677	0.17763	0.05561	679	-13.4911	-12.5274	-1.2528	-13.7803	0.28914	0.44388	0.31234	0.24378	679	-11.1965	-13.1872	2.08475	-11.1025	-0.09406	0.00293	0.05391	0.94316
680	-17.5197	-16.7857	-0.48308	-17.2688	-0.25092	0.76647	0.17778	0.05575	680	-13.6299	-12.5197	-1.25541	-13.7751	0.14516	0.44335	0.31237	0.24429	680	-11.0847	-13.187	2.08543	-11.1016	0.01687	0.0029	0.05363	0.94347
681	-17.6714	-16.78	-0.48432	-17.2643	-0.40711	0.76617	0.17794	0.05589	681	-13.5169	-12.5119	-1.25803	-13.7699	0.253	0.44282	0.31239	0.2448	681	-11.3334	-13.1868	2.0861	-11.1007	-0.23269	0.00288	0.05335	0.94377
682	-17.5811	-16.7743	-0.48555	-17.2598	-0.32129	0.76587	0.1781	0.05604	682	-13.7795	-12.5041	-1.26064	-13.7647	-0.01476	0.44229	0.31241	0.24531	682	-10.9637	-13.1866	2.08677	-11.0998	0.13615	0.00285	0.05308	0.94407
683	-17.4942	-16.7685	-0.48679	-17.2553	-0.23887	0.76557	0.17825	0.05618	683	-13.4242	-12.4963	-1.26326	-13.7596	0.33539	0.44176	0.31243	0.24582	683	-10.909	-13.1864	2.08743	-11.099	0.18999	0.00283	0.0528	0.94437
684	-17.4756	-16.7628	-0.48804	-17.2509	-0.22474	0.76527	0.17841	0.05632	684	-13.5266	-12.4886	-1.26588	-13.7544	0.22785	0.44123	0.31245	0.24632	684	-10.8991	-13.1862	2.08809	-11.0982	0.19905	0.0028	0.05252	0.94467
685	-17.7243	-16.7571	-0.48928	-17.2464	-0.47791	0.76497	0.17856	0.05647	685	-13.6944	-12.4808	-1.26849	-13.7493	0.05492	0.4407	0.31246	0.24683	685	-10.9851	-13.186	2.08875	-11.0973	0.1122	0.00278	0.05225	0.94497
686	-17.5167	-16.7514	-0.49052	-17.2419	-0.27478	0.76467	0.17872	0.05661	686	-13.3145	-12.4731	-1.27111	-13.7442	0.42969	0.44017	0.31248	0.24734	686	-10.8715	-13.1859	2.0894	-11.0965	0.22496	0.00276	0.05198	0.94526
687	-17.7263	-16.7457	-0.49177	-17.2375	-0.48884	0.76437	0.17888	0.05675	687	-13.63	-12.4654	-1.27372	-13.7391	0.10908	0.43965	0.3125	0.24785	687	-10.7971	-13.1857	2.09005	-11.0956	0.29853	0.00273	0.05171	0.94556
688	-17.4794	-16.74	-0.49301	-17.233	-0.2464	0.76407	0.17903	0.0569	688	-13.7924	-12.4576	-1.27634	-13.734	-0.05842	0.43912	0.31252	0.24836	688	-10.764	-13.1855	2.0907	-11.0948	0.3308	0.00271	0.05144	0.94585
689	-17.3399	-16.7343	-0.49426	-17.2285	-0.11136	0.76377	0.17919	0.05704	689	-13.6755	-12.4499	-1.27896	-13.7289	0.05339	0.4386	0.31253	0.24887	689	-11.2325	-13.1853	2.09134	-11.094	-0.13853	0.00269	0.05117	0.94614
690	-17.2513	-16.7286	-0.49551	-17.2241	-0.02722	0.76348	0.17934	0.05718	690	-13.4093	-12.4422	-1.28157	-13.7238	0.3145	0.43807	0.31255	0.24938	690	-11.2034	-13.1851	2.09198	-11.0932	-0.11025	0.00266	0.05091	0.94643
691	-16.889	-16.7229	-0.49675	-17.2196	0.33063	0.76318	0.17949	0.05733	691	-13.5794	-12.4345	-1.28419	-13.7187	0.13933	0.43755	0.31256	0.24989	691	-11.4326	-13.185	2.09262	-11.0923	-0.34026	0.00264	0.05064	0.94672
692	-17.254	-16.7172	-0.498	-17.2152	-0.03881	0.76288	0.17965	0.05747	692	-13.7304	-12.4268	-1.28681	-13.7137	-0.01674	0.43703	0.31257	0.2504	692	-11.1035	-13.1848	2.09325	-11.0915	-0.01197	0.00262	0.05038	0.94701
693	-17.8074	-16.7115	-0.49925	-17.2107	-0.59666	0.76258	0.1798	0.05762	693	-13.4456	-12.4192	-1.28943	-13.7086	0.26301	0.4365	0.31259	0.25091	693	-11.076	-13.1846	2.09388	-11.0907	0.01473	0.0026	0.05011	0.94729
694	-17.2899	-16.7058	-0.50051	-17.2063	-0.0836	0.76228	0.17996	0.05776	694	-13.1013	-12.4115	-1.29204	-13.7036	0.60226	0.43598	0.3126	0.25142	694	-10.7241	-13.1844	2.09451	-11.0899	0.36583	0.00257	0.04985	0.94757
695	-17.5367	-16.7001	-0.50176	-17.2019	-0.33484	0.76198	0.18011	0.05791	695	-13.3393	-12.4039	-1.29466	-13.6985	0.35922	0.43546	0.31261	0.25193	695	-11.088	-13.1843	2.09513	-11.0891	0.00113	0.00255	0.04959	0.94786
696	-17.5531	-16.6944	-0.50301	-17.1974	-0.35567	0.76169	0.18026	0.05805	696	-13.8091	-12.3962	-1.29728	-13.6935	-0.11561	0.43494	0.31262	0.25244	696	-10.7973	-13.1841	2.09575	-11.0883	0.29104	0.00253	0.04933	0.94814
697	-17.5761	-16.6887	-0.50427	-17.193	-0.3831	0.76139	0.18042	0.0582	697	-13.5664	-12.3886	-1.2999	-13.6885	0.12207	0.43442	0.31263	0.25294	697	-11.125	-13.1839	2.09637	-11.0876	-0.03745	0.00251	0.04908	0.94842
698	-17.062	-16.6831	-0.50553	-17.1886	0.12657	0.76109	0.18057	0.05834	698	-13.441	-12.381	-1.30251	-13.6835	0.24246	0.4339	0.31264	0.25345	698	-11.2251	-13.1837	2.09698	-11.0868	-0.13833	0.00249	0.04882	0.94869
699	-17.7201	-16.6774	-0.50678	-17.1841	-0.53595	0.76079	0.18072	0.05849	699	-13.6361	-12.3733	-1.30513	-13.6785	0.04236	0.43338	0.31265	0.25396	699	-11.4103	-13.1836	2.09759	-11.086	-0.3243	0.00247	0.04856	0.94897
700	-16.9148	-16.6717	-0.50804	-17.1797	0.26492	0.7605	0.18087	0.05863	700	-13.1113	-12.3657	-1.30775	-13.6735	0.56217	0.43286	0.31266	0.25447	700	-10.8259	-13.1834	2.0982	-11.0852	0.25932	0.00244	0.04831	0.94924
701	-17.13	-16.666	-0.5093	-17.1753	0.04531	0.7602	0.18103	0.05878	701	-13.9254	-12.3581	-1.31037	-13.6685	-0.25691	0.43235	0.31267	0.25498	701	-11.196	-13.1833	2.0988	-11.0845	-0.11154	0.00242	0.04806	0.94952
702	-17.3601	-16.6603	-0.51056	-17.1709	-0.18921	0.7599	0.18118	0.05892	702	-12.8838	-12.3505	-1.31299	-13.6635	0.77972	0.43183	0.31268	0.25549	702	-10.7829	-13.1831	2.0994	-11.0837	0.30079	0.0024	0.04781	0.94979
703	-17.3671	-16.6547	-0.51182	-17.1665	-0.20062	0.7596	0.18133	0.05907	703	-13.9434	-12.343	-1.3156	-13.6585	-0.28485	0.43131	0.31268	0.256	703	-10.9935	-13.1829	2.1	-11.0829	0.08943	0.00238	0.04756	0.95006
704	-16.9648	-16.649	-0.51308	-17.1621	0.19727	0.75931	0.18148	0.05921	704	-13.6598	-12.3354	-1.31822	-13.6536	-0.0062	0.4308	0.31269	0.25651	704	-10.7143	-13.1828	2.1006	-11.0822	0.36788	0.00236	0.04731	0.95033
705	-17.2855	-16.6433	-0.51435	-17.1577	-0.12783	0.75901	0.18163	0.05936	705	-13.3905	-12.3278	-1.32084	-13.6486	0.25815	0.43028	0.3127	0.25702	705	-11.2416	-13.1826	2.10119	-11.0814	-0.16017	0.00234	0.04706	0.9506
706	-17.0719	-16.6377	-0.51561	-17.1533	0.08137	0.75871	0.18178	0.0595	706	-13.2172	-12.3203	-1.32346	-13.6437	0.42652	0.42977	0.3127	0.25753	706	-10.8299	-13.1825	2.10178	-11.0807	0.25079	0.00232	0.04682	0.95086
707	-17.2996	-16.632	-0.51688	-17.1489	-0.15073	0.75842	0.18193	0.05965	707	-13.9233	-12.3127	-1.32608	-13.6388	-0.28451	0.42926	0.31271	0.25804	707	-11.1369	-13.1823	2.10236	-11.08	-0.05695	0.0023	0.04657	0.95113
708	-17.2236	-16.6263	-0.51815	-17.1445	-0.07913	0.75812	0.18208	0.0598	708	-13.8671	-12.3052	-1.3287	-13.6339	-0.23323	0.42874	0.31271	0.25855	708	-10.7542	-13.1822	2.10295	-11.0792	0.32501	0.00228	0.04633	0.95139
709	-17.041	-16.6207	-0.51941	-17.1401	0.09908	0.75782	0.18223	0.05994	709	-13.5557	-12.2977	-1.33131	-13.629	0.07326	0.42823	0.31271	0.25906	709	-11.0367	-13.182	2.10352	-11.0785	0.04178	0.00226	0.04608	0.95165
710	-17.1956	-16.615	-0.52068	-17.1357	-0.05991	0.75753	0.18238	0.06009	710	-13.7336	-12.2901	-1.33393	-13.6241	-0.10954	0.42772	0.31271	0.25957	710	-10.9845	-13.1819	2.1041	-11.0778	0.09325	0.00224	0.04584	0.95191
711	-17.499	-16.6094	-0.52195	-17.1313	-0.36769	0.75723	0.18253	0.06024	711	-13.3924	-12.2826	-1.33655	-13.6192	0.22677	0.42721	0.31272	0.26008	711	-10.9651	-13.1817	2.10467	-11.077	0.11193	0.00222	0.0456	0.95217
712	-17.3304	-16.6037	-0.52322	-17.1269	-0.20348	0.75693	0.18268	0.06038	712	-13.3521	-12.2751	-1.33917	-13.6143	0.26219	0.4267	0.31272	0.26059	712	-11.3363	-13.1815	2.10524	-11.0763	-0.25999	0.00221	0.04536	0.95243
713	-17.4773	-16.5981	-0.52449	-17.1225	-0.35475	0.75664	0.18283	0.06053	713	-13.1216	-12.2676	-1.34179	-13.6094	0.48781	0.42619	0.31272	0.2611	713	-11.2796	-13.1814	2.10581	-11.0756	-0.20401	0.00219	0.04513	0.95269
714	-17.1259	-16.5924	-0.52577	-17.1182	-0.00773	0.75634	0.18298	0.06068	714	-13.4415	-12.2601	-1.34441	-13.6045	0.16305	0.42568	0.31272	0.26161	714	-11.2589	-13.1813	2.10638	-11.0749	-0.18402	0.00217	0.04489	0.95294
715	-16.9714	-16.5868	-0.52704	-17.1138	0.1424	0.75605	0.18313	0.06082	715	-13.3751	-12.2527	-1.34702	-13.5997	0.22459	0.42517	0.31272	0.26212	715	-10.8625	-13.1811	2.10694	-11.0742	0.21168	0.00215	0.04465	0.9532
716	-17.242	-16.5811	-0.52832	-17.1094	-0.13257	0.75575	0.18328	0.06097	716	-13.3911	-12.2452	-1.34964	-13.5948	0.20375	0.42466	0.31272	0.26262	716	-11.1817	-13.181	2.1075	-11.0735	-0.10822	0.00213	0.04442	0.95345
717	-17.223	-16.5755	-0.52959	-17.1051	-0.11794	0.75546	0.18343	0.06112	717	-13.2873	-12.2378	-1.35226	-13.59	0.30271	0.42415	0.31271	0.26313	717	-11.2211	-13.1808	2.10805	-11.0728	-0.14832	0.00211	0.04419	0.9537
718	-17.0517	-16.5698	-0.53087	-17.1007	0.049	0.75516	0.18357	0.06126	718	-13.808	-12.2303	-1.35488	-13.5852	-0.22282	0.42364	0.31271	0.26364	718	-11.1953	-13.1807	2.1086	-11.0721	-0.12322	0.00209	0.04395	0.95395
719	-17.0686	-16.5642	-0.53215	-17.0963	0.02774	0.75487	0.18372	0.06141	719	-13.4976	-12.2229	-1.3575	-13.5804	0.08276	0.42314	0.31271	0.26415	719	-10.9132	-13.1806	2.10915	-11.0714	0.15819	0.00208	0.04372	0.9542
720	-17.6105	-16.5586	-0.53343	-17.092	-0.51851	0.75457	0.18387	0.06156	720	-13.2116	-12.2154	-1.36012	-13.5755	0.36395	0.42263	0.31271	0.26466	720	-11.3401	-13.1804	2.1097	-11.0707	-0.26939	0.00206	0.04349	0.95445
721	-16.8861	-16.5529	-0.53471	-17.0876	0.20153	0.75428	0.18402	0.06171	721	-13.6021	-12.208	-1.36273	-13.5707	-0.03135	0.42213	0.3127	0.26517	721	-11.2994	-13.1803	2.11024	-11.07	-0.22937	0.00204	0.04327	0.95469
722	-17.4024	-16.5473	-0.53599	-17.0833	-0.31912	0.75398	0.18416	0.06186	722	-13.6321	-12.2006	-1.36535	-13.5659	-0.06615	0.42162	0.3127	0.26568	722	-10.8882	-13.1801	2.11079	-11.0694	0.18115	0.00202	0.04304	0.95494
723	-17.1806	-16.5417	-0.53727	-17.0789	-0.10166	0.75369	0.18431	0.062	723	-13.1501	-12.1932	-1.36797	-13.5612	0.41107	0.42112	0.31269	0.26619	723	-10.8294	-13.18	2.11132	-11.0687	0.23928	0.00201	0.04281	0.95518
724	-17.0655	-16.536	-0.53855	-17.0746	0.00909	0.75339	0.18446	0.06215	724	-13.8142	-12.1858	-1.37059	-13.5564	-0.25781	0.42061	0.31268	0.2667	724	-10.9526	-13.1799	2.11186	-11.068	0.11541	0.00199	0.04259	0.95542
725	-17.4603	-16.5304	-0.53984	-17.0703	-0.39005	0.7531	0.1846	0.0623	725	-13.4679	-12.1784	-1.37321	-13.5516	0.08373	0.42011	0.31268	0.26721	725	-11.5363	-13.1797	2.11239	-11.0673	-0.46896	0.00197	0.04236	0.95566
726	-17.2235	-16.5248	-0.54112	-17.0659	-0.15758	0.7528	0.18475	0.06245	726	-13.3886	-12.171	-1.37582	-13.5469	0.15827	0.41961	0.31267	0.26772	726	-11.2718	-13.1796	2.11292	-11.0667	-0.20512	0.00196	0.04214	0.9559
727	-17.1644	-16.5192	-0.54241	-17.0616	-0.10282	0.75251	0.1849	0.0626	727	-13.3137	-12.1637	-1.37844	-13.5421	0.22842	0.41911	0.31266	0.26823	727	-10.8692	-13.1795	2.11345	-11.066	0.19682	0.00194	0.04192	0.95614
728	-17.75	-16.5136	-0.5437	-17.0573	-0.69275	0.75221	0.18504	0.06275	728	-13.3981	-12.1563	-1.38106	-13.5374	0.13928	0.41861	0.31265	0.26874	728	-11.1946	-13.1793	2.11397	-11.0654	-0.12923	0.00192	0.0417	0.95638
729	-16.7315	-16.5079	-0.54499	-17.0529	0.32143	0.75192	0.18519	0.06289	729	-13.3723	-12.149	-1.38368	-13.5327	0.16034	0.41811	0.31265	0.26925	729	-11.1381	-13.1792	2.11449	-11.0647	-0.07338	0.00191	0.04148	0.95662
730	-17.4507	-16.5023	-0.54627	-17.0486	-0.4021	0.75162	0.18533	0.06304	730	-13.2357	-12.1416	-1.3863	-13.5279	0.29222	0.41761	0.31264	0.26976	730	-11.0287	-13.1791	2.11501	-11.0641	0.03537	0.00189	0.04126	0.95685
731	-17.4879	-16.4967	-0.54756	-17.0443	-0.44362	0.75133	0.18548	0.06319	731	-13.2103	-12.1343	-1.38891	-13.5232	0.31291	0.41711	0.31263	0.27027	731	-10.7753	-13.179	2.11553	-11.0634	0.28813	0.00187	0.04104	0.95708
732	-16.7405	-16.4911	-0.54886	-17.04	0.29946	0.75104	0.18562	0.06334	732	-13.0548	-12.127	-1.39153	-13.5185	0.4637	0.41661	0.31262	0.27078	732	-11.3362	-13.1788	2.11604	-11.0628	-0.27341	0.00186	0.04083	0.95732
733	-16.8585	-16.4855	-0.55015	-17.0356	0.17715	0.75074	0.18577	0.06349	733	-13.1255	-12.1197	-1.39415	-13.5138	0.3883	0.41611	0.3126	0.27129	733	-11.079	-13.1787	2.11655	-11.0622	-0.01684	0.00184	0.04061	0.95755
734	-17.287	-16.4799	-0.55144	-17.0313	-0.25566	0.75045	0.18591	0.06364	734	-13.1661	-12.1123	-1.39677	-13.5091	0.34302	0.41561	0.31259	0.27179	734	-11.1275	-13.1786	2.11706	-11.0615	-0.06597	0.00183	0.0404	0.95778
735	-17.2641	-16.4743	-0.55274	-17.027	-0.23707	0.75016	0.18606	0.06379	735	-13.5595	-12.1051	-1.39938	-13.5044	-0.05506	0.41512	0.31258	0.2723	735	-11.5072	-13.1785	2.11757	-11.0609	-0.4463	0.00181	0.04018	0.95801
736	-17.4959	-16.4687	-0.55403	-17.0227	-0.47317	0.74986	0.1862	0.06394	736	-13.2173	-12.0978	-1.402	-13.4998	0.28246	0.41462	0.31257	0.27281	736	-10.9905	-13.1784	2.11807	-11.0603	0.06978	0.00179	0.03997	0.95823
737	-17.3879	-16.4631	-0.55533	-17.0184	-0.36948	0.74957	0.18634	0.06409	737	-13.4967	-12.0905	-1.40462	-13.4951	-0.0016	0.41412	0.31255	0.27332	737	-10.9201	-13.1782	2.11857	-11.0597	0.13956	0.00178	0.03976	0.95846
738	-17.1645	-16.4575	-0.55663	-17.0141	-0.15037	0.74928	0.18649	0.06424	738	-13.37	-12.0832	-1.40724	-13.4904	0.12045	0.41363	0.31254	0.27383	738	-10.9559	-13.1781	2.11907	-11.059	0.10314	0.00176	0.03955	0.95868
739	-17.3603	-16.4519	-0.55792	-17.0098	-0.35047	0.74898	0.18663	0.06439	739	-13.5484	-12.076	-1.40985	-13.4858	-0.0626	0.41314	0.31252	0.27434	739	-11.1686	-13.178	2.11956	-11.0584	-0.11017	0.00175	0.03934	0.95891
740	-17.1943	-16.4463	-0.55922	-17.0055	-0.18876	0.74869	0.18677	0.06454	740	-13.0998	-12.0687	-1.41247	-13.4812	0.38136	0.41264	0.31251	0.27485	740	-10.9725	-13.1779	2.12005	-11.0578	0.08532	0.00173	0.03914	0.95913
741	-17.2505	-16.4407	-0.56052	-17.0012	-0.24925	0.7484	0.18692	0.06469	741	-13.1082	-12.0615	-1.41509	-13.4765	0.36834	0.41215	0.31249	0.27536	741	-10.9276	-13.1778	2.12054	-11.0572	0.12961	0.00172	0.03893	0.95935
742	-17.3486	-16.4351	-0.56183	-16.997	-0.35164	0.74811	0.18706	0.06484	742	-13.4008	-12.0542	-1.4177	-13.4719	0.07112	0.41166	0.31248	0.27587	742	-11.1706	-13.1776	2.12103	-11.0566	-0.11399	0.0017	0.03872	0.95957
743	-17.131	-16.4295	-0.56313	-16.9927	-0.13832	0.74781	0.1872	0.06499	743	-13.2489	-12.047	-1.42032	-13.4673	0.2184	0.41116	0.31246	0.27638	743	-11.2059	-13.1775	2.12151	-11.056	-0.14989	0.00169	0.03852	0.95979
744	-16.7714	-16.424	-0.56443	-16.9884	0.217	0.74752	0.18734	0.06514	744	-13.724	-12.0398	-1.42293	-13.4627	-0.2613	0.41067	0.31244	0.27689	744	-11.1025	-13.1774	2.12199	-11.0554	-0.04708	0.00168	0.03832	0.96001
745	-17.2942	-16.4184	-0.56574	-16.9841	-0.31007	0.74723	0.18748	0.06529	745	-13.2569	-12.0326	-1.42555	-13.4581	0.20121	0.41018	0.31242	0.2774	745	-11.1765	-13.1773	2.12247	-11.0548	-0.12167	0.00166	0.03811	0.96023
746	-17.0016	-16.4128	-0.56704	-16.9798	-0.02175	0.74694	0.18763	0.06544	746	-13.4385	-12.0253	-1.42817	-13.4535	0.01502	0.40969	0.31241	0.2779	746	-11.0559	-13.1772	2.12295	-11.0542	-0.00166	0.00165	0.03791	0.96044
747	-17.1888	-16.4072	-0.56835	-16.9756	-0.21322	0.74664	0.18777	0.06559	747	-13.4484	-12.0182	-1.43078	-13.4489	0.00054	0.4092	0.31239	0.27841	747	-11.197	-13.1771	2.12342	-11.0537	-0.14334	0.00163	0.03771	0.96066
748	-17.1152	-16.4017	-0.56965	-16.9713	-0.14388	0.74635	0.18791	0.06574	748	-13.3958	-12.011	-1.4334	-13.4444	0.04857	0.40871	0.31237	0.27892	748	-10.7423	-13.177	2.1239	-11.0531	0.31078	0.00162	0.03751	0.96087
749	-17.1906	-16.3961	-0.57096	-16.9671	-0.22355	0.74606	0.18805	0.06589	749	-13.3233	-12.0038	-1.43601	-13.4398	0.11651	0.40822	0.31235	0.27943	749	-10.923	-13.1769	2.12437	-11.0525	0.1295	0.0016	0.03731	0.96108
750	-16.9187	-16.3905	-0.57227	-16.9628	0.04409	0.74577	0.18819	0.06604	750	-13.8593	-11.9966	-1.43863	-13.4353	-0.42404	0.40773	0.31233	0.27994	750	-10.9379	-13.1768	2.12483	-11.0519	0.11403	0.00159	0.03712	0.96129
751	-17.3863	-16.3849	-0.57358	-16.9585	-0.42776	0.74548	0.18833	0.06619	751	-13.4844	-11.9895	-1.44124	-13.4307	-0.05368	0.40725	0.3123	0.28045	751	-11.2422	-13.1767	2.1253	-11.0513	-0.19085	0.00158	0.03692	0.9615
752	-16.8561	-16.3794	-0.57489	-16.9543	0.09818	0.74518	0.18847	0.06635	752	-13.1878	-11.9823	-1.44386	-13.4262	0.23838	0.40676	0.31228	0.28096	752	-11.3167	-13.1766	2.12576	-11.0508	-0.26591	0.00156	0.03672	0.96171
753	-17.287	-16.3738	-0.57621	-16.95	-0.33697	0.74489	0.18861	0.0665	753	-12.8743	-11.9752	-1.44647	-13.4216	0.54735	0.40627	0.31226	0.28147	753	-11.2243	-13.1764	2.12622	-11.0502	-0.17408	0.00155	0.03653	0.96192
754	-17.193	-16.3683	-0.57752	-16.9458	-0.24722	0.7446	0.18875	0.06665	754	-13.4048	-11.968	-1.44909	-13.4171	0.01234	0.40579	0.31224	0.28198	754	-10.4568	-13.1763	2.12667	-11.0497	0.59286	0.00154	0.03634	0.96213
755	-17.0031	-16.3627	-0.57883	-16.9415	-0.06156	0.74431	0.18889	0.0668	755	-13.4485	-11.9609	-1.4517	-13.4126	-0.03588	0.4053	0.31221	0.28248	755	-11.0158	-13.1762	2.12713	-11.0491	0.03331	0.00152	0.03614	0.96233
756	-17.3771	-16.3572	-0.58015	-16.9373	-0.4398	0.74402	0.18903	0.06695	756	-13.1709	-11.9538	-1.45432	-13.4081	0.23722	0.40482	0.31219	0.28299	756	-11.0993	-13.1761	2.12758	-11.0486	-0.05075	0.00151	0.03595	0.96254
757	-16.9246	-16.3516	-0.58146	-16.9331	0.00846	0.74373	0.18917	0.0671	757	-13.2651	-11.9467	-1.45693	-13.4036	0.13853	0.40433	0.31216	0.2835	757	-11.1494	-13.176	2.12803	-11.048	-0.1014	0.0015	0.03576	0.96274
758	-16.9859	-16.346	-0.58278	-16.9288	-0.05708	0.74344	0.18931	0.06726	758	-13.2318	-11.9396	-1.45954	-13.3991	0.16734	0.40385	0.31214	0.28401	758	-11.3563	-13.1759	2.12848	-11.0474	-0.30885	0.00149	0.03557	0.96294
759	-17.1489	-16.3405	-0.5841	-16.9246	-0.22431	0.74315	0.18944	0.06741	759	-13.1031	-11.9325	-1.46216	-13.3947	0.29157	0.40337	0.31211	0.28452	759	-11.3715	-13.1758	2.12892	-11.0469	-0.32459	0.00147	0.03538	0.96314
760	-17.0532	-16.3349	-0.58542	-16.9204	-0.13284	0.74286	0.18958	0.06756	760	-13.3639	-11.9254	-1.46477	-13.3902	0.0263	0.40289	0.31209	0.28503	760	-11.2537	-13.1757	2.12936	-11.0464	-0.20733	0.00146	0.0352	0.96334
761	-17.5574	-16.3294	-0.58674	-16.9161	-0.64126	0.74257	0.18972	0.06771	761	-13.5443	-11.9184	-1.46738	-13.3857	-0.15856	0.4024	0.31206	0.28554	761	-11.1681	-13.1756	2.1298	-11.0458	-0.12227	0.00145	0.03501	0.96354
762	-17.0723	-16.3239	-0.58806	-16.9119	-0.16038	0.74228	0.18986	0.06786	762	-13.154	-11.9113	-1.47	-13.3813	0.22728	0.40192	0.31203	0.28604	762	-11.4147	-13.1755	2.13024	-11.0453	-0.3694	0.00144	0.03482	0.96374
763	-17.0973	-16.3183	-0.58938	-16.9077	-0.1896	0.74199	0.19	0.06802	763	-13.3375	-11.9042	-1.47261	-13.3768	0.03934	0.40144	0.312	0.28655	763	-11.3093	-13.1754	2.13068	-11.0448	-0.26453	0.00142	0.03464	0.96394
764	-16.793	-16.3128	-0.5907	-16.9035	0.11048	0.7417	0.19013	0.06817	764	-13.1579	-11.8972	-1.47522	-13.3724	0.2145	0.40096	0.31198	0.28706	764	-11.1513	-13.1753	2.13111	-11.0442	-0.10706	0.00141	0.03446	0.96413
765	-17.016	-16.3072	-0.59203	-16.8993	-0.11673	0.74141	0.19027	0.06832	765	-13.5372	-11.8901	-1.47783	-13.368	-0.16923	0.40048	0.31195	0.28757	765	-11.4613	-13.1753	2.13154	-11.0437	-0.41759	0.0014	0.03427	0.96433
766	-17.069	-16.3017	-0.59335	-16.8951	-0.17394	0.74112	0.19041	0.06848	766	-13.1304	-11.8831	-1.48044	-13.3636	0.23315	0.40001	0.31192	0.28808	766	-11.3717	-13.1752	2.13197	-11.0432	-0.32851	0.00139	0.03409	0.96452
767	-16.8073	-16.2962	-0.59468	-16.8909	0.08355	0.74083	0.19055	0.06863	767	-12.9897	-11.8761	-1.48306	-13.3591	0.36944	0.39953	0.31189	0.28859	767	-10.7541	-13.1751	2.1324	-11.0427	0.28857	0.00137	0.03391	0.96472
768	-16.9328	-16.2906	-0.596	-16.8866	-0.04615	0.74054	0.19068	0.06878	768	-13.0593	-11.8691	-1.48567	-13.3547	0.29544	0.39905	0.31186	0.28909	768	-10.8138	-13.175	2.13282	-11.0422	0.22836	0.00136	0.03373	0.96491
769	-16.9367	-16.2851	-0.59733	-16.8824	-0.05426	0.74025	0.19082	0.06893	769	-13.3929	-11.8621	-1.48828	-13.3503	-0.04256	0.39857	0.31183	0.2896	769	-11.0333	-13.1749	2.13324	-11.0417	0.00834	0.00135	0.03355	0.9651
770	-16.8876	-16.2796	-0.59866	-16.8782	-0.00935	0.73996	0.19095	0.06909	770	-13.4659	-11.8551	-1.49089	-13.346	-0.11994	0.3981	0.31179	0.29011	770	-11.0045	-13.1748	2.13366	-11.0411	0.03663	0.00134	0.03337	0.96529
771	-17.0463	-16.2741	-0.59999	-16.874	-0.17225	0.73967	0.19109	0.06924	771	-13.3495	-11.8481	-1.4935	-13.3416	-0.00792	0.39762	0.31176	0.29062	771	-10.8966	-13.1747	2.13408	-11.0406	0.14403	0.00133	0.03319	0.96548
772	-17.2184	-16.2685	-0.60132	-16.8699	-0.34854	0.73938	0.19123	0.0694	772	-13.1979	-11.8411	-1.49611	-13.3372	0.13931	0.39714	0.31173	0.29113	772	-11.358	-13.1746	2.1345	-11.0401	-0.31788	0.00132	0.03302	0.96566
773	-17.0899	-16.263	-0.60265	-16.8657	-0.22423	0.73909	0.19136	0.06955	773	-12.9456	-11.8341	-1.49872	-13.3328	0.38724	0.39667	0.3117	0.29163	773	-10.9038	-13.1745	2.13491	-11.0396	0.13582	0.00131	0.03284	0.96585
774	-16.7359	-16.2575	-0.60398	-16.8615	0.12559	0.7388	0.1915	0.0697	774	-13.0976	-11.8272	-1.50133	-13.3285	0.23089	0.3962	0.31166	0.29214	774	-11.0369	-13.1744	2.13532	-11.0391	0.00222	0.00129	0.03267	0.96604
775	-17.2303	-16.252	-0.60532	-16.8573	-0.37299	0.73851	0.19163	0.06986	775	-12.9717	-11.8202	-1.50394	-13.3241	0.35244	0.39572	0.31163	0.29265	775	-11.0982	-13.1744	2.13573	-11.0386	-0.05957	0.00128	0.03249	0.96622
776	-17.1242	-16.2465	-0.60665	-16.8531	-0.27107	0.73822	0.19177	0.07001	776	-13.2233	-11.8133	-1.50655	-13.3198	0.0965	0.39525	0.31159	0.29316	776	-11.2723	-13.1743	2.13613	-11.0381	-0.23416	0.00127	0.03232	0.96641
777	-16.6989	-16.241	-0.60799	-16.849	0.15005	0.73793	0.1919	0.07016	777	-13.3972	-11.8063	-1.50916	-13.3155	-0.08173	0.39478	0.31156	0.29366	777	-10.861	-13.1742	2.13654	-11.0376	0.17665	0.00126	0.03215	0.96659
778	-17.2745	-16.2355	-0.60932	-16.8448	-0.42972	0.73765	0.19204	0.07032	778	-13.1326	-11.7994	-1.51177	-13.3111	0.17855	0.3943	0.31152	0.29417	778	-11.4798	-13.1741	2.13694	-11.0372	-0.44264	0.00125	0.03198	0.96677
779	-16.6569	-16.2299	-0.61066	-16.8406	0.18371	0.73736	0.19217	0.07047	779	-13.2619	-11.7925	-1.51437	-13.3068	0.04493	0.39383	0.31149	0.29468	779	-11.2045	-13.174	2.13734	-11.0367	-0.16782	0.00124	0.03181	0.96695
780	-17.0707	-16.2244	-0.612	-16.8364	-0.23426	0.73707	0.1923	0.07063	780	-13.2855	-11.7855	-1.51698	-13.3025	0.01703	0.39336	0.31145	0.29519	780	-11.2977	-13.1739	2.13774	-11.0362	-0.2615	0.00123	0.03164	0.96713
781	-17.0792	-16.2189	-0.61334	-16.8323	-0.24692	0.73678	0.19244	0.07078	781	-13.1795	-11.7786	-1.51959	-13.2982	0.11873	0.39289	0.31141	0.29569	781	-11.1678	-13.1738	2.13813	-11.0357	-0.13208	0.00122	0.03147	0.96731
782	-16.6265	-16.2134	-0.61468	-16.8281	0.20162	0.73649	0.19257	0.07094	782	-12.8773	-11.7717	-1.5222	-13.2939	0.41664	0.39242	0.31138	0.2962	782	-11.4768	-13.1738	2.13853	-11.0352	-0.44156	0.00121	0.0313	0.96749
783	-16.7412	-16.2079	-0.61602	-16.824	0.08276	0.7362	0.1927	0.07109	783	-13.0288	-11.7648	-1.5248	-13.2896	0.26085	0.39195	0.31134	0.29671	783	-11.3712	-13.1737	2.13892	-11.0348	-0.33643	0.0012	0.03114	0.96767
784	-17.0997	-16.2024	-0.61736	-16.8198	-0.27989	0.73592	0.19284	0.07125	784	-12.9806	-11.758	-1.52741	-13.2854	0.30478	0.39148	0.3113	0.29722	784	-11.0356	-13.1736	2.13931	-11.0343	-0.0013	0.00119	0.03097	0.96784
785	-17.1931	-16.197	-0.6187	-16.8157	-0.37745	0.73563	0.19297	0.0714	785	-13.1407	-11.7511	-1.53002	-13.2811	0.14041	0.39102	0.31126	0.29772	785	-11.133	-13.1735	2.13969	-11.0338	-0.09916	0.00118	0.03081	0.96802
786	-16.762	-16.1915	-0.62004	-16.8115	0.04951	0.73534	0.1931	0.07156	786	-13.3747	-11.7442	-1.53262	-13.2768	-0.09785	0.39055	0.31122	0.29823	786	-10.855	-13.1735	2.14008	-11.0334	0.17837	0.00117	0.03064	0.96819
787	-17.1626	-16.186	-0.62139	-16.8074	-0.35524	0.73505	0.19324	0.07171	787	-12.8725	-11.7374	-1.53523	-13.2726	0.4001	0.39008	0.31118	0.29874	787	-10.803	-13.1734	2.14046	-11.0329	0.22991	0.00116	0.03048	0.96836
788	-16.7709	-16.1805	-0.62273	-16.8032	0.03232	0.73477	0.19337	0.07187	788	-13.651	-11.7305	-1.53783	-13.2683	-0.38264	0.38962	0.31114	0.29924	788	-10.7646	-13.1733	2.14084	-11.0325	0.26785	0.00115	0.03032	0.96854
789	-16.9838	-16.175	-0.62408	-16.7991	-0.18472	0.73448	0.1935	0.07202	789	-13.0384	-11.7237	-1.54044	-13.2641	0.22572	0.38915	0.3111	0.29975	789	-11.4842	-13.1732	2.14122	-11.032	-0.4522	0.00114	0.03015	0.96871
790	-16.9495	-16.1695	-0.62543	-16.795	-0.15456	0.73419	0.19363	0.07218	790	-13.1191	-11.7169	-1.54304	-13.2599	0.14079	0.38868	0.31106	0.30026	790	-11.5951	-13.1731	2.1416	-11.0315	-0.56356	0.00113	0.02999	0.96888
791	-16.5984	-16.164	-0.62678	-16.7908	0.19241	0.7339	0.19376	0.07233	791	-13.2329	-11.71	-1.54565	-13.2557	0.02277	0.38822	0.31101	0.30077	791	-10.6211	-13.1731	2.14198	-11.0311	0.40999	0.00112	0.02983	0.96905
792	-17.2083	-16.1586	-0.62812	-16.7867	-0.42162	0.73362	0.19389	0.07249	792	-13.3593	-11.7032	-1.54825	-13.2515	-0.10784	0.38776	0.31097	0.30127	792	-10.9388	-13.173	2.14235	-11.0306	0.09185	0.00111	0.02967	0.96922
793	-16.9486	-16.1531	-0.62947	-16.7826	-0.16605	0.73333	0.19403	0.07264	793	-13.0639	-11.6964	-1.55086	-13.2473	0.18336	0.38729	0.31093	0.30178	793	-10.5514	-13.1729	2.14272	-11.0302	0.4788	0.0011	0.02951	0.96939
794	-17.3583	-16.1476	-0.63082	-16.7784	-0.57987	0.73304	0.19416	0.0728	794	-13.0704	-11.6896	-1.55346	-13.2431	0.17266	0.38683	0.31089	0.30229	794	-10.9004	-13.1729	2.14309	-11.0298	0.12936	0.00109	0.02936	0.96955
795	-16.7764	-16.1421	-0.63218	-16.7743	-0.00209	0.73276	0.19429	0.07296	795	-13.0258	-11.6828	-1.55606	-13.2389	0.21307	0.38637	0.31084	0.30279	795	-10.8266	-13.1728	2.14346	-11.0293	0.20272	0.00108	0.0292	0.96972
796	-16.9062	-16.1367	-0.63353	-16.7702	-0.13601	0.73247	0.19442	0.07311	796	-13.004	-11.676	-1.55866	-13.2347	0.23069	0.38591	0.3108	0.3033	796	-10.7945	-13.1727	2.14382	-11.0289	0.23438	0.00107	0.02904	0.96988
797	-16.7921	-16.1312	-0.63488	-16.7661	-0.02602	0.73218	0.19455	0.07327	797	-12.9335	-11.6692	-1.56127	-13.2305	0.29701	0.38544	0.31075	0.3038	797	-10.9807	-13.1726	2.14418	-11.0284	0.04775	0.00106	0.02889	0.97005
798	-16.5491	-16.1257	-0.63624	-16.762	0.21287	0.7319	0.19468	0.07342	798	-12.8582	-11.6625	-1.56387	-13.2264	0.36815	0.38498	0.31071	0.30431	798	-10.7654	-13.1726	2.14455	-11.028	0.26261	0.00105	0.02874	0.97021
799	-17.0352	-16.1203	-0.63759	-16.7579	-0.27734	0.73161	0.19481	0.07358	799	-13.0459	-11.6557	-1.56647	-13.2222	0.17629	0.38452	0.31066	0.30482	799	-11.2832	-13.1725	2.14491	-11.0276	-0.25562	0.00104	0.02858	0.97037
800	-16.6453	-16.1148	-0.63895	-16.7538	0.10845	0.73133	0.19494	0.07374	800	-13.0592	-11.649	-1.56907	-13.218	0.15884	0.38406	0.31061	0.30532	800	-11.4695	-13.1724	2.14526	-11.0272	-0.44234	0.00104	0.02843	0.97054
801	-17.0591	-16.1093	-0.64031	-16.7496	-0.30945	0.73104	0.19507	0.07389	801	-12.848	-11.6422	-1.57167	-13.2139	0.3659	0.3836	0.31057	0.30583	801	-11.3382	-13.1723	2.14562	-11.0267	-0.31147	0.00103	0.02828	0.9707
802	-17.0089	-16.1039	-0.64166	-16.7456	-0.26335	0.73075	0.1952	0.07405	802	-13.2956	-11.6355	-1.57427	-13.2098	-0.08584	0.38315	0.31052	0.30633	802	-11.1279	-13.1723	2.14597	-11.0263	-0.10159	0.00102	0.02813	0.97086
803	-16.9417	-16.0984	-0.64302	-16.7415	-0.20025	0.73047	0.19532	0.07421	803	-13.0758	-11.6288	-1.57687	-13.2056	0.12984	0.38269	0.31047	0.30684	803	-11.2073	-13.1722	2.14632	-11.0259	-0.18141	0.00101	0.02798	0.97102
804	-16.7471	-16.093	-0.64438	-16.7374	-0.00974	0.73018	0.19545	0.07436	804	-13.1677	-11.622	-1.57947	-13.2015	0.03382	0.38223	0.31042	0.30735	804	-11.2983	-13.1722	2.14667	-11.0255	-0.27283	0.001	0.02783	0.97117
805	-17.229	-16.0875	-0.64574	-16.7333	-0.49573	0.7299	0.19558	0.07452	805	-13.4384	-11.6153	-1.58207	-13.1974	-0.241	0.38177	0.31037	0.30785	805	-10.8531	-13.1721	2.14702	-11.0251	0.17196	0.00099	0.02768	0.97133
806	-16.8754	-16.0821	-0.64711	-16.7292	-0.14622	0.72961	0.19571	0.07468	806	-13.2477	-11.6086	-1.58467	-13.1933	-0.0544	0.38132	0.31033	0.30836	806	-11.0849	-13.172	2.14737	-11.0246	-0.06025	0.00098	0.02753	0.97149
807	-16.9134	-16.0766	-0.64847	-16.7251	-0.1883	0.72933	0.19584	0.07484	807	-13.3205	-11.6019	-1.58727	-13.1892	-0.1313	0.38086	0.31028	0.30886	807	-11.2156	-13.172	2.14771	-11.0242	-0.19136	0.00097	0.02738	0.97164
808	-16.6249	-16.0712	-0.64983	-16.721	0.09612	0.72904	0.19597	0.07499	808	-13.1126	-11.5953	-1.58986	-13.1851	0.07251	0.38041	0.31023	0.30937	808	-10.5724	-13.1719	2.14805	-11.0238	0.45143	0.00097	0.02723	0.9718
809	-17.2694	-16.0657	-0.6512	-16.7169	-0.55246	0.72876	0.19609	0.07515	809	-13.0361	-11.5886	-1.59246	-13.181	0.14493	0.37995	0.31017	0.30987	809	-10.8744	-13.1718	2.14839	-11.0234	0.14902	0.00096	0.02709	0.97195
810	-17.0667	-16.0603	-0.65256	-16.7129	-0.35383	0.72847	0.19622	0.07531	810	-12.7419	-11.5819	-1.59506	-13.177	0.43506	0.3795	0.31012	0.31038	810	-10.8769	-13.1717	2.14873	-11.023	0.14612	0.00095	0.02694	0.97211
811	-16.7084	-16.0549	-0.65393	-16.7088	0.00039	0.72819	0.19635	0.07547	811	-12.7665	-11.5752	-1.59765	-13.1729	0.40639	0.37904	0.31007	0.31089	811	-11.0377	-13.1717	2.14907	-11.0226	-0.01508	0.00094	0.0268	0.97226
812	-16.2769	-16.0494	-0.65529	-16.7047	0.42782	0.7279	0.19648	0.07562	812	-12.9318	-11.5686	-1.60025	-13.1688	0.23703	0.37859	0.31002	0.31139	812	-11.1114	-13.1716	2.14941	-11.0222	-0.08918	0.00093	0.02666	0.97241
813	-16.7548	-16.044	-0.65666	-16.7007	-0.05414	0.72762	0.1966	0.07578	813	-13.4494	-11.5619	-1.60285	-13.1648	-0.28462	0.37814	0.30997	0.3119	813	-11.0189	-13.1716	2.14974	-11.0218	0.00293	0.00093	0.02651	0.97256
814	-16.6371	-16.0386	-0.65803	-16.6966	0.05949	0.72733	0.19673	0.07594	814	-13.1784	-11.5553	-1.60544	-13.1607	-0.01767	0.37769	0.30991	0.3124	814	-11.156	-13.1715	2.15007	-11.0214	-0.13457	0.00092	0.02637	0.97271
815	-16.7091	-16.0331	-0.6594	-16.6925	-0.01657	0.72705	0.19685	0.0761	815	-13.1953	-11.5487	-1.60804	-13.1567	-0.0386	0.37723	0.30986	0.31291	815	-10.5994	-13.1714	2.1504	-11.021	0.42164	0.00091	0.02623	0.97286
816	-17.1223	-16.0277	-0.66077	-16.6885	-0.43382	0.72676	0.19698	0.07626	816	-12.8287	-11.542	-1.61063	-13.1527	0.32397	0.37678	0.30981	0.31341	816	-11.1706	-13.1714	2.15073	-11.0206	-0.14995	0.0009	0.02609	0.97301
817	-16.6836	-16.0223	-0.66214	-16.6844	0.00082	0.72648	0.19711	0.07641	817	-12.9678	-11.5354	-1.61322	-13.1486	0.18085	0.37633	0.30975	0.31391	817	-11.4519	-13.1713	2.15105	-11.0203	-0.43163	0.00089	0.02595	0.97316
818	-16.6472	-16.0169	-0.66351	-16.6804	0.03317	0.72619	0.19723	0.07657	818	-12.837	-11.5288	-1.61582	-13.1446	0.30763	0.37588	0.3097	0.31442	818	-11.0503	-13.1713	2.15138	-11.0199	-0.03042	0.00089	0.02581	0.9733
819	-16.589	-16.0114	-0.66489	-16.6763	0.08732	0.72591	0.19736	0.07673	819	-13.2628	-11.5222	-1.61841	-13.1406	-0.12217	0.37543	0.30964	0.31492	819	-11.4517	-13.1712	2.1517	-11.0195	-0.4322	0.00088	0.02567	0.97345
820	-16.5305	-16.006	-0.66626	-16.6723	0.14178	0.72563	0.19748	0.07689	820	-13.2073	-11.5156	-1.621	-13.1366	-0.07067	0.37498	0.30959	0.31543	820	-10.8673	-13.1711	2.15202	-11.0191	0.15182	0.00087	0.02553	0.97359
821	-16.5985	-16.0006	-0.66764	-16.6682	0.06974	0.72534	0.19761	0.07705	821	-12.2851	-11.509	-1.6236	-13.1326	0.84753	0.37454	0.30953	0.31593	821	-10.7663	-13.1711	2.15234	-11.0187	0.25244	0.00086	0.0254	0.97374
822	-16.9186	-15.9952	-0.66901	-16.6642	-0.2544	0.72506	0.19773	0.07721	822	-12.9232	-11.5025	-1.62619	-13.1286	0.20545	0.37409	0.30947	0.31644	822	-11.1302	-13.171	2.15266	-11.0184	-0.11183	0.00086	0.02526	0.97388
823	-17.037	-15.9898	-0.67039	-16.6602	-0.37684	0.72478	0.19786	0.07737	823	-13.2396	-11.4959	-1.62878	-13.1247	-0.11493	0.37364	0.30942	0.31694	823	-10.8273	-13.171	2.15298	-11.018	0.19069	0.00085	0.02513	0.97403
824	-17.0251	-15.9844	-0.67177	-16.6561	-0.36897	0.72449	0.19798	0.07752	824	-13.1541	-11.4893	-1.63137	-13.1207	-0.0334	0.37319	0.30936	0.31745	824	-10.958	-13.1709	2.15329	-11.0176	0.05962	0.00084	0.02499	0.97417
825	-16.5835	-15.9789	-0.67314	-16.6521	0.0686	0.72421	0.19811	0.07768	825	-13.0006	-11.4828	-1.63396	-13.1167	0.11614	0.37275	0.3093	0.31795	825	-11.0752	-13.1709	2.1536	-11.0173	-0.05795	0.00084	0.02486	0.97431
826	-16.9276	-15.9735	-0.67452	-16.6481	-0.27953	0.72393	0.19823	0.07784	826	-12.7153	-11.4762	-1.63655	-13.1128	0.39749	0.3723	0.30924	0.31845	826	-11.3702	-13.1708	2.15391	-11.0169	-0.35331	0.00083	0.02472	0.97445
827	-16.5309	-15.9681	-0.6759	-16.644	0.11315	0.72364	0.19835	0.078	827	-13.1118	-11.4697	-1.63914	-13.1088	-0.00296	0.37186	0.30919	0.31896	827	-11.1424	-13.1707	2.15422	-11.0165	-0.12588	0.00082	0.02459	0.97459
828	-16.6057	-15.9627	-0.67728	-16.64	0.03433	0.72336	0.19848	0.07816	828	-13.1696	-11.4632	-1.64173	-13.1049	-0.0647	0.37141	0.30913	0.31946	828	-10.7726	-13.1707	2.15453	-11.0162	0.24356	0.00081	0.02446	0.97473
829	-16.9361	-15.9573	-0.67867	-16.636	-0.30009	0.72308	0.1986	0.07832	829	-12.9348	-11.4566	-1.64431	-13.101	0.16616	0.37097	0.30907	0.31996	829	-11.0756	-13.1706	2.15484	-11.0158	-0.0598	0.00081	0.02433	0.97487
830	-17.0018	-15.9519	-0.68005	-16.632	-0.36981	0.72279	0.19872	0.07848	830	-12.9939	-11.4501	-1.6469	-13.097	0.10314	0.37053	0.30901	0.32047	830	-10.9403	-13.1706	2.15514	-11.0154	0.07514	0.0008	0.0242	0.975
831	-16.7248	-15.9466	-0.68143	-16.628	-0.09682	0.72251	0.19885	0.07864	831	-13.2353	-11.4436	-1.64949	-13.0931	-0.14218	0.37008	0.30895	0.32097	831	-10.9403	-13.1705	2.15544	-11.0151	0.07479	0.00079	0.02407	0.97514
832	-16.6237	-15.9412	-0.68282	-16.624	0.00027	0.72223	0.19897	0.0788	832	-12.6978	-11.4371	-1.65207	-13.0892	0.39141	0.36964	0.30889	0.32147	832	-11.3334	-13.1705	2.15574	-11.0147	-0.31867	0.00079	0.02394	0.97528
833	-16.4257	-15.9358	-0.6842	-16.62	0.19426	0.72195	0.19909	0.07896	833	-13.3583	-11.4306	-1.65466	-13.0853	-0.273	0.3692	0.30882	0.32198	833	-10.6932	-13.1704	2.15604	-11.0144	0.32118	0.00078	0.02381	0.97541
834	-16.377	-15.9304	-0.68559	-16.616	0.23896	0.72166	0.19922	0.07912	834	-12.8791	-11.4242	-1.65725	-13.0814	0.20231	0.36876	0.30876	0.32248	834	-11.0117	-13.1704	2.15634	-11.014	0.00233	0.00077	0.02368	0.97555
835	-16.6646	-15.925	-0.68697	-16.612	-0.05264	0.72138	0.19934	0.07928	835	-12.8161	-11.4177	-1.65983	-13.0775	0.26142	0.36832	0.3087	0.32298	835	-10.7615	-13.1703	2.15664	-11.0137	0.25218	0.00077	0.02355	0.97568
836	-16.5973	-15.9196	-0.68836	-16.608	0.01066	0.7211	0.19946	0.07944	836	-12.7863	-11.4112	-1.66242	-13.0736	0.28734	0.36788	0.30864	0.32349	836	-10.7536	-13.1703	2.15693	-11.0133	0.25974	0.00076	0.02343	0.97581
837	-16.7813	-15.9142	-0.68975	-16.604	-0.17733	0.72082	0.19958	0.0796	837	-12.8033	-11.4048	-1.665	-13.0698	0.26646	0.36744	0.30857	0.32399	837	-11.0725	-13.1702	2.15722	-11.013	-0.05951	0.00075	0.0233	0.97595
838	-16.9722	-15.9088	-0.69114	-16.6	-0.37222	0.72054	0.1997	0.07976	838	-13.0763	-11.3983	-1.66758	-13.0659	-0.01041	0.367	0.30851	0.32449	838	-10.9927	-13.1702	2.15752	-11.0127	0.01995	0.00075	0.02317	0.97608
839	-16.574	-15.9035	-0.69253	-16.596	0.02199	0.72025	0.19982	0.07992	839	-13.1441	-11.3919	-1.67017	-13.062	-0.08207	0.36656	0.30845	0.32499	839	-10.7383	-13.1701	2.1578	-11.0123	0.27401	0.00074	0.02305	0.97621
840	-16.7138	-15.8981	-0.69392	-16.592	-0.1218	0.71997	0.19995	0.08008	840	-13.0834	-11.3854	-1.67275	-13.0582	-0.02522	0.36612	0.30838	0.3255	840	-11.1411	-13.1701	2.15809	-11.012	-0.12912	0.00073	0.02293	0.97634
841	-16.6152	-15.8927	-0.69531	-16.588	-0.02718	0.71969	0.20007	0.08024	841	-12.483	-11.379	-1.67533	-13.0543	0.57133	0.36568	0.30832	0.326	841	-11.0138	-13.17	2.15838	-11.0116	-0.00216	0.00073	0.0228	0.97647
842	-16.5753	-15.8873	-0.69671	-16.584	0.00874	0.71941	0.20019	0.0804	842	-13.1583	-11.3726	-1.67791	-13.0505	-0.10781	0.36524	0.30825	0.3265	842	-11.0697	-13.17	2.15867	-11.0113	-0.05839	0.00072	0.02268	0.9766
843	-17.0032	-15.882	-0.6981	-16.5801	-0.42314	0.71913	0.20031	0.08056	843	-12.6626	-11.3662	-1.68049	-13.0467	0.38406	0.36481	0.30819	0.327	843	-11.0918	-13.1699	2.15895	-11.011	-0.08083	0.00072	0.02256	0.97673
844	-16.751	-15.8766	-0.69949	-16.5761	-0.17491	0.71885	0.20043	0.08073	844	-12.9068	-11.3598	-1.68307	-13.0428	0.13604	0.36437	0.30812	0.32751	844	-11.0852	-13.1699	2.15923	-11.0106	-0.07456	0.00071	0.02244	0.97686
845	-16.5379	-15.8712	-0.70089	-16.5721	0.03422	0.71857	0.20055	0.08089	845	-13.1641	-11.3534	-1.68565	-13.039	-0.12508	0.36394	0.30806	0.32801	845	-11.0608	-13.1698	2.15951	-11.0103	-0.05048	0.0007	0.02231	0.97698
846	-17.0965	-15.8659	-0.70229	-16.5681	-0.52835	0.71829	0.20067	0.08105	846	-13.2744	-11.347	-1.68823	-13.0352	-0.23919	0.3635	0.30799	0.32851	846	-10.7224	-13.1698	2.15979	-11.01	0.28759	0.0007	0.02219	0.97711
847	-16.9564	-15.8605	-0.70368	-16.5642	-0.39222	0.718	0.20079	0.08121	847	-12.9058	-11.3406	-1.69081	-13.0314	0.1256	0.36307	0.30792	0.32901	847	-10.9416	-13.1697	2.16007	-11.0097	0.06807	0.00069	0.02207	0.97723
848	-16.7528	-15.8551	-0.70508	-16.5602	-0.19258	0.71772	0.20091	0.08137	848	-13.087	-11.3342	-1.69339	-13.0276	-0.05939	0.36263	0.30785	0.32951	848	-10.7008	-13.1697	2.16034	-11.0093	0.30854	0.00069	0.02196	0.97736
849	-16.8097	-15.8498	-0.70648	-16.5563	-0.25344	0.71744	0.20103	0.08153	849	-12.7466	-11.3278	-1.69597	-13.0238	0.27722	0.3622	0.30779	0.33002	849	-11.0455	-13.1696	2.16062	-11.009	-0.03648	0.00068	0.02184	0.97748
850	-17.0032	-15.8444	-0.70788	-16.5523	-0.45089	0.71716	0.20114	0.08169	850	-13.0538	-11.3215	-1.69854	-13.02	-0.03377	0.36177	0.30772	0.33052	850	-11.3313	-13.1696	2.16089	-11.0087	-0.3226	0.00067	0.02172	0.97761
851	-16.6168	-15.8391	-0.70928	-16.5483	-0.06845	0.71688	0.20126	0.08185	851	-12.4605	-11.3151	-1.70112	-13.0163	0.55576	0.36133	0.30765	0.33102	851	-11.3396	-13.1695	2.16116	-11.0084	-0.33121	0.00067	0.0216	0.97773
852	-16.757	-15.8337	-0.71068	-16.5444	-0.2126	0.7166	0.20138	0.08202	852	-13.0576	-11.3088	-1.70369	-13.0125	-0.04511	0.3609	0.30758	0.33152	852	-10.7752	-13.1695	2.16143	-11.0081	0.23287	0.00066	0.02149	0.97785
853	-16.631	-15.8284	-0.71208	-16.5404	-0.09055	0.71632	0.2015	0.08218	853	-12.8174	-11.3025	-1.70627	-13.0087	0.19133	0.36047	0.30751	0.33202	853	-10.9696	-13.1695	2.1617	-11.0078	0.03816	0.00066	0.02137	0.97797
854	-16.5306	-15.823	-0.71349	-16.5365	0.00591	0.71604	0.20162	0.08234	854	-12.8148	-11.2961	-1.70884	-13.005	0.19017	0.36004	0.30744	0.33252	854	-11.0422	-13.1694	2.16197	-11.0075	-0.03475	0.00065	0.02125	0.97809
855	-17.0104	-15.8177	-0.71489	-16.5326	-0.47783	0.71576	0.20174	0.0825	855	-12.8915	-11.2898	-1.71142	-13.0012	0.10973	0.35961	0.30737	0.33302	855	-11.323	-13.1694	2.16224	-11.0071	-0.31586	0.00065	0.02114	0.97821
856	-16.6944	-15.8123	-0.71629	-16.5286	-0.16577	0.71548	0.20185	0.08266	856	-12.9192	-11.2835	-1.71399	-12.9975	0.07828	0.35918	0.3073	0.33352	856	-11.2767	-13.1693	2.1625	-11.0068	-0.26987	0.00064	0.02103	0.97833
857	-16.8784	-15.807	-0.7177	-16.5247	-0.35371	0.7152	0.20197	0.08283	857	-13.1198	-11.2772	-1.71656	-12.9937	-0.12605	0.35875	0.30723	0.33402	857	-11.3736	-13.1693	2.16276	-11.0065	-0.36707	0.00063	0.02091	0.97845
858	-16.7518	-15.8017	-0.7191	-16.5207	-0.23104	0.71492	0.20209	0.08299	858	-13.116	-11.2709	-1.71914	-12.99	-0.12598	0.35832	0.30716	0.33452	858	-11.0568	-13.1692	2.16302	-11.0062	-0.05058	0.00063	0.0208	0.97857
859	-16.4247	-15.7963	-0.72051	-16.5168	0.09213	0.71464	0.20221	0.08315	859	-12.5753	-11.2646	-1.72171	-12.9863	0.411	0.35789	0.30708	0.33502	859	-11.0808	-13.1692	2.16328	-11.0059	-0.07488	0.00062	0.02069	0.97869
860	-16.3673	-15.791	-0.72192	-16.5129	0.1456	0.71436	0.20232	0.08331	860	-13.0249	-11.2583	-1.72428	-12.9826	-0.04231	0.35746	0.30701	0.33552	860	-11.7095	-13.1692	2.16354	-11.0056	-0.70388	0.00062	0.02058	0.97881
861	-16.5849	-15.7857	-0.72333	-16.509	-0.07592	0.71408	0.20244	0.08348	861	-12.7888	-11.252	-1.72685	-12.9789	0.19009	0.35704	0.30694	0.33602	861	-10.7724	-13.1691	2.1638	-11.0053	0.23292	0.00061	0.02046	0.97892
862	-16.6821	-15.7803	-0.72474	-16.5051	-0.17704	0.7138	0.20256	0.08364	862	-13.2591	-11.2458	-1.72942	-12.9752	-0.28391	0.35661	0.30686	0.33652	862	-11.4615	-13.1691	2.16406	-11.005	-0.45647	0.00061	0.02035	0.97904
863	-16.8437	-15.775	-0.72615	-16.5011	-0.34256	0.71353	0.20267	0.0838	863	-12.824	-11.2395	-1.73199	-12.9715	0.14749	0.35618	0.30679	0.33702	863	-10.9765	-13.169	2.16431	-11.0047	0.02823	0.0006	0.02024	0.97915
864	-16.6818	-15.7697	-0.72756	-16.4972	-0.18458	0.71325	0.20279	0.08396	864	-12.7793	-11.2332	-1.73456	-12.9678	0.18851	0.35576	0.30672	0.33752	864	-11.1386	-13.169	2.16456	-11.0044	-0.13416	0.0006	0.02013	0.97927
865	-16.6241	-15.7643	-0.72897	-16.4933	-0.13079	0.71297	0.20291	0.08413	865	-12.645	-11.227	-1.73712	-12.9641	0.31913	0.35533	0.30664	0.33802	865	-10.7305	-13.169	2.16482	-11.0041	0.27365	0.00059	0.02003	0.97938
866	-16.4364	-15.759	-0.73038	-16.4894	0.053	0.71269	0.20302	0.08429	866	-13.2078	-11.2208	-1.73969	-12.9605	-0.24734	0.35491	0.30657	0.33852	866	-11.1491	-13.1689	2.16507	-11.0038	-0.14524	0.00059	0.01992	0.97949
867	-16.7385	-15.7537	-0.7318	-16.4855	-0.25301	0.71241	0.20314	0.08445	867	-12.7741	-11.2145	-1.74226	-12.9568	0.18269	0.35448	0.30649	0.33902	867	-11.3834	-13.1689	2.16531	-11.0036	-0.37983	0.00058	0.01981	0.97961
868	-16.4624	-15.7484	-0.73321	-16.4816	0.01919	0.71213	0.20325	0.08462	868	-12.7385	-11.2083	-1.74482	-12.9531	0.21464	0.35406	0.30642	0.33952	868	-11.0677	-13.1688	2.16556	-11.0033	-0.06442	0.00058	0.0197	0.97972
869	-16.6313	-15.7431	-0.73463	-16.4777	-0.15361	0.71185	0.20337	0.08478	869	-12.6427	-11.2021	-1.74739	-12.9495	0.30678	0.35364	0.30634	0.34002	869	-10.9807	-13.1688	2.16581	-11.003	0.0223	0.00057	0.0196	0.97983
870	-16.8525	-15.7378	-0.73604	-16.4738	-0.37871	0.71157	0.20348	0.08494	870	-12.723	-11.1959	-1.74995	-12.9458	0.22284	0.35321	0.30627	0.34052	870	-10.3232	-13.1688	2.16605	-11.0027	0.67951	0.00057	0.01949	0.97994
871	-16.4196	-15.7324	-0.73746	-16.4699	0.05029	0.7113	0.2036	0.08511	871	-13.1487	-11.1897	-1.75252	-12.9422	-0.2065	0.35279	0.30619	0.34102	871	-11.4199	-13.1687	2.1663	-11.0024	-0.41747	0.00056	0.01939	0.98005
872	-16.8661	-15.7271	-0.73888	-16.466	-0.4001	0.71102	0.20371	0.08527	872	-12.5306	-11.1835	-1.75508	-12.9386	0.40797	0.35237	0.30611	0.34152	872	-10.9511	-13.1687	2.16654	-11.0022	0.05105	0.00056	0.01928	0.98016
873	-16.591	-15.7218	-0.74029	-16.4621	-0.12889	0.71074	0.20383	0.08543	873	-12.7823	-11.1773	-1.75764	-12.9349	0.15265	0.35195	0.30603	0.34202	873	-10.8763	-13.1686	2.16678	-11.0019	0.12557	0.00055	0.01918	0.98027
874	-16.2152	-15.7165	-0.74171	-16.4582	0.24302	0.71046	0.20394	0.0856	874	-12.8671	-11.1711	-1.76021	-12.9313	0.06423	0.35153	0.30596	0.34252	874	-11.0767	-13.1686	2.16702	-11.0016	-0.0751	0.00055	0.01907	0.98038
875	-16.5191	-15.7112	-0.74313	-16.4543	-0.06476	0.71018	0.20405	0.08576	875	-12.66	-11.1649	-1.76277	-12.9277	0.26772	0.35111	0.30588	0.34301	875	-11.3492	-13.1686	2.16726	-11.0013	-0.34788	0.00054	0.01897	0.98049
876	-16.6343	-15.7059	-0.74455	-16.4505	-0.18384	0.70991	0.20417	0.08592	876	-12.5743	-11.1588	-1.76533	-12.9241	0.34982	0.35069	0.3058	0.34351	876	-10.8539	-13.1685	2.1675	-11.001	0.14715	0.00054	0.01887	0.98059
877	-16.5865	-15.7006	-0.74597	-16.4466	-0.13992	0.70963	0.20428	0.08609	877	-12.8244	-11.1526	-1.76789	-12.9205	0.09612	0.35027	0.30572	0.34401	877	-11.0169	-13.1685	2.16773	-11.0008	-0.01613	0.00053	0.01876	0.9807
878	-16.0871	-15.6953	-0.7474	-16.4427	0.3556	0.70935	0.2044	0.08625	878	-12.6834	-11.1465	-1.77045	-12.9169	0.23353	0.34985	0.30564	0.34451	878	-11.242	-13.1685	2.16797	-11.0005	-0.2415	0.00053	0.01866	0.98081
879	-16.2304	-15.69	-0.74882	-16.4388	0.20843	0.70907	0.20451	0.08642	879	-13.0723	-11.1403	-1.77301	-12.9133	-0.15896	0.34943	0.30556	0.34501	879	-10.9981	-13.1684	2.1682	-11.0002	0.00214	0.00053	0.01856	0.98091
880	-16.4953	-15.6847	-0.75024	-16.435	-0.06034	0.7088	0.20462	0.08658	880	-12.4119	-11.1342	-1.77557	-12.9098	0.49787	0.34901	0.30548	0.3455	880	-11.0704	-13.1684	2.16843	-11	-0.07043	0.00052	0.01846	0.98102
881	-16.5848	-15.6794	-0.75167	-16.4311	-0.15371	0.70852	0.20473	0.08675	881	-13.0585	-11.1281	-1.77812	-12.9062	-0.1523	0.3486	0.3054	0.346	881	-10.9834	-13.1684	2.16866	-10.9997	0.0163	0.00052	0.01836	0.98112
882	-16.4069	-15.6741	-0.75309	-16.4272	0.02033	0.70824	0.20485	0.08691	882	-12.6423	-11.122	-1.78068	-12.9026	0.26033	0.34818	0.30532	0.3465	882	-10.8961	-13.1683	2.16889	-10.9994	0.10334	0.00051	0.01826	0.98123
883	-16.4944	-15.6689	-0.75452	-16.4234	-0.07103	0.70797	0.20496	0.08708	883	-12.7688	-11.1158	-1.78324	-12.8991	0.13028	0.34776	0.30524	0.347	883	-11.211	-13.1683	2.16912	-10.9992	-0.21182	0.00051	0.01816	0.98133
884	-16.6932	-15.6636	-0.75595	-16.4195	-0.27369	0.70769	0.20507	0.08724	884	-12.7567	-11.1097	-1.78579	-12.8955	0.13882	0.34735	0.30516	0.34749	884	-11.2355	-13.1683	2.16935	-10.9989	-0.23658	0.0005	0.01806	0.98143
885	-16.5898	-15.6583	-0.75737	-16.4156	-0.17414	0.70741	0.20518	0.0874	885	-12.7989	-11.1036	-1.78835	-12.892	0.09308	0.34693	0.30508	0.34799	885	-11.2861	-13.1682	2.16957	-10.9987	-0.28744	0.0005	0.01797	0.98153
886	-16.5395	-15.653	-0.7588	-16.4118	-0.1277	0.70714	0.2053	0.08757	886	-12.7749	-11.0975	-1.7909	-12.8884	0.11354	0.34652	0.30499	0.34849	886	-10.7748	-13.1682	2.1698	-10.9984	0.2236	0.00049	0.01787	0.98164
887	-16.5833	-15.6477	-0.76023	-16.4079	-0.17535	0.70686	0.20541	0.08773	887	-13.0128	-11.0915	-1.79345	-12.8849	-0.12789	0.3461	0.30491	0.34899	887	-11.228	-13.1682	2.17002	-10.9981	-0.22986	0.00049	0.01777	0.98174
888	-16.4652	-15.6425	-0.76166	-16.4041	-0.06109	0.70658	0.20552	0.0879	888	-12.9914	-11.0854	-1.79601	-12.8814	-0.11001	0.34569	0.30483	0.34948	888	-10.8157	-13.1681	2.17024	-10.9979	0.18219	0.00049	0.01768	0.98184
889	-16.4923	-15.6372	-0.76309	-16.4003	-0.09204	0.70631	0.20563	0.08806	889	-12.573	-11.0793	-1.79856	-12.8779	0.30487	0.34528	0.30474	0.34998	889	-10.8183	-13.1681	2.17047	-10.9976	0.17933	0.00048	0.01758	0.98194
890	-16.8526	-15.6319	-0.76452	-16.3964	-0.45618	0.70603	0.20574	0.08823	890	-12.7946	-11.0732	-1.80111	-12.8744	0.07976	0.34486	0.30466	0.35047	890	-11.0273	-13.1681	2.17069	-10.9974	-0.02992	0.00048	0.01748	0.98204
891	-16.8357	-15.6266	-0.76596	-16.3926	-0.44312	0.70575	0.20585	0.08839	891	-13.2731	-11.0672	-1.80366	-12.8709	-0.40224	0.34445	0.30458	0.35097	891	-11.0126	-13.168	2.1709	-10.9971	-0.01547	0.00047	0.01739	0.98214
892	-16.5856	-15.6214	-0.76739	-16.3887	-0.19685	0.70548	0.20596	0.08856	892	-12.6557	-11.0611	-1.80621	-12.8674	0.21166	0.34404	0.30449	0.35147	892	-11.1698	-13.168	2.17112	-10.9969	-0.17292	0.00047	0.0173	0.98223
893	-16.8297	-15.6161	-0.76882	-16.3849	-0.44479	0.7052	0.20607	0.08873	893	-12.5858	-11.0551	-1.80876	-12.8639	0.27807	0.34363	0.30441	0.35196	893	-10.7551	-13.168	2.17134	-10.9966	0.24153	0.00047	0.0172	0.98233
894	-16.2233	-15.6108	-0.77026	-16.3811	0.15778	0.70493	0.20618	0.08889	894	-12.944	-11.0491	-1.81131	-12.8604	-0.08362	0.34322	0.30432	0.35246	894	-11.022	-13.1679	2.17155	-10.9964	-0.02561	0.00046	0.01711	0.98243
895	-16.6092	-15.6056	-0.77169	-16.3773	-0.23194	0.70465	0.20629	0.08906	895	-12.7133	-11.043	-1.81386	-12.8569	0.1436	0.34281	0.30424	0.35296	895	-11.2093	-13.1679	2.17177	-10.9961	-0.21316	0.00046	0.01702	0.98253
896	-16.4269	-15.6003	-0.77313	-16.3734	-0.05347	0.70437	0.2064	0.08922	896	-13.0483	-11.037	-1.8164	-12.8534	-0.19487	0.3424	0.30415	0.35345	896	-11.0126	-13.1679	2.17198	-10.9959	-0.0167	0.00045	0.01692	0.98262
897	-16.4442	-15.5951	-0.77456	-16.3696	-0.07459	0.7041	0.20651	0.08939	897	-12.6917	-11.031	-1.81895	-12.85	0.15827	0.34199	0.30407	0.35395	897	-10.6104	-13.1678	2.17219	-10.9957	0.38526	0.00045	0.01683	0.98272
898	-16.1711	-15.5898	-0.776	-16.3658	0.19469	0.70382	0.20662	0.08955	898	-13.0478	-11.025	-1.82149	-12.8465	-0.20129	0.34158	0.30398	0.35444	898	-11.1663	-13.1678	2.1724	-10.9954	-0.17088	0.00045	0.01674	0.98281
899	-16.6632	-15.5845	-0.77744	-16.362	-0.30122	0.70355	0.20673	0.08972	899	-13.0834	-11.019	-1.82404	-12.843	-0.24035	0.34117	0.30389	0.35494	899	-11.1656	-13.1678	2.17261	-10.9952	-0.17042	0.00044	0.01665	0.98291
900	-16.4897	-15.5793	-0.77888	-16.3582	-0.13154	0.70327	0.20684	0.08989	900	-13.0026	-11.013	-1.82658	-12.8396	-0.16299	0.34076	0.3038	0.35543	900	-11.3612	-13.1678	2.17282	-10.9949	-0.36626	0.00044	0.01656	0.983
901	-16.262	-15.574	-0.78032	-16.3544	0.09235	0.703	0.20695	0.09005	901	-12.7742	-11.007	-1.82913	-12.8362	0.06197	0.34036	0.30372	0.35593	901	-11.2993	-13.1677	2.17303	-10.9947	-0.3046	0.00043	0.01647	0.9831
902	-16.3578	-15.5688	-0.78176	-16.3505	-0.00725	0.70272	0.20706	0.09022	902	-13.006	-11.0011	-1.83167	-12.8327	-0.17327	0.33995	0.30363	0.35642	902	-11.1787	-13.1677	2.17323	-10.9945	-0.18423	0.00043	0.01638	0.98319
903	-16.9781	-15.5635	-0.7832	-16.3467	-0.63136	0.70245	0.20717	0.09039	903	-12.9044	-10.9951	-1.83421	-12.8293	-0.07509	0.33954	0.30354	0.35692	903	-10.9656	-13.1677	2.17344	-10.9942	0.02863	0.00043	0.01629	0.98328
904	-16.6327	-15.5583	-0.78464	-16.3429	-0.28976	0.70217	0.20727	0.09055	904	-12.6062	-10.9891	-1.83675	-12.8259	0.21969	0.33914	0.30345	0.35741	904	-11.232	-13.1676	2.17364	-10.994	-0.238	0.00042	0.0162	0.98337
905	-16.1302	-15.5531	-0.78609	-16.3391	0.20894	0.7019	0.20738	0.09072	905	-13.0416	-10.9832	-1.83929	-12.8225	-0.21913	0.33873	0.30336	0.35791	905	-10.8499	-13.1676	2.17384	-10.9938	0.14387	0.00042	0.01611	0.98347
906	-16.3959	-15.5478	-0.78753	-16.3353	-0.06055	0.70163	0.20749	0.09088	906	-12.5551	-10.9772	-1.84183	-12.8191	0.26397	0.33833	0.30327	0.3584	906	-10.9486	-13.1676	2.17405	-10.9935	0.04494	0.00042	0.01603	0.98356
907	-16.5395	-15.5426	-0.78898	-16.3316	-0.20795	0.70135	0.2076	0.09105	907	-12.378	-10.9713	-1.84437	-12.8157	0.43766	0.33792	0.30318	0.35889	907	-10.5796	-13.1676	2.17425	-10.9933	0.41371	0.00041	0.01594	0.98365
908	-16.6335	-15.5373	-0.79042	-16.3278	-0.30574	0.70108	0.2077	0.09122	908	-12.6293	-10.9654	-1.84691	-12.8123	0.18297	0.33752	0.30309	0.35939	908	-11.3317	-13.1675	2.17444	-10.9931	-0.33861	0.00041	0.01585	0.98374
909	-16.0494	-15.5321	-0.79187	-16.324	0.27457	0.7008	0.20781	0.09139	909	-12.8922	-10.9594	-1.84945	-12.8089	-0.08332	0.33711	0.303	0.35988	909	-10.8824	-13.1675	2.17464	-10.9929	0.11046	0.00041	0.01577	0.98383
910	-16.6991	-15.5269	-0.79331	-16.3202	-0.37891	0.70053	0.20792	0.09155	910	-12.7525	-10.9535	-1.85198	-12.8055	0.053	0.33671	0.30291	0.36037	910	-10.8838	-13.1675	2.17484	-10.9926	0.10884	0.0004	0.01568	0.98392
911	-16.4909	-15.5216	-0.79476	-16.3164	-0.17449	0.70025	0.20803	0.09172	911	-12.8168	-10.9476	-1.85452	-12.8021	-0.01468	0.33631	0.30282	0.36087	911	-11.3557	-13.1675	2.17504	-10.9924	-0.36329	0.0004	0.0156	0.98401
912	-16.4282	-15.5164	-0.79621	-16.3126	-0.11557	0.69998	0.20813	0.09189	912	-12.8773	-10.9417	-1.85706	-12.7988	-0.07855	0.33591	0.30273	0.36136	912	-11.3373	-13.1674	2.17523	-10.9922	-0.34511	0.0004	0.01551	0.98409
913	-16.7956	-15.5112	-0.79766	-16.3088	-0.48675	0.69971	0.20824	0.09205	913	-13.1323	-10.9358	-1.85959	-12.7954	-0.33691	0.33551	0.30264	0.36185	913	-11.0095	-13.1674	2.17543	-10.992	-0.01753	0.00039	0.01543	0.98418
914	-16.5411	-15.506	-0.79911	-16.3051	-0.23602	0.69943	0.20835	0.09222	914	-12.8662	-10.9299	-1.86212	-12.792	-0.07417	0.3351	0.30255	0.36235	914	-11.2348	-13.1674	2.17562	-10.9917	-0.24305	0.00039	0.01534	0.98427
915	-16.2192	-15.5008	-0.80056	-16.3013	0.08211	0.69916	0.20845	0.09239	915	-12.6791	-10.924	-1.86466	-12.7887	0.10958	0.3347	0.30246	0.36284	915	-11.161	-13.1674	2.17581	-10.9915	-0.16946	0.00039	0.01526	0.98436
916	-16.1175	-15.4955	-0.80201	-16.2975	0.18004	0.69889	0.20856	0.09256	916	-12.7575	-10.9182	-1.86719	-12.7853	0.02784	0.3343	0.30236	0.36333	916	-11.3465	-13.1673	2.176	-10.9913	-0.35518	0.00038	0.01518	0.98444
917	-16.5828	-15.4903	-0.80346	-16.2938	-0.28903	0.69861	0.20866	0.09272	917	-12.508	-10.9123	-1.86972	-12.782	0.274	0.3339	0.30227	0.36383	917	-10.8342	-13.1673	2.17619	-10.9911	0.1569	0.00038	0.01509	0.98453
918	-16.4939	-15.4851	-0.80491	-16.29	-0.20389	0.69834	0.20877	0.09289	918	-12.6365	-10.9064	-1.87225	-12.7787	0.14217	0.3335	0.30218	0.36432	918	-10.8711	-13.1673	2.17638	-10.9909	0.11979	0.00038	0.01501	0.98461
919	-16.2626	-15.4799	-0.80637	-16.2862	0.02365	0.69807	0.20887	0.09306	919	-12.674	-10.9006	-1.87478	-12.7753	0.10134	0.33311	0.30208	0.36481	919	-11.0273	-13.1672	2.17657	-10.9907	-0.03662	0.00037	0.01493	0.9847
920	-16.2485	-15.4747	-0.80782	-16.2825	0.03399	0.69779	0.20898	0.09323	920	-12.6815	-10.8947	-1.87731	-12.772	0.09052	0.33271	0.30199	0.3653	920	-11.262	-13.1672	2.17675	-10.9905	-0.27154	0.00037	0.01485	0.98478
921	-16.2926	-15.4695	-0.80928	-16.2787	-0.01386	0.69752	0.20908	0.09339	921	-12.4358	-10.8889	-1.87984	-12.7687	0.33291	0.33231	0.3019	0.36579	921	-11.2588	-13.1672	2.17694	-10.9902	-0.26855	0.00037	0.01477	0.98487
922	-16.2304	-15.4642	-0.81073	-16.275	0.04459	0.69725	0.20919	0.09356	922	-12.7522	-10.883	-1.88236	-12.7654	0.0132	0.33191	0.3018	0.36629	922	-10.9485	-13.1672	2.17712	-10.9901	0.04155	0.00036	0.01469	0.98495
923	-16.0968	-15.459	-0.81219	-16.2712	0.17444	0.69698	0.20929	0.09373	923	-12.7907	-10.8772	-1.88489	-12.7621	-0.0286	0.33152	0.30171	0.36678	923	-11.6038	-13.1671	2.17731	-10.9898	-0.61396	0.00036	0.01461	0.98503
924	-16.4437	-15.4538	-0.81364	-16.2675	-0.17621	0.6967	0.2094	0.0939	924	-13.0454	-10.8714	-1.88742	-12.7588	-0.2866	0.33112	0.30161	0.36727	924	-11.0123	-13.1671	2.17749	-10.9896	-0.02267	0.00036	0.01453	0.98512
925	-16.2938	-15.4487	-0.8151	-16.2638	-0.03005	0.69643	0.2095	0.09407	925	-12.616	-10.8656	-1.88994	-12.7555	0.13951	0.33072	0.30152	0.36776	925	-11.2284	-13.1671	2.17767	-10.9894	-0.23897	0.00035	0.01445	0.9852
926	-15.7134	-15.4435	-0.81656	-16.26	0.54661	0.69616	0.20961	0.09423	926	-12.3686	-10.8598	-1.89247	-12.7522	0.38363	0.33033	0.30142	0.36825	926	-10.7465	-13.1671	2.17785	-10.9892	0.24272	0.00035	0.01437	0.98528
927	-15.9396	-15.4383	-0.81802	-16.2563	0.31667	0.69589	0.20971	0.0944	927	-12.7423	-10.854	-1.89499	-12.749	0.00666	0.32993	0.30132	0.36874	927	-11.3253	-13.167	2.17803	-10.989	-0.33628	0.00035	0.01429	0.98536
928	-16.2529	-15.433	-0.81948	-16.2525	-0.00037	0.69561	0.20981	0.09457	928	-12.1776	-10.8482	-1.89751	-12.7457	0.56809	0.32954	0.30123	0.36923	928	-11.1272	-13.167	2.17821	-10.9888	-0.13838	0.00034	0.01421	0.98544
929	-16.4789	-15.4279	-0.82094	-16.2488	-0.2301	0.69534	0.20992	0.09474	929	-12.8459	-10.8424	-1.90003	-12.7424	-0.10348	0.32915	0.30113	0.36972	929	-11.2265	-13.167	2.17839	-10.9886	-0.23788	0.00034	0.01414	0.98552
930	-16.3448	-15.4227	-0.8224	-16.2451	-0.09973	0.69507	0.21002	0.09491	930	-12.5386	-10.8366	-1.90255	-12.7392	0.20056	0.32875	0.30103	0.37022	930	-11.1645	-13.167	2.17857	-10.9884	-0.17608	0.00034	0.01406	0.9856
931	-16.3278	-15.4175	-0.82386	-16.2413	-0.08646	0.6948	0.21012	0.09508	931	-12.7069	-10.8308	-1.90507	-12.7359	0.02901	0.32836	0.30094	0.37071	931	-11.0702	-13.167	2.17874	-10.9882	-0.08198	0.00034	0.01398	0.98568
932	-16.3494	-15.4123	-0.82533	-16.2376	-0.11178	0.69453	0.21023	0.09525	932	-12.4586	-10.8251	-1.90759	-12.7327	0.27406	0.32797	0.30084	0.3712	932	-10.8198	-13.1669	2.17892	-10.988	0.16822	0.00033	0.01391	0.98576
933	-16.158	-15.4071	-0.82679	-16.2339	0.0759	0.69426	0.21033	0.09542	933	-12.2521	-10.8193	-1.91011	-12.7294	0.47733	0.32757	0.30074	0.37169	933	-10.8235	-13.1669	2.17909	-10.9878	0.16432	0.00033	0.01383	0.98584
934	-16.1499	-15.4019	-0.82825	-16.2302	0.08028	0.69398	0.21043	0.09558	934	-12.6593	-10.8136	-1.91263	-12.7262	0.06689	0.32718	0.30064	0.37218	934	-10.7357	-13.1669	2.17926	-10.9876	0.25193	0.00033	0.01375	0.98592
935	-16.0614	-15.3968	-0.82972	-16.2265	0.16506	0.69371	0.21053	0.09575	935	-12.4957	-10.8078	-1.91515	-12.723	0.22726	0.32679	0.30054	0.37267	935	-11.0705	-13.1669	2.17944	-10.9874	-0.08307	0.00032	0.01368	0.986
936	-16.1871	-15.3916	-0.83118	-16.2228	0.03565	0.69344	0.21064	0.09592	936	-12.5413	-10.8021	-1.91766	-12.7197	0.17844	0.3264	0.30044	0.37316	936	-10.5341	-13.1669	2.17961	-10.9872	0.45314	0.00032	0.0136	0.98607
937	-16.27	-15.3864	-0.83265	-16.219	-0.05096	0.69317	0.21074	0.09609	937	-12.6388	-10.7964	-1.92018	-12.7165	0.07773	0.32601	0.30034	0.37364	937	-11.5162	-13.1668	2.17978	-10.987	-0.52915	0.00032	0.01353	0.98615
938	-16.2686	-15.3812	-0.83412	-16.2153	-0.05327	0.6929	0.21084	0.09626	938	-13.0882	-10.7906	-1.92269	-12.7133	-0.37488	0.32562	0.30025	0.37413	938	-11.1392	-13.1668	2.17995	-10.9869	-0.15234	0.00032	0.01346	0.98623
939	-16.0087	-15.376	-0.83559	-16.2116	0.20293	0.69263	0.21094	0.09643	939	-13.0618	-10.7849	-1.92521	-12.7101	-0.35169	0.32523	0.30015	0.37462	939	-11.3228	-13.1668	2.18011	-10.9867	-0.33613	0.00031	0.01338	0.9863
940	-16.0728	-15.3709	-0.83705	-16.2079	0.13513	0.69236	0.21104	0.0966	940	-12.7858	-10.7792	-1.92772	-12.7069	-0.07888	0.32484	0.30005	0.37511	940	-11.2053	-13.1668	2.18028	-10.9865	-0.21882	0.00031	0.01331	0.98638
941	-16.4683	-15.3657	-0.83852	-16.2042	-0.26407	0.69209	0.21114	0.09677	941	-12.5981	-10.7735	-1.93023	-12.7037	0.10562	0.32445	0.29994	0.3756	941	-11.1365	-13.1667	2.18045	-10.9863	-0.1502	0.00031	0.01324	0.98645
942	-16.1845	-15.3605	-0.83999	-16.2005	0.01603	0.69182	0.21125	0.09694	942	-12.9605	-10.7678	-1.93274	-12.7005	-0.25996	0.32407	0.29984	0.37609	942	-11.3028	-13.1667	2.18061	-10.9861	-0.31669	0.00031	0.01317	0.98653
943	-16.3611	-15.3554	-0.84146	-16.1968	-0.16426	0.69154	0.21135	0.09711	943	-12.6827	-10.7621	-1.93525	-12.6974	0.01466	0.32368	0.29974	0.37658	943	-11.1343	-13.1667	2.18078	-10.9859	-0.14838	0.0003	0.01309	0.9866
944	-16.1762	-15.3502	-0.84293	-16.1931	0.01694	0.69127	0.21145	0.09728	944	-12.7438	-10.7564	-1.93776	-12.6942	-0.04962	0.32329	0.29964	0.37707	944	-11.3061	-13.1667	2.18094	-10.9857	-0.32036	0.0003	0.01302	0.98668
945	-16.0258	-15.3451	-0.84441	-16.1895	0.16366	0.691	0.21155	0.09745	945	-12.7229	-10.7508	-1.94027	-12.691	-0.03188	0.32291	0.29954	0.37755	945	-11.1781	-13.1667	2.1811	-10.9856	-0.19254	0.0003	0.01295	0.98675
946	-15.9653	-15.3399	-0.84588	-16.1858	0.22047	0.69073	0.21165	0.09762	946	-12.9222	-10.7451	-1.94278	-12.6879	-0.23435	0.32252	0.29944	0.37804	946	-11.3864	-13.1666	2.18127	-10.9854	-0.40102	0.0003	0.01288	0.98682
947	-16.3334	-15.3347	-0.84735	-16.1821	-0.15131	0.69046	0.21175	0.09779	947	-13.0408	-10.7394	-1.94528	-12.6847	-0.3561	0.32213	0.29934	0.37853	947	-11.2084	-13.1666	2.18143	-10.9852	-0.22321	0.00029	0.01281	0.9869
948	-16.1579	-15.3296	-0.84883	-16.1784	0.02051	0.69019	0.21185	0.09796	948	-12.9556	-10.7338	-1.94779	-12.6815	-0.27405	0.32175	0.29923	0.37902	948	-10.7799	-13.1666	2.18159	-10.985	0.20511	0.00029	0.01274	0.98697
949	-15.9008	-15.3244	-0.8503	-16.1747	0.27393	0.68992	0.21195	0.09813	949	-12.7337	-10.7281	-1.9503	-12.6784	-0.0553	0.32136	0.29913	0.3795	949	-10.9323	-13.1666	2.18175	-10.9848	0.05254	0.00029	0.01267	0.98704
950	-16.1252	-15.3193	-0.85178	-16.1711	0.04585	0.68965	0.21205	0.0983	950	-12.505	-10.7225	-1.9528	-12.6753	0.17027	0.32098	0.29903	0.37999	950	-10.9572	-13.1666	2.18191	-10.9847	0.02746	0.00029	0.0126	0.98711
951	-15.8532	-15.3141	-0.85325	-16.1674	0.31418	0.68938	0.21215	0.09847	951	-12.362	-10.7168	-1.9553	-12.6721	0.31013	0.3206	0.29892	0.38048	951	-11.0886	-13.1665	2.18206	-10.9845	-0.10412	0.00028	0.01253	0.98718
952	-15.9829	-15.309	-0.85473	-16.1637	0.18081	0.68911	0.21225	0.09864	952	-12.5773	-10.7112	-1.95781	-12.669	0.09171	0.32021	0.29882	0.38097	952	-10.8376	-13.1665	2.18222	-10.9843	0.14671	0.00028	0.01246	0.98726
953	-16.4016	-15.3038	-0.85621	-16.16	-0.24155	0.68885	0.21234	0.09881	953	-12.5221	-10.7056	-1.96031	-12.6659	0.14379	0.31983	0.29872	0.38145	953	-10.8999	-13.1665	2.18238	-10.9841	0.08423	0.00028	0.0124	0.98733
954	-16.2229	-15.2987	-0.85769	-16.1564	-0.06652	0.68858	0.21244	0.09898	954	-12.5234	-10.7	-1.96281	-12.6628	0.13937	0.31945	0.29861	0.38194	954	-11.2273	-13.1665	2.18253	-10.984	-0.24334	0.00028	0.01233	0.9874
955	-15.8657	-15.2936	-0.85916	-16.1527	0.28702	0.68831	0.21254	0.09915	955	-12.8381	-10.6944	-1.96531	-12.6597	-0.17844	0.31907	0.29851	0.38243	955	-10.7624	-13.1665	2.18268	-10.9838	0.22139	0.00027	0.01226	0.98747
956	-16.247	-15.2884	-0.86064	-16.1491	-0.09794	0.68804	0.21264	0.09932	956	-12.4812	-10.6888	-1.96781	-12.6566	0.17536	0.31868	0.2984	0.38291	956	-11.1149	-13.1664	2.18284	-10.9836	-0.13129	0.00027	0.01219	0.98754
957	-16.1997	-15.2833	-0.86212	-16.1454	-0.0543	0.68777	0.21274	0.09949	957	-12.5348	-10.6832	-1.97031	-12.6535	0.11866	0.3183	0.2983	0.3834	957	-11.2326	-13.1664	2.18299	-10.9834	-0.24916	0.00027	0.01213	0.9876
958	-16.4982	-15.2782	-0.86361	-16.1418	-0.35645	0.6875	0.21284	0.09966	958	-12.4709	-10.6776	-1.9728	-12.6504	0.17947	0.31792	0.29819	0.38388	958	-10.9776	-13.1664	2.18314	-10.9833	0.00567	0.00027	0.01206	0.98767
959	-16.3663	-15.273	-0.86509	-16.1381	-0.2282	0.68723	0.21293	0.09984	959	-12.5986	-10.672	-1.9753	-12.6473	0.04868	0.31754	0.29809	0.38437	959	-11.0328	-13.1664	2.18329	-10.9831	-0.0497	0.00026	0.01199	0.98774
960	-16.0075	-15.2679	-0.86657	-16.1345	0.12695	0.68696	0.21303	0.10001	960	-12.2103	-10.6664	-1.97779	-12.6442	0.4339	0.31716	0.29798	0.38486	960	-11.3528	-13.1664	2.18344	-10.9829	-0.36986	0.00026	0.01193	0.98781
961	-16.569	-15.2628	-0.86805	-16.1308	-0.43819	0.68669	0.21313	0.10018	961	-12.8583	-10.6608	-1.98029	-12.6411	-0.21717	0.31678	0.29787	0.38534	961	-10.8288	-13.1664	2.18359	-10.9828	0.15397	0.00026	0.01186	0.98788
962	-16.705	-15.2576	-0.86954	-16.1272	-0.57784	0.68642	0.21323	0.10035	962	-12.855	-10.6553	-1.98278	-12.6381	-0.21694	0.31641	0.29777	0.38583	962	-10.8791	-13.1663	2.18374	-10.9826	0.1035	0.00026	0.0118	0.98794
963	-16.18	-15.2525	-0.87102	-16.1235	-0.05648	0.68616	0.21332	0.10052	963	-12.5484	-10.6497	-1.98528	-12.635	0.0866	0.31603	0.29766	0.38631	963	-11.2326	-13.1663	2.18389	-10.9824	-0.25016	0.00026	0.01173	0.98801
964	-16.2101	-15.2474	-0.87251	-16.1199	-0.09021	0.68589	0.21342	0.10069	964	-12.5954	-10.6442	-1.98777	-12.6319	0.03654	0.31565	0.29755	0.3868	964	-10.8976	-13.1663	2.18403	-10.9823	0.08468	0.00025	0.01167	0.98808
965	-15.9894	-15.2423	-0.87399	-16.1163	0.12685	0.68562	0.21352	0.10086	965	-12.297	-10.6386	-1.99026	-12.6289	0.33189	0.31527	0.29745	0.38728	965	-10.7011	-13.1663	2.18418	-10.9821	0.28101	0.00025	0.01161	0.98814
966	-16.1585	-15.2371	-0.87548	-16.1126	-0.04588	0.68535	0.21361	0.10103	966	-12.5816	-10.6331	-1.99275	-12.6258	0.04425	0.3149	0.29734	0.38777	966	-11.1452	-13.1663	2.18433	-10.982	-0.16325	0.00025	0.01154	0.98821
967	-16.2094	-15.232	-0.87696	-16.109	-0.10041	0.68508	0.21371	0.10121	967	-12.3412	-10.6276	-1.99524	-12.6228	0.28161	0.31452	0.29723	0.38825	967	-11.1422	-13.1663	2.18447	-10.9818	-0.16041	0.00025	0.01148	0.98827
968	-16.3986	-15.2269	-0.87845	-16.1054	-0.29324	0.68482	0.21381	0.10138	968	-12.8527	-10.622	-1.99773	-12.6198	-0.23293	0.31414	0.29712	0.38873	968	-10.8553	-13.1662	2.18461	-10.9816	0.12633	0.00024	0.01142	0.98834
969	-16.3794	-15.2218	-0.87994	-16.1017	-0.27766	0.68455	0.2139	0.10155	969	-12.7839	-10.6165	-2.00021	-12.6167	-0.16716	0.31377	0.29701	0.38922	969	-11.1133	-13.1662	2.18476	-10.9815	-0.13183	0.00024	0.01135	0.9884
970	-16.4117	-15.2167	-0.88143	-16.0981	-0.31358	0.68428	0.214	0.10172	970	-12.4652	-10.611	-2.0027	-12.6137	0.14852	0.31339	0.29691	0.3897	970	-10.6721	-13.1662	2.1849	-10.9813	0.30921	0.00024	0.01129	0.98847
971	-16.2961	-15.2116	-0.88292	-16.0945	-0.2016	0.68401	0.21409	0.10189	971	-12.2097	-10.6055	-2.00519	-12.6107	0.401	0.31302	0.2968	0.39019	971	-11.4459	-13.1662	2.18504	-10.9812	-0.46474	0.00024	0.01123	0.98853
972	-16.2945	-15.2065	-0.88441	-16.0909	-0.20362	0.68375	0.21419	0.10207	972	-12.2903	-10.6	-2.00767	-12.6077	0.31739	0.31264	0.29669	0.39067	972	-11.19	-13.1662	2.18518	-10.981	-0.209	0.00024	0.01117	0.98859
973	-16.2068	-15.2014	-0.8859	-16.0873	-0.11953	0.68348	0.21428	0.10224	973	-12.6082	-10.5945	-2.01015	-12.6047	-0.00351	0.31227	0.29658	0.39115	973	-11.2266	-13.1662	2.18532	-10.9808	-0.24576	0.00023	0.01111	0.98866
974	-16.1283	-15.1963	-0.88739	-16.0837	-0.04464	0.68321	0.21438	0.10241	974	-12.8634	-10.5891	-2.01264	-12.6017	-0.26171	0.3119	0.29647	0.39164	974	-11.1196	-13.1662	2.18546	-10.9807	-0.13891	0.00023	0.01105	0.98872
975	-15.788	-15.1912	-0.88888	-16.08	0.29205	0.68294	0.21447	0.10258	975	-12.8308	-10.5836	-2.01512	-12.5987	-0.23211	0.31152	0.29636	0.39212	975	-11.1485	-13.1661	2.1856	-10.9805	-0.16796	0.00023	0.01099	0.98878
976	-16.3191	-15.1861	-0.89038	-16.0765	-0.24265	0.68268	0.21457	0.10275	976	-12.6932	-10.5781	-2.0176	-12.5957	-0.0975	0.31115	0.29625	0.3926	976	-11.0224	-13.1661	2.18573	-10.9804	-0.04202	0.00023	0.01093	0.98885
977	-16.0844	-15.181	-0.89187	-16.0728	-0.01156	0.68241	0.21466	0.10293	977	-12.3876	-10.5726	-2.02008	-12.5927	0.20512	0.31078	0.29614	0.39308	977	-11.0377	-13.1661	2.18587	-10.9802	-0.05747	0.00023	0.01087	0.98891
978	-15.6959	-15.1759	-0.89337	-16.0693	0.37334	0.68214	0.21476	0.1031	978	-12.7673	-10.5672	-2.02256	-12.5898	-0.17756	0.31041	0.29603	0.39357	978	-10.9104	-13.1661	2.18601	-10.9801	0.06968	0.00022	0.01081	0.98897
979	-16.2762	-15.1708	-0.89486	-16.0657	-0.21055	0.68188	0.21485	0.10327	979	-12.5778	-10.5617	-2.02504	-12.5868	0.00897	0.31004	0.29591	0.39405	979	-11.1148	-13.1661	2.18614	-10.9799	-0.13487	0.00022	0.01075	0.98903
980	-16.0256	-15.1657	-0.89636	-16.0621	0.03645	0.68161	0.21495	0.10344	980	-12.2516	-10.5563	-2.02751	-12.5838	0.33221	0.30967	0.2958	0.39453	980	-11.0536	-13.1661	2.18628	-10.9798	-0.07382	0.00022	0.01069	0.98909
981	-16.091	-15.1606	-0.89785	-16.0585	-0.03254	0.68134	0.21504	0.10362	981	-12.4363	-10.5509	-2.02999	-12.5808	0.14454	0.3093	0.29569	0.39501	981	-11.278	-13.166	2.18641	-10.9796	-0.29837	0.00022	0.01063	0.98915
982	-16.3506	-15.1555	-0.89935	-16.0549	-0.29573	0.68108	0.21513	0.10379	982	-12.7576	-10.5454	-2.03247	-12.5779	-0.17971	0.30893	0.29558	0.39549	982	-10.898	-13.166	2.18654	-10.9795	0.08149	0.00022	0.01057	0.98921
983	-15.9418	-15.1504	-0.90085	-16.0513	0.10948	0.68081	0.21523	0.10396	983	-12.6141	-10.54	-2.03494	-12.5749	-0.03916	0.30856	0.29547	0.39598	983	-11.3627	-13.166	2.18667	-10.9793	-0.38336	0.00021	0.01051	0.98927
984	-16.0965	-15.1454	-0.90235	-16.0477	-0.0488	0.68054	0.21532	0.10413	984	-12.5764	-10.5346	-2.03741	-12.572	-0.0044	0.30819	0.29536	0.39646	984	-10.7699	-13.166	2.18681	-10.9792	0.20929	0.00021	0.01046	0.98933
985	-16.1746	-15.1403	-0.90384	-16.0441	-0.13048	0.68028	0.21541	0.10431	985	-12.8168	-10.5292	-2.03989	-12.5691	-0.24774	0.30782	0.29524	0.39694	985	-11.0478	-13.166	2.18694	-10.979	-0.06875	0.00021	0.0104	0.98939
986	-15.9315	-15.1352	-0.90534	-16.0405	0.10904	0.68001	0.21551	0.10448	986	-12.6888	-10.5238	-2.04236	-12.5661	-0.12268	0.30745	0.29513	0.39742	986	-10.6594	-13.166	2.18707	-10.9789	0.3195	0.00021	0.01034	0.98945
987	-16.4634	-15.1301	-0.90684	-16.037	-0.42644	0.67975	0.2156	0.10465	987	-12.5863	-10.5184	-2.04483	-12.5632	-0.0231	0.30708	0.29502	0.3979	987	-10.7222	-13.166	2.1872	-10.9788	0.25656	0.00021	0.01029	0.98951
988	-16.0889	-15.125	-0.90834	-16.0334	-0.05551	0.67948	0.21569	0.10483	988	-12.6031	-10.513	-2.0473	-12.5603	-0.04283	0.30672	0.2949	0.39838	988	-11.2262	-13.1659	2.18733	-10.9786	-0.24758	0.00021	0.01023	0.98957
989	-15.9108	-15.12	-0.90985	-16.0298	0.11902	0.67921	0.21579	0.105	989	-12.3711	-10.5076	-2.04977	-12.5574	0.18626	0.30635	0.29479	0.39886	989	-11.0613	-13.1659	2.18745	-10.9785	-0.08282	0.0002	0.01017	0.98962
990	-16.4494	-15.1149	-0.91135	-16.0263	-0.42315	0.67895	0.21588	0.10517	990	-12.6643	-10.5022	-2.05223	-12.5544	-0.10985	0.30598	0.29468	0.39934	990	-11.1104	-13.1659	2.18758	-10.9783	-0.13206	0.0002	0.01012	0.98968
991	-16.1135	-15.1098	-0.91285	-16.0227	-0.09082	0.67868	0.21597	0.10535	991	-12.4364	-10.4968	-2.0547	-12.5515	0.11514	0.30562	0.29456	0.39982	991	-10.924	-13.1659	2.18771	-10.9782	0.0542	0.0002	0.01006	0.98974
992	-16.3532	-15.1048	-0.91435	-16.0191	-0.33408	0.67842	0.21606	0.10552	992	-12.5424	-10.4915	-2.05717	-12.5486	0.00624	0.30525	0.29445	0.4003	992	-10.9744	-13.1659	2.18783	-10.9781	0.00366	0.0002	0.01001	0.98979
993	-15.7804	-15.0997	-0.91586	-16.0156	0.23516	0.67815	0.21615	0.10569	993	-12.6555	-10.4861	-2.05963	-12.5457	-0.10975	0.30489	0.29433	0.40078	993	-11.3561	-13.1659	2.18796	-10.9779	-0.37818	0.0002	0.00995	0.98985
994	-16.4519	-15.0946	-0.91736	-16.012	-0.4399	0.67789	0.21624	0.10587	994	-12.3719	-10.4808	-2.0621	-12.5429	0.17096	0.30452	0.29422	0.40126	994	-11.4987	-13.1659	2.18808	-10.9778	-0.52092	0.0002	0.0099	0.98991
995	-15.9959	-15.0896	-0.91887	-16.0084	0.01255	0.67762	0.21634	0.10604	995	-12.6993	-10.4754	-2.06456	-12.54	-0.15933	0.30416	0.2941	0.40174	995	-11.4361	-13.1659	2.18821	-10.9776	-0.45846	0.00019	0.00984	0.98996
996	-15.8628	-15.0845	-0.92037	-16.0049	0.14209	0.67736	0.21643	0.10622	996	-12.5737	-10.4701	-2.06702	-12.5371	-0.0366	0.3038	0.29399	0.40222	996	-10.8558	-13.1658	2.18833	-10.9775	0.12171	0.00019	0.00979	0.99002
997	-16.1745	-15.0795	-0.92188	-16.0013	-0.17316	0.67709	0.21652	0.10639	997	-12.312	-10.4647	-2.06948	-12.5342	0.22222	0.30343	0.29387	0.4027	997	-10.7943	-13.1658	2.18845	-10.9774	0.18307	0.00019	0.00973	0.99007
998	-15.7985	-15.0744	-0.92339	-15.9978	0.1993	0.67683	0.21661	0.10656	998	-12.4486	-10.4594	-2.07194	-12.5313	0.08275	0.30307	0.29375	0.40318	998	-11.1035	-13.1658	2.18857	-10.9772	-0.12626	0.00019	0.00968	0.99013
999	-16.1241	-15.0694	-0.9249	-15.9943	-0.12985	0.67656	0.2167	0.10674	999	-12.1439	-10.4541	-2.0744	-12.5285	0.38459	0.30271	0.29364	0.40365	999	-11.0324	-13.1658	2.18869	-10.9771	-0.0553	0.00019	0.00963	0.99018
1000	-16.1732	-15.0643	-0.9264	-15.9907	-0.18249	0.6763	0.21679	0.10691	1000	-12.4924	-10.4488	-2.07686	-12.5256	0.03324	0.30235	0.29352	0.40413	1000	-11.177	-13.1658	2.18881	-10.977	-0.20003	0.00019	0.00958	0.99024
1001	-16.0062	-15.0593	-0.92791	-15.9872	-0.01903	0.67603	0.21688	0.10709	1001	-12.3298	-10.4435	-2.07932	-12.5228	0.19298	0.30198	0.29341	0.40461	1001	-10.9334	-13.1658	2.18893	-10.9768	0.04344	0.00018	0.00952	0.99029
1002	-15.8632	-15.0542	-0.92942	-15.9836	0.12043	0.67577	0.21697	0.10726	1002	-12.6197	-10.4382	-2.08177	-12.5199	-0.09976	0.30162	0.29329	0.40509	1002	-11.5659	-13.1658	2.18905	-10.9767	-0.58919	0.00018	0.00947	0.99035
1003	-15.9916	-15.0492	-0.93093	-15.9801	-0.0115	0.67551	0.21706	0.10743	1003	-12.4609	-10.4329	-2.08423	-12.5171	0.0562	0.30126	0.29317	0.40557	1003	-10.7033	-13.1657	2.18917	-10.9766	0.27328	0.00018	0.00942	0.9904
1004	-16.0387	-15.0441	-0.93244	-15.9766	-0.06213	0.67524	0.21715	0.10761	1004	-12.629	-10.4276	-2.08668	-12.5143	-0.11474	0.3009	0.29305	0.40604	1004	-11.223	-13.1657	2.18929	-10.9764	-0.24655	0.00018	0.00937	0.99045
1005	-16.1935	-15.0391	-0.93396	-15.973	-0.22046	0.67498	0.21724	0.10778	1005	-12.6627	-10.4223	-2.08914	-12.5114	-0.15127	0.30054	0.29294	0.40652	1005	-10.9026	-13.1657	2.18941	-10.9763	0.07372	0.00018	0.00932	0.99051
1006	-16.1482	-15.034	-0.93547	-15.9695	-0.17869	0.67471	0.21733	0.10796	1006	-12.3827	-10.417	-2.09159	-12.5086	0.12591	0.30018	0.29282	0.407	1006	-11.2836	-13.1657	2.18952	-10.9762	-0.30741	0.00018	0.00926	0.99056
1007	-16.0651	-15.029	-0.93698	-15.966	-0.09911	0.67445	0.21742	0.10813	1007	-12.4358	-10.4117	-2.09404	-12.5058	0.06999	0.29982	0.2927	0.40748	1007	-10.4888	-13.1657	2.18964	-10.9761	0.48726	0.00017	0.00921	0.99061
1008	-16.121	-15.024	-0.93849	-15.9625	-0.15853	0.67419	0.21751	0.10831	1008	-12.3723	-10.4065	-2.09649	-12.503	0.13067	0.29947	0.29258	0.40795	1008	-10.8946	-13.1657	2.18975	-10.9759	0.08134	0.00017	0.00916	0.99066
1009	-16.1016	-15.0189	-0.94001	-15.959	-0.14265	0.67392	0.2176	0.10848	1009	-12.784	-10.4012	-2.09894	-12.5002	-0.28383	0.29911	0.29246	0.40843	1009	-11.0567	-13.1657	2.18987	-10.9758	-0.08089	0.00017	0.00911	0.99072
1010	-15.7919	-15.0139	-0.94152	-15.9554	0.16353	0.67366	0.21769	0.10866	1010	-12.6271	-10.396	-2.10139	-12.4974	-0.12974	0.29875	0.29234	0.40891	1010	-10.9625	-13.1657	2.18998	-10.9757	0.01318	0.00017	0.00906	0.99077
1011	-16.2511	-15.0089	-0.94304	-15.9519	-0.29918	0.67339	0.21777	0.10883	1011	-12.6076	-10.3907	-2.10383	-12.4946	-0.11304	0.29839	0.29222	0.40938	1011	-11.1797	-13.1656	2.1901	-10.9755	-0.20414	0.00017	0.00901	0.99082
1012	-15.8756	-15.0038	-0.94455	-15.9484	0.07281	0.67313	0.21786	0.10901	1012	-12.3061	-10.3855	-2.10628	-12.4918	0.18567	0.29804	0.29211	0.40986	1012	-11.2257	-13.1656	2.19021	-10.9754	-0.25027	0.00017	0.00896	0.99087
1013	-16.0938	-14.9988	-0.94607	-15.9449	-0.1489	0.67287	0.21795	0.10918	1013	-12.2567	-10.3803	-2.10873	-12.489	0.23228	0.29768	0.29199	0.41033	1013	-11.0834	-13.1656	2.19032	-10.9753	-0.10809	0.00017	0.00891	0.99092
1014	-15.7174	-14.9938	-0.94759	-15.9414	0.22399	0.67261	0.21804	0.10936	1014	-12.6081	-10.375	-2.11117	-12.4862	-0.1219	0.29732	0.29187	0.41081	1014	-10.9799	-13.1656	2.19043	-10.9752	-0.00471	0.00016	0.00886	0.99097
1015	-15.7331	-14.9888	-0.94911	-15.9379	0.20479	0.67234	0.21813	0.10953	1015	-12.4452	-10.3698	-2.11361	-12.4834	0.03822	0.29697	0.29175	0.41128	1015	-10.6214	-13.1656	2.19054	-10.9751	0.35367	0.00016	0.00882	0.99102
1016	-16.2331	-14.9838	-0.95062	-15.9344	-0.29871	0.67208	0.21821	0.10971	1016	-12.5154	-10.3646	-2.11606	-12.4807	-0.03475	0.29661	0.29163	0.41176	1016	-11.4112	-13.1656	2.19065	-10.9749	-0.43625	0.00016	0.00877	0.99107
1017	-16.24	-14.9787	-0.95214	-15.9309	-0.30911	0.67182	0.2183	0.10988	1017	-12.3051	-10.3594	-2.1185	-12.4779	0.17279	0.29626	0.29151	0.41224	1017	-10.7735	-13.1656	2.19076	-10.9748	0.20133	0.00016	0.00872	0.99112
1018	-15.818	-14.9737	-0.95366	-15.9274	0.10939	0.67155	0.21839	0.11006	1018	-12.5571	-10.3542	-2.12094	-12.4751	-0.08198	0.29591	0.29138	0.41271	1018	-11.3067	-13.1656	2.19087	-10.9747	-0.33199	0.00016	0.00867	0.99117
1019	-15.6445	-14.9687	-0.95518	-15.9239	0.2794	0.67129	0.21848	0.11023	1019	-12.5986	-10.349	-2.12338	-12.4724	-0.12623	0.29555	0.29126	0.41318	1019	-11.0722	-13.1656	2.19098	-10.9746	-0.09761	0.00016	0.00862	0.99122
1020	-15.872	-14.9637	-0.9567	-15.9204	0.04841	0.67103	0.21856	0.11041	1020	-12.2171	-10.3438	-2.12582	-12.4696	0.25252	0.2952	0.29114	0.41366	1020	-11.1603	-13.1656	2.19109	-10.9745	-0.18583	0.00016	0.00858	0.99127
1021	-15.9048	-14.9587	-0.95823	-15.9169	0.01212	0.67077	0.21865	0.11058	1021	-12.058	-10.3386	-2.12825	-12.4669	0.40887	0.29485	0.29102	0.41413	1021	-11.0277	-13.1655	2.1912	-10.9743	-0.05335	0.00016	0.00853	0.99132
1022	-15.7965	-14.9537	-0.95975	-15.9134	0.11694	0.6705	0.21874	0.11076	1022	-12.0231	-10.3334	-2.13069	-12.4641	0.44103	0.29449	0.2909	0.41461	1022	-11.0408	-13.1655	2.1913	-10.9742	-0.06657	0.00015	0.00848	0.99136
1023	-15.9117	-14.9487	-0.96127	-15.91	-0.00175	0.67024	0.21882	0.11094	1023	-12.2089	-10.3283	-2.13312	-12.4614	0.2525	0.29414	0.29078	0.41508	1023	-11.094	-13.1655	2.19141	-10.9741	-0.11988	0.00015	0.00844	0.99141
1024	-15.863	-14.9437	-0.96279	-15.9065	0.04347	0.66998	0.21891	0.11111	1024	-12.5326	-10.3231	-2.13556	-12.4587	-0.07393	0.29379	0.29066	0.41555	1024	-11.1892	-13.1655	2.19151	-10.974	-0.2152	0.00015	0.00839	0.99146
1025	-16.178	-14.9387	-0.96432	-15.903	-0.275	0.66972	0.219	0.11129	1025	-12.1155	-10.3179	-2.13799	-12.4559	0.34044	0.29344	0.29053	0.41603	1025	-11.1981	-13.1655	2.19162	-10.9739	-0.22421	0.00015	0.00834	0.99151
1026	-16.0936	-14.9337	-0.96584	-15.8995	-0.19408	0.66946	0.21908	0.11146	1026	-12.5259	-10.3128	-2.14042	-12.4532	-0.07268	0.29309	0.29041	0.4165	1026	-11.1423	-13.1655	2.19172	-10.9738	-0.16853	0.00015	0.0083	0.99155
1027	-16.0293	-14.9287	-0.96737	-15.8961	-0.13325	0.66919	0.21917	0.11164	1027	-12.4221	-10.3077	-2.14286	-12.4505	0.02841	0.29274	0.29029	0.41697	1027	-11.0145	-13.1655	2.19183	-10.9737	-0.04084	0.00015	0.00825	0.9916
1028	-15.786	-14.9237	-0.96889	-15.8926	0.10658	0.66893	0.21925	0.11181	1028	-12.2128	-10.3025	-2.14529	-12.4478	0.235	0.29239	0.29017	0.41745	1028	-10.9117	-13.1655	2.19193	-10.9735	0.06185	0.00015	0.00821	0.99165
1029	-16.3498	-14.9187	-0.97042	-15.8891	-0.46069	0.66867	0.21934	0.11199	1029	-12.5145	-10.2974	-2.14771	-12.4451	-0.06941	0.29204	0.29004	0.41792	1029	-10.5964	-13.1655	2.19203	-10.9734	0.37703	0.00014	0.00816	0.99169
1030	-15.9763	-14.9137	-0.97195	-15.8857	-0.09066	0.66841	0.21942	0.11217	1030	-12.2055	-10.2922	-2.15014	-12.4424	0.23689	0.29169	0.28992	0.41839	1030	-11.1993	-13.1655	2.19213	-10.9733	-0.22598	0.00014	0.00812	0.99174
1031	-15.9827	-14.9087	-0.97347	-15.8822	-0.10052	0.66815	0.21951	0.11234	1031	-12.4788	-10.2871	-2.15257	-12.4397	-0.0391	0.29134	0.2898	0.41886	1031	-10.8231	-13.1654	2.19224	-10.9732	0.15011	0.00014	0.00807	0.99179
1032	-16.1074	-14.9037	-0.975	-15.8787	-0.22868	0.66789	0.21959	0.11252	1032	-12.3951	-10.282	-2.155	-12.437	0.04191	0.29099	0.28967	0.41934	1032	-10.8306	-13.1654	2.19234	-10.9731	0.1425	0.00014	0.00803	0.99183
1033	-16.2745	-14.8987	-0.97653	-15.8753	-0.39924	0.66763	0.21968	0.1127	1033	-12.572	-10.2769	-2.15742	-12.4343	-0.13768	0.29064	0.28955	0.41981	1033	-11.1011	-13.1654	2.19244	-10.973	-0.12811	0.00014	0.00798	0.99188
1034	-15.8344	-14.8938	-0.97806	-15.8718	0.03741	0.66736	0.21976	0.11287	1034	-12.4118	-10.2718	-2.15984	-12.4316	0.01984	0.2903	0.28942	0.42028	1034	-10.643	-13.1654	2.19254	-10.9729	0.32988	0.00014	0.00794	0.99192
1035	-15.7749	-14.8888	-0.97959	-15.8684	0.09346	0.6671	0.21985	0.11305	1035	-12.5442	-10.2667	-2.16227	-12.429	-0.11523	0.28995	0.2893	0.42075	1035	-11.4586	-13.1654	2.19264	-10.9728	-0.48583	0.00014	0.00789	0.99197
1036	-16.0396	-14.8838	-0.98112	-15.8649	-0.17469	0.66684	0.21993	0.11323	1036	-12.1562	-10.2616	-2.16469	-12.4263	0.2701	0.2896	0.28917	0.42122	1036	-11.2811	-13.1654	2.19273	-10.9727	-0.30844	0.00014	0.00785	0.99201
1037	-15.8026	-14.8788	-0.98265	-15.8615	0.05886	0.66658	0.22002	0.1134	1037	-12.4672	-10.2565	-2.16711	-12.4236	-0.04356	0.28926	0.28905	0.42169	1037	-10.9824	-13.1654	2.19283	-10.9726	-0.00984	0.00014	0.00781	0.99206
1038	-15.9922	-14.8738	-0.98418	-15.858	-0.13418	0.66632	0.2201	0.11358	1038	-12.6003	-10.2515	-2.16953	-12.421	-0.17932	0.28891	0.28892	0.42217	1038	-11.4716	-13.1654	2.19293	-10.9725	-0.49915	0.00013	0.00776	0.9921
1039	-16.2376	-14.8689	-0.98571	-15.8546	-0.38303	0.66606	0.22018	0.11376	1039	-12.4665	-10.2464	-2.17195	-12.4183	-0.04818	0.28856	0.2888	0.42264	1039	-11.3369	-13.1654	2.19303	-10.9723	-0.36456	0.00013	0.00772	0.99215
1040	-15.8927	-14.8639	-0.98725	-15.8511	-0.04157	0.6658	0.22027	0.11393	1040	-12.2984	-10.2413	-2.17437	-12.4157	0.11727	0.28822	0.28867	0.42311	1040	-11.1969	-13.1654	2.19312	-10.9722	-0.22466	0.00013	0.00768	0.99219
1041	-15.8543	-14.8589	-0.98878	-15.8477	-0.0066	0.66554	0.22035	0.11411	1041	-12.3816	-10.2363	-2.17678	-12.413	0.03143	0.28788	0.28855	0.42358	1041	-11.1671	-13.1654	2.19322	-10.9721	-0.19497	0.00013	0.00764	0.99223
1042	-15.934	-14.8539	-0.99031	-15.8443	-0.08974	0.66528	0.22043	0.11429	1042	-12.298	-10.2312	-2.1792	-12.4104	0.11239	0.28753	0.28842	0.42405	1042	-11.2393	-13.1654	2.19332	-10.972	-0.26727	0.00013	0.00759	0.99228
1043	-16.1634	-14.849	-0.99185	-15.8408	-0.32257	0.66502	0.22052	0.11446	1043	-12.3208	-10.2262	-2.18161	-12.4078	0.08696	0.28719	0.2883	0.42452	1043	-10.8342	-13.1653	2.19341	-10.9719	0.13773	0.00013	0.00755	0.99232
1044	-16.0246	-14.844	-0.99338	-15.8374	-0.1872	0.66476	0.2206	0.11464	1044	-12.1325	-10.2211	-2.18403	-12.4051	0.27263	0.28684	0.28817	0.42499	1044	-11.1589	-13.1653	2.19351	-10.9718	-0.18708	0.00013	0.00751	0.99236
1045	-16.1561	-14.8391	-0.99492	-15.834	-0.32213	0.6645	0.22068	0.11482	1045	-12.2234	-10.2161	-2.18644	-12.4025	0.1791	0.2865	0.28804	0.42546	1045	-10.565	-13.1653	2.1936	-10.9717	0.40672	0.00013	0.00747	0.9924
1046	-16.0042	-14.8341	-0.99645	-15.8305	-0.17365	0.66424	0.22076	0.115	1046	-12.4928	-10.211	-2.18885	-12.3999	-0.09291	0.28616	0.28792	0.42592	1046	-10.852	-13.1653	2.19369	-10.9716	0.11962	0.00013	0.00743	0.99245
1047	-15.898	-14.8291	-0.99799	-15.8271	-0.07087	0.66398	0.22085	0.11517	1047	-12.4887	-10.206	-2.19126	-12.3973	-0.09143	0.28582	0.28779	0.42639	1047	-11.2843	-13.1653	2.19379	-10.9715	-0.31278	0.00012	0.00739	0.99249
1048	-16.1221	-14.8242	-0.99953	-15.8237	-0.29839	0.66372	0.22093	0.11535	1048	-12.0875	-10.201	-2.19367	-12.3947	0.30716	0.28547	0.28766	0.42686	1048	-11.362	-13.1653	2.19388	-10.9714	-0.39058	0.00012	0.00735	0.99253
1049	-15.6845	-14.8192	-1.00107	-15.8203	0.13579	0.66346	0.22101	0.11553	1049	-12.7307	-10.196	-2.19608	-12.3921	-0.33864	0.28513	0.28754	0.42733	1049	-10.8661	-13.1653	2.19397	-10.9713	0.10522	0.00012	0.00731	0.99257
1050	-15.6038	-14.8143	-1.00261	-15.8169	0.21308	0.6632	0.22109	0.11571	1050	-12.5647	-10.191	-2.19848	-12.3895	-0.17524	0.28479	0.28741	0.4278	1050	-10.6541	-13.1653	2.19406	-10.9712	0.31712	0.00012	0.00727	0.99261
1051	-15.9824	-14.8093	-1.00414	-15.8135	-0.16894	0.66294	0.22118	0.11588	1051	-12.1242	-10.186	-2.20089	-12.3869	0.26266	0.28445	0.28728	0.42827	1051	-10.8411	-13.1653	2.19415	-10.9711	0.13002	0.00012	0.00723	0.99265
1052	-15.8202	-14.8044	-1.00568	-15.8101	-0.01014	0.66268	0.22126	0.11606	1052	-12.2997	-10.181	-2.20329	-12.3843	0.08458	0.28411	0.28715	0.42874	1052	-10.9932	-13.1653	2.19424	-10.971	-0.02218	0.00012	0.00719	0.99269
1053	-15.9666	-14.7994	-1.00722	-15.8066	-0.15995	0.66242	0.22134	0.11624	1053	-12.1268	-10.176	-2.2057	-12.3817	0.25489	0.28377	0.28702	0.4292	1053	-11.1571	-13.1653	2.19433	-10.9709	-0.18618	0.00012	0.00715	0.99274
1054	-16.0498	-14.7945	-1.00876	-15.8032	-0.24656	0.66216	0.22142	0.11642	1054	-12.2718	-10.171	-2.2081	-12.3791	0.10731	0.28343	0.2869	0.42967	1054	-11.2621	-13.1653	2.19442	-10.9708	-0.29127	0.00012	0.00711	0.99278
1055	-15.5066	-14.7895	-1.01031	-15.7999	0.29324	0.66191	0.2215	0.11659	1055	-12.1333	-10.166	-2.2105	-12.3765	0.24324	0.28309	0.28677	0.43014	1055	-10.9311	-13.1652	2.19451	-10.9707	0.03963	0.00012	0.00707	0.99282
1056	-15.9393	-14.7846	-1.01185	-15.7964	-0.14286	0.66165	0.22158	0.11677	1056	-12.4693	-10.1611	-2.2129	-12.374	-0.09533	0.28276	0.28664	0.43061	1056	-10.4733	-13.1652	2.1946	-10.9706	0.49733	0.00011	0.00703	0.99286
1057	-15.9037	-14.7797	-1.01339	-15.793	-0.11065	0.66139	0.22166	0.11695	1057	-12.087	-10.1561	-2.2153	-12.3714	0.2844	0.28242	0.28651	0.43107	1057	-10.6612	-13.1652	2.19469	-10.9705	0.30934	0.00011	0.00699	0.9929
1058	-15.8154	-14.7747	-1.01493	-15.7896	-0.02575	0.66113	0.22174	0.11713	1058	-12.7225	-10.1511	-2.2177	-12.3688	-0.35366	0.28208	0.28638	0.43154	1058	-10.9882	-13.1652	2.19477	-10.9704	-0.01776	0.00011	0.00695	0.99294
1059	-15.5697	-14.7698	-1.01648	-15.7863	0.21656	0.66087	0.22182	0.11731	1059	-12.4517	-10.1462	-2.2201	-12.3663	-0.08541	0.28174	0.28625	0.43201	1059	-10.6888	-13.1652	2.19486	-10.9703	0.28155	0.00011	0.00691	0.99297
1060	-15.8405	-14.7648	-1.01802	-15.7829	-0.05763	0.66061	0.2219	0.11748	1060	-12.1077	-10.1412	-2.22249	-12.3637	0.25603	0.28141	0.28612	0.43247	1060	-10.9382	-13.1652	2.19495	-10.9703	0.03205	0.00011	0.00688	0.99301
1061	-15.7042	-14.7599	-1.01957	-15.7795	0.07528	0.66035	0.22198	0.11766	1061	-12.2882	-10.1363	-2.22489	-12.3612	0.07299	0.28107	0.28599	0.43294	1061	-11.1342	-13.1652	2.19503	-10.9702	-0.16404	0.00011	0.00684	0.99305
1062	-15.6367	-14.755	-1.02111	-15.7761	0.1394	0.6601	0.22206	0.11784	1062	-12.5766	-10.1314	-2.22728	-12.3586	-0.21795	0.28073	0.28586	0.4334	1062	-10.437	-13.1652	2.19512	-10.9701	0.53307	0.00011	0.0068	0.99309
1063	-15.828	-14.7501	-1.02266	-15.7727	-0.05528	0.65984	0.22214	0.11802	1063	-12.4541	-10.1264	-2.22968	-12.3561	-0.09799	0.2804	0.28573	0.43387	1063	-10.9869	-13.1652	2.1952	-10.97	-0.01692	0.00011	0.00676	0.99313
1064	-15.9059	-14.7451	-1.0242	-15.7693	-0.13656	0.65958	0.22222	0.1182	1064	-12.5699	-10.1215	-2.23207	-12.3536	-0.21632	0.28006	0.2856	0.43433	1064	-10.9389	-13.1652	2.19529	-10.9699	0.03098	0.00011	0.00672	0.99317
1065	-15.6747	-14.7402	-1.02575	-15.766	0.09126	0.65932	0.2223	0.11838	1065	-12.4888	-10.1166	-2.23446	-12.3511	-0.13775	0.27973	0.28547	0.4348	1065	-11.5392	-13.1652	2.19537	-10.9698	-0.56941	0.00011	0.00669	0.99321
1066	-15.8245	-14.7353	-1.0273	-15.7626	-0.06191	0.65906	0.22238	0.11855	1066	-12.0467	-10.1117	-2.23685	-12.3485	0.30183	0.27939	0.28534	0.43526	1066	-10.7817	-13.1652	2.19546	-10.9697	0.188	0.00011	0.00665	0.99324
1067	-15.622	-14.7304	-1.02885	-15.7592	0.13721	0.65881	0.22246	0.11873	1067	-12.11	-10.1068	-2.23924	-12.346	0.23602	0.27906	0.28521	0.43573	1067	-10.8798	-13.1652	2.19554	-10.9696	0.08981	0.0001	0.00661	0.99328
1068	-15.8206	-14.7255	-1.03039	-15.7558	-0.06476	0.65855	0.22254	0.11891	1068	-12.7246	-10.1019	-2.24163	-12.3435	-0.3811	0.27873	0.28508	0.43619	1068	-11.1504	-13.1651	2.19562	-10.9695	-0.18088	0.0001	0.00658	0.99332
1069	-15.6804	-14.7205	-1.03194	-15.7525	0.07208	0.65829	0.22262	0.11909	1069	-12.7626	-10.097	-2.24401	-12.341	-0.4216	0.27839	0.28495	0.43666	1069	-11.5052	-13.1651	2.1957	-10.9694	-0.53577	0.0001	0.00654	0.99336
1070	-15.7931	-14.7156	-1.03349	-15.7491	-0.04399	0.65803	0.2227	0.11927	1070	-12.4932	-10.0921	-2.2464	-12.3385	-0.15471	0.27806	0.28482	0.43712	1070	-11.0178	-13.1651	2.19579	-10.9693	-0.04846	0.0001	0.00651	0.99339
1071	-16.0151	-14.7107	-1.03504	-15.7458	-0.26935	0.65778	0.22278	0.11945	1071	-12.2739	-10.0872	-2.24878	-12.336	0.0621	0.27773	0.28469	0.43759	1071	-10.7543	-13.1651	2.19587	-10.9692	0.21496	0.0001	0.00647	0.99343
1072	-15.7867	-14.7058	-1.03659	-15.7424	-0.04431	0.65752	0.22285	0.11963	1072	-12.6773	-10.0823	-2.25116	-12.3335	-0.3438	0.2774	0.28455	0.43805	1072	-10.3254	-13.1651	2.19595	-10.9692	0.64377	0.0001	0.00643	0.99347
1073	-15.6391	-14.7009	-1.03814	-15.739	0.09993	0.65726	0.22293	0.11981	1073	-12.7389	-10.0775	-2.25355	-12.331	-0.40789	0.27706	0.28442	0.43851	1073	-11.0034	-13.1651	2.19603	-10.9691	-0.03432	0.0001	0.0064	0.9935
1074	-15.3597	-14.696	-1.0397	-15.7357	0.37598	0.657	0.22301	0.11999	1074	-12.2056	-10.0726	-2.25593	-12.3285	0.12293	0.27673	0.28429	0.43898	1074	-10.5457	-13.1651	2.19611	-10.969	0.42329	0.0001	0.00636	0.99354
1075	-15.186	-14.6911	-1.04125	-15.7323	0.54633	0.65675	0.22309	0.12017	1075	-12.1356	-10.0677	-2.25831	-12.3261	0.19045	0.2764	0.28416	0.43944	1075	-11.0508	-13.1651	2.19619	-10.9689	-0.08189	0.0001	0.00633	0.99358
1076	-15.6905	-14.6862	-1.0428	-15.729	0.03848	0.65649	0.22316	0.12034	1076	-12.0301	-10.0629	-2.26069	-12.3236	0.29348	0.27607	0.28403	0.4399	1076	-11.2971	-13.1651	2.19627	-10.9688	-0.32828	0.0001	0.00629	0.99361
1077	-15.75	-14.6813	-1.04436	-15.7256	-0.02437	0.65623	0.22324	0.12052	1077	-12.484	-10.058	-2.26306	-12.3211	-0.16289	0.27574	0.28389	0.44037	1077	-11.2697	-13.1651	2.19635	-10.9687	-0.30096	0.0001	0.00626	0.99365
1078	-15.5296	-14.6764	-1.04591	-15.7223	0.19268	0.65598	0.22332	0.1207	1078	-12.444	-10.0532	-2.26544	-12.3186	-0.12536	0.27541	0.28376	0.44083	1078	-11.1493	-13.1651	2.19642	-10.9687	-0.18065	0.0001	0.00622	0.99368
1079	-15.9243	-14.6715	-1.04746	-15.7189	-0.20536	0.65572	0.2234	0.12088	1079	-12.3352	-10.0484	-2.26782	-12.3162	-0.01902	0.27508	0.28363	0.44129	1079	-10.895	-13.1651	2.1965	-10.9686	0.07357	9e-05	0.00619	0.99372
1080	-15.615	-14.6666	-1.04902	-15.7156	0.1006	0.65546	0.22347	0.12106	1080	-12.1865	-10.0435	-2.27019	-12.3137	0.12723	0.27475	0.28349	0.44175	1080	-11.2502	-13.1651	2.19658	-10.9685	-0.28171	9e-05	0.00615	0.99375
1081	-15.7483	-14.6617	-1.05057	-15.7123	-0.03604	0.65521	0.22355	0.12124	1081	-11.8846	-10.0387	-2.27256	-12.3113	0.42668	0.27443	0.28336	0.44221	1081	-11.0203	-13.1651	2.19666	-10.9684	-0.0519	9e-05	0.00612	0.99379
1082	-15.6849	-14.6568	-1.05213	-15.7089	0.02403	0.65495	0.22363	0.12142	1082	-12.5965	-10.0339	-2.27494	-12.3088	-0.28767	0.2741	0.28323	0.44268	1082	-11.3643	-13.1651	2.19673	-10.9683	-0.39598	9e-05	0.00609	0.99382
1083	-15.9818	-14.6519	-1.05369	-15.7056	-0.27621	0.6547	0.2237	0.1216	1083	-12.1333	-10.0291	-2.27731	-12.3064	0.17309	0.27377	0.28309	0.44314	1083	-11.0465	-13.1651	2.19681	-10.9682	-0.07826	9e-05	0.00605	0.99386
1084	-15.6418	-14.647	-1.05524	-15.7023	0.06046	0.65444	0.22378	0.12178	1084	-12.1765	-10.0243	-2.27968	-12.304	0.12745	0.27344	0.28296	0.4436	1084	-11.2026	-13.165	2.19688	-10.9682	-0.23444	9e-05	0.00602	0.99389
1085	-15.7001	-14.6421	-1.0568	-15.6989	-0.00116	0.65418	0.22386	0.12196	1085	-12.1486	-10.0195	-2.28204	-12.3015	0.15292	0.27312	0.28283	0.44406	1085	-11.2242	-13.165	2.19696	-10.9681	-0.25613	9e-05	0.00599	0.99392
1086	-16.0323	-14.6372	-1.05836	-15.6956	-0.33669	0.65393	0.22393	0.12214	1086	-12.0728	-10.0147	-2.28441	-12.2991	0.22629	0.27279	0.28269	0.44452	1086	-10.6924	-13.165	2.19704	-10.968	0.27559	9e-05	0.00595	0.99396
1087	-15.5962	-14.6324	-1.05992	-15.6923	0.09609	0.65367	0.22401	0.12232	1087	-12.2359	-10.0099	-2.28678	-12.2967	0.06077	0.27246	0.28256	0.44498	1087	-11.0631	-13.165	2.19711	-10.9679	-0.09519	9e-05	0.00592	0.99399
1088	-15.764	-14.6275	-1.06148	-15.689	-0.07503	0.65342	0.22408	0.1225	1088	-12.4294	-10.0051	-2.28914	-12.2942	-0.13515	0.27214	0.28242	0.44544	1088	-11.3683	-13.165	2.19718	-10.9678	-0.40047	9e-05	0.00589	0.99403
1089	-16.0508	-14.6226	-1.06304	-15.6856	-0.36515	0.65316	0.22416	0.12268	1089	-12.2688	-10.0003	-2.29151	-12.2918	0.02303	0.27181	0.28229	0.4459	1089	-11.0523	-13.165	2.19726	-10.9678	-0.08455	9e-05	0.00585	0.99406
1090	-15.4409	-14.6177	-1.0646	-15.6823	0.24143	0.65291	0.22423	0.12286	1090	-12.2567	-9.99555	-2.29387	-12.2894	0.03272	0.27149	0.28215	0.44636	1090	-10.8319	-13.165	2.19733	-10.9677	0.13577	9e-05	0.00582	0.99409
1091	-15.8143	-14.6129	-1.06616	-15.679	-0.13528	0.65265	0.22431	0.12304	1091	-12.0451	-9.99079	-2.29623	-12.287	0.24192	0.27116	0.28202	0.44682	1091	-11.1014	-13.165	2.1974	-10.9676	-0.1338	8e-05	0.00579	0.99412
1092	-15.8926	-14.608	-1.06772	-15.6757	-0.21689	0.6524	0.22438	0.12322	1092	-11.9664	-9.98603	-2.29859	-12.2846	0.31822	0.27084	0.28188	0.44728	1092	-11.3719	-13.165	2.19748	-10.9675	-0.40438	8e-05	0.00576	0.99416
1093	-15.7836	-14.6031	-1.06928	-15.6724	-0.1112	0.65214	0.22446	0.1234	1093	-12.3324	-9.98127	-2.30095	-12.2822	-0.05018	0.27051	0.28175	0.44774	1093	-10.6064	-13.165	2.19755	-10.9674	0.36104	8e-05	0.00573	0.99419
1094	-15.5757	-14.5983	-1.07084	-15.6691	0.0934	0.65189	0.22453	0.12358	1094	-12.0188	-9.97652	-2.30331	-12.2798	0.26103	0.27019	0.28161	0.4482	1094	-10.9179	-13.165	2.19762	-10.9674	0.04946	8e-05	0.00569	0.99422
1095	-15.5236	-14.5934	-1.07241	-15.6658	0.14219	0.65163	0.22461	0.12376	1095	-12.2408	-9.97178	-2.30567	-12.2775	0.03665	0.26987	0.28148	0.44866	1095	-10.9118	-13.165	2.19769	-10.9673	0.05549	8e-05	0.00566	0.99425
1096	-15.9205	-14.5885	-1.07397	-15.6625	-0.25801	0.65138	0.22468	0.12394	1096	-12.4803	-9.96704	-2.30803	-12.2751	-0.20524	0.26955	0.28134	0.44912	1096	-10.8886	-13.165	2.19776	-10.9672	0.07861	8e-05	0.00563	0.99429
1097	-15.6779	-14.5837	-1.07554	-15.6592	-0.01871	0.65112	0.22476	0.12412	1097	-12.2353	-9.96231	-2.31038	-12.2727	0.03739	0.26922	0.2812	0.44957	1097	-10.7641	-13.165	2.19783	-10.9671	0.20303	8e-05	0.0056	0.99432
1098	-15.7627	-14.5788	-1.0771	-15.6559	-0.1068	0.65087	0.22483	0.1243	1098	-12.3601	-9.95758	-2.31273	-12.2703	-0.08979	0.2689	0.28107	0.45003	1098	-11.05	-13.165	2.1979	-10.9671	-0.08294	8e-05	0.00557	0.99435
1099	-15.7275	-14.5739	-1.07866	-15.6526	-0.0749	0.65061	0.22491	0.12448	1099	-12.3367	-9.95286	-2.31509	-12.2679	-0.06875	0.26858	0.28093	0.45049	1099	-10.9152	-13.1649	2.19797	-10.967	0.05178	8e-05	0.00554	0.99438
1100	-15.4754	-14.5691	-1.08023	-15.6493	0.17391	0.65036	0.22498	0.12466	1100	-12.0234	-9.94814	-2.31744	-12.2656	0.24218	0.26826	0.28079	0.45095	1100	-10.787	-13.1649	2.19804	-10.9669	0.17991	8e-05	0.00551	0.99441
1101	-15.376	-14.5642	-1.0818	-15.646	0.27002	0.6501	0.22505	0.12484	1101	-12.2701	-9.94343	-2.31979	-12.2632	-0.00688	0.26794	0.28066	0.4514	1101	-11.0006	-13.1649	2.19811	-10.9668	-0.03377	8e-05	0.00548	0.99444
1102	-15.8958	-14.5594	-1.08336	-15.6427	-0.25307	0.64985	0.22513	0.12503	1102	-11.9925	-9.93873	-2.32214	-12.2609	0.26837	0.26762	0.28052	0.45186	1102	-10.9233	-13.1649	2.19818	-10.9668	0.04346	8e-05	0.00545	0.99448
1103	-15.5161	-14.5545	-1.08493	-15.6395	0.12335	0.64959	0.2252	0.12521	1103	-12.1778	-9.93403	-2.32449	-12.2585	0.08072	0.2673	0.28038	0.45232	1103	-10.8662	-13.1649	2.19825	-10.9667	0.10049	8e-05	0.00542	0.99451
1104	-15.7422	-14.5497	-1.0865	-15.6362	-0.10603	0.64934	0.22527	0.12539	1104	-12.097	-9.92934	-2.32683	-12.2562	0.15917	0.26698	0.28025	0.45278	1104	-10.8964	-13.1649	2.19831	-10.9666	0.07021	8e-05	0.00539	0.99454
1105	-15.6472	-14.5448	-1.08807	-15.6329	-0.01431	0.64909	0.22535	0.12557	1105	-11.9568	-9.92465	-2.32918	-12.2538	0.29703	0.26666	0.28011	0.45323	1105	-10.9017	-13.1649	2.19838	-10.9665	0.06484	8e-05	0.00536	0.99457
1106	-15.4976	-14.54	-1.08963	-15.6296	0.13201	0.64883	0.22542	0.12575	1106	-11.901	-9.91997	-2.33153	-12.2515	0.35049	0.26634	0.27997	0.45369	1106	-11.2101	-13.1649	2.19845	-10.9665	-0.24363	7e-05	0.00533	0.9946
1107	-15.4122	-14.5351	-1.0912	-15.6263	0.21414	0.64858	0.22549	0.12593	1107	-12.5917	-9.91529	-2.33387	-12.2492	-0.34254	0.26602	0.27983	0.45414	1107	-10.4372	-13.1649	2.19851	-10.9664	0.5292	7e-05	0.0053	0.99463
1108	-15.4888	-14.5303	-1.09277	-15.6231	0.13427	0.64833	0.22556	0.12611	1108	-12.3515	-9.91062	-2.33621	-12.2468	-0.10467	0.2657	0.2797	0.4546	1108	-11.1117	-13.1649	2.19858	-10.9663	-0.14537	7e-05	0.00527	0.99466
1109	-15.7547	-14.5254	-1.09434	-15.6198	-0.1349	0.64807	0.22564	0.12629	1109	-12.2776	-9.90595	-2.33855	-12.2445	-0.03309	0.26539	0.27956	0.45506	1109	-10.9156	-13.1649	2.19865	-10.9662	0.05066	7e-05	0.00524	0.99469
1110	-15.7002	-14.5206	-1.09591	-15.6165	-0.08367	0.64782	0.22571	0.12647	1110	-12.1976	-9.90129	-2.34089	-12.2422	0.04459	0.26507	0.27942	0.45551	1110	-11.219	-13.1649	2.19871	-10.9662	-0.25281	7e-05	0.00521	0.99472
1111	-15.4392	-14.5158	-1.09748	-15.6133	0.17406	0.64757	0.22578	0.12665	1111	-11.9592	-9.89664	-2.34323	-12.2399	0.28067	0.26475	0.27928	0.45597	1111	-11.2839	-13.1649	2.19878	-10.9661	-0.31778	7e-05	0.00518	0.99475
1112	-15.7286	-14.5109	-1.09906	-15.61	-0.1186	0.64731	0.22585	0.12684	1112	-12.1422	-9.89199	-2.34557	-12.2376	0.09536	0.26444	0.27914	0.45642	1112	-11.0531	-13.1649	2.19884	-10.966	-0.08705	7e-05	0.00515	0.99478
1113	-15.5478	-14.5061	-1.10063	-15.6067	0.05894	0.64706	0.22592	0.12702	1113	-12.012	-9.88735	-2.34791	-12.2353	0.22325	0.26412	0.27901	0.45688	1113	-10.9697	-13.1649	2.19891	-10.966	-0.00372	7e-05	0.00512	0.9948
1114	-15.4075	-14.5013	-1.1022	-15.6035	0.19598	0.64681	0.22599	0.1272	1114	-12.0607	-9.88271	-2.35024	-12.2329	0.17225	0.2638	0.27887	0.45733	1114	-10.8311	-13.1649	2.19897	-10.9659	0.13481	7e-05	0.0051	0.99483
1115	-15.4136	-14.4964	-1.10377	-15.6002	0.18663	0.64655	0.22607	0.12738	1115	-12.3518	-9.87808	-2.35258	-12.2307	-0.12114	0.26349	0.27873	0.45778	1115	-10.8404	-13.1649	2.19903	-10.9658	0.12544	7e-05	0.00507	0.99486
1116	-15.4745	-14.4916	-1.10535	-15.597	0.12247	0.6463	0.22614	0.12756	1116	-12.0132	-9.87345	-2.35491	-12.2284	0.21516	0.26317	0.27859	0.45824	1116	-11.1445	-13.1649	2.1991	-10.9658	-0.17873	7e-05	0.00504	0.99489
1117	-15.0596	-14.4868	-1.10692	-15.5937	0.53412	0.64605	0.22621	0.12774	1117	-11.9422	-9.86883	-2.35724	-12.2261	0.28387	0.26286	0.27845	0.45869	1117	-11.1077	-13.1649	2.19916	-10.9657	-0.14199	7e-05	0.00501	0.99492
1118	-15.4041	-14.482	-1.1085	-15.5905	0.18637	0.64579	0.22628	0.12793	1118	-12.0112	-9.86422	-2.35957	-12.2238	0.21259	0.26254	0.27831	0.45915	1118	-11.2121	-13.1649	2.19922	-10.9656	-0.24646	7e-05	0.00498	0.99495
1119	-15.8241	-14.4772	-1.11007	-15.5872	-0.23687	0.64554	0.22635	0.12811	1119	-12.6973	-9.85961	-2.3619	-12.2215	-0.47579	0.26223	0.27817	0.4596	1119	-10.9042	-13.1649	2.19929	-10.9656	0.06137	7e-05	0.00496	0.99498
1120	-15.8663	-14.4723	-1.11165	-15.584	-0.28231	0.64529	0.22642	0.12829	1120	-12.0784	-9.855	-2.36423	-12.2192	0.14083	0.26192	0.27803	0.46005	1120	-11.1625	-13.1648	2.19935	-10.9655	-0.197	7e-05	0.00493	0.995
1121	-15.7173	-14.4675	-1.11322	-15.5807	-0.13656	0.64504	0.22649	0.12847	1121	-11.9633	-9.8504	-2.36656	-12.217	0.25366	0.2616	0.27789	0.4605	1121	-11.0464	-13.1648	2.19941	-10.9654	-0.08096	7e-05	0.0049	0.99503
1122	-15.7608	-14.4627	-1.1148	-15.5775	-0.18329	0.64479	0.22656	0.12865	1122	-12.0302	-9.84581	-2.36888	-12.2147	0.1845	0.26129	0.27775	0.46096	1122	-10.9687	-13.1648	2.19947	-10.9654	-0.00333	7e-05	0.00487	0.99506
1123	-15.5486	-14.4579	-1.11638	-15.5743	0.02567	0.64453	0.22663	0.12884	1123	-12.0078	-9.84122	-2.37121	-12.2124	0.20463	0.26098	0.27761	0.46141	1123	-11.0859	-13.1648	2.19953	-10.9653	-0.12059	6e-05	0.00485	0.99509
1124	-15.3972	-14.4531	-1.11795	-15.571	0.17383	0.64428	0.2267	0.12902	1124	-12.0654	-9.83664	-2.37353	-12.2102	0.14477	0.26067	0.27747	0.46186	1124	-10.9704	-13.1648	2.19959	-10.9652	-0.00516	6e-05	0.00482	0.99512
1125	-15.5763	-14.4483	-1.11953	-15.5678	-0.0085	0.64403	0.22677	0.1292	1125	-12.5025	-9.83206	-2.37586	-12.2079	-0.29458	0.26036	0.27733	0.46231	1125	-11.0499	-13.1648	2.19965	-10.9652	-0.08472	6e-05	0.00479	0.99514
1126	-15.7584	-14.4435	-1.12111	-15.5646	-0.19383	0.64378	0.22684	0.12938	1126	-12.2187	-9.82749	-2.37818	-12.2057	-0.01303	0.26004	0.27719	0.46277	1126	-10.5659	-13.1648	2.19971	-10.9651	0.39921	6e-05	0.00477	0.99517
1127	-15.4567	-14.4387	-1.12269	-15.5614	0.10465	0.64353	0.22691	0.12956	1127	-12.6989	-9.82293	-2.3805	-12.2034	-0.49547	0.25973	0.27705	0.46322	1127	-10.5034	-13.1648	2.19977	-10.9651	0.46165	6e-05	0.00474	0.9952
1128	-15.7091	-14.4338	-1.12427	-15.5581	-0.15098	0.64327	0.22698	0.12975	1128	-11.8619	-9.81837	-2.38282	-12.2012	0.33928	0.25942	0.27691	0.46367	1128	-11.2242	-13.1648	2.19983	-10.965	-0.25921	6e-05	0.00471	0.99522
1129	-15.5853	-14.4291	-1.12585	-15.5549	-0.0304	0.64302	0.22705	0.12993	1129	-12.1624	-9.81381	-2.38514	-12.1989	0.03655	0.25911	0.27677	0.46412	1129	-10.9434	-13.1648	2.19989	-10.9649	0.02152	6e-05	0.00469	0.99525
1130	-15.7709	-14.4243	-1.12743	-15.5517	-0.21922	0.64277	0.22712	0.13011	1130	-12.0424	-9.80926	-2.38745	-12.1967	0.15431	0.2588	0.27663	0.46457	1130	-10.9041	-13.1648	2.19995	-10.9649	0.06076	6e-05	0.00466	0.99528
1131	-15.6917	-14.4194	-1.12901	-15.5485	-0.14324	0.64252	0.22719	0.13029	1131	-12.3797	-9.80472	-2.38977	-12.1945	-0.18521	0.25849	0.27649	0.46502	1131	-10.81	-13.1648	2.20001	-10.9648	0.1548	6e-05	0.00464	0.9953
1132	-15.6953	-14.4146	-1.13059	-15.5452	-0.15005	0.64227	0.22726	0.13048	1132	-12.3556	-9.80018	-2.39208	-12.1923	-0.16334	0.25818	0.27634	0.46547	1132	-11.0938	-13.1648	2.20007	-10.9647	-0.12906	6e-05	0.00461	0.99533
1133	-15.9207	-14.4099	-1.13217	-15.542	-0.37867	0.64202	0.22732	0.13066	1133	-12.1929	-9.79565	-2.3944	-12.19	-0.00286	0.25788	0.2762	0.46592	1133	-11.1797	-13.1648	2.20012	-10.9647	-0.21503	6e-05	0.00459	0.99536
1134	-15.3967	-14.4051	-1.13376	-15.5388	0.14212	0.64177	0.22739	0.13084	1134	-11.9902	-9.79112	-2.39671	-12.1878	0.19763	0.25757	0.27606	0.46637	1134	-10.9232	-13.1648	2.20018	-10.9646	0.04141	6e-05	0.00456	0.99538
1135	-15.494	-14.4003	-1.13534	-15.5356	0.04162	0.64152	0.22746	0.13102	1135	-11.8838	-9.7866	-2.39902	-12.1856	0.30181	0.25726	0.27592	0.46682	1135	-10.7117	-13.1648	2.20024	-10.9645	0.25285	6e-05	0.00453	0.99541
1136	-15.7312	-14.3955	-1.13692	-15.5324	-0.19879	0.64126	0.22753	0.13121	1136	-12.1758	-9.78208	-2.40133	-12.1834	0.00761	0.25695	0.27578	0.46727	1136	-10.6926	-13.1648	2.20029	-10.9645	0.27189	6e-05	0.00451	0.99543
1137	-15.5348	-14.3907	-1.13851	-15.5292	-0.00559	0.64101	0.2276	0.13139	1137	-11.7827	-9.77757	-2.40364	-12.1812	0.3985	0.25664	0.27564	0.46772	1137	-10.8331	-13.1648	2.20035	-10.9644	0.13133	6e-05	0.00448	0.99546
1138	-15.8838	-14.3859	-1.14009	-15.526	-0.35779	0.64076	0.22767	0.13157	1138	-11.9734	-9.77306	-2.40594	-12.179	0.20561	0.25634	0.27549	0.46817	1138	-11.1355	-13.1648	2.20041	-10.9644	-0.17113	6e-05	0.00446	0.99548
1139	-15.4053	-14.3811	-1.14168	-15.5228	0.11751	0.64051	0.22773	0.13175	1139	-12.2594	-9.76856	-2.40825	-12.1768	-0.08259	0.25603	0.27535	0.46862	1139	-11.2143	-13.1648	2.20046	-10.9643	-0.24999	6e-05	0.00443	0.99551
1140	-15.208	-14.3764	-1.14326	-15.5196	0.31161	0.64026	0.2278	0.13194	1140	-12.041	-9.76407	-2.41056	-12.1746	0.13362	0.25573	0.27521	0.46907	1140	-11.4355	-13.1648	2.20052	-10.9642	-0.47125	6e-05	0.00441	0.99553
1141	-15.4245	-14.3716	-1.14485	-15.5164	0.09192	0.64001	0.22787	0.13212	1141	-12.162	-9.75958	-2.41286	-12.1724	0.01043	0.25542	0.27507	0.46951	1141	-10.8428	-13.1648	2.20057	-10.9642	0.12139	6e-05	0.00439	0.99556
1142	-15.4308	-14.3668	-1.14643	-15.5132	0.08242	0.63976	0.22794	0.1323	1142	-11.9631	-9.75509	-2.41516	-12.1702	0.20715	0.25511	0.27492	0.46996	1142	-11.4746	-13.1648	2.20063	-10.9641	-0.51046	5e-05	0.00436	0.99558
1143	-15.0458	-14.362	-1.14802	-15.51	0.46423	0.63951	0.228	0.13249	1143	-11.9506	-9.75061	-2.41746	-12.1681	0.21747	0.25481	0.27478	0.47041	1143	-10.894	-13.1648	2.20068	-10.9641	0.07008	5e-05	0.00434	0.99561
1144	-15.428	-14.3572	-1.14961	-15.5069	0.07885	0.63926	0.22807	0.13267	1144	-11.9426	-9.74614	-2.41976	-12.1659	0.2233	0.2545	0.27464	0.47086	1144	-10.8978	-13.1648	2.20074	-10.964	0.06622	5e-05	0.00431	0.99563
1145	-15.5851	-14.3525	-1.15119	-15.5037	-0.08144	0.63901	0.22814	0.13285	1145	-11.9188	-9.74167	-2.42206	-12.1637	0.24493	0.2542	0.27449	0.47131	1145	-11.0379	-13.1647	2.20079	-10.964	-0.07394	5e-05	0.00429	0.99566
1146	-15.6088	-14.3477	-1.15278	-15.5005	-0.10832	0.63876	0.2282	0.13304	1146	-11.9271	-9.73721	-2.42436	-12.1616	0.23447	0.2539	0.27435	0.47175	1146	-11.1294	-13.1647	2.20084	-10.9639	-0.1655	5e-05	0.00427	0.99568
1147	-15.8619	-14.3429	-1.15437	-15.4973	-0.3646	0.63851	0.22827	0.13322	1147	-12.5996	-9.73275	-2.42666	-12.1594	-0.4402	0.25359	0.27421	0.4722	1147	-11.0003	-13.1647	2.2009	-10.9639	-0.03645	5e-05	0.00424	0.99571
1148	-15.7054	-14.3382	-1.15596	-15.4941	-0.21128	0.63826	0.22834	0.1334	1148	-12.227	-9.7283	-2.42895	-12.1573	-0.06975	0.25329	0.27406	0.47265	1148	-10.67	-13.1647	2.20095	-10.9638	0.29379	5e-05	0.00422	0.99573
1149	-15.6311	-14.3334	-1.15755	-15.4909	-0.14015	0.63801	0.2284	0.13359	1149	-12.2985	-9.72385	-2.43125	-12.1551	-0.14341	0.25299	0.27392	0.47309	1149	-11.1052	-13.1647	2.201	-10.9637	-0.14146	5e-05	0.00419	0.99575
1150	-15.2541	-14.3286	-1.15914	-15.4878	0.23367	0.63776	0.22847	0.13377	1150	-12.1779	-9.71941	-2.43354	-12.153	-0.02496	0.25268	0.27378	0.47354	1150	-10.6384	-13.1647	2.20106	-10.9637	0.32528	5e-05	0.00417	0.99578
1151	-15.5519	-14.3239	-1.16073	-15.4846	-0.0673	0.63751	0.22853	0.13395	1151	-12.3605	-9.71497	-2.43583	-12.1508	-0.2097	0.25238	0.27363	0.47398	1151	-11.149	-13.1647	2.20111	-10.9636	-0.18538	5e-05	0.00415	0.9958
1152	-15.378	-14.3191	-1.16232	-15.4814	0.10344	0.63726	0.2286	0.13414	1152	-12.1285	-9.71054	-2.43812	-12.1487	0.02016	0.25208	0.27349	0.47443	1152	-10.9277	-13.1647	2.20116	-10.9636	0.03587	5e-05	0.00413	0.99582
1153	-15.4236	-14.3144	-1.16391	-15.4783	0.05467	0.63701	0.22866	0.13432	1153	-11.8118	-9.70611	-2.44041	-12.1465	0.33472	0.25178	0.27334	0.47488	1153	-10.6556	-13.1647	2.20121	-10.9635	0.30791	5e-05	0.0041	0.99585
1154	-15.7599	-14.3096	-1.1655	-15.4751	-0.28479	0.63677	0.22873	0.1345	1154	-12.325	-9.70169	-2.4427	-12.1444	-0.18061	0.25148	0.2732	0.47532	1154	-11.0537	-13.1647	2.20126	-10.9635	-0.09024	5e-05	0.00408	0.99587
1155	-15.5105	-14.3049	-1.16709	-15.4719	-0.03856	0.63652	0.2288	0.13469	1155	-11.788	-9.69728	-2.44499	-12.1423	0.35426	0.25118	0.27306	0.47577	1155	-11.0505	-13.1647	2.20131	-10.9634	-0.0871	5e-05	0.00406	0.99589
1156	-15.6715	-14.3001	-1.16869	-15.4688	-0.20272	0.63627	0.22886	0.13487	1156	-12.116	-9.69287	-2.44727	-12.1401	0.02414	0.25088	0.27291	0.47621	1156	-10.9381	-13.1647	2.20136	-10.9634	0.02525	5e-05	0.00403	0.99592
1157	-15.4885	-14.2953	-1.17028	-15.4656	-0.02287	0.63602	0.22893	0.13506	1157	-12.3068	-9.68846	-2.44956	-12.138	-0.16878	0.25058	0.27277	0.47666	1157	-11.1414	-13.1647	2.20141	-10.9633	-0.1781	5e-05	0.00401	0.99594
1158	-15.509	-14.2906	-1.17187	-15.4625	-0.04653	0.63577	0.22899	0.13524	1158	-12.0435	-9.68406	-2.45184	-12.1359	0.0924	0.25028	0.27262	0.4771	1158	-10.9255	-13.1647	2.20147	-10.9632	0.03774	5e-05	0.00399	0.99596
1159	-15.3523	-14.2858	-1.17347	-15.4593	0.10702	0.63552	0.22905	0.13542	1159	-11.9147	-9.67967	-2.45412	-12.1338	0.21909	0.24998	0.27248	0.47754	1159	-11.1858	-13.1647	2.20152	-10.9632	-0.22261	5e-05	0.00397	0.99598
1160	-15.2318	-14.2811	-1.17506	-15.4562	0.22437	0.63527	0.22912	0.13561	1160	-12.3745	-9.67528	-2.4564	-12.1317	-0.24282	0.24968	0.27233	0.47799	1160	-11.0756	-13.1647	2.20156	-10.9631	-0.11246	5e-05	0.00395	0.99601
1161	-15.4701	-14.2764	-1.17666	-15.453	-0.01708	0.63502	0.22918	0.13579	1161	-11.9933	-9.67089	-2.45868	-12.1296	0.13628	0.24938	0.27219	0.47843	1161	-11.1685	-13.1647	2.20161	-10.9631	-0.20541	5e-05	0.00392	0.99603
1162	-15.322	-14.2716	-1.17825	-15.4499	0.12788	0.63478	0.22925	0.13598	1162	-12.5329	-9.66652	-2.46096	-12.1275	-0.40542	0.24908	0.27204	0.47887	1162	-11.0755	-13.1647	2.20166	-10.963	-0.11247	5e-05	0.0039	0.99605
1163	-15.4614	-14.2669	-1.17985	-15.4467	-0.01467	0.63453	0.22931	0.13616	1163	-11.8513	-9.66214	-2.46324	-12.1254	0.27408	0.24879	0.2719	0.47932	1163	-11.0018	-13.1647	2.20171	-10.963	-0.03882	5e-05	0.00388	0.99607
1164	-15.3575	-14.2622	-1.18144	-15.4436	0.08609	0.63428	0.22938	0.13634	1164	-12.0633	-9.65777	-2.46551	-12.1233	0.05999	0.24849	0.27175	0.47976	1164	-11.0212	-13.1647	2.20176	-10.9629	-0.05827	5e-05	0.00386	0.9961
1165	-15.3159	-14.2574	-1.18304	-15.4405	0.12456	0.63403	0.22944	0.13653	1165	-12.196	-9.65341	-2.46779	-12.1212	-0.0748	0.24819	0.27161	0.4802	1165	-10.897	-13.1647	2.20181	-10.9629	0.06588	5e-05	0.00384	0.99612
1166	-15.2013	-14.2527	-1.18464	-15.4373	0.23602	0.63378	0.2295	0.13671	1166	-11.9849	-9.64905	-2.47006	-12.1191	0.13421	0.24789	0.27146	0.48065	1166	-10.7897	-13.1647	2.20186	-10.9628	0.17313	4e-05	0.00382	0.99614
1167	-15.3565	-14.2479	-1.18623	-15.4342	0.07769	0.63354	0.22957	0.1369	1167	-11.9529	-9.6447	-2.47233	-12.117	0.16413	0.2476	0.27131	0.48109	1167	-11.0417	-13.1647	2.2019	-10.9628	-0.07892	4e-05	0.00379	0.99616
1168	-15.8504	-14.2432	-1.18783	-15.4311	-0.41935	0.63329	0.22963	0.13708	1168	-11.9033	-9.64035	-2.47461	-12.115	0.21166	0.2473	0.27117	0.48153	1168	-10.8911	-13.1647	2.20195	-10.9627	0.07163	4e-05	0.00377	0.99618
1169	-15.3602	-14.2385	-1.18943	-15.4279	0.06772	0.63304	0.22969	0.13727	1169	-12.2372	-9.63601	-2.47688	-12.1129	-0.12431	0.24701	0.27102	0.48197	1169	-10.7568	-13.1647	2.202	-10.9627	0.20588	4e-05	0.00375	0.9962
1170	-15.6197	-14.2338	-1.19103	-15.4248	-0.1949	0.63279	0.22976	0.13745	1170	-11.964	-9.63167	-2.47914	-12.1108	0.14682	0.24671	0.27088	0.48241	1170	-10.9352	-13.1647	2.20205	-10.9626	0.02743	4e-05	0.00373	0.99623
1171	-15.5043	-14.229	-1.19263	-15.4217	-0.08263	0.63255	0.22982	0.13764	1171	-12.4307	-9.62734	-2.48141	-12.1088	-0.32195	0.24642	0.27073	0.48285	1171	-10.901	-13.1647	2.20209	-10.9626	0.06158	4e-05	0.00371	0.99625
1172	-15.4789	-14.2243	-1.19423	-15.4185	-0.06035	0.6323	0.22988	0.13782	1172	-11.8693	-9.62302	-2.48368	-12.1067	0.23739	0.24612	0.27058	0.48329	1172	-10.8727	-13.1647	2.20214	-10.9625	0.08983	4e-05	0.00369	0.99627
1173	-15.5029	-14.2196	-1.19583	-15.4154	-0.08747	0.63205	0.22994	0.138	1173	-12.0464	-9.61869	-2.48594	-12.1046	0.05824	0.24583	0.27044	0.48374	1173	-11.2716	-13.1647	2.20219	-10.9625	-0.30912	4e-05	0.00367	0.99629
1174	-15.6567	-14.2149	-1.19743	-15.4123	-0.24439	0.6318	0.23001	0.13819	1174	-12.0095	-9.61438	-2.48821	-12.1026	0.09308	0.24553	0.27029	0.48418	1174	-10.7763	-13.1647	2.20223	-10.9624	0.18613	4e-05	0.00365	0.99631
1175	-15.3058	-14.2102	-1.19903	-15.4092	0.1034	0.63156	0.23007	0.13837	1175	-11.8883	-9.61007	-2.49047	-12.1005	0.21224	0.24524	0.27014	0.48462	1175	-11.0691	-13.1647	2.20228	-10.9624	-0.10672	4e-05	0.00363	0.99633
1176	-15.6222	-14.2055	-1.20063	-15.4061	-0.21612	0.63131	0.23013	0.13856	1176	-12.2913	-9.60576	-2.49273	-12.0985	-0.19281	0.24495	0.27	0.48506	1176	-10.9941	-13.1647	2.20232	-10.9623	-0.03177	4e-05	0.00361	0.99635
1177	-15.5703	-14.2007	-1.20223	-15.403	-0.16733	0.63106	0.23019	0.13874	1177	-12.2506	-9.60146	-2.49499	-12.0964	-0.15415	0.24465	0.26985	0.4855	1177	-10.9661	-13.1646	2.20237	-10.9623	-0.00381	4e-05	0.00359	0.99637
1178	-15.508	-14.196	-1.20384	-15.3999	-0.10814	0.63082	0.23026	0.13893	1178	-11.8036	-9.59716	-2.49725	-12.0944	0.29081	0.24436	0.2697	0.48594	1178	-11.1911	-13.1646	2.20241	-10.9622	-0.22886	4e-05	0.00357	0.99639
1179	-15.9543	-14.1913	-1.20544	-15.3968	-0.55754	0.63057	0.23032	0.13911	1179	-12.1024	-9.59287	-2.49951	-12.0924	-0.01002	0.24407	0.26956	0.48637	1179	-10.7369	-13.1646	2.20246	-10.9622	0.22529	4e-05	0.00355	0.99641
1180	-15.207	-14.1866	-1.20704	-15.3936	0.18665	0.63032	0.23038	0.1393	1180	-12.266	-9.58859	-2.50176	-12.0904	-0.17565	0.24378	0.26941	0.48681	1180	-10.9507	-13.1646	2.2025	-10.9621	0.01144	4e-05	0.00353	0.99643
1181	-15.4363	-14.1819	-1.20865	-15.3906	-0.04575	0.63008	0.23044	0.13948	1181	-11.9312	-9.58431	-2.50402	-12.0883	0.15713	0.24349	0.26926	0.48725	1181	-10.9523	-13.1646	2.20255	-10.9621	0.0098	4e-05	0.00351	0.99645
1182	-15.3345	-14.1772	-1.21025	-15.3874	0.05295	0.62983	0.2305	0.13967	1182	-12.2497	-9.58003	-2.50627	-12.0863	-0.16339	0.2432	0.26911	0.48769	1182	-11.0677	-13.1646	2.20259	-10.9621	-0.10565	4e-05	0.00349	0.99647
1183	-15.0827	-14.1725	-1.21185	-15.3843	0.30165	0.62958	0.23056	0.13985	1183	-12.3586	-9.57576	-2.50852	-12.0843	-0.27431	0.2429	0.26897	0.48813	1183	-10.959	-13.1646	2.20263	-10.962	0.003	4e-05	0.00347	0.99649
1184	-15.3594	-14.1678	-1.21346	-15.3813	0.02186	0.62934	0.23062	0.14004	1184	-11.9759	-9.5715	-2.51078	-12.0823	0.10638	0.24261	0.26882	0.48857	1184	-10.9024	-13.1646	2.20268	-10.962	0.05956	4e-05	0.00345	0.99651
1185	-15.5163	-14.1631	-1.21506	-15.3782	-0.13813	0.62909	0.23068	0.14022	1185	-11.9706	-9.56724	-2.51303	-12.0803	0.10967	0.24232	0.26867	0.48901	1185	-11.2701	-13.1646	2.20272	-10.9619	-0.30819	4e-05	0.00343	0.99653
1186	-15.1556	-14.1584	-1.21667	-15.3751	0.21948	0.62885	0.23074	0.14041	1186	-11.8993	-9.56298	-2.51528	-12.0783	0.17896	0.24203	0.26852	0.48944	1186	-10.8107	-13.1646	2.20276	-10.9619	0.15117	4e-05	0.00341	0.99655
1187	-15.528	-14.1537	-1.21828	-15.372	-0.15601	0.6286	0.23081	0.14059	1187	-11.9708	-9.55873	-2.51752	-12.0763	0.10546	0.24175	0.26837	0.48988	1187	-10.8631	-13.1646	2.2028	-10.9618	0.09872	4e-05	0.00339	0.99657
1188	-15.1188	-14.149	-1.21988	-15.3689	0.2501	0.62835	0.23087	0.14078	1188	-12.1803	-9.55449	-2.51977	-12.0743	-0.10604	0.24146	0.26823	0.49032	1188	-10.4426	-13.1646	2.20285	-10.9618	0.51918	4e-05	0.00338	0.99659
1189	-15.4163	-14.1443	-1.22149	-15.3658	-0.05048	0.62811	0.23093	0.14097	1189	-11.8943	-9.55025	-2.52202	-12.0723	0.17797	0.24117	0.26808	0.49075	1189	-10.8403	-13.1646	2.20289	-10.9617	0.12143	4e-05	0.00336	0.99661
1190	-15.4354	-14.1396	-1.2231	-15.3627	-0.07266	0.62786	0.23099	0.14115	1190	-12.0989	-9.54602	-2.52426	-12.0703	-0.02862	0.24088	0.26793	0.49119	1190	-11.186	-13.1646	2.20293	-10.9617	-0.22431	4e-05	0.00334	0.99663
1191	-15.476	-14.1349	-1.2247	-15.3597	-0.11634	0.62762	0.23105	0.14134	1191	-11.8379	-9.54179	-2.5265	-12.0683	0.23039	0.24059	0.26778	0.49163	1191	-10.8873	-13.1646	2.20297	-10.9616	0.07434	4e-05	0.00332	0.99664
1192	-15.3233	-14.1303	-1.22631	-15.3566	0.03328	0.62737	0.23111	0.14152	1192	-12.0006	-9.53756	-2.52874	-12.0663	0.06571	0.2403	0.26763	0.49206	1192	-10.5785	-13.1646	2.20301	-10.9616	0.3831	4e-05	0.0033	0.99666
1193	-15.4082	-14.1256	-1.22792	-15.3535	-0.0547	0.62713	0.23117	0.14171	1193	-11.9141	-9.53334	-2.53098	-12.0643	0.15023	0.24002	0.26748	0.4925	1193	-11.1104	-13.1646	2.20306	-10.9615	-0.14884	4e-05	0.00328	0.99668
1194	-15.7829	-14.1209	-1.22953	-15.3504	-0.43247	0.62688	0.23123	0.14189	1194	-12.0189	-9.52913	-2.53322	-12.0624	0.04345	0.23973	0.26734	0.49294	1194	-10.9522	-13.1646	2.2031	-10.9615	0.00931	4e-05	0.00326	0.9967
1195	-15.6807	-14.1162	-1.23114	-15.3474	-0.33334	0.62664	0.23128	0.14208	1195	-11.9746	-9.52492	-2.53546	-12.0604	0.08578	0.23944	0.26719	0.49337	1195	-10.7988	-13.1646	2.20314	-10.9615	0.16267	3e-05	0.00325	0.99672
1196	-15.1006	-14.1115	-1.23275	-15.3443	0.24369	0.62639	0.23134	0.14227	1196	-11.6615	-9.52072	-2.5377	-12.0584	0.39691	0.23916	0.26704	0.49381	1196	-11.1365	-13.1646	2.20318	-10.9614	-0.17507	3e-05	0.00323	0.99674
1197	-15.3344	-14.1069	-1.23436	-15.3412	0.00683	0.62615	0.2314	0.14245	1197	-12.0644	-9.51652	-2.53993	-12.0564	-0.00795	0.23887	0.26689	0.49424	1197	-11.1215	-13.1646	2.20322	-10.9614	-0.16012	3e-05	0.00321	0.99676
1198	-15.4148	-14.1022	-1.23597	-15.3382	-0.07664	0.6259	0.23146	0.14264	1198	-11.8645	-9.51232	-2.54217	-12.0545	0.18999	0.23858	0.26674	0.49468	1198	-11.472	-13.1646	2.20326	-10.9613	-0.51066	3e-05	0.00319	0.99677
1199	-15.5795	-14.0975	-1.23758	-15.3351	-0.2444	0.62566	0.23152	0.14282	1199	-12.1558	-9.50813	-2.5444	-12.0525	-0.10327	0.2383	0.26659	0.49511	1199	-10.853	-13.1646	2.2033	-10.9613	0.1083	3e-05	0.00317	0.99679
1200	-15.3149	-14.0929	-1.23919	-15.332	0.01714	0.62541	0.23158	0.14301	1200	-12.313	-9.50395	-2.54663	-12.0506	-0.26242	0.23801	0.26644	0.49554	1200	-11.1885	-13.1646	2.20334	-10.9613	-0.22724	3e-05	0.00316	0.99681
1201	-14.9344	-14.0882	-1.24081	-15.329	0.39459	0.62517	0.23164	0.14319	1201	-12.0445	-9.49977	-2.54886	-12.0486	0.00413	0.23773	0.26629	0.49598	1201	-10.8783	-13.1646	2.20338	-10.9612	0.08292	3e-05	0.00314	0.99683
1202	-15.2647	-14.0835	-1.24242	-15.3259	0.06123	0.62492	0.2317	0.14338	1202	-11.7636	-9.4956	-2.55109	-12.0467	0.28309	0.23745	0.26614	0.49641	1202	-10.8559	-13.1646	2.20342	-10.9612	0.10527	3e-05	0.00312	0.99685
1203	-15.0909	-14.0788	-1.24403	-15.3229	0.23198	0.62468	0.23175	0.14357	1203	-11.8977	-9.49143	-2.55332	-12.0447	0.14705	0.23716	0.26599	0.49685	1203	-11.1363	-13.1646	2.20346	-10.9611	-0.17517	3e-05	0.0031	0.99686
1204	-15.6443	-14.0742	-1.24564	-15.3198	-0.32447	0.62443	0.23181	0.14375	1204	-11.9224	-9.48726	-2.55554	-12.0428	0.12041	0.23688	0.26584	0.49728	1204	-10.8429	-13.1646	2.2035	-10.9611	0.11819	3e-05	0.00309	0.99688
1205	-15.1195	-14.0695	-1.24726	-15.3168	0.19728	0.62419	0.23187	0.14394	1205	-12.218	-9.4831	-2.55777	-12.0409	-0.17713	0.2366	0.26569	0.49771	1205	-10.6599	-13.1646	2.20353	-10.9611	0.30115	3e-05	0.00307	0.9969
1206	-15.6288	-14.0649	-1.24887	-15.3137	-0.31507	0.62395	0.23193	0.14413	1206	-11.8054	-9.47895	-2.55999	-12.0389	0.23354	0.23631	0.26554	0.49815	1206	-11.2794	-13.1646	2.20357	-10.961	-0.31839	3e-05	0.00305	0.99692
1207	-15.2726	-14.0602	-1.25049	-15.3107	0.03809	0.6237	0.23199	0.14431	1207	-11.8303	-9.4748	-2.56222	-12.037	0.20672	0.23603	0.26539	0.49858	1207	-10.9243	-13.1646	2.20361	-10.961	0.03667	3e-05	0.00304	0.99693
1208	-15.3186	-14.0556	-1.2521	-15.3077	-0.01095	0.62346	0.23204	0.1445	1208	-12.5514	-9.47066	-2.56444	-12.0351	-0.51631	0.23575	0.26524	0.49901	1208	-10.9047	-13.1646	2.20365	-10.9609	0.05623	3e-05	0.00302	0.99695
1209	-15.4375	-14.0509	-1.25372	-15.3046	-0.13289	0.62321	0.2321	0.14468	1209	-11.9957	-9.46652	-2.56666	-12.0332	0.03748	0.23547	0.26509	0.49944	1209	-10.9553	-13.1646	2.20369	-10.9609	0.00559	3e-05	0.003	0.99697
1210	-15.1342	-14.0462	-1.25533	-15.3016	0.16737	0.62297	0.23216	0.14487	1210	-12.0526	-9.46238	-2.56888	-12.0313	-0.02134	0.23518	0.26494	0.49987	1210	-11.0111	-13.1646	2.20372	-10.9608	-0.05025	3e-05	0.00299	0.99698
1211	-15.3967	-14.0416	-1.25695	-15.2985	-0.09816	0.62273	0.23222	0.14506	1211	-11.9187	-9.45825	-2.5711	-12.0293	0.11065	0.2349	0.26479	0.50031	1211	-11.0866	-13.1646	2.20376	-10.9608	-0.12579	3e-05	0.00297	0.997
1212	-15.1751	-14.0369	-1.25856	-15.2955	0.12041	0.62248	0.23227	0.14524	1212	-11.8069	-9.45413	-2.57331	-12.0274	0.22054	0.23462	0.26464	0.50074	1212	-10.547	-13.1646	2.2038	-10.9608	0.41377	3e-05	0.00295	0.99702
1213	-15.1565	-14.0323	-1.26018	-15.2925	0.13598	0.62224	0.23233	0.14543	1213	-12.3063	-9.45001	-2.57553	-12.0255	-0.28076	0.23434	0.26449	0.50117	1213	-11.26	-13.1646	2.20383	-10.9607	-0.29927	3e-05	0.00294	0.99703
1214	-15.4532	-14.0276	-1.2618	-15.2894	-0.16375	0.622	0.23239	0.14562	1214	-12.3724	-9.4459	-2.57774	-12.0236	-0.34876	0.23406	0.26434	0.5016	1214	-10.6154	-13.1646	2.20387	-10.9607	0.34529	3e-05	0.00292	0.99705
1215	-15.1143	-14.023	-1.26341	-15.2864	0.17212	0.62175	0.23244	0.1458	1215	-12.0216	-9.44179	-2.57995	-12.0217	0.00014	0.23378	0.26419	0.50203	1215	-11.6079	-13.1646	2.20391	-10.9606	-0.64724	3e-05	0.0029	0.99707
1216	-15.3769	-14.0184	-1.26503	-15.2834	-0.0935	0.62151	0.2325	0.14599	1216	-12.1579	-9.43768	-2.58216	-12.0198	-0.13805	0.2335	0.26404	0.50246	1216	-11.1886	-13.1646	2.20394	-10.9606	-0.22798	3e-05	0.00289	0.99708
1217	-15.4439	-14.0137	-1.26665	-15.2804	-0.16352	0.62127	0.23256	0.14618	1217	-12.1709	-9.43358	-2.58438	-12.018	-0.15294	0.23322	0.26389	0.50289	1217	-10.7897	-13.1646	2.20398	-10.9606	0.17088	3e-05	0.00287	0.9971
1218	-15.2696	-14.0091	-1.26827	-15.2774	0.00776	0.62102	0.23261	0.14636	1218	-12.0613	-9.42949	-2.58658	-12.0161	-0.04523	0.23294	0.26374	0.50332	1218	-11.1667	-13.1646	2.20402	-10.9605	-0.20616	3e-05	0.00285	0.99712
1219	-15.3772	-14.0045	-1.26989	-15.2743	-0.10286	0.62078	0.23267	0.14655	1219	-12.1738	-9.4254	-2.58879	-12.0142	-0.15961	0.23267	0.26358	0.50375	1219	-11.0805	-13.1646	2.20405	-10.9605	-0.12	3e-05	0.00284	0.99713
1220	-15.6562	-13.9998	-1.27151	-15.2713	-0.38487	0.62054	0.23272	0.14674	1220	-12.0232	-9.42131	-2.591	-12.0123	-0.01089	0.23239	0.26343	0.50418	1220	-10.9733	-13.1646	2.20409	-10.9605	-0.01283	3e-05	0.00282	0.99715
1221	-15.6814	-13.9952	-1.27313	-15.2683	-0.41309	0.6203	0.23278	0.14692	1221	-11.6666	-9.41723	-2.5932	-12.0104	0.34383	0.23211	0.26328	0.50461	1221	-11.011	-13.1646	2.20412	-10.9604	-0.05057	3e-05	0.00281	0.99716
1222	-15.3924	-13.9906	-1.27475	-15.2653	-0.1271	0.62005	0.23283	0.14711	1222	-12.211	-9.41316	-2.59541	-12.0086	-0.20244	0.23183	0.26313	0.50504	1222	-10.9141	-13.1646	2.20416	-10.9604	0.04629	3e-05	0.00279	0.99718
1223	-15.3947	-13.9859	-1.27637	-15.2623	-0.1324	0.61981	0.23289	0.1473	1223	-11.6472	-9.40908	-2.59761	-12.0067	0.35949	0.23156	0.26298	0.50546	1223	-11.3085	-13.1646	2.20419	-10.9604	-0.34814	3e-05	0.00278	0.9972
1224	-15.1444	-13.9813	-1.27799	-15.2593	0.11489	0.61957	0.23295	0.14749	1224	-11.8953	-9.40502	-2.59981	-12.0048	0.10953	0.23128	0.26283	0.50589	1224	-10.7778	-13.1646	2.20423	-10.9603	0.18252	3e-05	0.00276	0.99721
1225	-15.1583	-13.9767	-1.27961	-15.2563	0.09799	0.61933	0.233	0.14767	1225	-12.1695	-9.40096	-2.60201	-12.003	-0.16653	0.231	0.26268	0.50632	1225	-10.7968	-13.1646	2.20426	-10.9603	0.16348	3e-05	0.00275	0.99723
1226	-15.1261	-13.972	-1.28123	-15.2533	0.12718	0.61908	0.23306	0.14786	1226	-11.5079	-9.3969	-2.60421	-12.0011	0.49321	0.23073	0.26252	0.50675	1226	-11.0495	-13.1645	2.2043	-10.9602	-0.08925	3e-05	0.00273	0.99724
1227	-15.3848	-13.9674	-1.28286	-15.2503	-0.13452	0.61884	0.23311	0.14805	1227	-12.06	-9.39285	-2.60641	-11.9993	-0.06074	0.23045	0.26237	0.50718	1227	-11.3161	-13.1645	2.20433	-10.9602	-0.35589	3e-05	0.00271	0.99726
1228	-15.8698	-13.9628	-1.28448	-15.2473	-0.62251	0.6186	0.23317	0.14823	1228	-12.105	-9.38881	-2.6086	-11.9974	-0.10759	0.23018	0.26222	0.5076	1228	-10.9104	-13.1645	2.20436	-10.9602	0.04978	3e-05	0.0027	0.99727
1229	-15.7168	-13.9582	-1.2861	-15.2443	-0.47251	0.61836	0.23322	0.14842	1229	-11.8028	-9.38476	-2.6108	-11.9956	0.19276	0.2299	0.26207	0.50803	1229	-11.0974	-13.1645	2.2044	-10.9601	-0.13726	3e-05	0.00268	0.99729
1230	-15.5833	-13.9536	-1.28772	-15.2413	-0.342	0.61812	0.23327	0.14861	1230	-12.305	-9.38073	-2.61299	-11.9937	-0.31128	0.22963	0.26192	0.50846	1230	-10.8039	-13.1645	2.20443	-10.9601	0.1562	3e-05	0.00267	0.9973
1231	-15.3509	-13.949	-1.28935	-15.2383	-0.11259	0.61787	0.23333	0.1488	1231	-12.17	-9.3767	-2.61518	-11.9919	-0.17812	0.22935	0.26176	0.50888	1231	-11.1202	-13.1645	2.20447	-10.9601	-0.16013	3e-05	0.00265	0.99732
1232	-15.2936	-13.9444	-1.29097	-15.2353	-0.05828	0.61763	0.23338	0.14898	1232	-12.2892	-9.37267	-2.61738	-11.9901	-0.29916	0.22908	0.26161	0.50931	1232	-11.1561	-13.1645	2.2045	-10.96	-0.19607	3e-05	0.00264	0.99733
1233	-15.1441	-13.9397	-1.2926	-15.2323	0.08823	0.61739	0.23344	0.14917	1233	-12.0498	-9.36865	-2.61957	-11.9882	-0.06159	0.2288	0.26146	0.50974	1233	-11.0561	-13.1645	2.20453	-10.96	-0.0961	3e-05	0.00263	0.99735
1234	-15.6285	-13.9351	-1.29422	-15.2293	-0.39915	0.61715	0.23349	0.14936	1234	-11.8999	-9.36463	-2.62175	-11.9864	0.08648	0.22853	0.26131	0.51016	1234	-11.3113	-13.1645	2.20456	-10.96	-0.35133	2e-05	0.00261	0.99736
1235	-15.1533	-13.9305	-1.29585	-15.2264	0.07307	0.61691	0.23354	0.14955	1235	-12.2242	-9.36062	-2.62394	-11.9846	-0.23964	0.22826	0.26116	0.51059	1235	-10.7144	-13.1645	2.2046	-10.9599	0.24553	2e-05	0.0026	0.99738
1236	-15.1776	-13.9259	-1.29747	-15.2234	0.04579	0.61667	0.2336	0.14973	1236	-11.8744	-9.35661	-2.62613	-11.9827	0.10834	0.22798	0.261	0.51101	1236	-11.1615	-13.1645	2.20463	-10.9599	-0.2016	2e-05	0.00258	0.99739
1237	-15.3589	-13.9213	-1.2991	-15.2204	-0.13849	0.61643	0.23365	0.14992	1237	-11.7242	-9.35261	-2.62831	-11.9809	0.25672	0.22771	0.26085	0.51144	1237	-11.3021	-13.1645	2.20466	-10.9599	-0.34224	2e-05	0.00257	0.99741
1238	-14.9565	-13.9167	-1.30072	-15.2174	0.26093	0.61619	0.23371	0.15011	1238	-11.3827	-9.34861	-2.6305	-11.9791	0.5964	0.22744	0.2607	0.51186	1238	-11.1398	-13.1645	2.20469	-10.9598	-0.17997	2e-05	0.00255	0.99742
1239	-14.8497	-13.9121	-1.30235	-15.2145	0.36476	0.61594	0.23376	0.1503	1239	-12.142	-9.34461	-2.63268	-11.9773	-0.16471	0.22717	0.26055	0.51229	1239	-10.8832	-13.1645	2.20473	-10.9598	0.0766	2e-05	0.00254	0.99744
1240	-15.1675	-13.9075	-1.30398	-15.2115	0.04399	0.6157	0.23381	0.15049	1240	-12.0822	-9.34063	-2.63486	-11.9755	-0.10672	0.22689	0.26039	0.51271	1240	-10.9842	-13.1645	2.20476	-10.9598	-0.02444	2e-05	0.00252	0.99745
1241	-15.0993	-13.9029	-1.30561	-15.2085	0.10922	0.61546	0.23386	0.15067	1241	-11.8689	-9.33664	-2.63704	-11.9737	0.10478	0.22662	0.26024	0.51314	1241	-10.9256	-13.1645	2.20479	-10.9597	0.03413	2e-05	0.00251	0.99747
1242	-15.4414	-13.8983	-1.30723	-15.2056	-0.23585	0.61522	0.23392	0.15086	1242	-12.2213	-9.33266	-2.63922	-11.9719	-0.24942	0.22635	0.26009	0.51356	1242	-10.8733	-13.1645	2.20482	-10.9597	0.0864	2e-05	0.0025	0.99748
1243	-15.082	-13.8937	-1.30886	-15.2026	0.12059	0.61498	0.23397	0.15105	1243	-11.869	-9.32869	-2.64139	-11.9701	0.10108	0.22608	0.25993	0.51398	1243	-10.7453	-13.1645	2.20485	-10.9597	0.21436	2e-05	0.00248	0.99749
1244	-14.9979	-13.8891	-1.31049	-15.1996	0.20173	0.61474	0.23402	0.15124	1244	-12.1277	-9.32472	-2.64357	-11.9683	-0.15941	0.22581	0.25978	0.51441	1244	-11.1752	-13.1645	2.20488	-10.9596	-0.21557	2e-05	0.00247	0.99751
1245	-15.2346	-13.8846	-1.31212	-15.1967	-0.03793	0.6145	0.23407	0.15142	1245	-12.0452	-9.32075	-2.64574	-11.9665	-0.0787	0.22554	0.25963	0.51483	1245	-11.0517	-13.1645	2.20491	-10.9596	-0.0921	2e-05	0.00245	0.99752
1246	-14.9865	-13.88	-1.31375	-15.1937	0.20721	0.61426	0.23413	0.15161	1246	-12.2758	-9.31679	-2.64792	-11.9647	-0.31109	0.22527	0.25947	0.51525	1246	-10.9229	-13.1645	2.20494	-10.9596	0.03667	2e-05	0.00244	0.99754
1247	-15.2086	-13.8754	-1.31538	-15.1908	-0.01785	0.61402	0.23418	0.1518	1247	-11.519	-9.31284	-2.65009	-11.9629	0.44393	0.225	0.25932	0.51568	1247	-10.6946	-13.1645	2.20497	-10.9595	0.26493	2e-05	0.00243	0.99755
1248	-15.4089	-13.8708	-1.31701	-15.1878	-0.2211	0.61378	0.23423	0.15199	1248	-12.311	-9.30889	-2.65226	-11.9611	-0.34985	0.22473	0.25917	0.5161	1248	-10.5667	-13.1645	2.20501	-10.9595	0.3928	2e-05	0.00241	0.99756
1249	-15.4447	-13.8662	-1.31864	-15.1849	-0.25985	0.61354	0.23428	0.15218	1249	-12.1831	-9.30494	-2.65443	-11.9594	-0.22373	0.22447	0.25901	0.51652	1249	-10.3978	-13.1645	2.20504	-10.9595	0.56167	2e-05	0.0024	0.99758
1250	-14.9291	-13.8616	-1.32027	-15.1819	0.2528	0.6133	0.23433	0.15237	1250	-11.9766	-9.301	-2.6566	-11.9576	-0.019	0.2242	0.25886	0.51694	1250	-10.9987	-13.1645	2.20507	-10.9594	-0.03926	2e-05	0.00239	0.99759
1251	-14.7698	-13.857	-1.3219	-15.1789	0.40915	0.61306	0.23439	0.15255	1251	-11.9835	-9.29707	-2.65876	-11.9558	-0.02767	0.22393	0.25871	0.51736	1251	-11.1335	-13.1645	2.2051	-10.9594	-0.17409	2e-05	0.00237	0.9976
1252	-15.2692	-13.8525	-1.32353	-15.176	-0.09319	0.61282	0.23444	0.15274	1252	-12.0492	-9.29313	-2.66093	-11.9541	-0.09514	0.22366	0.25855	0.51779	1252	-10.7739	-13.1645	2.20512	-10.9594	0.18548	2e-05	0.00236	0.99762
1253	-15.2409	-13.8479	-1.32516	-15.1731	-0.06784	0.61258	0.23449	0.15293	1253	-11.9842	-9.28921	-2.66309	-11.9523	-0.0319	0.22339	0.2584	0.51821	1253	-11.0058	-13.1645	2.20515	-10.9594	-0.04645	2e-05	0.00235	0.99763
1254	-15.5207	-13.8433	-1.3268	-15.1701	-0.35058	0.61234	0.23454	0.15312	1254	-12.0052	-9.28528	-2.66526	-11.9505	-0.05466	0.22313	0.25825	0.51863	1254	-10.8502	-13.1645	2.20518	-10.9593	0.10912	2e-05	0.00233	0.99764
1255	-14.5959	-13.8387	-1.32843	-15.1672	0.57128	0.6121	0.23459	0.15331	1255	-11.8551	-9.28137	-2.66742	-11.9488	0.09369	0.22286	0.25809	0.51905	1255	-10.7261	-13.1645	2.20521	-10.9593	0.23318	2e-05	0.00232	0.99766
1256	-15.118	-13.8342	-1.33006	-15.1642	0.04625	0.61186	0.23464	0.1535	1256	-11.7457	-9.27745	-2.66958	-11.947	0.20133	0.22259	0.25794	0.51947	1256	-11.1837	-13.1645	2.20524	-10.9593	-0.22445	2e-05	0.00231	0.99767
1257	-15.0906	-13.8296	-1.33169	-15.1613	0.07071	0.61162	0.23469	0.15368	1257	-11.9595	-9.27355	-2.67174	-11.9453	-0.01422	0.22233	0.25778	0.51989	1257	-10.9369	-13.1645	2.20527	-10.9592	0.02232	2e-05	0.0023	0.99768
1258	-15.0927	-13.825	-1.33333	-15.1584	0.06568	0.61138	0.23474	0.15387	1258	-12.2003	-9.26964	-2.6739	-11.9435	-0.25676	0.22206	0.25763	0.52031	1258	-11.2223	-13.1645	2.2053	-10.9592	-0.26311	2e-05	0.00228	0.9977
1259	-15.0011	-13.8205	-1.33496	-15.1555	0.15435	0.61114	0.23479	0.15406	1259	-12.0449	-9.26574	-2.67605	-11.9418	-0.1031	0.2218	0.25748	0.52073	1259	-10.9691	-13.1645	2.20533	-10.9592	-0.00994	2e-05	0.00227	0.99771
1260	-14.8227	-13.8159	-1.3366	-15.1525	0.32982	0.61091	0.23484	0.15425	1260	-12.0285	-9.26185	-2.67821	-11.9401	-0.08844	0.22153	0.25732	0.52115	1260	-11.1767	-13.1645	2.20536	-10.9591	-0.21757	2e-05	0.00226	0.99772
1261	-15.3556	-13.8114	-1.33823	-15.1496	-0.20601	0.61067	0.23489	0.15444	1261	-12.1035	-9.25796	-2.68036	-11.9383	-0.16518	0.22127	0.25717	0.52157	1261	-10.8886	-13.1645	2.20538	-10.9591	0.0705	2e-05	0.00224	0.99774
1262	-15.1244	-13.8068	-1.33987	-15.1467	0.02227	0.61043	0.23495	0.15463	1262	-11.9952	-9.25407	-2.68251	-11.9366	-0.05861	0.221	0.25701	0.52199	1262	-11.2931	-13.1645	2.20541	-10.9591	-0.33402	2e-05	0.00223	0.99775
1263	-14.9134	-13.8023	-1.3415	-15.1438	0.23035	0.61019	0.235	0.15482	1263	-12.0277	-9.25019	-2.68467	-11.9349	-0.09284	0.22074	0.25686	0.5224	1263	-10.9474	-13.1645	2.20544	-10.9591	0.01165	2e-05	0.00222	0.99776
1264	-15.0119	-13.7977	-1.34314	-15.1408	0.12893	0.60995	0.23504	0.155	1264	-11.8138	-9.24632	-2.68682	-11.9331	0.11933	0.22047	0.2567	0.52282	1264	-10.8665	-13.1645	2.20547	-10.959	0.09252	2e-05	0.00221	0.99777
1265	-15.333	-13.7931	-1.34477	-15.1379	-0.19509	0.60971	0.23509	0.15519	1265	-12.0205	-9.24245	-2.68896	-11.9314	-0.08909	0.22021	0.25655	0.52324	1265	-11.314	-13.1645	2.2055	-10.959	-0.35501	2e-05	0.0022	0.99779
1266	-14.8437	-13.7886	-1.34641	-15.135	0.2913	0.60947	0.23514	0.15538	1266	-11.882	-9.23858	-2.69111	-11.9297	0.04769	0.21995	0.25639	0.52366	1266	-11.1993	-13.1645	2.20552	-10.959	-0.24034	2e-05	0.00218	0.9978
1267	-15.0971	-13.784	-1.34805	-15.1321	0.03498	0.60924	0.23519	0.15557	1267	-12.0913	-9.23472	-2.69326	-11.928	-0.16332	0.21968	0.25624	0.52408	1267	-11.1354	-13.1645	2.20555	-10.9589	-0.17647	2e-05	0.00217	0.99781
1268	-15.1783	-13.7795	-1.34968	-15.1292	-0.04913	0.609	0.23524	0.15576	1268	-12.0085	-9.23086	-2.6954	-11.9263	-0.08224	0.21942	0.25608	0.52449	1268	-11.1476	-13.1645	2.20558	-10.9589	-0.1887	2e-05	0.00216	0.99782
1269	-14.9197	-13.7749	-1.35132	-15.1263	0.20656	0.60876	0.23529	0.15595	1269	-12.0012	-9.22701	-2.69755	-11.9246	-0.07664	0.21916	0.25593	0.52491	1269	-10.9185	-13.1645	2.2056	-10.9589	0.04037	2e-05	0.00215	0.99784
1270	-15.0932	-13.7704	-1.35296	-15.1234	0.03016	0.60852	0.23534	0.15614	1270	-12.022	-9.22316	-2.69969	-11.9229	-0.09915	0.2189	0.25578	0.52533	1270	-10.9613	-13.1645	2.20563	-10.9588	-0.00245	2e-05	0.00213	0.99785
1271	-15.0464	-13.7659	-1.3546	-15.1205	0.07405	0.60828	0.23539	0.15633	1271	-11.8594	-9.21932	-2.70183	-11.9212	0.06175	0.21864	0.25562	0.52574	1271	-10.8279	-13.1645	2.20566	-10.9588	0.13092	2e-05	0.00212	0.99786
1272	-14.8811	-13.7613	-1.35623	-15.1175	0.23645	0.60805	0.23544	0.15652	1272	-11.7282	-9.21548	-2.70397	-11.9194	0.19125	0.21837	0.25547	0.52616	1272	-11.0883	-13.1645	2.20568	-10.9588	-0.12951	2e-05	0.00211	0.99787
1273	-15.1084	-13.7568	-1.35787	-15.1146	0.00625	0.60781	0.23549	0.1567	1273	-11.7945	-9.21164	-2.70611	-11.9177	0.12325	0.21811	0.25531	0.52658	1273	-10.7972	-13.1645	2.20571	-10.9588	0.16156	2e-05	0.0021	0.99788
1274	-15.2134	-13.7522	-1.35951	-15.1118	-0.10165	0.60757	0.23554	0.15689	1274	-12.0692	-9.20781	-2.70825	-11.9161	-0.15314	0.21785	0.25516	0.52699	1274	-11.3954	-13.1645	2.20574	-10.9587	-0.43666	2e-05	0.00209	0.9979
1275	-14.6883	-13.7477	-1.36115	-15.1089	0.42055	0.60733	0.23558	0.15708	1275	-11.7126	-9.20399	-2.71038	-11.9144	0.20177	0.21759	0.255	0.52741	1275	-11.3746	-13.1645	2.20576	-10.9587	-0.41589	2e-05	0.00208	0.99791
1276	-15.5676	-13.7432	-1.36279	-15.106	-0.46164	0.60709	0.23563	0.15727	1276	-11.9001	-9.20017	-2.71252	-11.9127	0.01258	0.21733	0.25484	0.52782	1276	-10.9207	-13.1645	2.20579	-10.9587	0.03798	2e-05	0.00206	0.99792
1277	-15.045	-13.7386	-1.36443	-15.1031	0.05807	0.60686	0.23568	0.15746	1277	-11.921	-9.19635	-2.71465	-11.911	-0.01	0.21707	0.25469	0.52824	1277	-11.3981	-13.1645	2.20582	-10.9586	-0.43945	2e-05	0.00205	0.99793
1278	-14.876	-13.7341	-1.36607	-15.1002	0.22418	0.60662	0.23573	0.15765	1278	-12.0416	-9.19254	-2.71678	-11.9093	-0.13228	0.21681	0.25453	0.52865	1278	-11.4734	-13.1645	2.20584	-10.9586	-0.51477	2e-05	0.00204	0.99794
1279	-15.4238	-13.7296	-1.36771	-15.0973	-0.32651	0.60638	0.23578	0.15784	1279	-12.039	-9.18874	-2.71891	-11.9077	-0.13135	0.21655	0.25438	0.52907	1279	-11.0304	-13.1645	2.20587	-10.9586	-0.0718	2e-05	0.00203	0.99795
1280	-15.0409	-13.725	-1.36935	-15.0944	0.05351	0.60615	0.23582	0.15803	1280	-12.2289	-9.18493	-2.72104	-11.906	-0.32293	0.21629	0.25422	0.52948	1280	-10.9544	-13.1645	2.20589	-10.9586	0.00417	2e-05	0.00202	0.99797
1281	-15.3085	-13.7205	-1.37099	-15.0915	-0.21698	0.60591	0.23587	0.15822	1281	-12.3216	-9.18114	-2.72317	-11.9043	-0.4173	0.21604	0.25407	0.5299	1281	-10.9204	-13.1645	2.20592	-10.9585	0.03815	2e-05	0.00201	0.99798
1282	-14.7852	-13.716	-1.37264	-15.0886	0.30344	0.60567	0.23592	0.15841	1282	-11.9505	-9.17734	-2.72529	-11.9026	-0.04786	0.21578	0.25391	0.53031	1282	-11.0347	-13.1645	2.20594	-10.9585	-0.07618	2e-05	0.002	0.99799
1283	-15.1267	-13.7115	-1.37428	-15.0858	-0.04094	0.60543	0.23597	0.1586	1283	-12.1478	-9.17355	-2.72742	-11.901	-0.24683	0.21552	0.25376	0.53072	1283	-11.0579	-13.1645	2.20597	-10.9585	-0.0994	2e-05	0.00198	0.998
1284	-15.0284	-13.707	-1.37592	-15.0829	0.05448	0.6052	0.23601	0.15879	1284	-11.8556	-9.16977	-2.72954	-11.8993	0.04371	0.21526	0.2536	0.53114	1284	-10.9196	-13.1645	2.20599	-10.9585	0.03887	2e-05	0.00197	0.99801
1285	-15.2197	-13.7024	-1.37756	-15.08	-0.13969	0.60496	0.23606	0.15898	1285	-11.9735	-9.16599	-2.73167	-11.8977	-0.07584	0.215	0.25345	0.53155	1285	-11.1189	-13.1645	2.20602	-10.9584	-0.16046	2e-05	0.00196	0.99802
1286	-15.2808	-13.6979	-1.37921	-15.0771	-0.20367	0.60472	0.23611	0.15917	1286	-12.2263	-9.16222	-2.73379	-11.896	-0.3303	0.21475	0.25329	0.53196	1286	-10.7958	-13.1645	2.20604	-10.9584	0.16262	2e-05	0.00195	0.99803
1287	-15.1087	-13.6934	-1.38085	-15.0743	-0.03444	0.60449	0.23615	0.15936	1287	-11.89	-9.15844	-2.73591	-11.8944	0.00435	0.21449	0.25313	0.53238	1287	-10.7129	-13.1645	2.20607	-10.9584	0.24549	2e-05	0.00194	0.99804
1288	-15.174	-13.6889	-1.38249	-15.0714	-0.10261	0.60425	0.2362	0.15955	1288	-12.2148	-9.15468	-2.73803	-11.8927	-0.32209	0.21423	0.25298	0.53279	1288	-11.1921	-13.1645	2.20609	-10.9584	-0.23373	2e-05	0.00193	0.99805
1289	-15.5129	-13.6844	-1.38414	-15.0685	-0.44437	0.60402	0.23625	0.15974	1289	-12.1613	-9.15092	-2.74015	-11.8911	-0.27024	0.21398	0.25282	0.5332	1289	-10.9395	-13.1645	2.20611	-10.9583	0.01884	2e-05	0.00192	0.99807
1290	-14.777	-13.6799	-1.38578	-15.0657	0.28866	0.60378	0.23629	0.15993	1290	-11.8314	-9.14716	-2.74226	-11.8894	0.05802	0.21372	0.25267	0.53361	1290	-11.0883	-13.1645	2.20614	-10.9583	-0.12998	2e-05	0.00191	0.99808
1291	-14.9949	-13.6754	-1.38743	-15.0628	0.0679	0.60354	0.23634	0.16012	1291	-12.1948	-9.14341	-2.74438	-11.8878	-0.30702	0.21347	0.25251	0.53402	1291	-11.3042	-13.1645	2.20616	-10.9583	-0.34591	2e-05	0.0019	0.99809
1292	-15.1217	-13.6709	-1.38907	-15.0599	-0.06176	0.60331	0.23639	0.16031	1292	-12.052	-9.13966	-2.74649	-11.8861	-0.16585	0.21321	0.25235	0.53444	1292	-10.9687	-13.1645	2.20619	-10.9583	-0.01043	2e-05	0.00189	0.9981
1293	-15.2526	-13.6664	-1.39072	-15.0571	-0.19552	0.60307	0.23643	0.1605	1293	-11.9922	-9.13592	-2.7486	-11.8845	-0.10768	0.21296	0.2522	0.53485	1293	-10.5543	-13.1645	2.20621	-10.9582	0.40394	1e-05	0.00188	0.99811
1294	-14.8248	-13.6619	-1.39236	-15.0542	0.22943	0.60284	0.23648	0.16069	1294	-11.8735	-9.13218	-2.75071	-11.8829	0.00939	0.2127	0.25204	0.53526	1294	-11.0452	-13.1645	2.20623	-10.9582	-0.08698	1e-05	0.00187	0.99812
1295	-15.0041	-13.6574	-1.39401	-15.0514	0.04727	0.6026	0.23652	0.16088	1295	-11.958	-9.12844	-2.75282	-11.8813	-0.07673	0.21245	0.25188	0.53567	1295	-10.9277	-13.1645	2.20626	-10.9582	0.03049	1e-05	0.00186	0.99813
1296	-15.4686	-13.6529	-1.39566	-15.0485	-0.42008	0.60236	0.23657	0.16107	1296	-12.1547	-9.12471	-2.75493	-11.8796	-0.27506	0.21219	0.25173	0.53608	1296	-10.9907	-13.1645	2.20628	-10.9582	-0.03253	1e-05	0.00185	0.99814
1297	-15.1626	-13.6484	-1.3973	-15.0457	-0.11693	0.60213	0.23662	0.16126	1297	-12.1327	-9.12099	-2.75704	-11.878	-0.25468	0.21194	0.25157	0.53649	1297	-11.1265	-13.1645	2.2063	-10.9581	-0.16835	1e-05	0.00183	0.99815
1298	-14.9898	-13.6439	-1.39895	-15.0428	0.05302	0.60189	0.23666	0.16145	1298	-12.0277	-9.11727	-2.75914	-11.8764	-0.15129	0.21169	0.25142	0.5369	1298	-11.1584	-13.1645	2.20633	-10.9581	-0.20028	1e-05	0.00182	0.99816
1299	-15.4678	-13.6394	-1.4006	-15.04	-0.42783	0.60166	0.23671	0.16164	1299	-11.8475	-9.11355	-2.76125	-11.8748	0.0273	0.21143	0.25126	0.53731	1299	-10.8898	-13.1645	2.20635	-10.9581	0.0683	1e-05	0.00181	0.99817
1300	-14.7851	-13.6349	-1.40224	-15.0371	0.25203	0.60142	0.23675	0.16183	1300	-11.8791	-9.10984	-2.76335	-11.8732	-0.00591	0.21118	0.2511	0.53772	1300	-11.0593	-13.1645	2.20637	-10.9581	-0.10123	1e-05	0.0018	0.99818
1301	-14.7415	-13.6304	-1.40389	-15.0343	0.29279	0.60119	0.2368	0.16202	1301	-12.0771	-9.10613	-2.76545	-11.8716	-0.20552	0.21093	0.25095	0.53813	1301	-11.2064	-13.1644	2.20639	-10.9581	-0.24835	1e-05	0.00179	0.99819
1302	-15.0887	-13.6259	-1.40554	-15.0314	-0.05725	0.60095	0.23684	0.16221	1302	-12.3296	-9.10242	-2.76755	-11.87	-0.45962	0.21068	0.25079	0.53853	1302	-10.9322	-13.1644	2.20642	-10.958	0.02583	1e-05	0.00178	0.9982
1303	-15.2287	-13.6214	-1.40719	-15.0286	-0.20009	0.60072	0.23689	0.1624	1303	-11.8426	-9.09873	-2.76965	-11.8684	0.02578	0.21042	0.25063	0.53894	1303	-11.3826	-13.1644	2.20644	-10.958	-0.4246	1e-05	0.00177	0.99821
1304	-15.4108	-13.6169	-1.40884	-15.0258	-0.38503	0.60048	0.23693	0.16259	1304	-12.0438	-9.09503	-2.77175	-11.8668	-0.17702	0.21017	0.25048	0.53935	1304	-10.9718	-13.1644	2.20646	-10.958	-0.01382	1e-05	0.00176	0.99822
1305	-14.7814	-13.6125	-1.41049	-15.0229	0.24154	0.60025	0.23698	0.16278	1305	-11.76	-9.09134	-2.77385	-11.8652	0.10519	0.20992	0.25032	0.53976	1305	-10.8909	-13.1644	2.20648	-10.958	0.06706	1e-05	0.00175	0.99823
1306	-15.0566	-13.608	-1.41214	-15.0201	-0.03649	0.60001	0.23702	0.16297	1306	-11.9238	-9.08766	-2.77594	-11.8636	-0.0602	0.20967	0.25016	0.54017	1306	-11.407	-13.1644	2.2065	-10.9579	-0.44906	1e-05	0.00174	0.99824
1307	-14.7086	-13.6035	-1.41379	-15.0173	0.30868	0.59978	0.23706	0.16316	1307	-11.9451	-9.08397	-2.77804	-11.862	-0.08309	0.20942	0.25001	0.54057	1307	-10.9143	-13.1644	2.20653	-10.9579	0.04361	1e-05	0.00173	0.99825
1308	-15.0826	-13.599	-1.41544	-15.0145	-0.06815	0.59954	0.23711	0.16335	1308	-11.9883	-9.0803	-2.78013	-11.8604	-0.12787	0.20917	0.24985	0.54098	1308	-10.5928	-13.1644	2.20655	-10.9579	0.36509	1e-05	0.00173	0.99826
1309	-15.1173	-13.5945	-1.41709	-15.0116	-0.10567	0.59931	0.23715	0.16354	1309	-11.8456	-9.07662	-2.78222	-11.8588	0.01325	0.20892	0.24969	0.54139	1309	-11.0456	-13.1644	2.20657	-10.9579	-0.08773	1e-05	0.00172	0.99827
1310	-15.1503	-13.5901	-1.41874	-15.0088	-0.1415	0.59907	0.2372	0.16373	1310	-11.74	-9.07296	-2.78431	-11.8573	0.11727	0.20867	0.24954	0.54179	1310	-11.3381	-13.1644	2.20659	-10.9579	-0.38025	1e-05	0.00171	0.99828
1311	-14.7539	-13.5856	-1.42039	-15.006	0.25208	0.59884	0.23724	0.16392	1311	-11.881	-9.06929	-2.7864	-11.8557	-0.02531	0.20842	0.24938	0.5422	1311	-10.9475	-13.1644	2.20661	-10.9578	0.01032	1e-05	0.0017	0.99829
1312	-15.254	-13.5811	-1.42204	-15.0032	-0.25084	0.59861	0.23728	0.16411	1312	-11.9228	-9.06563	-2.78849	-11.8541	-0.06868	0.20817	0.24922	0.54261	1312	-11.0971	-13.1644	2.20663	-10.9578	-0.1393	1e-05	0.00169	0.9983
1313	-14.946	-13.5767	-1.42369	-15.0004	0.05435	0.59837	0.23733	0.1643	1313	-12.0803	-9.06198	-2.79057	-11.8526	-0.22775	0.20792	0.24906	0.54301	1313	-10.8886	-13.1644	2.20665	-10.9578	0.06918	1e-05	0.00168	0.99831
1314	-14.9436	-13.5722	-1.42534	-14.9975	0.05393	0.59814	0.23737	0.16449	1314	-12.0506	-9.05833	-2.79266	-11.851	-0.19961	0.20767	0.24891	0.54342	1314	-10.9177	-13.1644	2.20668	-10.9577	0.04006	1e-05	0.00167	0.99832
1315	-15.1111	-13.5677	-1.42699	-14.9947	-0.11638	0.5979	0.23741	0.16468	1315	-12.0433	-9.05468	-2.79474	-11.8494	-0.19388	0.20743	0.24875	0.54382	1315	-10.8122	-13.1644	2.2067	-10.9577	0.14554	1e-05	0.00166	0.99833
1316	-15.0562	-13.5633	-1.42865	-14.9919	-0.06429	0.59767	0.23746	0.16487	1316	-11.7907	-9.05104	-2.79682	-11.8479	0.05716	0.20718	0.24859	0.54423	1316	-10.8899	-13.1644	2.20672	-10.9577	0.06781	1e-05	0.00165	0.99834
1317	-15.1743	-13.5588	-1.4303	-14.9891	-0.1852	0.59744	0.2375	0.16506	1317	-12.1049	-9.0474	-2.7989	-11.8463	-0.25859	0.20693	0.24844	0.54463	1317	-10.9464	-13.1644	2.20674	-10.9577	0.01129	1e-05	0.00164	0.99835
1318	-14.5188	-13.5543	-1.43195	-14.9863	0.46749	0.5972	0.23754	0.16525	1318	-11.6546	-9.04377	-2.80098	-11.8448	0.19015	0.20668	0.24828	0.54504	1318	-10.8319	-13.1644	2.20676	-10.9577	0.12577	1e-05	0.00163	0.99836
1319	-14.7101	-13.5499	-1.43361	-14.9835	0.27339	0.59697	0.23759	0.16544	1319	-11.6983	-9.04014	-2.80306	-11.8432	0.1449	0.20644	0.24812	0.54544	1319	-10.7031	-13.1644	2.20678	-10.9576	0.25455	1e-05	0.00162	0.99837
1320	-14.776	-13.5454	-1.43526	-14.9807	0.20468	0.59674	0.23763	0.16564	1320	-11.6731	-9.03651	-2.80514	-11.8416	0.16855	0.20619	0.24796	0.54585	1320	-11.1594	-13.1644	2.2068	-10.9576	-0.20177	1e-05	0.00161	0.99838
1321	-14.5814	-13.541	-1.43691	-14.9779	0.39648	0.5965	0.23767	0.16583	1321	-11.6088	-9.03289	-2.80722	-11.8401	0.23131	0.20594	0.24781	0.54625	1321	-10.9588	-13.1644	2.20682	-10.9576	-0.00119	1e-05	0.0016	0.99838
1322	-14.9632	-13.5365	-1.43857	-14.9751	0.01188	0.59627	0.23771	0.16602	1322	-12.0327	-9.02928	-2.80929	-11.8386	-0.19413	0.2057	0.24765	0.54666	1322	-10.9836	-13.1644	2.20684	-10.9576	-0.02601	1e-05	0.00159	0.99839
1323	-15.1175	-13.5321	-1.44022	-14.9723	-0.14521	0.59604	0.23775	0.16621	1323	-11.5388	-9.02567	-2.81136	-11.837	0.29823	0.20545	0.24749	0.54706	1323	-10.8738	-13.1644	2.20686	-10.9576	0.08377	1e-05	0.00159	0.9984
1324	-15.199	-13.5276	-1.44188	-14.9695	-0.22951	0.5958	0.2378	0.1664	1324	-12.1399	-9.02206	-2.81343	-11.8355	-0.30441	0.2052	0.24733	0.54746	1324	-10.4015	-13.1644	2.20688	-10.9575	0.55605	1e-05	0.00158	0.99841
1325	-15.001	-13.5232	-1.44353	-14.9667	-0.0343	0.59557	0.23784	0.16659	1325	-11.6863	-9.01846	-2.8155	-11.834	0.14766	0.20496	0.24718	0.54786	1325	-10.4796	-13.1644	2.2069	-10.9575	0.47793	1e-05	0.00157	0.99842
1326	-14.7499	-13.5187	-1.44519	-14.9639	0.21401	0.59534	0.23788	0.16678	1326	-11.8881	-9.01486	-2.81757	-11.8324	-0.05567	0.20471	0.24702	0.54827	1326	-11.0202	-13.1644	2.20692	-10.9575	-0.06269	1e-05	0.00156	0.99843
1327	-14.9694	-13.5143	-1.44684	-14.9611	-0.00828	0.5951	0.23792	0.16697	1327	-11.8767	-9.01126	-2.81964	-11.8309	-0.0458	0.20447	0.24686	0.54867	1327	-11.0405	-13.1644	2.20694	-10.9575	-0.08301	1e-05	0.00155	0.99844
1328	-14.8673	-13.5098	-1.4485	-14.9583	0.09103	0.59487	0.23796	0.16716	1328	-11.9535	-9.00767	-2.82171	-11.8294	-0.12412	0.20422	0.2467	0.54907	1328	-10.9301	-13.1644	2.20696	-10.9575	0.02737	1e-05	0.00154	0.99845
1329	-15.0925	-13.5054	-1.45016	-14.9556	-0.13695	0.59464	0.23801	0.16735	1329	-11.9943	-9.00409	-2.82377	-11.8279	-0.16644	0.20398	0.24655	0.54947	1329	-10.9559	-13.1644	2.20698	-10.9574	0.00155	1e-05	0.00153	0.99846
1330	-15.141	-13.5009	-1.45181	-14.9528	-0.18823	0.59441	0.23805	0.16755	1330	-12.0129	-9.00051	-2.82584	-11.8263	-0.18656	0.20374	0.24639	0.54987	1330	-10.9893	-13.1644	2.207	-10.9574	-0.03187	1e-05	0.00152	0.99846
1331	-15.088	-13.4965	-1.45347	-14.95	-0.13801	0.59417	0.23809	0.16774	1331	-12.01	-8.99693	-2.8279	-11.8248	-0.18517	0.20349	0.24623	0.55028	1331	-11.0202	-13.1644	2.20701	-10.9574	-0.06279	1e-05	0.00152	0.99847
1332	-14.9617	-13.4921	-1.45513	-14.9472	-0.01449	0.59394	0.23813	0.16793	1332	-11.945	-8.99336	-2.82996	-11.8233	-0.12168	0.20325	0.24607	0.55068	1332	-11.0972	-13.1644	2.20703	-10.9574	-0.13981	1e-05	0.00151	0.99848
1333	-14.9824	-13.4877	-1.45678	-14.9444	-0.03797	0.59371	0.23817	0.16812	1333	-12.1465	-8.98979	-2.83202	-11.8218	-0.32469	0.20301	0.24591	0.55108	1333	-11.0645	-13.1644	2.20705	-10.9574	-0.10713	1e-05	0.0015	0.99849
1334	-14.8999	-13.4832	-1.45844	-14.9416	0.04176	0.59348	0.23821	0.16831	1334	-11.5436	-8.98622	-2.83408	-11.8203	0.2767	0.20276	0.24576	0.55148	1334	-10.7952	-13.1644	2.20707	-10.9573	0.16215	1e-05	0.00149	0.9985
1335	-14.9682	-13.4788	-1.4601	-14.9389	-0.02932	0.59325	0.23825	0.1685	1335	-12.0588	-8.98266	-2.83613	-11.8188	-0.24	0.20252	0.2456	0.55188	1335	-11.0747	-13.1644	2.20709	-10.9573	-0.11737	1e-05	0.00148	0.99851
1336	-14.6974	-13.4744	-1.46176	-14.9361	0.23871	0.59301	0.23829	0.16869	1336	-11.9514	-8.97911	-2.83819	-11.8173	-0.1341	0.20228	0.24544	0.55228	1336	-10.7006	-13.1644	2.20711	-10.9573	0.25671	1e-05	0.00147	0.99852
1337	-15.1007	-13.4699	-1.46342	-14.9333	-0.16735	0.59278	0.23833	0.16889	1337	-11.7711	-8.97556	-2.84024	-11.8158	0.0447	0.20204	0.24528	0.55268	1337	-10.9754	-13.1644	2.20713	-10.9573	-0.01811	1e-05	0.00147	0.99852
1338	-14.9071	-13.4655	-1.46508	-14.9306	0.02348	0.59255	0.23837	0.16908	1338	-12.2882	-8.97201	-2.8423	-11.8143	-0.47389	0.2018	0.24513	0.55308	1338	-11.0453	-13.1644	2.20714	-10.9573	-0.08803	1e-05	0.00146	0.99853
1339	-14.5813	-13.4611	-1.46673	-14.9278	0.34651	0.59232	0.23841	0.16927	1339	-12.0237	-8.96846	-2.84435	-11.8128	-0.21089	0.20156	0.24497	0.55348	1339	-11.2796	-13.1644	2.20716	-10.9573	-0.32235	1e-05	0.00145	0.99854
1340	-14.9555	-13.4567	-1.46839	-14.925	-0.03045	0.59209	0.23845	0.16946	1340	-11.8143	-8.96493	-2.8464	-11.8113	-0.00297	0.20131	0.24481	0.55388	1340	-11.0365	-13.1644	2.20718	-10.9572	-0.07927	1e-05	0.00144	0.99855
1341	-14.8395	-13.4522	-1.47005	-14.9223	0.08279	0.59186	0.23849	0.16965	1341	-11.3573	-8.96139	-2.84845	-11.8098	0.45254	0.20107	0.24465	0.55428	1341	-10.9373	-13.1644	2.2072	-10.9572	0.01991	1e-05	0.00143	0.99856
1342	-15.0484	-13.4478	-1.47171	-14.9195	-0.12887	0.59162	0.23853	0.16984	1342	-11.7717	-8.95786	-2.8505	-11.8084	0.03666	0.20083	0.24449	0.55467	1342	-11.4173	-13.1644	2.20722	-10.9572	-0.46011	1e-05	0.00143	0.99856
1343	-14.7608	-13.4434	-1.47337	-14.9168	0.15598	0.59139	0.23857	0.17003	1343	-11.9199	-8.95433	-2.85254	-11.8069	-0.11302	0.20059	0.24434	0.55507	1343	-11.2959	-13.1644	2.20724	-10.9572	-0.33872	1e-05	0.00142	0.99857
1344	-14.8329	-13.439	-1.47503	-14.914	0.08112	0.59116	0.23861	0.17023	1344	-11.7325	-8.95081	-2.85459	-11.8054	0.0729	0.20035	0.24418	0.55547	1344	-11.512	-13.1644	2.20725	-10.9572	-0.55484	1e-05	0.00141	0.99858
1345	-14.669	-13.4346	-1.4767	-14.9113	0.24227	0.59093	0.23865	0.17042	1345	-11.5837	-8.94729	-2.85663	-11.8039	0.22023	0.20011	0.24402	0.55587	1345	-11.0047	-13.1644	2.20727	-10.9571	-0.04756	1e-05	0.0014	0.99859
1346	-15.3176	-13.4302	-1.47836	-14.9085	-0.40908	0.5907	0.23869	0.17061	1346	-11.9841	-8.94378	-2.85868	-11.8025	-0.18164	0.19987	0.24386	0.55626	1346	-11.027	-13.1644	2.20729	-10.9571	-0.06988	1e-05	0.00139	0.9986
1347	-14.9367	-13.4258	-1.48002	-14.9058	-0.03093	0.59047	0.23873	0.1708	1347	-11.8445	-8.94027	-2.86072	-11.801	-0.04351	0.19964	0.2437	0.55666	1347	-10.983	-13.1644	2.20731	-10.9571	-0.0259	1e-05	0.00139	0.9986
1348	-14.7118	-13.4214	-1.48168	-14.903	0.19123	0.59024	0.23877	0.17099	1348	-11.5408	-8.93677	-2.86276	-11.7995	0.25872	0.1994	0.24354	0.55706	1348	-11.1073	-13.1644	2.20732	-10.9571	-0.15021	1e-05	0.00138	0.99861
1349	-14.7217	-13.4169	-1.48334	-14.9003	0.17858	0.59001	0.23881	0.17118	1349	-11.855	-8.93327	-2.86479	-11.7981	-0.05694	0.19916	0.24339	0.55746	1349	-10.7699	-13.1644	2.20734	-10.9571	0.18717	1e-05	0.00137	0.99862
1350	-14.7743	-13.4125	-1.485	-14.8975	0.12324	0.58978	0.23885	0.17138	1350	-11.8602	-8.92977	-2.86683	-11.7966	-0.0636	0.19892	0.24323	0.55785	1350	-10.8726	-13.1644	2.20736	-10.9571	0.08445	1e-05	0.00136	0.99863
1351	-14.8817	-13.4081	-1.48667	-14.8948	0.0131	0.58954	0.23889	0.17157	1351	-11.8473	-8.92628	-2.86887	-11.7951	-0.05216	0.19868	0.24307	0.55825	1351	-11.0092	-13.1644	2.20737	-10.957	-0.05217	1e-05	0.00136	0.99864
1352	-15.0433	-13.4037	-1.48833	-14.8921	-0.15124	0.58931	0.23893	0.17176	1352	-11.9069	-8.92279	-2.8709	-11.7937	-0.11321	0.19845	0.24291	0.55864	1352	-11.3052	-13.1644	2.20739	-10.957	-0.34819	1e-05	0.00135	0.99864
1353	-15.1262	-13.3993	-1.48999	-14.8893	-0.23688	0.58908	0.23896	0.17195	1353	-11.9854	-8.9193	-2.87294	-11.7922	-0.19316	0.19821	0.24275	0.55904	1353	-10.8429	-13.1644	2.20741	-10.957	0.1141	1e-05	0.00134	0.99865
1354	-14.7442	-13.3949	-1.49166	-14.8866	0.14239	0.58885	0.239	0.17214	1354	-11.9501	-8.91582	-2.87497	-11.7908	-0.15931	0.19797	0.24259	0.55944	1354	-10.7156	-13.1644	2.20742	-10.957	0.24138	1e-05	0.00133	0.99866
1355	-14.3791	-13.3905	-1.49332	-14.8839	0.50476	0.58862	0.23904	0.17234	1355	-11.6166	-8.91235	-2.877	-11.7893	0.17275	0.19773	0.24244	0.55983	1355	-11.1371	-13.1644	2.20744	-10.957	-0.18014	1e-05	0.00133	0.99867
1356	-14.9769	-13.3861	-1.49498	-14.8811	-0.09577	0.58839	0.23908	0.17253	1356	-12.1093	-8.90888	-2.87903	-11.7879	-0.3214	0.1975	0.24228	0.56023	1356	-11.2086	-13.1644	2.20746	-10.9569	-0.25165	1e-05	0.00132	0.99867
1357	-14.7477	-13.3818	-1.49665	-14.8784	0.1307	0.58816	0.23912	0.17272	1357	-12.0001	-8.90541	-2.88106	-11.7865	-0.21364	0.19726	0.24212	0.56062	1357	-11.1523	-13.1644	2.20747	-10.9569	-0.19537	1e-05	0.00131	0.99868
1358	-14.7712	-13.3774	-1.49831	-14.8757	0.10447	0.58793	0.23915	0.17291	1358	-11.8566	-8.90194	-2.88308	-11.785	-0.07157	0.19703	0.24196	0.56101	1358	-11.2353	-13.1644	2.20749	-10.9569	-0.27839	1e-05	0.0013	0.99869
1359	-14.8069	-13.373	-1.49998	-14.873	0.06605	0.5877	0.23919	0.1731	1359	-11.9801	-8.89848	-2.88511	-11.7836	-0.19651	0.19679	0.2418	0.56141	1359	-10.9997	-13.1644	2.20751	-10.9569	-0.04281	1e-05	0.0013	0.9987
1360	-14.6385	-13.3686	-1.50164	-14.8702	0.23172	0.58747	0.23923	0.1733	1360	-11.8687	-8.89503	-2.88713	-11.7822	-0.08654	0.19656	0.24164	0.5618	1360	-11.2427	-13.1644	2.20752	-10.9569	-0.28582	1e-05	0.00129	0.9987
1361	-14.8344	-13.3642	-1.50331	-14.8675	0.0331	0.58724	0.23927	0.17349	1361	-11.9219	-8.89158	-2.88915	-11.7807	-0.14117	0.19632	0.24148	0.5622	1361	-10.6318	-13.1644	2.20754	-10.9569	0.32506	1e-05	0.00128	0.99871
1362	-15.0714	-13.3598	-1.50497	-14.8648	-0.20662	0.58701	0.23931	0.17368	1362	-11.8805	-8.88813	-2.89118	-11.7793	-0.10119	0.19609	0.24133	0.56259	1362	-10.8594	-13.1644	2.20756	-10.9568	0.09744	1e-05	0.00127	0.99872
1363	-14.8987	-13.3554	-1.50664	-14.8621	-0.03663	0.58678	0.23934	0.17387	1363	-12.059	-8.88469	-2.8932	-11.7779	-0.28112	0.19585	0.24117	0.56298	1363	-11.0416	-13.1644	2.20757	-10.9568	-0.08477	1e-05	0.00127	0.99872
1364	-14.8377	-13.3511	-1.5083	-14.8594	0.02165	0.58655	0.23938	0.17407	1364	-11.7033	-8.88125	-2.89521	-11.7765	0.07316	0.19562	0.24101	0.56337	1364	-11.0148	-13.1644	2.20759	-10.9568	-0.05799	1e-05	0.00126	0.99873
1365	-14.9668	-13.3467	-1.50997	-14.8566	-0.11016	0.58633	0.23942	0.17426	1365	-11.7819	-8.87782	-2.89723	-11.7751	-0.00685	0.19538	0.24085	0.56377	1365	-10.8127	-13.1644	2.2076	-10.9568	0.1441	1e-05	0.00125	0.99874
1366	-15.0544	-13.3423	-1.51163	-14.8539	-0.20047	0.5861	0.23945	0.17445	1366	-11.9937	-8.87438	-2.89925	-11.7736	-0.22007	0.19515	0.24069	0.56416	1366	-11.2605	-13.1644	2.20762	-10.9568	-0.30372	1e-05	0.00125	0.99875
1367	-14.8098	-13.3379	-1.5133	-14.8512	0.04142	0.58587	0.23949	0.17464	1367	-11.722	-8.87096	-2.90126	-11.7722	0.05022	0.19492	0.24053	0.56455	1367	-10.9499	-13.1644	2.20763	-10.9568	0.00686	1e-05	0.00124	0.99875
1368	-14.8841	-13.3336	-1.51497	-14.8485	-0.03559	0.58564	0.23953	0.17483	1368	-11.5824	-8.86754	-2.90328	-11.7708	0.18841	0.19468	0.24037	0.56494	1368	-11.0159	-13.1644	2.20765	-10.9567	-0.05915	1e-05	0.00123	0.99876
1369	-14.8986	-13.3292	-1.51664	-14.8458	-0.05279	0.58541	0.23956	0.17503	1369	-11.9663	-8.86412	-2.90529	-11.7694	-0.1969	0.19445	0.24021	0.56534	1369	-11.2257	-13.1644	2.20767	-10.9567	-0.26897	1e-05	0.00122	0.99877
1370	-14.6338	-13.3248	-1.5183	-14.8431	0.20931	0.58518	0.2396	0.17522	1370	-11.6172	-8.8607	-2.9073	-11.768	0.1508	0.19422	0.24006	0.56573	1370	-11.1013	-13.1644	2.20768	-10.9567	-0.14458	1e-05	0.00122	0.99877
1371	-14.9406	-13.3204	-1.51997	-14.8404	-0.10019	0.58495	0.23964	0.17541	1371	-11.6497	-8.85729	-2.90931	-11.7666	0.1169	0.19399	0.2399	0.56612	1371	-11.1207	-13.1644	2.2077	-10.9567	-0.164	1e-05	0.00121	0.99878
1372	-14.7743	-13.3161	-1.52164	-14.8377	0.06341	0.58472	0.23967	0.1756	1372	-12.0498	-8.85389	-2.91132	-11.7652	-0.2846	0.19375	0.23974	0.56651	1372	-10.9479	-13.1644	2.20771	-10.9567	0.00878	1e-05	0.0012	0.99879
1373	-14.8541	-13.3117	-1.52331	-14.835	-0.01909	0.58449	0.23971	0.1758	1373	-11.3965	-8.85049	-2.91332	-11.7638	0.36731	0.19352	0.23958	0.5669	1373	-11.3162	-13.1644	2.20773	-10.9567	-0.35953	1e-05	0.0012	0.99879
1374	-14.9961	-13.3073	-1.52498	-14.8323	-0.16378	0.58427	0.23975	0.17599	1374	-11.202	-8.84709	-2.91533	-11.7624	0.56041	0.19329	0.23942	0.56729	1374	-11.0197	-13.1644	2.20774	-10.9566	-0.06305	1e-05	0.00119	0.9988
1375	-14.9045	-13.303	-1.52664	-14.8296	-0.07488	0.58404	0.23978	0.17618	1375	-11.4301	-8.84369	-2.91733	-11.761	0.33093	0.19306	0.23926	0.56768	1375	-11.449	-13.1644	2.20776	-10.9566	-0.49236	1e-05	0.00118	0.99881
1376	-14.7985	-13.2986	-1.52831	-14.8269	0.02843	0.58381	0.23982	0.17637	1376	-11.8248	-8.8403	-2.91933	-11.7596	-0.06516	0.19283	0.2391	0.56807	1376	-10.6471	-13.1644	2.20777	-10.9566	0.30952	1e-05	0.00118	0.99881
1377	-14.4695	-13.2943	-1.52998	-14.8242	0.35474	0.58358	0.23985	0.17657	1377	-11.6023	-8.83692	-2.92134	-11.7583	0.15595	0.1926	0.23894	0.56846	1377	-11.0504	-13.1644	2.20779	-10.9566	-0.09379	1e-05	0.00117	0.99882
1378	-14.4111	-13.2899	-1.53165	-14.8215	0.41046	0.58335	0.23989	0.17676	1378	-11.5102	-8.83354	-2.92334	-11.7569	0.24667	0.19237	0.23878	0.56885	1378	-10.9377	-13.1644	2.2078	-10.9566	0.01889	1e-05	0.00116	0.99883
1379	-14.9045	-13.2856	-1.53332	-14.8189	-0.08563	0.58312	0.23992	0.17695	1379	-11.6477	-8.83016	-2.92533	-11.7555	0.10779	0.19214	0.23863	0.56924	1379	-10.9957	-13.1644	2.20781	-10.9566	-0.03912	1e-05	0.00116	0.99883
1380	-14.9491	-13.2812	-1.53499	-14.8162	-0.13291	0.5829	0.23996	0.17715	1380	-11.9125	-8.82679	-2.92733	-11.7541	-0.15838	0.19191	0.23847	0.56962	1380	-10.9447	-13.1644	2.20783	-10.9566	0.01186	1e-05	0.00115	0.99884
1381	-14.5299	-13.2768	-1.53666	-14.8135	0.28361	0.58267	0.23999	0.17734	1381	-11.9431	-8.82342	-2.92933	-11.7528	-0.19036	0.19168	0.23831	0.57001	1381	-11.0965	-13.1644	2.20784	-10.9566	-0.13995	1e-05	0.00115	0.99885
1382	-14.5647	-13.2725	-1.53833	-14.8108	0.24613	0.58244	0.24003	0.17753	1382	-11.6319	-8.82005	-2.93132	-11.7514	0.11947	0.19145	0.23815	0.5704	1382	-11.1067	-13.1644	2.20786	-10.9565	-0.15017	1e-05	0.00114	0.99885
1383	-14.7429	-13.2682	-1.54	-14.8082	0.06525	0.58221	0.24006	0.17772	1383	-11.5697	-8.81669	-2.93332	-11.75	0.1803	0.19122	0.23799	0.57079	1383	-10.9012	-13.1644	2.20787	-10.9565	0.05532	1e-05	0.00113	0.99886
1384	-14.6173	-13.2638	-1.54167	-14.8055	0.18817	0.58198	0.2401	0.17792	1384	-11.9778	-8.81333	-2.93531	-11.7486	-0.22916	0.19099	0.23783	0.57118	1384	-11.0174	-13.1644	2.20789	-10.9565	-0.0609	1e-05	0.00113	0.99887
1385	-14.822	-13.2595	-1.54334	-14.8028	-0.0192	0.58176	0.24013	0.17811	1385	-11.8722	-8.80998	-2.9373	-11.7473	-0.12492	0.19076	0.23767	0.57156	1385	-11.1004	-13.1644	2.2079	-10.9565	-0.14391	1e-05	0.00112	0.99887
1386	-14.7677	-13.2551	-1.54502	-14.8001	0.03243	0.58153	0.24017	0.1783	1386	-11.9945	-8.80663	-2.93929	-11.7459	-0.24858	0.19054	0.23751	0.57195	1386	-11.163	-13.1644	2.20791	-10.9565	-0.20653	1e-05	0.00111	0.99888
1387	-14.7176	-13.2508	-1.54669	-14.7975	0.07986	0.5813	0.2402	0.1785	1387	-11.6306	-8.80328	-2.94128	-11.7446	0.11396	0.19031	0.23735	0.57234	1387	-10.9228	-13.1644	2.20793	-10.9565	0.03366	1e-05	0.00111	0.99889
1388	-14.8025	-13.2464	-1.54836	-14.7948	-0.00771	0.58107	0.24024	0.17869	1388	-11.6542	-8.79994	-2.94326	-11.7432	0.089	0.19008	0.23719	0.57272	1388	-11.3112	-13.1644	2.20794	-10.9565	-0.35475	1e-05	0.0011	0.99889
1389	-14.7486	-13.2421	-1.55003	-14.7921	0.04352	0.58085	0.24027	0.17888	1389	-12.0409	-8.7966	-2.94525	-11.7418	-0.29905	0.18985	0.23704	0.57311	1389	-10.8502	-13.1644	2.20796	-10.9564	0.10623	1e-05	0.00109	0.9989
1390	-14.8561	-13.2378	-1.5517	-14.7895	-0.06664	0.58062	0.24031	0.17907	1390	-11.8079	-8.79327	-2.94723	-11.7405	-0.0674	0.18963	0.23688	0.5735	1390	-10.7293	-13.1644	2.20797	-10.9564	0.22712	1e-05	0.00109	0.9989
1391	-14.9727	-13.2334	-1.55338	-14.7868	-0.1859	0.58039	0.24034	0.17927	1391	-11.6338	-8.78994	-2.94921	-11.7391	0.10536	0.1894	0.23672	0.57388	1391	-11.0708	-13.1644	2.20798	-10.9564	-0.1144	1e-05	0.00108	0.99891
1392	-14.8765	-13.2291	-1.55505	-14.7841	-0.09236	0.58017	0.24037	0.17946	1392	-11.5324	-8.78662	-2.9512	-11.7378	0.20541	0.18917	0.23656	0.57427	1392	-10.9905	-13.1644	2.208	-10.9564	-0.03411	1e-05	0.00108	0.99892
1393	-14.5464	-13.2248	-1.55672	-14.7815	0.23508	0.57994	0.24041	0.17965	1393	-11.7328	-8.78329	-2.95318	-11.7365	0.00367	0.18895	0.2364	0.57465	1393	-10.8446	-13.1644	2.20801	-10.9564	0.11178	1e-05	0.00107	0.99892
1394	-14.8975	-13.2204	-1.5584	-14.7788	-0.11867	0.57971	0.24044	0.17985	1394	-11.7752	-8.77998	-2.95515	-11.7351	-0.04007	0.18872	0.23624	0.57504	1394	-10.8811	-13.1644	2.20802	-10.9564	0.07526	1e-05	0.00106	0.99893
1395	-15.1244	-13.2161	-1.56007	-14.7762	-0.34823	0.57949	0.24047	0.18004	1395	-11.8322	-8.77666	-2.95713	-11.7338	-0.0984	0.1885	0.23608	0.57542	1395	-10.9238	-13.1644	2.20804	-10.9563	0.03255	1e-05	0.00106	0.99894
1396	-14.6459	-13.2118	-1.56174	-14.7735	0.12762	0.57926	0.24051	0.18023	1396	-12.107	-8.77335	-2.95911	-11.7325	-0.37454	0.18827	0.23592	0.57581	1396	-11.2805	-13.1644	2.20805	-10.9563	-0.32417	1e-05	0.00105	0.99894
1397	-14.7344	-13.2074	-1.56342	-14.7709	0.03647	0.57903	0.24054	0.18043	1397	-11.6937	-8.77005	-2.96108	-11.7311	0.03743	0.18805	0.23576	0.57619	1397	-11.196	-13.1644	2.20806	-10.9563	-0.23968	1e-05	0.00105	0.99895
1398	-15.0421	-13.2031	-1.56509	-14.7682	-0.27388	0.57881	0.24057	0.18062	1398	-11.3758	-8.76675	-2.96306	-11.7298	0.354	0.18782	0.2356	0.57658	1398	-11.0269	-13.1644	2.20808	-10.9563	-0.07059	1e-05	0.00104	0.99895
1399	-14.772	-13.1988	-1.56676	-14.7656	-0.00643	0.57858	0.24061	0.18081	1399	-11.7398	-8.76345	-2.96503	-11.7285	-0.01132	0.1876	0.23544	0.57696	1399	-10.8387	-13.1644	2.20809	-10.9563	0.11759	1e-05	0.00103	0.99896
1400	-14.8692	-13.1945	-1.56844	-14.7629	-0.10627	0.57835	0.24064	0.18101	1400	-11.7727	-8.76016	-2.967	-11.7272	-0.04555	0.18737	0.23528	0.57734	1400	-10.5239	-13.1644	2.2081	-10.9563	0.43238	1e-05	0.00103	0.99896
1401	-15.1319	-13.1902	-1.57011	-14.7603	-0.37161	0.57813	0.24067	0.1812	1401	-11.6227	-8.75687	-2.96897	-11.7258	0.10313	0.18715	0.23513	0.57773	1401	-10.7284	-13.1644	2.20811	-10.9563	0.22787	1e-05	0.00102	0.99897
1402	-14.182	-13.1859	-1.57179	-14.7576	0.57565	0.5779	0.24071	0.18139	1402	-11.6148	-8.75358	-2.97094	-11.7245	0.10972	0.18692	0.23497	0.57811	1402	-11.1189	-13.1644	2.20813	-10.9562	-0.16265	1e-05	0.00102	0.99898
1403	-14.8446	-13.1815	-1.57347	-14.755	-0.08959	0.57768	0.24074	0.18159	1403	-11.2917	-8.7503	-2.9729	-11.7232	0.4315	0.1867	0.23481	0.57849	1403	-10.9122	-13.1644	2.20814	-10.9562	0.04404	1e-05	0.00101	0.99898
1404	-14.6393	-13.1772	-1.57514	-14.7524	0.11307	0.57745	0.24077	0.18178	1404	-11.7888	-8.74702	-2.97487	-11.7219	-0.06691	0.18648	0.23465	0.57887	1404	-10.7231	-13.1644	2.20815	-10.9562	0.23313	1e-05	0.00101	0.99899
1405	-14.6344	-13.1729	-1.57682	-14.7497	0.11533	0.57722	0.2408	0.18197	1405	-11.8421	-8.74375	-2.97683	-11.7206	-0.12152	0.18625	0.23449	0.57926	1405	-11.0555	-13.1644	2.20817	-10.9562	-0.09929	1e-05	0.001	0.99899
[truncated: 2,593 more rows]

## Sheet: Bio data
	N -> I						I -> D
[truncated: 101 more rows]
