# Supplementary material for: Advancing Enzyme’s Stability and Catalytic Efficiency through Synergy of Force-Field Calculations, Evolutionary Analysis, and Machine Learning
Source: ACS Catal. 2023 Sep 11;13(19):12506–18. doi: 10.1021/acscatal.3c02575 (PMC10563018; doi:10.1021/acscatal.3c02575)
Supplement: Supplementary file 2 — cs3c02575_si_002.xlsx [file cs3c02575_si_002.xlsx]

## Sheet: Summary
Model:	N -> I -> D
Slope	0	-123	1
N -> I					I -> D
Name	Value	CI 95 %	Fixed?		Name	Value	CI 95 %	Fixed?
Eact.	353.71	4.29	0		Eact.	199.86	4.74	0
Tact.	95.01	0.25	0		Tact.	105.45	0.59	0
ΔHcal	-26.21	29.43	0		ΔHcal	914.8	27.99	0
ΔCP	0	N/A	1		ΔCP	0	N/A	1
Model fit statistics
SSR	0.08818
Degrees of freedom	18285
AIC	-44421
BIC	-44092.7

## Sheet: Datasets
Calorimetry
Name	Scan rate	Final temperature	Start temperature	End temperature	Include reheating?
Signal_1.1.DhaA222_DSC_0Cp	1	94.588	32	96	yes
Signal_1.1.DhaA222_DSC	1	94.588	32	96	yes
Spectroscopy
Name	Scan rate	Start temperature	End temperature
Signal_1.1.DhaA222_spectroscopy_scanrates	1	50	86
Signal_2.1.DhaA222_spectroscopy_scanrates	1	50	96
Signal_3.1.DhaA222_spectroscopy_scanrates	2	50	96
Signal_4.1.DhaA222_spectroscopy_scanrates	0.5	50	96
Kinetics
Name	Temperature	Time cut
Signal_1.1.DhaA222_kinetics_CD	1	6001
Signal_2.1.DhaA222_kinetics_CD	3	6001
Signal_3.1.DhaA222_kinetics_CD	5	3093
Signal_4.1.DhaA222_kinetics_CD	7	1357
Signal_5.1.DhaA222_kinetics_CD	9	1001

## Sheet: Calorimetry
Signal_1.1.DhaA222_DSC_0Cp
						fraction of states
temperature	CP	CP1	CP2	CP modeled	residuals	state 1	state 2	state 3
50.2538	0.0963	-0.03957	0	-0.03957	0.13587	1	0	0
50.421	0.10302	-0.03958	0	-0.03958	0.1426	1	0	0
50.59	0.12768	-0.0396	0	-0.0396	0.16727	1	0	0
50.7587	0.1869	-0.03961	1e-05	-0.0396	0.2265	0.99999	1e-05	0
50.9238	0.25543	-0.03963	1e-05	-0.03962	0.29504	0.99999	1e-05	0
51.0878	0.303	-0.03964	1e-05	-0.03963	0.34264	0.99999	1e-05	0
51.2544	0.33178	-0.03966	1e-05	-0.03965	0.37142	0.99999	1e-05	0
51.4212	0.37688	-0.03968	2e-05	-0.03966	0.41654	0.99999	1e-05	0
51.5872	0.40694	-0.0397	2e-05	-0.03968	0.44661	0.99999	1e-05	0
51.7538	0.42601	-0.03972	2e-05	-0.0397	0.4657	0.99998	2e-05	0
51.9201	0.45113	-0.03974	3e-05	-0.03971	0.49084	0.99998	2e-05	0
52.0873	0.4987	-0.03977	3e-05	-0.03974	0.53844	0.99998	2e-05	0
52.2561	0.49431	-0.03979	4e-05	-0.03975	0.53407	0.99998	2e-05	0
52.4227	0.54353	-0.03982	4e-05	-0.03978	0.58331	0.99998	2e-05	0
52.59	0.54026	-0.03985	5e-05	-0.0398	0.58005	0.99997	3e-05	0
52.7564	0.49588	-0.03988	6e-05	-0.03982	0.5357	0.99997	3e-05	0
52.9219	0.4605	-0.03992	7e-05	-0.03985	0.50035	0.99997	3e-05	0
53.0878	0.43027	-0.03995	8e-05	-0.03987	0.47014	0.99996	4e-05	0
53.2528	0.42381	-0.03999	9e-05	-0.0399	0.46371	0.99996	4e-05	0
53.4193	0.39107	-0.04003	0.0001	-0.03993	0.431	0.99996	4e-05	0
53.5865	0.38925	-0.04007	0.00011	-0.03996	0.42921	0.99995	5e-05	0
53.7547	0.35838	-0.04012	0.00013	-0.03999	0.39837	0.99995	5e-05	0
53.9215	0.33072	-0.04017	0.00014	-0.04003	0.37075	0.99994	6e-05	0
54.0878	0.26184	-0.04023	0.00016	-0.04007	0.3019	0.99994	6e-05	0
54.2542	0.2156	-0.04028	0.00018	-0.0401	0.25569	0.99993	7e-05	0
54.4192	0.19071	-0.04034	0.00021	-0.04013	0.23085	0.99993	7e-05	0
54.5871	0.14065	-0.04041	0.00023	-0.04018	0.18082	0.99992	8e-05	0
54.7547	0.05024	-0.04048	0.00026	-0.04022	0.09045	0.99991	9e-05	0
54.92	-0.01063	-0.04055	0.00029	-0.04026	0.02962	0.99991	9e-05	0
55.0854	-0.02419	-0.04063	0.00033	-0.0403	0.01611	0.9999	0.0001	0
55.2537	-0.07089	-0.04071	0.00037	-0.04034	-0.03054	0.99989	0.00011	0
55.4223	-0.08119	-0.04081	0.00041	-0.0404	-0.0408	0.99988	0.00012	0
55.5898	-0.05855	-0.0409	0.00046	-0.04044	-0.01811	0.99987	0.00013	0
55.7588	-0.0868	-0.04101	0.00052	-0.04049	-0.04631	0.99986	0.00014	0
55.9227	-0.08783	-0.04111	0.00058	-0.04053	-0.04729	0.99985	0.00015	0
56.0889	-0.11628	-0.04123	0.00064	-0.04059	-0.0757	0.99984	0.00016	0
56.2559	-0.11297	-0.04135	0.00072	-0.04063	-0.07233	0.99983	0.00017	0
56.4232	-0.09062	-0.04149	0.0008	-0.04069	-0.04993	0.99981	0.00018	0
56.5911	-0.08775	-0.04163	0.00089	-0.04074	-0.04701	0.9998	0.0002	0
56.7566	-0.08919	-0.04178	0.00099	-0.04079	-0.04841	0.99979	0.00021	0
56.9241	-0.09045	-0.04194	0.00111	-0.04083	-0.04962	0.99977	0.00023	0
57.0868	-0.09214	-0.04211	0.00123	-0.04088	-0.05126	0.99975	0.00024	0
57.2529	-0.00932	-0.04229	0.00136	-0.04093	0.03161	0.99974	0.00026	0
57.4232	0.07149	-0.04249	0.00152	-0.04097	0.11246	0.99972	0.00028	0
57.5921	0.06235	-0.0427	0.00169	-0.04101	0.10335	0.9997	0.0003	0
57.7586	0.00819	-0.04292	0.00188	-0.04104	0.04923	0.99967	0.00032	0
57.9247	-0.00073	-0.04315	0.00209	-0.04106	0.04033	0.99965	0.00035	0
58.0883	-0.0067	-0.0434	0.00231	-0.04109	0.03439	0.99963	0.00037	0
58.2538	-0.00804	-0.04366	0.00256	-0.0411	0.03306	0.9996	0.00039	0
58.4193	-0.02498	-0.04395	0.00284	-0.04111	0.01612	0.99957	0.00042	0
58.5867	-0.05113	-0.04425	0.00316	-0.04109	-0.01003	0.99954	0.00045	1e-05
58.7557	-0.10556	-0.04458	0.0035	-0.04108	-0.06448	0.99951	0.00048	1e-05
58.9229	-0.13053	-0.04492	0.00389	-0.04103	-0.08949	0.99948	0.00052	1e-05
59.0905	-0.07393	-0.04529	0.00431	-0.04098	-0.03295	0.99944	0.00055	1e-05
59.2582	-0.04182	-0.04569	0.00478	-0.04091	-0.00091	0.9994	0.00059	1e-05
59.4241	-0.03443	-0.0461	0.00529	-0.04081	0.00638	0.99936	0.00063	1e-05
59.5925	-0.01062	-0.04655	0.00587	-0.04068	0.03006	0.99932	0.00067	1e-05
59.7587	0.00093	-0.04702	0.00649	-0.04053	0.04145	0.99927	0.00072	1e-05
59.9236	-0.05868	-0.04752	0.00718	-0.04034	-0.01834	0.99922	0.00077	1e-05
60.089	-0.05212	-0.04805	0.00794	-0.04011	-0.01202	0.99917	0.00082	1e-05
60.2567	-0.04229	-0.04862	0.0088	-0.03982	-0.00246	0.99911	0.00088	2e-05
60.4242	0.01317	-0.04923	0.00974	-0.03949	0.05266	0.99905	0.00094	2e-05
60.5917	0.03818	-0.04988	0.01078	-0.0391	0.07729	0.99898	0.001	2e-05
60.758	0.03911	-0.05057	0.01192	-0.03865	0.07776	0.99891	0.00106	2e-05
60.9228	0.0461	-0.05129	0.01316	-0.03813	0.08423	0.99884	0.00114	2e-05
61.0881	0.05872	-0.05207	0.01454	-0.03753	0.09624	0.99876	0.00121	3e-05
61.2568	0.0817	-0.05291	0.01609	-0.03682	0.11851	0.99868	0.00129	3e-05
61.4234	0.1108	-0.05379	0.01778	-0.03601	0.14681	0.99859	0.00138	3e-05
61.5876	0.0959	-0.05471	0.01962	-0.03509	0.13099	0.9985	0.00147	4e-05
61.7529	0.08592	-0.0557	0.02166	-0.03404	0.11996	0.9984	0.00156	4e-05
61.9183	0.05803	-0.05676	0.02391	-0.03285	0.09088	0.99829	0.00166	4e-05
62.0877	0.04831	-0.05791	0.02645	-0.03146	0.07976	0.99818	0.00178	5e-05
62.2539	0.04176	-0.05911	0.02919	-0.02992	0.07168	0.99806	0.00189	5e-05
62.4208	0.01355	-0.06039	0.03223	-0.02816	0.0417	0.99793	0.00202	6e-05
62.5892	0.00247	-0.06176	0.03563	-0.02613	0.02861	0.99779	0.00215	6e-05
62.7541	0.0056	-0.06319	0.03927	-0.02392	0.02952	0.99764	0.00229	7e-05
62.9178	0.00149	-0.06471	0.04326	-0.02145	0.02294	0.99749	0.00243	8e-05
63.0837	0.0044	-0.06633	0.04771	-0.01862	0.02302	0.99732	0.00259	9e-05
63.2503	0.01444	-0.06807	0.05261	-0.01546	0.02989	0.99715	0.00276	0.0001
63.4194	0.00861	-0.06994	0.05812	-0.01182	0.02043	0.99695	0.00294	0.00011
63.5879	0.01366	-0.07193	0.06416	-0.00777	0.02144	0.99675	0.00313	0.00012
63.754	0.02333	-0.07402	0.07071	-0.00331	0.02664	0.99654	0.00333	0.00013
63.9202	0.04021	-0.07623	0.07794	0.00171	0.03851	0.99631	0.00354	0.00014
64.0854	0.04153	-0.07857	0.08581	0.00724	0.03429	0.99607	0.00377	0.00016
64.2497	0.02238	-0.08104	0.09444	0.0134	0.00899	0.99582	0.00401	0.00017
64.415	0.02517	-0.08369	0.10398	0.02029	0.00488	0.99555	0.00426	0.00019
64.5812	0.00718	-0.0865	0.11448	0.02798	-0.0208	0.99526	0.00453	0.00021
64.7482	-0.00191	-0.08952	0.12614	0.03662	-0.03854	0.99495	0.00482	0.00023
64.9143	0.06398	-0.0927	0.13886	0.04616	0.01782	0.99462	0.00512	0.00026
65.082	0.08764	-0.09611	0.15295	0.05684	0.0308	0.99427	0.00545	0.00028
65.2495	0.0744	-0.09973	0.16848	0.06875	0.00565	0.9939	0.00579	0.00031
65.4155	0.05963	-0.10354	0.18533	0.08179	-0.02215	0.9935	0.00615	0.00035
65.583	0.06289	-0.10762	0.20403	0.09641	-0.03352	0.99308	0.00654	0.00038
65.7485	0.00427	-0.11191	0.22437	0.11246	-0.10819	0.99263	0.00694	0.00042
65.9151	-0.00125	-0.11648	0.24672	0.13024	-0.13149	0.99216	0.00738	0.00046
66.0825	0.04411	-0.12137	0.27151	0.15014	-0.10604	0.99165	0.00784	0.00051
66.2499	0.11985	-0.12655	0.29868	0.17213	-0.05228	0.99111	0.00833	0.00056
66.4162	0.12467	-0.13201	0.32822	0.19621	-0.07154	0.99054	0.00884	0.00062
66.5842	0.12737	-0.13787	0.3611	0.22323	-0.09586	0.98993	0.00939	0.00068
66.7494	0.13457	-0.14398	0.39643	0.25245	-0.11788	0.98929	0.00996	0.00075
66.916	0.17793	-0.15051	0.4355	0.28499	-0.10706	0.9886	0.01057	0.00083
67.086	0.15429	-0.1576	0.47938	0.32178	-0.16749	0.98786	0.01123	0.00091
67.2529	0.19435	-0.16497	0.52639	0.36142	-0.16708	0.98709	0.01191	0.001
67.421	0.20965	-0.17285	0.57848	0.40563	-0.19598	0.98625	0.01264	0.00111
67.5891	0.25392	-0.18121	0.63557	0.45436	-0.20045	0.98537	0.01341	0.00122
67.7551	0.29163	-0.18995	0.69711	0.50716	-0.21553	0.98445	0.01422	0.00134
67.9222	0.3838	-0.19929	0.76522	0.56593	-0.18213	0.98346	0.01507	0.00147
68.089	0.4214	-0.20915	0.83939	0.63024	-0.20883	0.98241	0.01597	0.00162
68.2549	0.48707	-0.21954	0.92005	0.70051	-0.21343	0.9813	0.01692	0.00178
68.423	0.5973	-0.23072	1.00977	0.77905	-0.18175	0.98011	0.01794	0.00195
68.5916	0.74781	-0.24257	1.10778	0.86521	-0.11741	0.97884	0.01901	0.00215
68.7573	0.85377	-0.25492	1.21341	0.95849	-0.10473	0.97752	0.02012	0.00236
68.9193	0.98951	-0.26769	1.32617	1.05848	-0.06897	0.97615	0.02127	0.00258
69.086	1.14719	-0.28156	1.45217	1.17061	-0.02342	0.97465	0.02251	0.00284
69.2525	1.26821	-0.29624	1.59016	1.29392	-0.02571	0.97307	0.02382	0.00311
69.4183	1.4342	-0.31169	1.73994	1.42825	0.00596	0.97139	0.02519	0.00341
69.5855	1.6207	-0.32815	1.90425	1.5761	0.0446	0.96961	0.02665	0.00375
69.7512	1.84682	-0.34543	2.08264	1.73721	0.1096	0.96772	0.02817	0.00411
69.9174	2.03052	-0.3637	2.27679	1.91309	0.11743	0.96573	0.02977	0.0045
70.0872	2.29436	-0.38344	2.49339	2.10995	0.1844	0.96356	0.03149	0.00495
70.2547	2.58492	-0.40404	2.72684	2.3228	0.26212	0.9613	0.03328	0.00542
70.4212	2.87375	-0.42561	2.97837	2.55276	0.32099	0.95892	0.03514	0.00594
70.5896	3.17993	-0.44869	3.25642	2.80773	0.3722	0.95636	0.03712	0.00652
70.7561	3.61423	-0.47275	3.55535	3.0826	0.53162	0.95368	0.03918	0.00714
70.9224	4.01451	-0.49807	3.87911	3.38104	0.63347	0.95086	0.04133	0.00781
71.0904	4.38309	-0.52508	4.23589	3.71081	0.67228	0.94783	0.04362	0.00856
71.256	4.83524	-0.55308	4.61667	4.06359	0.77164	0.94467	0.04597	0.00936
71.4238	5.27236	-0.58297	5.03573	4.45276	0.8196	0.94129	0.04847	0.01024
71.592	5.77919	-0.61454	5.49273	4.87819	0.901	0.9377	0.05109	0.01121
71.76	6.33162	-0.64765	5.98565	5.338	0.99363	0.93391	0.05383	0.01226
71.9258	6.90984	-0.68209	6.51497	5.83288	1.07697	0.92995	0.05665	0.01339
72.0909	7.50599	-0.71807	7.0849	6.36683	1.13917	0.92579	0.05959	0.01462
72.2561	8.16215	-0.75582	7.69992	6.9441	1.21805	0.9214	0.06265	0.01595
72.423	8.88907	-0.7959	8.37405	7.57815	1.31093	0.91671	0.06587	0.01742
72.589	9.70621	-0.83766	9.09717	8.25951	1.44669	0.91178	0.06921	0.01901
72.7562	10.5799	-0.88167	9.88235	9.00068	1.57924	0.90656	0.07271	0.02074
72.9197	11.488	-0.92679	10.7129	9.78611	1.70188	0.90116	0.07626	0.02258
73.0867	12.4682	-0.97489	11.6237	10.6489	1.81936	0.89536	0.08003	0.02461
73.2528	13.4855	-1.02492	12.6013	11.5764	1.90914	0.88927	0.08392	0.02681
73.4209	14.5259	-1.07781	13.6673	12.5895	1.93637	0.88278	0.088	0.02923
73.5885	15.6719	-1.13273	14.8068	13.6741	1.99785	0.87597	0.0922	0.03183
73.7569	16.9388	-1.19032	16.0411	14.8507	2.08807	0.86876	0.09657	0.03467
73.9247	18.2737	-1.25002	17.3605	16.1105	2.16321	0.86119	0.10107	0.03774
74.0912	19.6448	-1.3115	18.7613	17.4498	2.19501	0.85331	0.10567	0.04102
74.2543	21.1055	-1.37406	20.2335	18.8594	2.24601	0.8452	0.11031	0.0445
74.4203	22.6371	-1.43989	21.8298	20.39	2.24719	0.83655	0.11515	0.04831
74.5866	24.2135	-1.50816	23.5397	22.0315	2.18198	0.82744	0.12013	0.05243
74.7521	25.9053	-1.57837	25.3565	23.7782	2.12715	0.81794	0.1252	0.05686
74.92	27.764	-1.65165	27.3137	25.6621	2.1019	0.80786	0.13046	0.06168
75.0886	29.7045	-1.72754	29.4118	27.6842	2.02023	0.79724	0.13585	0.06691
75.2565	31.7389	-1.80509	31.6303	29.8253	1.91365	0.78617	0.14132	0.07251
75.4227	33.7969	-1.88359	33.9539	32.0703	1.72659	0.77474	0.1468	0.07846
75.5888	36.0157	-1.96397	36.4196	34.4556	1.56015	0.76278	0.15236	0.08486
75.7542	38.3822	-2.04532	39.0062	36.9609	1.42127	0.75039	0.15794	0.09167
75.9195	40.8725	-2.12794	41.7313	39.6034	1.26908	0.73749	0.16356	0.09896
76.0862	43.4832	-2.21252	44.6301	42.4175	1.06567	0.72392	0.16925	0.10684
76.2527	46.2605	-2.2974	47.6583	45.3609	0.89965	0.70987	0.17492	0.11521
76.4194	49.1125	-2.38319	50.8458	48.4627	0.64984	0.69522	0.18059	0.1242
76.5868	52.0421	-2.46941	54.1907	51.7213	0.32089	0.67997	0.18623	0.13381
76.7536	55.0663	-2.55458	57.6527	55.0981	-0.03176	0.66426	0.19175	0.14398
76.916	58.2978	-2.63731	61.1698	58.5325	-0.23474	0.6484	0.19706	0.15454
77.0831	61.6998	-2.72094	64.9129	62.192	-0.49223	0.63157	0.20238	0.16606
77.2499	65.2233	-2.8024	68.7672	65.9648	-0.74143	0.61425	0.20751	0.17823
77.4175	68.8546	-2.88248	72.767	69.8845	-1.0299	0.59631	0.2125	0.19122
77.5847	72.5467	-2.95854	76.8445	73.886	-1.33931	0.57794	0.21718	0.20487
77.7521	76.2804	-3.03155	81.021	77.9894	-1.70907	0.55907	0.22163	0.21931
77.9181	80.114	-3.09993	85.2395	82.1396	-2.02561	0.53988	0.22574	0.23442
78.0842	84.0875	-3.16188	89.4851	86.3232	-2.23574	0.52032	0.22941	0.25025
78.2506	88.2288	-3.21999	93.7899	90.5699	-2.34107	0.50029	0.23282	0.26693
78.418	92.4143	-3.27097	98.1144	94.8434	-2.42904	0.4798	0.23575	0.2845
78.5862	96.5499	-3.31372	102.411	99.0976	-2.54766	0.45894	0.23815	0.30291
78.7527	100.555	-3.35152	106.638	103.286	-2.7317	0.438	0.24026	0.32197
78.9194	104.339	-3.37437	110.736	107.362	-3.02291	0.41689	0.24136	0.34175
79.0854	108.329	-3.38497	114.698	111.313	-2.98427	0.39572	0.24163	0.3622
79.2521	112.332	-3.39198	118.532	115.14	-2.80778	0.37435	0.24179	0.38348
79.4189	116.215	-3.39242	122.079	118.686	-2.47134	0.35304	0.24174	0.40538
79.5844	119.819	-3.37439	125.417	122.043	-2.22385	0.3319	0.24044	0.42779
79.7501	123.194	-3.34332	128.442	125.099	-1.90449	0.31088	0.23824	0.45081
79.9168	126.282	-3.30533	131.048	127.743	-1.46042	0.29003	0.23567	0.47441
80.0842	128.984	-3.24894	133.437	130.188	-1.20423	0.26931	0.23205	0.49865
80.2519	131.302	-3.18066	135.206	132.025	-0.72301	0.249	0.22773	0.52325
80.4203	133.262	-3.10114	136.372	133.271	-0.00881	0.2291	0.22272	0.54824
80.5883	134.71	-3.00615	137.255	134.249	0.46133	0.20972	0.21681	0.57344
80.7531	135.599	-2.90374	137.501	134.597	1.00142	0.19143	0.21045	0.59815
80.918	135.901	-2.78901	136.998	134.209	1.69197	0.17375	0.20334	0.62294
81.0854	135.603	-2.66121	135.99	133.328	2.27423	0.15654	0.19543	0.648
81.2502	134.564	-2.52854	134.655	132.127	2.43722	0.14055	0.18718	0.6723
81.4168	132.815	-2.38429	132.302	129.917	2.89804	0.12514	0.17821	0.69666
81.5831	130.387	-2.23406	129.299	127.065	3.32197	0.11071	0.1688	0.72046
81.7479	127.112	-2.08155	125.892	123.811	3.30099	0.09746	0.15919	0.74339
81.9141	123.079	-1.92259	121.666	119.744	3.33533	0.08495	0.14909	0.76595
82.0829	118.524	-1.76098	116.894	115.133	3.39024	0.07337	0.1387	0.78793
82.2498	113.339	-1.60137	111.645	110.044	3.2956	0.06294	0.12832	0.80876
82.4153	107.501	-1.4441	105.889	104.445	3.05555	0.05351	0.11795	0.82852
82.5805	101.077	-1.29314	99.8704	98.5773	2.49941	0.04521	0.1078	0.84701
82.7494	94.2756	-1.14287	93.2982	92.1553	2.12026	0.03758	0.09753	0.86489
82.9176	87.073	-1.00075	86.5079	85.5071	1.56591	0.03093	0.08759	0.88147
83.0863	79.5347	-0.8686	79.6213	78.7527	0.78207	0.02524	0.07809	0.89669
83.2532	71.8786	-0.74556	72.6547	71.9091	-0.03051	0.02031	0.06903	0.91066
83.421	64.2911	-0.6337	65.7363	65.1026	-0.81148	0.01616	0.06051	0.92333
83.5867	56.8427	-0.53457	59.0422	58.5077	-1.66494	0.01275	0.05268	0.93458
83.7548	49.6716	-0.4437	52.3858	51.9421	-2.27053	0.00983	0.04527	0.9449
83.9205	42.8728	-0.36742	46.2022	45.8348	-2.96195	0.00756	0.03871	0.95374
84.0877	36.4683	-0.30003	40.2456	39.9455	-3.47723	0.00568	0.03267	0.96165
84.2545	30.6299	-0.24272	34.6902	34.4475	-3.81757	0.00418	0.02728	0.96853
84.4211	25.2049	-0.19678	29.6667	29.4699	-4.26498	0.00307	0.02263	0.97431
84.5861	20.4219	-0.15822	25.0679	24.9096	-4.48777	0.00219	0.01853	0.97928
84.7513	16.3236	-0.12753	20.9637	20.8361	-4.51253	0.00154	0.01502	0.98345
84.9188	12.699	-0.1039	17.3309	17.227	-4.52798	0.00107	0.01204	0.98689
85.0835	9.65534	-0.08505	14.1461	14.0611	-4.40571	0.00071	0.00952	0.98976
85.2497	7.19658	-0.07137	11.4387	11.3673	-4.1707	0.00047	0.00747	0.99206
85.4181	5.23572	-0.06116	9.10133	9.04017	-3.80445	0.00031	0.00576	0.99394
85.5851	3.72019	-0.05355	7.13532	7.08177	-3.36158	0.00019	0.00437	0.99544
85.7525	2.54897	-0.04871	5.57015	5.52144	-2.97247	0.00012	0.00331	0.99657
85.9196	1.62661	-0.04521	4.26574	4.22053	-2.59392	7e-05	0.00246	0.99747
86.089	0.99047	-0.04282	3.20865	3.16583	-2.17536	4e-05	0.00179	0.99817
86.256	0.57425	-0.0415	2.41887	2.37737	-1.80311	2e-05	0.00131	0.99867
86.4214	0.28084	-0.04057	1.78164	1.74107	-1.46022	1e-05	0.00093	0.99905
86.5887	0.06305	-0.04004	1.30103	1.26099	-1.19795	1e-05	0.00066	0.99933
86.7555	-0.00069	-0.03975	0.94274	0.90299	-0.90367	0	0.00047	0.99953
86.9212	0.04858	-0.03957	0.66536	0.62579	-0.57721	0	0.00032	0.99968
87.0867	0.06186	-0.03948	0.47329	0.43381	-0.37194	0	0.00022	0.99978
87.2562	0.03309	-0.03944	0.32596	0.28652	-0.25343	0	0.00015	0.99985
87.4224	0.06792	-0.03941	0.22059	0.18118	-0.11326	0	0.0001	0.9999
87.5875	0.05838	-0.0394	0.15228	0.11288	-0.05449	0	6e-05	0.99994
87.7546	0.00479	-0.0394	0.10037	0.06097	-0.05619	0	4e-05	0.99996
87.9206	0.00753	-0.03939	0.06562	0.02623	-0.01869	0	3e-05	0.99997
88.0873	-0.03062	-0.03939	0.04337	0.00398	-0.0346	0	2e-05	0.99998
88.2541	-0.00756	-0.03939	0.02712	-0.01227	0.00471	0	1e-05	0.99999
88.4216	-0.00857	-0.03939	0.01723	-0.02216	0.01359	0	1e-05	0.99999
88.5884	0.03669	-0.03939	0.01076	-0.02863	0.06533	0	0	1
88.7534	0.09957	-0.03939	0.00639	-0.033	0.13257	0	0	1
88.9212	0.11836	-0.03939	0.00395	-0.03544	0.1538	0	0	1
89.0901	0.12077	-0.03939	0.0023	-0.03709	0.15787	0	0	1
89.2558	0.10255	-0.03939	0.0013	-0.03809	0.14064	0	0	1
89.4205	0.1411	-0.03939	0.00078	-0.03861	0.17971	0	0	1
89.5875	0.24782	-0.03939	0.00042	-0.03897	0.28679	0	0	1

## Sheet: Spectroscopy
Signal_1.1.DhaA222_spectroscopy_scanrates									Signal_2.1.DhaA222_spectroscopy_scanrates									Signal_3.1.DhaA222_spectroscopy_scanrates									Signal_4.1.DhaA222_spectroscopy_scanrates
						fraction of states									fraction of states									fraction of states									fraction of states
temperature	signal	signal1	signal2	signal modeled	residuals	state 1	state 2	state 3	temperature	signal	signal1	signal2	signal modeled	residuals	state 1	state 2	state 3	temperature	signal	signal1	signal2	signal modeled	residuals	state 1	state 2	state 3	temperature	signal	signal1	signal2	signal modeled	residuals	state 1	state 2	state 3
50.1217	-0.85223	-0.94238	0	-0.94238	0.09015	1	0	0	51.245	-0.83438	-0.85375	0	-0.85375	0.01938	0.99999	1e-05	0	51.7643	-0.77292	-0.7791	0	-0.7791	0.00618	0.99999	1e-05	0	50.5718	-0.90147	-0.93366	0	-0.93366	0.0322	1	0	0
50.2682	-0.82829	-0.93839	0	-0.93839	0.1101	1	0	0	51.9182	-0.83638	-0.84877	0	-0.84877	0.01239	0.99998	2e-05	0	52.9375	-0.76641	-0.77168	0	-0.77168	0.00527	0.99998	2e-05	0	50.8603	-0.89621	-0.93067	0	-0.93067	0.03446	0.99999	1e-05	0
50.3415	-0.77387	-0.93639	0	-0.93639	0.16252	1	0	0	52.6394	-0.82966	-0.84343	0	-0.84343	0.01377	0.99997	3e-05	0	54.1685	-0.75957	-0.76389	0	-0.76389	0.00432	0.99997	3e-05	0	51.1488	-0.89619	-0.92768	0	-0.92768	0.03149	0.99999	1e-05	0
50.4147	-0.89512	-0.9344	0	-0.9344	0.03928	1	0	0	53.3414	-0.8283	-0.83823	0	-0.83823	0.00994	0.99996	4e-05	0	55.3513	-0.75317	-0.7564	0	-0.7564	0.00323	0.99994	6e-05	0	51.4662	-0.89844	-0.92439	0	-0.92439	0.02595	0.99998	2e-05	0
50.5124	-0.93449	-0.93173	0	-0.93173	-0.00275	1	0	0	54.0146	-0.83004	-0.83325	0	-0.83325	0.00321	0.99994	6e-05	0	56.5438	-0.74399	-0.74885	0	-0.74885	0.00485	0.9999	0.0001	0	51.7547	-0.8962	-0.9214	0	-0.9214	0.02519	0.99997	3e-05	0
50.61	-0.99484	-0.92908	0	-0.92908	-0.06576	1	0	0	54.7262	-0.82395	-0.82798	0	-0.82798	0.00402	0.99991	9e-05	0	57.717	-0.73831	-0.7414	0	-0.7414	0.0031	0.99984	0.00016	0	52.0432	-0.89487	-0.9184	0	-0.9184	0.02353	0.99996	4e-05	0
50.7077	-0.83235	-0.92641	0	-0.92641	0.09406	1	0	0	55.4283	-0.81634	-0.82277	0	-0.82277	0.00644	0.99988	0.00012	0	58.9383	-0.73709	-0.73364	0	-0.73364	-0.00345	0.99974	0.00026	0	52.3509	-0.89453	-0.91521	0	-0.91521	0.02068	0.99996	4e-05	0
50.7809	-1.05266	-0.92442	0	-0.92442	-0.12824	0.99999	1e-05	0	56.1399	-0.81748	-0.8175	0	-0.8175	1e-05	0.99984	0.00016	0	60.1404	-0.73974	-0.72598	0	-0.72598	-0.01375	0.99958	0.00042	0	52.649	-0.8937	-0.91212	0	-0.91212	0.01842	0.99994	5e-05	0
50.8541	-0.94476	-0.92242	0	-0.92242	-0.02233	0.99999	1e-05	0	56.8323	-0.81386	-0.81236	0	-0.81236	-0.0015	0.99978	0.00022	0	61.3425	-0.74159	-0.71829	0	-0.71829	-0.0233	0.99932	0.00067	1e-05	52.9568	-0.88996	-0.90893	0	-0.90893	0.01897	0.99993	7e-05	0
50.9518	-0.91664	-0.91976	0	-0.91976	0.00312	0.99999	1e-05	0	57.5343	-0.80835	-0.80715	0	-0.80715	-0.00121	0.9997	0.00029	0	62.535	-0.71745	-0.71061	1e-05	-0.7106	-0.00685	0.99892	0.00107	2e-05	53.2356	-0.88908	-0.90604	0	-0.90604	0.01696	0.99992	8e-05	0
51.0494	-0.80122	-0.9171	0	-0.9171	0.11588	0.99999	1e-05	0	58.2267	-0.80627	-0.802	0	-0.802	-0.00427	0.99961	0.00039	0	63.7274	-0.70342	-0.70285	2e-05	-0.70283	-0.00059	0.99829	0.00168	3e-05	53.5434	-0.88859	-0.90285	0	-0.90285	0.01426	0.99991	9e-05	0
51.147	-0.94602	-0.91444	0	-0.91444	-0.03158	0.99999	1e-05	0	58.9287	-0.8036	-0.79677	0	-0.79677	-0.00683	0.99948	0.00052	1e-05	64.9007	-0.69824	-0.69511	5e-05	-0.69506	-0.00318	0.99732	0.00261	7e-05	53.8607	-0.88696	-0.89956	0	-0.89956	0.01259	0.99989	0.00011	0
51.2203	-0.81154	-0.91245	0	-0.91245	0.1009	0.99999	1e-05	0	59.6403	-0.79959	-0.79147	1e-05	-0.79146	-0.00813	0.9993	0.00069	1e-05	66.1316	-0.69825	-0.6868	0.00011	-0.68669	-0.01157	0.99574	0.00412	0.00013	54.1589	-0.88795	-0.89646	0	-0.89646	0.00852	0.99987	0.00013	0
51.2935	-0.84581	-0.91045	0	-0.91045	0.06464	0.99999	1e-05	0	60.3039	-0.80029	-0.78651	1e-05	-0.7865	-0.01379	0.99909	0.00089	2e-05	67.3145	-0.68949	-0.67855	0.00024	-0.67831	-0.01117	0.99337	0.00636	0.00027	54.4474	-0.88629	-0.89347	0	-0.89347	0.00718	0.99985	0.00015	0
51.3911	-0.87727	-0.90779	0	-0.90779	0.03052	0.99999	1e-05	0	61.0155	-0.79356	-0.78118	2e-05	-0.78116	-0.0124	0.9988	0.00118	2e-05	68.5069	-0.6768	-0.66984	0.00051	-0.66933	-0.00747	0.98969	0.00977	0.00053	54.7647	-0.88186	-0.89018	0	-0.89018	0.00832	0.99983	0.00017	0
51.4887	-1.0129	-0.90513	0	-0.90513	-0.10777	0.99999	1e-05	0	61.7272	-0.78766	-0.77582	3e-05	-0.77579	-0.01186	0.99841	0.00155	4e-05	69.6994	-0.66762	-0.66055	0.00107	-0.65948	-0.00813	0.98404	0.01491	0.00105	55.0436	-0.88162	-0.88729	0	-0.88729	0.00567	0.9998	0.0002	0
51.5863	-1.08045	-0.90247	0	-0.90247	-0.17797	0.99999	1e-05	0	62.4292	-0.78605	-0.77052	4e-05	-0.77048	-0.01557	0.99792	0.00202	6e-05	70.9015	-0.64266	-0.65032	0.00223	-0.64809	0.00543	0.97531	0.02262	0.00207	55.3321	-0.88116	-0.8843	0	-0.8843	0.00314	0.99977	0.00022	0
51.6839	-0.95047	-0.89981	0	-0.89981	-0.05066	0.99999	1e-05	0	63.1312	-0.77831	-0.76519	7e-05	-0.76512	-0.01319	0.99727	0.00264	9e-05	72.094	-0.63568	-0.63891	0.00456	-0.63435	-0.00133	0.96214	0.03385	0.00401	55.6591	-0.88346	-0.88091	0	-0.88091	-0.00255	0.99974	0.00026	0
51.7327	-0.82044	-0.89848	0	-0.89848	0.07804	0.99999	1e-05	0	63.814	-0.77562	-0.75996	0.0001	-0.75986	-0.01576	0.99646	0.00341	0.00013	73.2768	-0.61348	-0.62582	0.00915	-0.61667	0.00319	0.94253	0.04984	0.00763	55.9476	-0.87938	-0.87792	0	-0.87792	-0.00146	0.9997	0.0003	0
51.8303	-0.99445	-0.89582	0	-0.89582	-0.09863	0.99998	2e-05	0	64.516	-0.77335	-0.75455	0.00017	-0.75438	-0.01896	0.99538	0.00442	0.0002	74.4693	-0.58211	-0.61011	0.01814	-0.59197	0.00986	0.91319	0.07242	0.0144	56.2361	-0.87679	-0.87493	0	-0.87493	-0.00186	0.99966	0.00034	0
51.9279	-0.94426	-0.89316	0	-0.89316	-0.0511	0.99998	2e-05	0	65.2373	-0.76189	-0.74892	0.00026	-0.74866	-0.01323	0.99392	0.00576	0.00031	75.6906	-0.54594	-0.59046	0.03586	-0.5546	0.00865	0.86904	0.10384	0.02712	56.5342	-0.87462	-0.87184	0	-0.87184	-0.00278	0.99961	0.00038	1e-05
52.0255	-0.79721	-0.8905	0	-0.8905	0.09329	0.99998	2e-05	0	65.9393	-0.75734	-0.74337	0.00041	-0.74296	-0.01438	0.99209	0.00744	0.00047	76.8734	-0.47145	-0.56695	0.06784	-0.49911	0.02766	0.80784	0.14311	0.04906	56.8323	-0.87184	-0.86875	0	-0.86875	-0.00309	0.99956	0.00043	1e-05
52.0987	-0.81841	-0.8885	0	-0.8885	0.0701	0.99998	2e-05	0	66.6221	-0.75128	-0.73788	0.00064	-0.73724	-0.01404	0.98979	0.00952	0.0007	78.0659	-0.38736	-0.53786	0.12535	-0.41251	0.02516	0.72282	0.19035	0.08683	57.1496	-0.86998	-0.86546	0	-0.86546	-0.00452	0.9995	0.00049	1e-05
52.1963	-0.93141	-0.88584	0	-0.88584	-0.04557	0.99998	2e-05	0	67.3241	-0.7407	-0.73213	0.001	-0.73113	-0.00957	0.98674	0.01221	0.00105	79.2872	-0.27146	-0.50216	0.22647	-0.27569	0.00423	0.60818	0.24143	0.15038	57.4381	-0.87056	-0.86247	0	-0.86247	-0.00808	0.99943	0.00056	1e-05
52.2694	-0.81456	-0.88385	0	-0.88385	0.06929	0.99998	2e-05	0	68.0261	-0.73682	-0.72623	0.00155	-0.72468	-0.01214	0.98281	0.01563	0.00156	80.4701	-0.09587	-0.463	0.38362	-0.07938	-0.01648	0.47252	0.2826	0.2449	57.7363	-0.86862	-0.85939	0	-0.85939	-0.00924	0.99936	0.00063	1e-05
52.367	-0.80484	-0.88119	0	-0.88119	0.07635	0.99998	2e-05	0	68.7377	-0.72746	-0.72007	0.0024	-0.71767	-0.00978	0.97768	0.01999	0.00233	81.6529	0.16309	-0.42243	0.61321	0.19078	-0.0277	0.32399	0.2984	0.37694	58.0344	-0.8665	-0.8563	0	-0.8563	-0.0102	0.99927	0.00071	1e-05
52.4646	-0.96277	-0.87853	0	-0.87853	-0.08424	0.99997	3e-05	0	69.4205	-0.71468	-0.71396	0.00363	-0.71033	-0.00435	0.97137	0.02521	0.00342	82.8358	0.49564	-0.38677	0.91176	0.52499	-0.02935	0.1846	0.27509	0.54039	58.3421	-0.86597	-0.85311	0	-0.85311	-0.01286	0.99918	0.00081	2e-05
52.5621	-0.96195	-0.87587	0	-0.87587	-0.08607	0.99997	3e-05	0	70.1225	-0.70596	-0.70742	0.00554	-0.70188	-0.00409	0.9631	0.03186	0.00504	84.0667	0.90634	-0.3602	1.25749	0.89729	0.00906	0.07667	0.20481	0.71852	58.6402	-0.86675	-0.85003	1e-05	-0.85002	-0.01673	0.99907	0.00091	2e-05
52.6353	-0.87766	-0.87388	0	-0.87388	-0.00378	0.99997	3e-05	0	70.8342	-0.69498	-0.70046	0.00846	-0.692	-0.00298	0.95238	0.04018	0.00745	85.2495	1.26392	-0.34726	1.55787	1.21061	0.05331	0.0217	0.11785	0.86045	58.9383	-0.86322	-0.84694	1e-05	-0.84693	-0.01628	0.99895	0.00102	3e-05
52.7328	-0.82011	-0.87122	0	-0.87122	0.05111	0.99997	3e-05	0	71.5266	-0.67256	-0.69332	0.01268	-0.68064	0.00808	0.93912	0.05006	0.01082	86.4709	1.47555	-0.34307	1.77946	1.43639	0.03916	0.00314	0.04677	0.9501	59.2268	-0.85913	-0.84396	1e-05	-0.84395	-0.01518	0.99882	0.00115	3e-05
52.806	-0.96864	-0.86922	0	-0.86922	-0.09942	0.99997	3e-05	0	72.219	-0.65426	-0.68575	0.01889	-0.66686	0.0126	0.92241	0.06195	0.01564	87.6249	1.55521	-0.34242	1.90579	1.56337	-0.00816	0.00021	0.01329	0.98651	59.525	-0.85721	-0.84088	1e-05	-0.84087	-0.01635	0.99867	0.00129	4e-05
52.9036	-0.80731	-0.86656	0	-0.86656	0.05925	0.99997	3e-05	0	72.9402	-0.63071	-0.67731	0.0284	-0.64891	0.0182	0.90046	0.07672	0.02282	88.8462	1.59307	-0.34238	1.98967	1.64729	-0.05422	0	0.00229	0.99771	59.8327	-0.85676	-0.8377	2e-05	-0.83768	-0.01908	0.9985	0.00146	5e-05
53.0011	-0.82565	-0.8639	0	-0.8639	0.03825	0.99996	4e-05	0	73.6326	-0.60494	-0.66861	0.04167	-0.62694	0.022	0.87411	0.09333	0.03255	90.0387	1.68577	-0.34238	2.05461	1.71223	-0.02646	0	0.00026	0.99974	60.1212	-0.85285	-0.83472	2e-05	-0.8347	-0.01815	0.99831	0.00163	6e-05
53.0742	-0.91922	-0.86191	0	-0.86191	-0.05732	0.99996	4e-05	0	74.3346	-0.57688	-0.65912	0.06096	-0.59816	0.02128	0.84106	0.11264	0.04631	91.2119	1.77667	-0.34238	2.11504	1.77266	0.00402	0	2e-05	0.99998	60.4097	-0.85134	-0.83175	3e-05	-0.83172	-0.01962	0.99811	0.00182	7e-05
53.1474	-1.22948	-0.85991	0	-0.85991	-0.36957	0.99996	4e-05	0	75.0366	-0.53089	-0.6489	0.08827	-0.56063	0.02974	0.80057	0.13418	0.06526	92.4043	1.82473	-0.34238	2.17598	1.8336	-0.00887	0	0	1	60.727	-0.85115	-0.82848	4e-05	-0.82844	-0.02271	0.99786	0.00206	8e-05
53.2449	-0.74526	-0.85725	0	-0.85725	0.11199	0.99996	4e-05	0	75.7194	-0.48586	-0.63822	0.12519	-0.51303	0.02717	0.75304	0.15677	0.0902										61.0348	-0.84746	-0.82531	4e-05	-0.82527	-0.0222	0.99758	0.00232	0.0001
53.3424	-0.96332	-0.85459	0	-0.85459	-0.10873	0.99996	4e-05	0	76.4407	-0.42255	-0.62619	0.17868	-0.44751	0.02495	0.69331	0.18131	0.12538										61.3233	-0.84531	-0.82234	6e-05	-0.82228	-0.02303	0.99729	0.00259	0.00012
53.44	-0.76805	-0.85193	0	-0.85193	0.08388	0.99995	5e-05	0	77.1331	-0.34813	-0.61399	0.24779	-0.3662	0.01807	0.62644	0.20393	0.16963										61.631	-0.84388	-0.81918	7e-05	-0.81911	-0.02477	0.99695	0.00291	0.00014
53.5131	-0.77541	-0.84993	0	-0.84993	0.07452	0.99995	5e-05	0	77.8255	-0.25505	-0.6014	0.33807	-0.26333	0.00828	0.55063	0.22349	0.2259										61.9195	-0.84099	-0.81622	9e-05	-0.81613	-0.02486	0.99659	0.00324	0.00017
53.5862	-0.91615	-0.84794	0	-0.84794	-0.06821	0.99995	5e-05	0	78.5371	-0.14488	-0.58831	0.45606	-0.13225	-0.01262	0.46507	0.23745	0.29745										62.208	-0.83857	-0.81327	0.00011	-0.81316	-0.0254	0.99618	0.00362	0.0002
53.6838	-0.89243	-0.84528	0	-0.84528	-0.04715	0.99995	5e-05	0	79.2295	-0.0041	-0.57575	0.59709	0.02134	-0.02545	0.37724	0.24178	0.38056										62.5254	-0.83159	-0.81003	0.00014	-0.80989	-0.0217	0.99569	0.00407	0.00024
53.7813	-0.75471	-0.84262	0	-0.84262	0.08791	0.99995	5e-05	0	79.9315	0.16719	-0.56441	0.7649	0.20049	-0.0333	0.2882	0.23539	0.47652										62.8235	-0.83076	-0.80699	0.00017	-0.80682	-0.02393	0.99516	0.00455	0.00029
53.8788	-0.73582	-0.83995	0	-0.83995	0.10414	0.99994	6e-05	0	80.6239	0.36201	-0.55433	0.94975	0.39542	-0.03341	0.20569	0.21547	0.5788										63.112	-0.82533	-0.80406	0.00021	-0.80385	-0.02147	0.9946	0.00506	0.00034
53.9763	-0.75839	-0.83729	0	-0.83729	0.07891	0.99994	6e-05	0	81.326	0.57817	-0.54622	1.14618	0.59996	-0.02179	0.13344	0.18317	0.68342										63.4197	-0.82865	-0.80095	0.00026	-0.80069	-0.02796	0.99392	0.00567	0.00041
54.0494	-0.90286	-0.8353	0	-0.8353	-0.06756	0.99994	6e-05	0	82.028	0.79876	-0.54025	1.33795	0.7977	0.00106	0.077	0.14208	0.7809										63.7178	-0.82243	-0.79794	0.00031	-0.79763	-0.02481	0.99319	0.00632	0.00049
54.1469	-0.7686	-0.83264	0	-0.83264	0.06404	0.99993	7e-05	0	82.73	0.99624	-0.53648	1.50967	0.97319	0.02305	0.03842	0.0987	0.86289										64.016	-0.82266	-0.79494	0.00039	-0.79455	-0.02811	0.99237	0.00704	0.00059
54.22	-0.89199	-0.83064	0	-0.83064	-0.06135	0.99993	7e-05	0	83.4416	1.13737	-0.53441	1.65191	1.1175	0.01987	0.01571	0.05952	0.92478										64.3141	-0.81749	-0.79196	0.00047	-0.79149	-0.02601	0.99145	0.00785	0.0007
54.3175	-0.87123	-0.82798	0	-0.82798	-0.04325	0.99993	7e-05	0	84.1148	1.23707	-0.53353	1.75334	1.21981	0.01726	0.00541	0.03175	0.96285										64.6026	-0.81455	-0.78909	0.00058	-0.78851	-0.02604	0.99047	0.00871	0.00083
54.3906	-0.92499	-0.82598	0	-0.82598	-0.09901	0.99993	7e-05	0	84.8264	1.30492	-0.53321	1.82995	1.29674	0.00818	0.00131	0.01363	0.98505										64.9103	-0.81302	-0.78604	0.00071	-0.78533	-0.02769	0.98929	0.00972	0.00099
54.488	-0.71819	-0.82332	0	-0.82332	0.10513	0.99992	8e-05	0	85.5188	1.35264	-0.53312	1.88376	1.35064	0.002	0.00023	0.00488	0.99489										65.2276	-0.80653	-0.78293	0.00088	-0.78205	-0.02449	0.98793	0.01088	0.00119
54.5855	-0.89781	-0.82066	0	-0.82066	-0.07715	0.99992	8e-05	0	86.2305	1.39436	-0.53311	1.92744	1.39433	3e-05	2e-05	0.00138	0.9986										65.5065	-0.80619	-0.78021	0.00106	-0.77915	-0.02705	0.9866	0.012	0.0014
54.6586	-0.97172	-0.81867	0	-0.81867	-0.15306	0.99992	8e-05	0	86.9325	1.4298	-0.53311	1.96576	1.43265	-0.00285	0	0.00031	0.99969										65.8046	-0.80277	-0.77733	0.00129	-0.77604	-0.02673	0.98501	0.01332	0.00166
54.7561	-0.90418	-0.816	0	-0.816	-0.08818	0.99991	9e-05	0	87.6249	1.459	-0.53311	2.00197	1.46886	-0.00987	0	6e-05	0.99994										66.122	-0.79375	-0.7743	0.00159	-0.77271	-0.02104	0.98313	0.01488	0.00199
54.8779	-0.86459	-0.81267	0	-0.81267	-0.05191	0.99991	9e-05	0	88.3269	1.50483	-0.53311	2.03829	1.50518	-0.00035	0	1e-05	0.99999										66.4105	-0.79049	-0.77158	0.00192	-0.76966	-0.02083	0.98121	0.01644	0.00235
54.951	-0.76009	-0.81068	0	-0.81068	0.05059	0.9999	0.0001	0	89.0289	1.54463	-0.53311	2.07452	1.54141	0.00322	0	0	1										66.7086	-0.78494	-0.76881	0.00233	-0.76648	-0.01847	0.97902	0.01821	0.00278
55.0484	-0.72039	-0.80802	0	-0.80802	0.08763	0.9999	0.0001	0	89.7309	1.5769	-0.53311	2.11074	1.57763	-0.00073	0	0	1										67.026	-0.78309	-0.7659	0.00286	-0.76304	-0.02005	0.9764	0.02028	0.00332
55.1459	-0.77574	-0.80535	0	-0.80535	0.02961	0.99989	0.0001	0	90.4329	1.6105	-0.53311	2.14696	1.61385	-0.00335	0	0	1										67.3048	-0.77743	-0.7634	0.00342	-0.75998	-0.01745	0.97384	0.02227	0.00389
55.1946	-0.85514	-0.80402	0	-0.80402	-0.05112	0.99989	0.00011	0	91.1542	1.65215	-0.53311	2.18417	1.65106	0.00109	0	0	1										67.603	-0.77034	-0.76077	0.00413	-0.75664	-0.01369	0.97081	0.0246	0.00459
55.2921	-0.62682	-0.80136	0	-0.80136	0.17454	0.99989	0.00011	0	91.8658	1.68453	-0.53311	2.22088	1.68777	-0.00325	0	0	1										67.9107	-0.76624	-0.75813	0.00501	-0.75312	-0.01313	0.96733	0.02723	0.00544
55.3895	-0.8105	-0.79869	0	-0.79869	-0.01181	0.99988	0.00012	0	92.5486	1.72432	-0.53311	2.25611	1.723	0.00132	0	0	1										68.2088	-0.76057	-0.75564	0.00604	-0.7496	-0.01097	0.96357	0.03001	0.00642
55.4869	-0.64878	-0.79603	0	-0.79603	0.14724	0.99988	0.00012	0	93.2602	1.76686	-0.53311	2.29282	1.75971	0.00715	0	0	1										68.4973	-0.75474	-0.75331	0.00722	-0.74609	-0.00865	0.95954	0.03294	0.00752
55.56	-0.82038	-0.79403	0	-0.79403	-0.02635	0.99987	0.00013	0																			68.805	-0.75019	-0.75091	0.00873	-0.74218	-0.00801	0.95477	0.03633	0.00889
55.6331	-0.83988	-0.79203	0	-0.79203	-0.04785	0.99987	0.00013	0																			69.1128	-0.74042	-0.74863	0.01053	-0.7381	-0.00232	0.94946	0.04003	0.01051
55.7548	-0.74949	-0.7887	0	-0.7887	0.03921	0.99986	0.00014	0																			69.4109	-0.73541	-0.74653	0.01261	-0.73392	-0.0015	0.94376	0.0439	0.01234
55.8279	-0.68228	-0.7867	0	-0.7867	0.10442	0.99986	0.00014	0																			69.6994	-0.72377	-0.74461	0.01499	-0.72962	0.00585	0.93766	0.04795	0.0144
55.9253	-0.81478	-0.78404	0	-0.78404	-0.03075	0.99985	0.00015	0																			69.9879	-0.71567	-0.74283	0.01781	-0.72502	0.00935	0.93092	0.0523	0.01678
56.0227	-0.69485	-0.78137	0	-0.78137	0.08651	0.99984	0.00016	0																			70.3149	-0.70903	-0.74099	0.02159	-0.7194	0.01037	0.92247	0.0576	0.01993
56.1201	-0.76174	-0.77871	0	-0.77871	0.01697	0.99984	0.00016	0																			70.6034	-0.69822	-0.73954	0.02554	-0.714	0.01578	0.91422	0.06262	0.02317
56.1932	-0.78974	-0.7767	0	-0.7767	-0.01304	0.99983	0.00017	0																			70.8919	-0.68724	-0.73827	0.03019	-0.70808	0.02084	0.90514	0.06796	0.0269
56.2906	-0.68502	-0.77404	0	-0.77404	0.08901	0.99982	0.00017	0																			71.2188	-0.67649	-0.73707	0.03639	-0.70068	0.02419	0.89378	0.07442	0.03181
56.388	-0.70172	-0.77137	0	-0.77137	0.06965	0.99982	0.00018	0																			71.4977	-0.66397	-0.73627	0.04261	-0.69366	0.02969	0.88311	0.08025	0.03664
56.461	-0.73362	-0.76937	0	-0.76937	0.03574	0.99981	0.00019	0																			71.7958	-0.65266	-0.73568	0.05036	-0.68532	0.03266	0.87062	0.08682	0.04256
56.5584	-0.75712	-0.7667	1e-05	-0.76669	0.00957	0.9998	0.0002	0																			72.1036	-0.63729	-0.73536	0.0597	-0.67566	0.03838	0.85648	0.09393	0.04959
56.6558	-0.86843	-0.76403	1e-05	-0.76402	-0.1044	0.99979	0.0002	0																			72.3921	-0.6286	-0.73536	0.06988	-0.66548	0.03688	0.84199	0.10088	0.05712
56.7532	-0.95656	-0.76136	1e-05	-0.76135	-0.19521	0.99979	0.00021	0																			72.6902	-0.61428	-0.73571	0.08208	-0.65363	0.03935	0.82565	0.10834	0.06601
56.8262	-0.73417	-0.75936	1e-05	-0.75935	0.02518	0.99978	0.00022	0																			72.9883	-0.60252	-0.73641	0.09617	-0.64024	0.03771	0.80786	0.11602	0.07612
56.9236	-0.84152	-0.75669	1e-05	-0.75668	-0.08484	0.99977	0.00023	0																			73.296	-0.58303	-0.73755	0.11299	-0.62456	0.04153	0.7879	0.12412	0.08798
56.9966	-0.72006	-0.75469	1e-05	-0.75468	0.03462	0.99976	0.00024	0																			73.5941	-0.5628	-0.7391	0.13178	-0.60732	0.04453	0.76689	0.13208	0.10103
57.094	-0.65065	-0.75201	1e-05	-0.752	0.10136	0.99975	0.00024	0																			73.873	-0.54204	-0.74095	0.15179	-0.58916	0.04712	0.74575	0.13954	0.11472
57.1914	-0.77662	-0.74934	1e-05	-0.74933	-0.02728	0.99974	0.00026	0																			74.1904	-0.51873	-0.74356	0.17777	-0.56579	0.04706	0.71984	0.14794	0.13222
57.2887	-0.52556	-0.74667	1e-05	-0.74666	0.2211	0.99973	0.00027	0																			74.4789	-0.49731	-0.74645	0.2047	-0.54175	0.04444	0.69452	0.15541	0.15007
57.3861	-0.64955	-0.744	1e-05	-0.74399	0.09444	0.99972	0.00028	0																			74.7866	-0.47652	-0.75004	0.23716	-0.51288	0.03637	0.66571	0.16303	0.17126
57.4591	-0.94767	-0.74199	1e-05	-0.74198	-0.20569	0.99971	0.00029	0																			75.0847	-0.44234	-0.75406	0.27262	-0.48144	0.0391	0.636	0.16993	0.19405
57.5564	-0.95678	-0.73932	1e-05	-0.73931	-0.21748	0.9997	0.0003	0																			75.3925	-0.40596	-0.75883	0.31375	-0.44508	0.03911	0.60349	0.17645	0.22008
57.6295	-0.82999	-0.73731	1e-05	-0.7373	-0.09269	0.99969	0.00031	0																			75.681	-0.3803	-0.76378	0.35666	-0.40712	0.02682	0.57145	0.18175	0.24681
57.7268	-0.76157	-0.73463	1e-05	-0.73462	-0.02695	0.99968	0.00032	0																			75.9695	-0.33955	-0.76919	0.40402	-0.36517	0.02562	0.538	0.1861	0.27587
57.8241	-1.02927	-0.73196	1e-05	-0.73195	-0.29732	0.99967	0.00033	0																			76.2772	-0.30263	-0.77565	0.4597	-0.31595	0.01332	0.50088	0.18971	0.30951
57.9215	-0.50546	-0.72928	1e-05	-0.72927	0.2238	0.99965	0.00034	0																			76.5849	-0.25575	-0.78233	0.52066	-0.26167	0.00592	0.4626	0.19159	0.34572
57.9701	-0.74554	-0.72794	1e-05	-0.72793	-0.01761	0.99964	0.00035	0																			76.8638	-0.21002	-0.78897	0.58051	-0.20846	-0.00157	0.42714	0.19213	0.3807
58.0918	-0.66712	-0.72459	1e-05	-0.72458	0.05745	0.99963	0.00037	0																			77.1715	-0.15907	-0.79651	0.65162	-0.14489	-0.01417	0.38742	0.19085	0.4216
58.1648	-0.66169	-0.72258	1e-05	-0.72257	0.06088	0.99962	0.00038	0																			77.4889	-0.10188	-0.80484	0.73	-0.07484	-0.02704	0.34636	0.18783	0.46586
58.2865	-0.64148	-0.71923	2e-05	-0.71921	0.07773	0.9996	0.0004	0																			77.7678	-0.0472	-0.81216	0.80276	-0.0094	-0.03779	0.31057	0.18326	0.50622
58.3595	-0.75191	-0.71721	2e-05	-0.71719	-0.03471	0.99958	0.00041	0																			78.0659	0.02057	-0.82001	0.88416	0.06415	-0.04358	0.27295	0.17645	0.55057
58.4568	-0.74867	-0.71453	2e-05	-0.71451	-0.03415	0.99957	0.00043	0																			78.3736	0.08259	-0.82813	0.971	0.14287	-0.06028	0.23549	0.1676	0.59693
58.5298	-0.69969	-0.71252	2e-05	-0.7125	0.01281	0.99955	0.00044	1e-05																			78.6621	0.15532	-0.83554	1.05423	0.21869	-0.06338	0.20201	0.15758	0.64044
58.6271	-0.59777	-0.70983	2e-05	-0.70981	0.11204	0.99954	0.00046	1e-05																			78.9699	0.24148	-0.84309	1.14404	0.30095	-0.05948	0.16844	0.1452	0.68634
58.7	-0.61479	-0.70782	2e-05	-0.7078	0.09301	0.99952	0.00047	1e-05																			79.268	0.32174	-0.84999	1.23046	0.38047	-0.05873	0.13864	0.13198	0.72939
58.7974	-0.62468	-0.70513	2e-05	-0.70511	0.08043	0.9995	0.00049	1e-05																			79.5661	0.39776	-0.85633	1.31526	0.45893	-0.06116	0.11175	0.1178	0.77047
58.8947	-0.66668	-0.70244	2e-05	-0.70242	0.03573	0.99948	0.00051	1e-05																			79.8642	0.47203	-0.86202	1.39741	0.53539	-0.06336	0.08791	0.10301	0.80907
58.992	-0.67261	-0.69975	2e-05	-0.69973	0.02711	0.99946	0.00053	1e-05																			80.1623	0.55181	-0.86703	1.47524	0.60821	-0.0564	0.06751	0.08819	0.8443
59.0892	-0.71012	-0.69706	3e-05	-0.69703	-0.01309	0.99944	0.00055	1e-05																			80.4701	0.63051	-0.87141	1.5503	0.67889	-0.04838	0.0499	0.07327	0.87685
59.1622	-0.67316	-0.69504	3e-05	-0.69501	0.02185	0.99942	0.00057	1e-05																			80.7586	0.70058	-0.87481	1.61526	0.74045	-0.03987	0.03637	0.05998	0.90364
59.2595	-0.63203	-0.69234	3e-05	-0.69231	0.06028	0.9994	0.00059	1e-05																			81.0567	0.77481	-0.87762	1.67578	0.79816	-0.02334	0.02545	0.04748	0.92707
59.3325	-0.54961	-0.69032	3e-05	-0.69029	0.14068	0.99938	0.00061	1e-05																			81.3452	0.83657	-0.87973	1.7282	0.84847	-0.0119	0.01735	0.03676	0.94589
59.4298	-0.69958	-0.68762	3e-05	-0.68759	-0.01198	0.99936	0.00063	1e-05																			81.6722	0.88897	-0.88149	1.78053	0.89904	-0.01007	0.01067	0.02641	0.96291
59.527	-0.80061	-0.68493	3e-05	-0.6849	-0.11572	0.99933	0.00066	1e-05																			81.9607	0.94707	-0.88257	1.82045	0.93788	0.00919	0.00669	0.01907	0.97425
59.6243	-0.8748	-0.68222	4e-05	-0.68218	-0.19261	0.99931	0.00068	1e-05																			82.2492	1.00283	-0.8833	1.85551	0.97221	0.03063	0.00398	0.01324	0.98278
59.7216	-0.71407	-0.67952	4e-05	-0.67948	-0.03459	0.99928	0.00071	1e-05																			82.5473	1.03041	-0.88379	1.88741	1.00362	0.02679	0.00218	0.00867	0.98915
59.7945	-0.70814	-0.67749	4e-05	-0.67745	-0.03069	0.99926	0.00073	1e-05																			82.8646	1.06371	-0.8841	1.91721	1.03311	0.03059	0.00109	0.00529	0.99362
59.8918	-0.55538	-0.67479	4e-05	-0.67475	0.11937	0.99923	0.00076	1e-05																			83.1531	1.09729	-0.88425	1.94168	1.05743	0.03986	0.00054	0.0032	0.99625
59.9648	-0.69469	-0.67276	4e-05	-0.67272	-0.02198	0.99921	0.00078	1e-05																			83.4416	1.11644	-0.88434	1.96435	1.08001	0.03643	0.00025	0.00183	0.99792
60.062	-0.60068	-0.67005	5e-05	-0.67	0.06932	0.99917	0.00081	1e-05																			83.7493	1.13284	-0.88438	1.98706	1.10268	0.03015	0.0001	0.00097	0.99893
60.1593	-0.77398	-0.66734	5e-05	-0.66729	-0.1067	0.99914	0.00084	1e-05																			84.0571	1.1382	-0.8844	2.00891	1.12451	0.01368	4e-05	0.00048	0.99949
60.2322	-0.6289	-0.6653	5e-05	-0.66525	0.03635	0.99912	0.00087	2e-05																			84.3456	1.16851	-0.88441	2.02891	1.1445	0.024	1e-05	0.00023	0.99976
60.3295	-0.91225	-0.66258	5e-05	-0.66253	-0.24972	0.99908	0.0009	2e-05																			84.6341	1.17714	-0.88441	2.04863	1.16422	0.01291	0	0.00011	0.99989
60.4267	-0.72835	-0.65987	6e-05	-0.65981	-0.06854	0.99905	0.00094	2e-05																			84.9514	1.18412	-0.88441	2.07017	1.18576	-0.00164	0	4e-05	0.99996
60.4997	-0.58849	-0.65783	6e-05	-0.65777	0.06928	0.99902	0.00096	2e-05																			85.2495	1.2195	-0.88441	2.09033	1.20592	0.01358	0	2e-05	0.99998
60.5969	-0.8055	-0.6551	6e-05	-0.65504	-0.15046	0.99898	0.001	2e-05																			85.5573	1.25441	-0.88441	2.11111	1.2267	0.02772	0	1e-05	0.99999
60.6942	-0.56037	-0.65238	7e-05	-0.65231	0.09194	0.99894	0.00104	2e-05																			85.8458	1.26471	-0.88441	2.13057	1.24616	0.01855	0	0	1
60.7914	-0.68782	-0.64965	7e-05	-0.64958	-0.03824	0.9989	0.00108	2e-05																			86.1439	1.29937	-0.88441	2.15068	1.26627	0.0331	0	0	1
60.8643	-0.64153	-0.6476	7e-05	-0.64753	0.006	0.99887	0.00111	2e-05																			86.442	1.3184	-0.88441	2.17078	1.28637	0.03202	0	0	1
60.9616	-0.70551	-0.64487	8e-05	-0.64479	-0.06071	0.99882	0.00115	2e-05																			86.7305	1.34495	-0.88441	2.19024	1.30583	0.03912	0	0	1
61.0588	-0.82126	-0.64214	8e-05	-0.64206	-0.17921	0.99878	0.0012	3e-05																			87.0383	1.37043	-0.88441	2.21099	1.32658	0.04384	0	0	1
61.1317	-0.72182	-0.64008	9e-05	-0.63999	-0.08182	0.99874	0.00123	3e-05																			87.3268	1.39481	-0.88441	2.23045	1.34604	0.04877	0	0	1
61.2289	-0.71138	-0.63734	9e-05	-0.63725	-0.07413	0.99869	0.00128	3e-05																			87.6345	1.40493	-0.88441	2.2512	1.36679	0.03814	0	0	1
61.3262	-0.69991	-0.63459	0.0001	-0.63449	-0.06541	0.99864	0.00133	3e-05																			87.9422	1.43878	-0.88441	2.27196	1.38755	0.05124	0	0	1
61.3991	-0.63451	-0.63253	0.0001	-0.63243	-0.00207	0.9986	0.00136	3e-05																			88.2307	1.44173	-0.88441	2.29141	1.407	0.03473	0	0	1
61.4963	-0.66987	-0.62978	0.00011	-0.62967	-0.04019	0.99855	0.00142	3e-05																			88.5192	1.47006	-0.88441	2.31087	1.42646	0.0436	0	0	1
61.5692	-0.47433	-0.62772	0.00011	-0.62761	0.15328	0.99851	0.00146	3e-05																			88.8269	1.48717	-0.88441	2.33162	1.44721	0.03996	0	0	1
61.6907	-0.70655	-0.62427	0.00012	-0.62415	-0.0824	0.99844	0.00153	4e-05																			89.1251	1.48585	-0.88441	2.35173	1.46732	0.01854	0	0	1
61.7636	-0.48795	-0.6222	0.00013	-0.62207	0.13413	0.99839	0.00157	4e-05																			89.4232	1.50822	-0.88441	2.37183	1.48742	0.0208	0	0	1
61.8608	-0.56965	-0.61944	0.00013	-0.61931	0.04965	0.99833	0.00163	4e-05																			89.7309	1.52137	-0.88441	2.39259	1.50818	0.0132	0	0	1
61.958	-0.71786	-0.61667	0.00014	-0.61653	-0.10133	0.99827	0.00169	4e-05																			90.0387	1.53873	-0.88441	2.41334	1.52893	0.00981	0	0	1
62.0552	-0.47306	-0.61389	0.00015	-0.61374	0.14068	0.9982	0.00175	5e-05																			90.3272	1.54539	-0.88441	2.43279	1.54838	-0.00299	0	0	1
62.1281	-0.76234	-0.61181	0.00015	-0.61166	-0.15068	0.99815	0.0018	5e-05																			90.6157	1.54626	-0.88441	2.45225	1.56784	-0.02158	0	0	1
62.2253	-0.66811	-0.60903	0.00016	-0.60887	-0.05924	0.99808	0.00187	5e-05																			90.9042	1.5706	-0.88441	2.47171	1.5873	-0.0167	0	0	1
62.3225	-0.57163	-0.60624	0.00017	-0.60607	0.03444	0.998	0.00194	5e-05																			91.2311	1.58134	-0.88441	2.49376	1.60935	-0.02801	0	0	1
62.3954	-0.58097	-0.60415	0.00018	-0.60397	0.023	0.99795	0.002	6e-05																			91.5292	1.59296	-0.88441	2.51386	1.62945	-0.0365	0	0	1
62.4926	-0.58997	-0.60136	0.00019	-0.60117	0.01119	0.99787	0.00207	6e-05																			91.8177	1.60304	-0.88441	2.53332	1.64891	-0.04587	0	0	1
62.5655	-0.70419	-0.59926	0.0002	-0.59906	-0.10513	0.99781	0.00213	6e-05																			92.0966	1.63604	-0.88441	2.55213	1.66772	-0.03167	0	0	1
62.6384	-0.5288	-0.59715	0.00021	-0.59694	0.06815	0.99774	0.00219	7e-05																			92.4043	1.64295	-0.88441	2.57288	1.68847	-0.04552	0	0	1
62.7355	-0.55681	-0.59435	0.00022	-0.59413	0.03732	0.99766	0.00227	7e-05																			92.7217	1.67706	-0.88441	2.59428	1.70987	-0.03281	0	0	1
62.8327	-0.59645	-0.59153	0.00023	-0.5913	-0.00515	0.99757	0.00236	7e-05																			93.0198	1.70901	-0.88441	2.61439	1.72998	-0.02097	0	0	1
62.9299	-0.61875	-0.58871	0.00024	-0.58847	-0.03028	0.99748	0.00244	8e-05																			93.3083	1.7385	-0.88441	2.63384	1.74943	-0.01093	0	0	1
63.0271	-0.5344	-0.58588	0.00026	-0.58562	0.05122	0.99738	0.00254	8e-05																			93.6064	1.75273	-0.88441	2.65395	1.76954	-0.01681	0	0	1
63.1	-0.57646	-0.58376	0.00027	-0.58349	0.00703	0.99731	0.00261	9e-05																			93.9046	1.77281	-0.88441	2.67405	1.78964	-0.01684	0	0	1
63.1728	-0.32656	-0.58163	0.00028	-0.58135	0.25479	0.99723	0.00268	9e-05																			94.2123	1.79361	-0.88441	2.69481	1.8104	-0.01678	0	0	1
63.2943	-0.67525	-0.57808	0.0003	-0.57778	-0.09747	0.9971	0.0028	0.0001
63.3914	-0.62973	-0.57523	0.00032	-0.57491	-0.05482	0.99699	0.00291	0.0001
63.4643	-0.56987	-0.57308	0.00033	-0.57275	0.00288	0.9969	0.00299	0.00011
63.5372	-0.53671	-0.57094	0.00034	-0.5706	0.03389	0.99681	0.00307	0.00011
63.6343	-0.7384	-0.56807	0.00036	-0.56771	-0.17069	0.99669	0.00319	0.00012
63.7315	-0.52875	-0.56519	0.00038	-0.56481	0.03606	0.99657	0.0033	0.00013
63.8044	-0.48366	-0.56303	0.0004	-0.56263	0.07896	0.99647	0.00339	0.00013
63.9258	-0.60996	-0.55941	0.00043	-0.55898	-0.05098	0.9963	0.00355	0.00014
63.9987	-0.5813	-0.55723	0.00045	-0.55678	-0.02451	0.9962	0.00365	0.00015
64.0958	-0.75229	-0.55432	0.00047	-0.55385	-0.19844	0.99606	0.00378	0.00016
64.1929	-0.63775	-0.55141	0.0005	-0.55091	-0.08684	0.99591	0.00392	0.00017
64.2901	-0.42068	-0.54848	0.00052	-0.54796	0.12727	0.99576	0.00407	0.00018
64.3629	-0.58124	-0.54627	0.00055	-0.54572	-0.03551	0.99564	0.00418	0.00019
64.4358	-0.54341	-0.54406	0.00057	-0.54349	9e-05	0.99551	0.00429	0.00019
64.5329	-0.39547	-0.54111	0.0006	-0.54051	0.14504	0.99535	0.00445	0.00021
64.6301	-0.46664	-0.53814	0.00063	-0.53751	0.07087	0.99517	0.00461	0.00022
64.7272	-0.64626	-0.53517	0.00067	-0.5345	-0.11176	0.99499	0.00478	0.00023
64.8	-0.54423	-0.53293	0.0007	-0.53223	-0.012	0.99485	0.00491	0.00024
64.8971	-0.57756	-0.52993	0.00073	-0.5292	-0.04836	0.99466	0.00509	0.00026
64.97	-0.63879	-0.52768	0.00076	-0.52692	-0.11188	0.99451	0.00523	0.00027
65.0914	-0.36538	-0.5239	0.00082	-0.52308	0.1577	0.99425	0.00546	0.00029
65.1642	-0.5858	-0.52163	0.00085	-0.52078	-0.06502	0.99409	0.00561	0.0003
65.2613	-0.60414	-0.51858	0.0009	-0.51768	-0.08645	0.99387	0.00582	0.00032
65.3585	-0.62523	-0.51552	0.00095	-0.51457	-0.11065	0.99364	0.00603	0.00033
65.4556	-0.48421	-0.51245	0.001	-0.51145	0.02724	0.9934	0.00624	0.00035
65.5527	-0.36165	-0.50936	0.00105	-0.50831	0.14666	0.99316	0.00647	0.00037
65.6255	-0.60634	-0.50704	0.0011	-0.50594	-0.1004	0.99297	0.00664	0.00039
65.6983	-0.4483	-0.5047	0.00114	-0.50356	0.05526	0.99277	0.00682	0.00041
65.7954	-0.34715	-0.50157	0.0012	-0.50037	0.15322	0.9925	0.00706	0.00043
65.8925	-0.55713	-0.49843	0.00127	-0.49716	-0.05997	0.99223	0.00732	0.00046
65.9896	-0.57773	-0.49527	0.00134	-0.49393	-0.08379	0.99194	0.00758	0.00048
66.0625	-0.57756	-0.49288	0.00139	-0.49149	-0.08607	0.99171	0.00778	0.0005
66.1838	-0.4478	-0.48889	0.00149	-0.4874	0.0396	0.99133	0.00813	0.00054
66.2324	-0.69727	-0.48728	0.00153	-0.48575	-0.21151	0.99117	0.00827	0.00056
66.3295	-0.46669	-0.48406	0.00161	-0.48245	0.01575	0.99084	0.00857	0.00059
66.4266	-0.6333	-0.48081	0.00169	-0.47912	-0.15418	0.99051	0.00887	0.00062
66.5236	-0.64411	-0.47754	0.00179	-0.47575	-0.16836	0.99015	0.00919	0.00066
66.6207	-0.5031	-0.47425	0.00188	-0.47237	-0.03073	0.98979	0.00951	0.0007
66.7178	-0.58014	-0.47094	0.00198	-0.46896	-0.11118	0.98941	0.00985	0.00074
66.8149	-0.41008	-0.46761	0.00209	-0.46552	0.05544	0.98903	0.01019	0.00078
66.8877	-0.29559	-0.46509	0.00217	-0.46292	0.16733	0.98872	0.01046	0.00081
66.9848	-0.42425	-0.46171	0.00229	-0.45942	0.03518	0.98831	0.01083	0.00086
67.0576	-0.57778	-0.45916	0.00238	-0.45678	-0.121	0.98799	0.01111	0.0009
67.1546	-0.23541	-0.45575	0.00251	-0.45324	0.21783	0.98755	0.0115	0.00095
67.2517	-0.3913	-0.4523	0.00264	-0.44966	0.05836	0.98709	0.01191	0.001
67.3245	-0.2683	-0.4497	0.00274	-0.44696	0.17865	0.98674	0.01222	0.00105
67.4216	-0.6596	-0.4462	0.00289	-0.44331	-0.21629	0.98625	0.01264	0.00111
67.4944	-0.41749	-0.44356	0.003	-0.44056	0.02306	0.98588	0.01297	0.00115
67.6157	-0.3281	-0.43912	0.0032	-0.43592	0.10782	0.98523	0.01354	0.00124
67.6885	-0.4522	-0.43643	0.00333	-0.4331	-0.0191	0.98482	0.01389	0.00129
67.7856	-0.50376	-0.43282	0.00351	-0.42931	-0.07444	0.98427	0.01437	0.00136
67.8826	-0.19109	-0.42918	0.00369	-0.42549	0.2344	0.9837	0.01487	0.00144
67.9554	-0.53495	-0.42642	0.00384	-0.42258	-0.11236	0.98325	0.01525	0.0015
68.0525	-0.56905	-0.42272	0.00404	-0.41868	-0.15037	0.98264	0.01577	0.00158
68.1496	-0.21102	-0.41898	0.00425	-0.41473	0.20371	0.98201	0.01631	0.00167
68.2223	-0.37653	-0.41616	0.00441	-0.41175	0.03522	0.98152	0.01673	0.00174
68.3194	-0.2163	-0.41235	0.00464	-0.40771	0.19141	0.98085	0.0173	0.00184
68.4164	-0.34589	-0.40851	0.00489	-0.40362	0.05773	0.98016	0.0179	0.00195
68.5135	-0.11982	-0.40462	0.00514	-0.39948	0.27967	0.97944	0.01851	0.00206
68.6105	-0.35067	-0.4007	0.00541	-0.39529	0.04463	0.9787	0.01913	0.00217
68.6833	-0.29674	-0.39773	0.00562	-0.39211	0.09537	0.97812	0.01962	0.00226
68.7561	-0.09483	-0.39473	0.00583	-0.3889	0.29407	0.97753	0.02011	0.00236
68.8531	-0.33123	-0.3907	0.00613	-0.38457	0.05333	0.97672	0.02079	0.00249
68.9502	-0.53325	-0.38661	0.00645	-0.38016	-0.15309	0.97588	0.02149	0.00263
69.0472	-0.44835	-0.38249	0.00678	-0.37571	-0.07265	0.97501	0.02222	0.00278
69.12	-0.40959	-0.37936	0.00704	-0.37232	-0.03727	0.97434	0.02277	0.00289
69.217	-0.12635	-0.37514	0.0074	-0.36774	0.24139	0.97341	0.02353	0.00305
69.2898	-0.23343	-0.37194	0.00769	-0.36425	0.13082	0.9727	0.02412	0.00318
69.4111	-0.28614	-0.36655	0.00818	-0.35837	0.07222	0.97147	0.02513	0.0034
69.4839	-0.49596	-0.36327	0.00849	-0.35478	-0.14119	0.97071	0.02575	0.00354
69.5809	0.09807	-0.35885	0.00892	-0.34993	0.448	0.96966	0.02661	0.00374
69.6779	-0.27824	-0.35437	0.00938	-0.34499	0.06675	0.96857	0.02748	0.00394
69.775	-0.32513	-0.34982	0.00986	-0.33996	0.01483	0.96745	0.02839	0.00416
69.872	-0.43139	-0.34522	0.01036	-0.33486	-0.09652	0.96628	0.02932	0.00439
69.9447	-0.24194	-0.34173	0.01074	-0.33099	0.08905	0.96539	0.03004	0.00457
70.0903	-0.23535	-0.33463	0.01157	-0.32306	0.08771	0.96352	0.03152	0.00495
70.1631	-0.32447	-0.33102	0.012	-0.31902	-0.00545	0.96255	0.03229	0.00516
70.2116	-0.36	-0.32859	0.0123	-0.31629	-0.04371	0.96189	0.03281	0.0053
70.3086	-0.21943	-0.32369	0.01292	-0.31077	0.09135	0.96054	0.03387	0.00559
70.4056	-0.28268	-0.31871	0.01356	-0.30515	0.02247	0.95915	0.03496	0.00589
70.5026	-0.06716	-0.31366	0.01424	-0.29942	0.23227	0.9577	0.03609	0.00621
70.5996	-0.275	-0.30852	0.01495	-0.29357	0.01858	0.9562	0.03724	0.00655
70.6966	-0.28071	-0.30331	0.01569	-0.28762	0.00691	0.95466	0.03843	0.00691
70.7694	-0.37713	-0.29934	0.01627	-0.28307	-0.09406	0.95346	0.03935	0.00719
70.8664	-0.34342	-0.29399	0.01707	-0.27692	-0.0665	0.95183	0.0406	0.00758
70.9634	-0.23502	-0.28854	0.01791	-0.27063	0.0356	0.95013	0.04188	0.00799
71.0604	-0.26879	-0.283	0.0188	-0.2642	-0.00459	0.94838	0.0432	0.00842
71.1332	-0.40069	-0.27878	0.01949	-0.25929	-0.14139	0.94703	0.04421	0.00876
71.2302	-0.40838	-0.27309	0.02044	-0.25265	-0.15573	0.94518	0.0456	0.00923
71.3272	-0.18181	-0.2673	0.02143	-0.24587	0.06405	0.94326	0.04702	0.00972
71.4242	-0.19933	-0.2614	0.02248	-0.23892	0.03959	0.94128	0.04847	0.01024
71.4969	-0.3689	-0.25691	0.0233	-0.23361	-0.13528	0.93975	0.04959	0.01065
71.5939	-0.2689	-0.25083	0.02443	-0.2264	-0.04249	0.93766	0.05112	0.01122
71.6667	-0.21108	-0.24621	0.02531	-0.2209	0.00982	0.93604	0.05229	0.01167
71.7637	-0.33507	-0.23995	0.02652	-0.21343	-0.12165	0.93382	0.05389	0.01229
71.8365	-0.05738	-0.23517	0.02748	-0.20769	0.15032	0.93211	0.05512	0.01277
71.9334	-0.3729	-0.22871	0.0288	-0.19991	-0.17299	0.92977	0.05679	0.01345
72.0062	-0.0403	-0.22378	0.02983	-0.19395	0.15365	0.92795	0.05807	0.01398
72.1032	0.00385	-0.21711	0.03125	-0.18586	0.1897	0.92547	0.05981	0.01472
72.2002	-0.29477	-0.21032	0.03273	-0.17759	-0.11718	0.92291	0.0616	0.01549
72.2972	-0.41497	-0.2034	0.03429	-0.16911	-0.24586	0.92027	0.06343	0.0163
72.3942	-0.26132	-0.19634	0.03591	-0.16043	-0.1009	0.91753	0.06531	0.01716
72.4669	-0.01592	-0.19096	0.03718	-0.15378	0.13786	0.91543	0.06674	0.01783
72.5639	-0.1862	-0.18367	0.03892	-0.14475	-0.04145	0.91254	0.0687	0.01876
72.6367	-0.32123	-0.17812	0.04028	-0.13784	-0.18339	0.91032	0.07019	0.01948
72.7336	-0.07742	-0.1706	0.04216	-0.12844	0.05101	0.90728	0.07223	0.02049
72.8306	-0.14546	-0.16291	0.04413	-0.11878	-0.02668	0.90413	0.07431	0.02156
72.9276	-0.32821	-0.15508	0.04618	-0.1089	-0.21931	0.90089	0.07644	0.02267
73.0246	-0.1342	-0.1471	0.04832	-0.09878	-0.03542	0.89755	0.07861	0.02384
73.0973	-0.14354	-0.14102	0.04997	-0.09105	-0.05249	0.89498	0.08027	0.02475
73.2186	-0.10724	-0.13067	0.05286	-0.07781	-0.02943	0.89055	0.08311	0.02635
73.2671	-0.06803	-0.12645	0.05406	-0.07239	0.00436	0.88873	0.08426	0.02701
73.364	0.01686	-0.11791	0.05653	-0.06138	0.07824	0.88501	0.0866	0.02839
73.461	-0.02723	-0.1092	0.0591	-0.0501	0.02286	0.88118	0.08899	0.02983
73.558	0.00846	-0.10032	0.06176	-0.03856	0.04702	0.87723	0.09142	0.03134
73.655	-0.05112	-0.09126	0.06455	-0.02671	-0.02442	0.87316	0.09391	0.03292
73.752	-0.37593	-0.082	0.06746	-0.01454	-0.36138	0.86897	0.09645	0.03459
73.8489	-0.15084	-0.07257	0.07048	-0.00209	-0.14874	0.86465	0.09902	0.03632
73.9459	0.02087	-0.06296	0.07361	0.01065	0.01022	0.86021	0.10165	0.03814
74.0429	-0.0179	-0.05316	0.07686	0.0237	-0.0416	0.85564	0.10432	0.04004
74.1156	-0.00653	-0.04568	0.0794	0.03372	-0.04025	0.85213	0.10635	0.04152
74.2126	-0.11476	-0.03551	0.0829	0.04739	-0.16215	0.84731	0.10911	0.04358
74.2853	0.22283	-0.02776	0.08561	0.05785	0.16499	0.84361	0.1112	0.04519
74.4066	-0.02136	-0.0146	0.09029	0.07569	-0.09705	0.83727	0.11474	0.04798
74.4793	0.11005	-0.00655	0.0932	0.08665	0.0234	0.83337	0.1169	0.04973
74.5763	-0.02767	0.00438	0.09723	0.10161	-0.12929	0.82802	0.11981	0.05216
74.6732	0.27193	0.01554	0.10141	0.11695	0.15498	0.82252	0.12277	0.05471
74.746	-0.05167	0.02405	0.10465	0.1287	-0.18038	0.8183	0.12502	0.05669
74.8429	0.29208	0.03556	0.1091	0.14466	0.14742	0.81254	0.12803	0.05942
74.9399	0.2929	0.0473	0.1137	0.161	0.1319	0.80663	0.13109	0.06228
75.0126	0.03613	0.05627	0.11727	0.17354	-0.13741	0.80209	0.13341	0.0645
75.1096	0.10329	0.06844	0.1222	0.19064	-0.08735	0.79588	0.13653	0.06759
75.2066	0.28812	0.08084	0.1273	0.20814	0.07998	0.78951	0.13969	0.07081
75.3035	0.45767	0.09344	0.13255	0.22599	0.23168	0.78299	0.14286	0.07415
75.4005	0.25298	0.10628	0.138	0.24428	0.0087	0.7763	0.14606	0.07764
75.4975	0.25655	0.1194	0.14365	0.26305	-0.0065	0.76942	0.14929	0.08128
75.5944	0.28763	0.13275	0.14949	0.28224	0.00539	0.76238	0.15255	0.08508
75.6914	0.10499	0.14634	0.15553	0.30187	-0.19688	0.75515	0.15582	0.08903
75.7884	0.46025	0.16014	0.16175	0.32189	0.13836	0.74777	0.1591	0.09313
75.8853	0.5348	0.1742	0.16818	0.34238	0.19242	0.7402	0.16239	0.0974
75.9581	0.03339	0.18494	0.17316	0.3581	-0.32471	0.73439	0.16487	0.10073
76.0308	0.32343	0.19582	0.17825	0.37407	-0.05063	0.72849	0.16736	0.10416
76.1278	0.51951	0.21053	0.18522	0.39575	0.12376	0.72046	0.17067	0.10888
76.2247	0.23728	0.22543	0.19238	0.41781	-0.18053	0.71226	0.17397	0.11377
76.3217	0.40437	0.24061	0.19978	0.44039	-0.03601	0.70387	0.17726	0.11886
76.4429	0.47189	0.25997	0.20936	0.46933	0.00256	0.69311	0.18138	0.12551
76.5156	0.6382	0.27177	0.21528	0.48705	0.15115	0.68652	0.18384	0.12965
76.6126	0.43282	0.28771	0.22336	0.51107	-0.07825	0.67757	0.18709	0.13535
76.7095	0.54382	0.30382	0.23164	0.53546	0.00836	0.66846	0.1903	0.14123
76.8065	0.43238	0.32024	0.24019	0.56043	-0.12805	0.65915	0.19349	0.14736
76.9035	0.69916	0.33693	0.24898	0.58591	0.11325	0.64963	0.19666	0.15371
76.952	0.53666	0.34536	0.25347	0.59883	-0.06217	0.64481	0.19823	0.15697
77.0732	0.67956	0.36664	0.26491	0.63155	0.04801	0.63258	0.20207	0.16536
77.1459	0.69949	0.37953	0.27193	0.65146	0.04804	0.62512	0.20432	0.17055
77.2428	0.49516	0.39696	0.28151	0.67847	-0.18331	0.615	0.20729	0.1777
77.364	0.79333	0.41913	0.29386	0.71299	0.08034	0.60209	0.21093	0.18699
77.4368	0.8159	0.4326	0.30145	0.73405	0.08186	0.59421	0.21305	0.19276
77.5337	0.81584	0.45064	0.31172	0.76236	0.05347	0.58359	0.21579	0.20063
77.6307	0.9381	0.46885	0.32222	0.79107	0.14703	0.57281	0.21842	0.20875
77.7276	0.97651	0.48733	0.33296	0.82029	0.15622	0.56186	0.22099	0.21715
77.8004	0.97893	0.50136	0.3412	0.84256	0.13637	0.55352	0.22286	0.22363
77.9216	0.55757	0.52489	0.35517	0.88006	-0.32249	0.53947	0.22583	0.23474
77.97	0.83078	0.53432	0.36083	0.89515	-0.06436	0.5338	0.22694	0.23929
78.0912	1.01175	0.55803	0.3752	0.93323	0.07852	0.51948	0.22956	0.25093
78.164	1.1258	0.57248	0.38401	0.95649	0.1693	0.51076	0.23109	0.25815
78.2852	1.17729	0.59676	0.39896	0.99572	0.18157	0.49607	0.23348	0.27051
78.3579	0.90526	0.61137	0.40806	1.01943	-0.11417	0.48718	0.23478	0.27811
78.4548	1.12068	0.63078	0.42031	1.05109	0.06959	0.47526	0.23629	0.28846
78.5518	1.20884	0.65032	0.43273	1.08305	0.1258	0.46324	0.23766	0.29907
78.6488	1.09642	0.67019	0.44536	1.11555	-0.01913	0.4511	0.23901	0.30998
78.7457	1.25177	0.69012	0.45814	1.14826	0.10352	0.43889	0.24019	0.32115
78.8427	1.23734	0.70988	0.47105	1.18093	0.05641	0.42661	0.24103	0.33257
78.9397	1.11072	0.72924	0.48403	1.21327	-0.10254	0.41431	0.24139	0.34421
79.0366	1.16913	0.74861	0.49714	1.24575	-0.07662	0.40196	0.24156	0.35611
79.1336	1.21733	0.76827	0.5104	1.27867	-0.06133	0.38954	0.24169	0.36829
79.2063	1.45064	0.78314	0.52039	1.30353	0.14711	0.38022	0.24176	0.37757
79.279	1.46949	0.7981	0.5304	1.3285	0.14099	0.3709	0.24181	0.38698
79.4002	1.4359	0.82315	0.54709	1.37024	0.06565	0.35542	0.2418	0.4029
79.4972	1.18327	0.84282	0.56052	1.40334	-0.22008	0.34303	0.24129	0.4159
79.5941	1.45876	0.8621	0.57399	1.43609	0.02267	0.33066	0.24033	0.42913
79.6669	1.59821	0.87644	0.5841	1.46054	0.13768	0.3214	0.23941	0.43919
79.7638	1.6171	0.89546	0.5975	1.49296	0.12414	0.30916	0.23805	0.45273
79.8608	1.31832	0.91454	0.61081	1.52535	-0.20704	0.29702	0.23664	0.46641
79.9577	1.62402	0.93332	0.62409	1.55741	0.0666	0.28494	0.23488	0.48028
80.0547	1.43981	0.9518	0.63733	1.58913	-0.14933	0.27294	0.23275	0.49434
80.1517	1.43685	0.97001	0.65045	1.62046	-0.1836	0.26107	0.23037	0.50853
80.2002	1.54746	0.97904	0.65693	1.63597	-0.0885	0.25519	0.2291	0.51565
80.3214	1.78102	1.00136	0.67291	1.67427	0.10675	0.24074	0.22579	0.53352
80.4183	1.64343	1.01883	0.68554	1.70437	-0.06093	0.22933	0.22279	0.54794
80.5153	1.63439	1.03595	0.698	1.73395	-0.09956	0.21806	0.21947	0.56248
80.588	1.86165	1.04855	0.70718	1.75573	0.10592	0.20975	0.21682	0.5734
80.685	1.8889	1.06504	0.71915	1.78419	0.10471	0.19888	0.21313	0.58796
80.8062	1.72311	1.08513	0.73366	1.81879	-0.09569	0.18568	0.20825	0.60612
80.8789	1.76239	1.09687	0.74219	1.83906	-0.07666	0.17789	0.2051	0.61705
80.9759	1.88179	1.11215	0.75329	1.86544	0.01635	0.1677	0.20067	0.63163
81.0729	1.83636	1.12697	0.76401	1.89098	-0.05463	0.1578	0.19604	0.64613
81.1698	1.95279	1.14132	0.77427	1.91559	0.0372	0.14825	0.19127	0.66048
81.2668	2.10626	1.15522	0.78412	1.93934	0.16692	0.13898	0.18632	0.67474
81.3638	1.94197	1.16864	0.79362	1.96226	-0.02029	0.12995	0.18112	0.68895
81.4607	1.96232	1.18155	0.80267	1.98422	-0.0219	0.12122	0.17575	0.70301
81.5334	1.75302	1.1909	0.80912	2.00002	-0.247	0.11491	0.17164	0.71342
81.6304	1.85844	1.20289	0.81722	2.02011	-0.16167	0.10683	0.16609	0.72709
81.7274	2.13383	1.21437	0.82482	2.03919	0.09463	0.09907	0.16041	0.74056
81.8244	2.09307	1.22536	0.83197	2.05733	0.03573	0.09158	0.15457	0.75386
81.8971	2.05559	1.23326	0.83698	2.07024	-0.01465	0.08618	0.15013	0.76368
81.9941	2.18747	1.24331	0.84314	2.08645	0.10102	0.0793	0.14417	0.77651
82.091	2.29583	1.25278	0.84863	2.10141	0.19442	0.07285	0.13821	0.78895
82.2123	1.99694	1.26393	0.85475	2.11868	-0.12174	0.06521	0.13067	0.80415
82.285	2.32955	1.27025	0.85801	2.12826	0.20129	0.06085	0.12611	0.81305
82.382	2.40379	1.27823	0.86185	2.14008	0.26371	0.05532	0.12003	0.82464
82.4789	1.87071	1.28567	0.86501	2.15068	-0.27997	0.05018	0.11401	0.83579
82.5759	1.86696	1.29257	0.86749	2.16006	-0.2931	0.04543	0.10808	0.84651
82.6729	2.00319	1.29904	0.86944	2.16848	-0.16529	0.04094	0.10216	0.85692
82.7699	2.20045	1.30507	0.87083	2.1759	0.02456	0.03672	0.0963	0.86698
82.8426	2.13865	1.30928	0.87146	2.18074	-0.04209	0.03377	0.09197	0.87425
82.9396	2.26062	1.31448	0.87172	2.1862	0.07443	0.03013	0.08633	0.88353
83.0123	2.30702	1.31806	0.87146	2.18952	0.11751	0.02765	0.08222	0.89014
83.1093	2.07668	1.32252	0.87067	2.19319	-0.11652	0.02452	0.07682	0.89868
83.2548	2.18873	1.32854	0.8685	2.19704	-0.00831	0.02026	0.06895	0.91079
83.3033	2.34336	1.33035	0.86748	2.19783	0.14552	0.01897	0.06641	0.9146
83.4003	2.27255	1.33369	0.86498	2.19867	0.07388	0.01662	0.06152	0.92185
83.4972	2.31619	1.33666	0.86189	2.19855	0.11764	0.01454	0.05686	0.92862
83.5942	2.29956	1.33937	0.85836	2.19773	0.10183	0.01261	0.05234	0.93507
83.6912	2.22303	1.3418	0.85436	2.19616	0.02687	0.01086	0.04799	0.94114
83.7882	2.00001	1.34396	0.84986	2.19382	-0.19381	0.00932	0.04388	0.94679
83.8852	2.1865	1.34582	0.84481	2.19063	-0.00414	0.00799	0.04005	0.95196
83.9822	2.22856	1.34747	0.83934	2.18681	0.04176	0.00683	0.03642	0.95677
84.0792	2.246	1.34893	0.83351	2.18244	0.06355	0.00577	0.03296	0.96127
84.1762	2.13821	1.35022	0.8273	2.17752	-0.03931	0.00483	0.02972	0.96544
84.2732	2.2149	1.35132	0.82069	2.17201	0.04289	0.00404	0.02672	0.96924
84.3217	2.09805	1.35179	0.81722	2.16901	-0.07097	0.0037	0.02533	0.97098
84.4187	2.13882	1.35265	0.81005	2.1627	-0.02388	0.00309	0.02269	0.97423
84.5399	2.03854	1.35356	0.80072	2.15428	-0.11574	0.00242	0.01962	0.97796
84.6369	2.05993	1.35418	0.79295	2.14713	-0.08719	0.00197	0.01738	0.98066
84.7096	2.18066	1.35457	0.78693	2.1415	0.03916	0.00168	0.01584	0.98248
84.8066	2.16209	1.355	0.77864	2.13364	0.02845	0.00137	0.01399	0.98464
84.9036	2.32813	1.35536	0.77015	2.12551	0.20262	0.00111	0.0123	0.9866

## Sheet: Kinetics
Signal_1.1.DhaA222_kinetics_CD									Signal_2.1.DhaA222_kinetics_CD									Signal_3.1.DhaA222_kinetics_CD									Signal_4.1.DhaA222_kinetics_CD									Signal_5.1.DhaA222_kinetics_CD
						fraction of states									fraction of states									fraction of states									fraction of states									fraction of states
time	signal	signal1	signal2	signal modeled	residuals	state 1	state 2	state 3	time	signal	signal1	signal2	signal modeled	residuals	state 1	state 2	state 3	time	signal	signal1	signal2	signal modeled	residuals	state 1	state 2	state 3	time	signal	signal1	signal2	signal modeled	residuals	state 1	state 2	state 3	time	signal	signal1	signal2	signal modeled	residuals	state 1	state 2	state 3
2	0.1881	0.13461	0	0.13461	0.05349	0.99988	0.00012	0	2	-0.21	-0.4662	0	-0.4662	0.25619	0.9991	0.0009	0	2	-0.2602	-0.77034	7e-05	-0.77027	0.51007	0.99477	0.0052	3e-05	2	0.0437	-0.08659	0.00194	-0.08465	0.12834	0.97579	0.02388	0.00033	2	0.1371	0.61741	0.02491	0.64232	-0.50522	0.91083	0.08658	0.0026
3	0.282	0.136	0	0.136	0.146	0.99982	0.00018	0	3	-0.1916	-0.4647	1e-05	-0.46469	0.27309	0.99865	0.00135	0	3	-0.0156	-0.75984	0.00017	-0.75967	0.74407	0.99216	0.00777	7e-05	3	-0.0247	-0.085	0.00434	-0.08066	0.05596	0.9639	0.03536	0.00074	3	-0.0253	0.43034	0.05465	0.48499	-0.51029	0.86927	0.12503	0.0057
4	0.1671	0.13739	0	0.13739	0.02971	0.99975	0.00024	0	4	-0.4101	-0.46319	1e-05	-0.46318	0.05308	0.9982	0.0018	1e-05	4	-0.1081	-0.74936	0.0003	-0.74906	0.64097	0.98956	0.01032	0.00012	4	0.2088	-0.08342	0.00764	-0.07578	0.28458	0.95216	0.04654	0.0013	4	0.0269	0.2518	0.09476	0.34656	-0.31966	0.82961	0.16051	0.00988
5	0.1309	0.13878	-1e-05	0.13877	-0.00787	0.99969	0.00031	0	5	-0.6012	-0.46169	2e-05	-0.46167	-0.13952	0.99775	0.00224	1e-05	5	0.0362	-0.73891	0.00046	-0.73845	0.77465	0.98697	0.01284	0.00019	5	0.111	-0.08187	0.01184	-0.07003	0.18103	0.94056	0.05742	0.00202	5	-0.1627	0.08141	0.14442	0.22583	-0.38853	0.79175	0.19318	0.01507
6	0.0964	0.14017	-1e-05	0.14016	-0.04376	0.99963	0.00037	0	6	-0.6195	-0.4602	3e-05	-0.46017	-0.15933	0.9973	0.00269	2e-05	6	-0.1681	-0.72849	0.00066	-0.72783	0.55973	0.98438	0.01535	0.00027	6	0.175	-0.08034	0.0169	-0.06344	0.23843	0.92911	0.06801	0.00288	6	-0.3307	-0.08121	0.20286	0.12165	-0.45236	0.75563	0.22321	0.02116
7	0.2154	0.14156	-1e-05	0.14155	0.07385	0.99957	0.00043	0	7	-0.4497	-0.4587	3e-05	-0.45867	0.00896	0.99685	0.00313	2e-05	7	-0.1923	-0.7181	0.0009	-0.7172	0.5249	0.98181	0.01783	0.00036	7	0.3408	-0.07882	0.02281	-0.05601	0.39681	0.91779	0.07833	0.00388	7	-0.0796	-0.2364	0.26938	0.03298	-0.11258	0.72115	0.25075	0.0281
8	0.3202	0.14295	-2e-05	0.14293	0.17727	0.99951	0.00049	0	8	-0.3066	-0.4572	4e-05	-0.45716	0.15055	0.9964	0.00357	3e-05	8	-0.3499	-0.70773	0.00117	-0.70656	0.35667	0.97923	0.02029	0.00047	8	0.0558	-0.07733	0.02954	-0.04779	0.10359	0.90661	0.08836	0.00503	8	0.0915	-0.38452	0.34329	-0.04123	0.13273	0.68824	0.27594	0.03581
9	0.143	0.14434	-2e-05	0.14432	-0.00132	0.99945	0.00055	0	9	-0.2328	-0.4557	6e-05	-0.45564	0.22284	0.99595	0.00401	4e-05	9	-0.2428	-0.69739	0.00147	-0.69592	0.45312	0.97667	0.02274	0.0006	9	0.2244	-0.07585	0.03707	-0.03878	0.26318	0.89557	0.09812	0.00631	9	-0.0253	-0.52588	0.42395	-0.10193	0.07663	0.65684	0.29893	0.04423
10	0.1095	0.14573	-3e-05	0.1457	-0.0362	0.99939	0.00061	0	10	-0.1065	-0.4542	7e-05	-0.45413	0.34763	0.9955	0.00445	5e-05	10	-0.1497	-0.68708	0.00181	-0.68527	0.53557	0.97411	0.02516	0.00073	10	-0.0142	-0.07439	0.04537	-0.02902	0.01482	0.88466	0.10762	0.00772	10	0.2065	-0.66079	0.51077	-0.15002	0.35652	0.62687	0.31985	0.05328
11	0.0472	0.14712	-3e-05	0.14709	-0.09988	0.99933	0.00067	0	11	0.0034	-0.45271	8e-05	-0.45263	0.45602	0.99505	0.00489	6e-05	11	-0.4451	-0.6768	0.00219	-0.67461	0.22951	0.97156	0.02756	0.00088	11	0.054	-0.07294	0.05443	-0.01851	0.07251	0.87389	0.11685	0.00926	11	-0.1774	-0.78954	0.60317	-0.18637	0.00897	0.59827	0.33881	0.06292
12	0.2879	0.14851	-4e-05	0.14847	0.13944	0.99926	0.00073	0	12	0.2234	-0.45121	0.0001	-0.45111	0.67451	0.9946	0.00533	7e-05	12	-0.1385	-0.66654	0.0026	-0.66394	0.52544	0.96901	0.02994	0.00105	12	0.2176	-0.07152	0.06422	-0.0073	0.2249	0.86324	0.12583	0.01093	12	-0.1147	-0.91242	0.70063	-0.21179	0.09708	0.57097	0.35594	0.07309
13	-0.0719	0.14989	-5e-05	0.14984	-0.22175	0.9992	0.00079	0	13	0.2985	-0.44972	0.00012	-0.4496	0.7481	0.99415	0.00577	8e-05	13	-0.4005	-0.65631	0.00304	-0.65327	0.25277	0.96648	0.0323	0.00123	13	0.2581	-0.07011	0.07473	0.00462	0.25348	0.85273	0.13455	0.01272	13	-0.0366	-1.02969	0.80265	-0.22704	0.19043	0.54492	0.37135	0.08373
14	0.2482	0.15128	-6e-05	0.15122	0.09697	0.99914	0.00085	0	14	0.0387	-0.44822	0.00014	-0.44808	0.48679	0.9937	0.0062	9e-05	14	-0.1683	-0.6461	0.00351	-0.64259	0.47429	0.96394	0.03464	0.00142	14	0.1466	-0.06872	0.08593	0.01721	0.12939	0.84234	0.14303	0.01463	14	0.1074	-1.14161	0.90877	-0.23284	0.34024	0.52006	0.38514	0.0948
15	0.3223	0.15267	-6e-05	0.15261	0.16969	0.99908	0.00091	0	15	0.1466	-0.44673	0.00016	-0.44657	0.59317	0.99325	0.00664	0.00011	15	-0.2718	-0.63593	0.00402	-0.63191	0.3601	0.96142	0.03695	0.00163	15	0.1101	-0.06735	0.09781	0.03046	0.07963	0.83208	0.15127	0.01665	15	0.2118	-1.24842	1.01854	-0.22988	0.44168	0.49633	0.39742	0.10625
16	0.0365	0.15406	-7e-05	0.15399	-0.11749	0.99902	0.00098	1e-05	16	-0.0743	-0.44524	0.00018	-0.44506	0.37076	0.99281	0.00707	0.00012	16	-0.2546	-0.62577	0.00457	-0.6212	0.36661	0.9589	0.03925	0.00185	16	0.1272	-0.06599	0.11034	0.04435	0.08284	0.82195	0.15927	0.01878	16	0.2383	-1.35036	1.13155	-0.21881	0.45711	0.47368	0.40828	0.11804
17	0.3009	0.15545	-8e-05	0.15537	0.14553	0.99896	0.00104	1e-05	17	-0.2881	-0.44374	0.0002	-0.44354	0.15544	0.99236	0.00751	0.00014	17	-0.342	-0.61565	0.00514	-0.61051	0.26851	0.95639	0.04153	0.00208	17	0.2022	-0.06465	0.12351	0.05886	0.14334	0.81193	0.16704	0.02102	17	0.1331	-1.44765	1.24742	-0.20023	0.33334	0.45207	0.41781	0.13013
18	0.007	0.15684	-9e-05	0.15675	-0.14974	0.9989	0.0011	1e-05	18	-0.1238	-0.44225	0.00022	-0.44203	0.31823	0.99191	0.00794	0.00015	18	-0.3073	-0.60555	0.00575	-0.5998	0.29251	0.95388	0.04379	0.00232	18	0.0994	-0.06332	0.1373	0.07398	0.02542	0.80204	0.17458	0.02337	18	0.1838	-1.5405	1.36578	-0.17472	0.35852	0.43144	0.42609	0.14247
19	0.0916	0.15822	-0.0001	0.15812	-0.06652	0.99884	0.00116	1e-05	19	-0.2461	-0.44076	0.00025	-0.44051	0.19441	0.99146	0.00837	0.00017	19	-0.3574	-0.59548	0.00638	-0.5891	0.2317	0.95138	0.04603	0.00258	19	0.2299	-0.06202	0.15169	0.08967	0.14023	0.79228	0.1819	0.02582	19	0.2172	-1.62911	1.4863	-0.14281	0.36002	0.41176	0.4332	0.15504
20	0.1026	0.15961	-0.00011	0.1595	-0.0569	0.99877	0.00122	1e-05	20	-0.3201	-0.43927	0.00028	-0.43899	0.1189	0.99102	0.0088	0.00019	20	-0.3627	-0.58544	0.00705	-0.57839	0.21568	0.94889	0.04826	0.00285	20	0.097	-0.06072	0.16666	0.10594	-0.00893	0.78263	0.18901	0.02837	20	0.3674	-1.71368	1.60865	-0.10503	0.47243	0.39297	0.43922	0.16781
21	0.1124	0.161	-0.00013	0.16087	-0.04847	0.99871	0.00128	1e-05	21	-0.1668	-0.43778	0.0003	-0.43748	0.27068	0.99057	0.00922	0.00021	21	-0.4503	-0.57542	0.00776	-0.56766	0.11736	0.94641	0.05046	0.00314	21	0.1614	-0.05945	0.18219	0.12274	0.03866	0.77309	0.19589	0.03101	21	0.3437	-1.7944	1.73256	-0.06184	0.40554	0.37504	0.44423	0.18073
22	0.2099	0.16239	-0.00014	0.16225	0.04765	0.99865	0.00134	1e-05	22	-0.247	-0.43629	0.00033	-0.43596	0.18896	0.99012	0.00965	0.00023	22	-0.4572	-0.56542	0.00849	-0.55693	0.09974	0.94393	0.05264	0.00343	22	0.4181	-0.05819	0.19827	0.14008	0.27802	0.76368	0.20257	0.03375	22	0.4754	-1.87142	1.85773	-0.01369	0.48909	0.35793	0.44828	0.19379
23	-0.002	0.16378	-0.00015	0.16363	-0.16563	0.99859	0.0014	1e-05	23	-0.118	-0.4348	0.00036	-0.43444	0.31644	0.98967	0.01008	0.00025	23	-0.6797	-0.55546	0.00925	-0.54621	-0.13349	0.94145	0.0548	0.00374	23	0.5299	-0.05694	0.21488	0.15794	0.37196	0.75437	0.20905	0.03658	23	0.4739	-1.94494	1.98391	0.03897	0.43492	0.34159	0.45145	0.20695
24	0.3685	0.16516	-0.00016	0.165	0.2035	0.99853	0.00146	1e-05	24	-0.2972	-0.43332	0.0004	-0.43292	0.13572	0.98923	0.0105	0.00027	24	-0.3586	-0.54552	0.01005	-0.53547	0.17687	0.93899	0.05695	0.00406	24	-0.073	-0.05571	0.23201	0.1763	-0.24929	0.74519	0.21532	0.03949	24	0.5261	-2.0151	2.11087	0.09577	0.43033	0.32601	0.45379	0.2202
25	0.0859	0.16655	-0.00018	0.16637	-0.08047	0.99847	0.00152	1e-05	25	-0.3986	-0.43183	0.00043	-0.4314	0.0328	0.98878	0.01092	0.00029	25	-0.5082	-0.5356	0.01087	-0.52473	0.01653	0.93653	0.05908	0.0044	25	0.4579	-0.0545	0.24963	0.19513	0.26277	0.73611	0.2214	0.04249	25	0.6104	-2.08206	2.23837	0.15631	0.45408	0.31113	0.45537	0.2335
26	0.3682	0.16794	-0.00019	0.16775	0.20045	0.99841	0.00158	1e-05	26	-0.2081	-0.43034	0.00046	-0.42988	0.22178	0.98834	0.01135	0.00032	26	-0.5517	-0.52572	0.01173	-0.51399	-0.03771	0.93407	0.06118	0.00474	26	0.2766	-0.0533	0.26774	0.21444	0.06216	0.72714	0.22728	0.04557	26	0.7164	-2.14596	2.36622	0.22026	0.49614	0.29694	0.45623	0.24684
27	0.0754	0.16933	-0.00021	0.16912	-0.09372	0.99835	0.00164	2e-05	27	-0.399	-0.42886	0.0005	-0.42836	0.02936	0.98789	0.01177	0.00034	27	-0.1989	-0.51585	0.01261	-0.50324	0.30434	0.93163	0.06327	0.0051	27	0.3161	-0.05211	0.28631	0.2342	0.0819	0.71829	0.23298	0.04874	27	0.8791	-2.20695	2.49421	0.28726	0.59184	0.28339	0.45642	0.26019
28	0.3692	0.17071	-0.00022	0.17049	0.19871	0.99828	0.0017	2e-05	28	-0.1853	-0.42737	0.00054	-0.42683	0.24154	0.98744	0.01219	0.00037	28	-0.4642	-0.50602	0.01353	-0.49249	0.02829	0.92919	0.06534	0.00547	28	0.3915	-0.05094	0.30534	0.2544	0.1371	0.70954	0.23849	0.05197	28	0.6712	-2.26515	2.62216	0.35701	0.31419	0.27046	0.45601	0.27353
29	0.1834	0.1721	-0.00024	0.17186	0.01154	0.99822	0.00176	2e-05	29	-0.3544	-0.42589	0.00057	-0.42532	0.07092	0.987	0.01261	0.00039	29	-0.4216	-0.49621	0.01447	-0.48174	0.06014	0.92675	0.0674	0.00585	29	0.2375	-0.04978	0.3248	0.27502	-0.03752	0.7009	0.24382	0.05529	29	0.5542	-2.3207	2.74992	0.42922	0.12498	0.25812	0.45502	0.28686
30	0.2796	0.17349	-0.00026	0.17323	0.10637	0.99816	0.00182	2e-05	30	-0.2693	-0.42441	0.00061	-0.4238	0.15449	0.98655	0.01303	0.00042	30	-0.1665	-0.48642	0.01544	-0.47098	0.30448	0.92433	0.06943	0.00625	30	0.4366	-0.04864	0.34469	0.29605	0.14055	0.69236	0.24897	0.05867	30	0.8563	-2.37372	2.87733	0.50361	0.35268	0.24634	0.45351	0.30015
31	0.2172	0.17488	-0.00027	0.17461	0.0426	0.9981	0.00188	2e-05	31	-0.3632	-0.42292	0.00066	-0.42226	0.05907	0.98611	0.01344	0.00045	31	-0.5662	-0.47666	0.01644	-0.46022	-0.10598	0.9219	0.07145	0.00665	31	0.2832	-0.04751	0.36498	0.31747	-0.03427	0.68393	0.25395	0.06213	31	0.8579	-2.42431	3.00425	0.57994	0.27796	0.2351	0.45151	0.31339
32	0.279	0.17626	-0.00029	0.17597	0.10303	0.99804	0.00194	2e-05	32	-0.3151	-0.42144	0.0007	-0.42074	0.10564	0.98566	0.01386	0.00048	32	-0.4317	-0.46693	0.01747	-0.44946	0.01776	0.91949	0.07344	0.00707	32	0.3723	-0.04639	0.38567	0.33928	0.03302	0.6756	0.25876	0.06565	32	1.1227	-2.4726	3.13054	0.65794	0.46476	0.22437	0.44906	0.32657
33	0.3471	0.17765	-0.00031	0.17734	0.16976	0.99798	0.002	2e-05	33	-0.6877	-0.41996	0.00074	-0.41922	-0.26848	0.98522	0.01427	0.00051	33	-0.4536	-0.45722	0.01853	-0.43869	-0.01491	0.91708	0.07543	0.00749	33	0.1238	-0.04529	0.40674	0.36145	-0.23765	0.66737	0.2634	0.06924	33	1.1031	-2.51868	3.25609	0.73741	0.3657	0.21414	0.4462	0.33966
34	0.1895	0.17904	-0.00033	0.17871	0.01079	0.99792	0.00206	2e-05	34	-0.3649	-0.41848	0.00079	-0.41769	0.05279	0.98477	0.01469	0.00054	34	-0.2553	-0.44754	0.01962	-0.42792	0.17262	0.91468	0.07739	0.00793	34	0.1845	-0.0442	0.42818	0.38398	-0.19948	0.65924	0.26788	0.07288	34	0.9007	-2.56266	3.38078	0.81812	0.08259	0.20437	0.44296	0.35267
35	0.2374	0.18042	-0.00035	0.18007	0.05732	0.99786	0.00212	3e-05	35	-0.527	-0.417	0.00083	-0.41617	-0.11083	0.98433	0.0151	0.00057	35	-0.4506	-0.43788	0.02073	-0.41715	-0.03345	0.91228	0.07933	0.00838	35	0.5063	-0.04313	0.44998	0.40685	0.09945	0.65121	0.2722	0.07659	35	0.8735	-2.60464	3.50451	0.89987	-0.02637	0.19504	0.43938	0.36558
36	0.3821	0.18181	-0.00037	0.18144	0.20066	0.99779	0.00218	3e-05	36	-0.3679	-0.41552	0.00088	-0.41464	0.04674	0.98389	0.01551	0.0006	36	-0.5181	-0.42825	0.02187	-0.40638	-0.11172	0.90989	0.08126	0.00885	36	0.3696	-0.04207	0.47211	0.43004	-0.06045	0.64328	0.27636	0.08036	36	1.2643	-2.6447	3.62719	0.98249	0.2818	0.18614	0.43548	0.37838
37	0.3258	0.1832	-0.00039	0.18281	0.14299	0.99773	0.00224	3e-05	37	-0.4305	-0.41404	0.00093	-0.41311	-0.01739	0.98344	0.01592	0.00064	37	-0.2875	-0.41864	0.02304	-0.3956	0.1081	0.90751	0.08317	0.00932	37	0.578	-0.04102	0.49458	0.45356	0.12444	0.63544	0.28037	0.08419	37	1.1109	-2.68293	3.74874	1.06581	0.04509	0.17765	0.4313	0.39106
38	0.4303	0.18458	-0.00041	0.18417	0.24613	0.99767	0.0023	3e-05	38	-0.3819	-0.41256	0.00098	-0.41158	0.02968	0.983	0.01633	0.00067	38	-0.4493	-0.40906	0.02424	-0.38482	-0.06448	0.90513	0.08507	0.0098	38	0.5898	-0.03998	0.51736	0.47738	0.11242	0.6277	0.28423	0.08807	38	1.3796	-2.71942	3.86908	1.14966	0.22994	0.16954	0.42685	0.40361
39	0.3279	0.18597	-0.00043	0.18554	0.14236	0.99761	0.00236	3e-05	39	-0.565	-0.41109	0.00103	-0.41006	-0.15494	0.98255	0.01674	0.00071	39	-0.4752	-0.3995	0.02546	-0.37404	-0.10116	0.90276	0.08694	0.0103	39	0.7267	-0.03896	0.54045	0.50149	0.2252	0.62006	0.28795	0.092	39	1.3221	-2.75424	3.98814	1.2339	0.0882	0.16181	0.42216	0.41603
40	0.3605	0.18736	-0.00046	0.1869	0.1736	0.99755	0.00242	3e-05	40	-0.5641	-0.40961	0.00108	-0.40853	-0.15557	0.98211	0.01715	0.00074	40	-0.4633	-0.38997	0.02671	-0.36326	-0.10004	0.90039	0.0888	0.0108	40	0.4109	-0.03795	0.56384	0.52589	-0.11499	0.6125	0.29152	0.09598	40	1.4489	-2.78747	4.10585	1.31838	0.13052	0.15442	0.41727	0.42831
41	0.272	0.18874	-0.00048	0.18826	0.08373	0.99749	0.00248	4e-05	41	-0.4477	-0.40813	0.00114	-0.40699	-0.0407	0.98167	0.01755	0.00078	41	-0.3796	-0.38046	0.02799	-0.35247	-0.02712	0.89804	0.09065	0.01132	41	0.5986	-0.03695	0.5875	0.55055	0.04804	0.60504	0.29495	0.1	41	1.5124	-2.81919	4.22216	1.40297	0.10942	0.14738	0.41218	0.44044
42	0.0988	0.19013	-0.0005	0.18963	-0.09083	0.99743	0.00254	4e-05	42	-0.5982	-0.40666	0.00119	-0.40547	-0.19273	0.98123	0.01796	0.00082	42	-0.5499	-0.37098	0.02929	-0.34169	-0.2082	0.89568	0.09247	0.01184	42	0.688	-0.03596	0.61144	0.57548	0.11252	0.59767	0.29825	0.10408	42	1.4278	-2.84946	4.33702	1.48756	-0.05977	0.14065	0.40692	0.45242
43	0.2207	0.19152	-0.00053	0.19099	0.02971	0.99737	0.00259	4e-05	43	-0.4915	-0.40518	0.00125	-0.40393	-0.08757	0.98078	0.01836	0.00086	43	-0.4615	-0.36153	0.03061	-0.33092	-0.13059	0.89334	0.09428	0.01238	43	0.5765	-0.03499	0.63564	0.60065	-0.02415	0.59039	0.30141	0.1082	43	1.4424	-2.87835	4.45039	1.57204	-0.12964	0.13424	0.40152	0.46425
44	0.4629	0.1929	-0.00055	0.19235	0.27055	0.99731	0.00265	4e-05	44	-0.5218	-0.40371	0.00131	-0.4024	-0.1194	0.98034	0.01877	0.00089	44	-0.4652	-0.35209	0.03197	-0.32012	-0.14507	0.891	0.09607	0.01293	44	0.6975	-0.03402	0.66009	0.62607	0.07143	0.5832	0.30444	0.11236	44	1.6827	-2.90592	4.56222	1.6563	0.0264	0.12811	0.39597	0.47591
45	0.3315	0.19429	-0.00058	0.19371	0.13779	0.99724	0.00271	4e-05	45	-0.5487	-0.40223	0.00136	-0.40087	-0.14783	0.9799	0.01917	0.00094	45	-0.4695	-0.34269	0.03335	-0.30934	-0.16016	0.88866	0.09785	0.01349	45	0.5867	-0.03307	0.68478	0.65171	-0.065	0.5761	0.30734	0.11656	45	1.8193	-2.93223	4.67248	1.74025	0.07905	0.12227	0.39032	0.48742
46	0.3262	0.19567	-0.0006	0.19507	0.13113	0.99718	0.00277	4e-05	46	-0.4309	-0.40076	0.00142	-0.39934	-0.03156	0.97946	0.01957	0.00098	46	-0.4904	-0.3333	0.03475	-0.29855	-0.19185	0.88634	0.09961	0.01405	46	0.774	-0.03213	0.70969	0.67756	0.09644	0.56908	0.31012	0.1208	46	1.7042	-2.95734	4.78114	1.8238	-0.1196	0.11669	0.38456	0.49875
47	0.4488	0.19706	-0.00063	0.19643	0.25237	0.99712	0.00283	5e-05	47	-0.3789	-0.39929	0.00149	-0.3978	0.0189	0.97901	0.01997	0.00102	47	-0.4533	-0.32395	0.03618	-0.28777	-0.16553	0.88401	0.10136	0.01463	47	0.5121	-0.0312	0.73483	0.70363	-0.19152	0.56215	0.31277	0.12508	47	1.8041	-2.98131	4.88817	1.90686	-0.10276	0.11136	0.37872	0.50992
48	0.3033	0.19845	-0.00065	0.1978	0.10551	0.99706	0.00289	5e-05	48	-0.3669	-0.39782	0.00155	-0.39627	0.02937	0.97857	0.02037	0.00106	48	-0.326	-0.31461	0.03763	-0.27698	-0.04902	0.8817	0.10308	0.01522	48	0.8596	-0.03029	0.76017	0.72988	0.12971	0.5553	0.3153	0.1294	48	1.9301	-3.00418	4.99355	1.98937	-0.05927	0.10628	0.37281	0.52091
49	0.3999	0.19983	-0.00068	0.19915	0.20075	0.997	0.00295	5e-05	49	-0.5022	-0.39635	0.00161	-0.39474	-0.10746	0.97813	0.02076	0.0011	49	-0.2304	-0.3053	0.03911	-0.26619	0.03579	0.87939	0.1048	0.01582	49	0.7427	-0.02938	0.78572	0.75634	-0.01364	0.54854	0.31772	0.13374	49	1.9612	-3.02601	5.09727	2.07126	-0.11006	0.10143	0.36684	0.53173
50	0.3135	0.20122	-0.00071	0.20051	0.11299	0.99694	0.00301	5e-05	50	-0.3937	-0.39488	0.00168	-0.3932	-0.0005	0.97769	0.02116	0.00115	50	-0.4413	-0.29602	0.04061	-0.25541	-0.18589	0.87708	0.10649	0.01642	50	0.7081	-0.02849	0.81145	0.78296	-0.07487	0.54186	0.32002	0.13812	50	1.737	-3.04684	5.19931	2.15247	-0.41547	0.0968	0.36082	0.54237
51	0.4157	0.2026	-0.00074	0.20186	0.21384	0.99688	0.00307	5e-05	51	-0.4665	-0.39341	0.00174	-0.39167	-0.07484	0.97725	0.02156	0.00119	51	-0.3704	-0.28676	0.04214	-0.24462	-0.12578	0.87479	0.10817	0.01704	51	0.7743	-0.0276	0.83737	0.80977	-0.03547	0.53526	0.32221	0.14254	51	1.6961	-3.06673	5.29965	2.23292	-0.53683	0.09239	0.35477	0.55284
52	0.281	0.20399	-0.00077	0.20322	0.07778	0.99682	0.00313	6e-05	52	-0.6027	-0.39194	0.00181	-0.39013	-0.21257	0.97681	0.02195	0.00124	52	-0.3907	-0.27752	0.04369	-0.23383	-0.15686	0.87249	0.10984	0.01767	52	0.7632	-0.02673	0.86346	0.83673	-0.07353	0.52874	0.32428	0.14698	52	1.8643	-3.0857	5.3983	2.3126	-0.44829	0.08817	0.3487	0.56313
53	0.1951	0.20537	-0.0008	0.20457	-0.00948	0.99676	0.00319	6e-05	53	-0.5856	-0.39047	0.00188	-0.38859	-0.19701	0.97637	0.02235	0.00129	53	-0.258	-0.26831	0.04526	-0.22305	-0.03495	0.87021	0.11149	0.0183	53	0.9852	-0.02587	0.88971	0.86384	0.12136	0.5223	0.32626	0.15145	53	2.0703	-3.10381	5.49523	2.39142	-0.32112	0.08415	0.34261	0.57324
54	0.3457	0.20676	-0.00083	0.20593	0.13977	0.99669	0.00325	6e-05	54	-0.5465	-0.389	0.00195	-0.38705	-0.15945	0.97593	0.02274	0.00134	54	-0.4087	-0.25912	0.04686	-0.21226	-0.19643	0.86793	0.11312	0.01895	54	0.8287	-0.02502	0.91612	0.8911	-0.0624	0.51594	0.32812	0.15594	54	2.1311	-3.12109	5.59046	2.46937	-0.33827	0.08031	0.33651	0.58318
55	0.1034	0.20814	-0.00086	0.20728	-0.10389	0.99663	0.0033	6e-05	55	-0.2215	-0.38754	0.00202	-0.38552	0.16402	0.97549	0.02313	0.00138	55	-0.3727	-0.24996	0.04848	-0.20148	-0.17122	0.86566	0.11474	0.0196	55	0.7322	-0.02418	0.94267	0.91849	-0.18629	0.50965	0.32989	0.16046	55	1.9999	-3.13759	5.68398	2.54639	-0.54649	0.07664	0.33042	0.59293
56	0.3887	0.20953	-0.00089	0.20864	0.18006	0.99657	0.00336	7e-05	56	-0.5191	-0.38607	0.00209	-0.38398	-0.13512	0.97505	0.02352	0.00143	56	-0.4889	-0.24082	0.05012	-0.1907	-0.2982	0.86339	0.11634	0.02027	56	0.8178	-0.02334	0.96936	0.94602	-0.12822	0.50344	0.33155	0.165	56	2.4302	-3.15333	5.7758	2.62247	-0.19227	0.07315	0.32434	0.60251
57	0.2358	0.21091	-0.00092	0.20999	0.02581	0.99651	0.00342	7e-05	57	-0.5091	-0.3846	0.00217	-0.38243	-0.12666	0.97461	0.02391	0.00149	57	-0.4798	-0.2317	0.05178	-0.17992	-0.29988	0.86113	0.11793	0.02094	57	0.9265	-0.02252	0.99618	0.97366	-0.04716	0.49731	0.33312	0.16957	57	2.3579	-3.16835	5.86591	2.69756	-0.33965	0.06981	0.31828	0.61191
58	0.28	0.2123	-0.00095	0.21135	0.06865	0.99645	0.00348	7e-05	58	-0.6703	-0.38314	0.00224	-0.3809	-0.2894	0.97417	0.0243	0.00154	58	-0.1896	-0.22261	0.05347	-0.16914	-0.02046	0.85887	0.1195	0.02162	58	0.665	-0.02171	1.02313	1.00142	-0.33641	0.49125	0.33459	0.17416	58	2.2518	-3.18269	5.95432	2.77163	-0.51983	0.06662	0.31224	0.62113
59	0.1464	0.21368	-0.00099	0.21269	-0.0663	0.99639	0.00354	7e-05	59	-0.4903	-0.38168	0.00232	-0.37936	-0.11094	0.97373	0.02469	0.00159	59	-0.2142	-0.21354	0.05518	-0.15836	-0.05584	0.85662	0.12106	0.02232	59	1.0517	-0.02091	1.05019	1.02928	0.02243	0.48527	0.33597	0.17876	59	2.5777	-3.19638	6.04104	2.84466	-0.26697	0.06359	0.30624	0.63018
60	0.1665	0.21507	-0.00102	0.21405	-0.04755	0.99633	0.0036	7e-05	60	-0.3784	-0.38021	0.0024	-0.37781	-0.00058	0.97329	0.02507	0.00164	60	-0.4044	-0.2045	0.05691	-0.14759	-0.25682	0.85438	0.12261	0.02302	60	0.7804	-0.02012	1.07735	1.05723	-0.27683	0.47936	0.33725	0.18339	60	2.4775	-3.20944	6.12609	2.91665	-0.43915	0.06068	0.30026	0.63905
61	0.1198	0.21645	-0.00105	0.2154	-0.0956	0.99627	0.00366	8e-05	61	-0.3077	-0.37875	0.00247	-0.37628	0.06858	0.97285	0.02546	0.0017	61	-0.3137	-0.19548	0.05867	-0.13681	-0.17689	0.85214	0.12414	0.02373	61	0.8629	-0.01934	1.10462	1.08528	-0.22238	0.47352	0.33845	0.18803	61	2.5187	-3.2219	6.20946	2.98756	-0.46887	0.05791	0.29434	0.64775
62	0.3167	0.21784	-0.00109	0.21675	0.09995	0.99621	0.00371	8e-05	62	-0.2645	-0.37729	0.00255	-0.37474	0.11023	0.97241	0.02584	0.00175	62	-0.2302	-0.18648	0.06044	-0.12604	-0.10416	0.84991	0.12565	0.02444	62	1.0555	-0.01857	1.13198	1.11341	-0.05791	0.46775	0.33956	0.19268	62	2.4773	-3.23379	6.29118	3.05739	-0.58009	0.05527	0.28845	0.65627
63	0.2069	0.21922	-0.00112	0.2181	-0.0112	0.99614	0.00377	8e-05	63	-0.283	-0.37583	0.00263	-0.3732	0.09019	0.97197	0.02622	0.0018	63	-0.0875	-0.17751	0.06224	-0.11527	0.02777	0.84768	0.12715	0.02517	63	1.0634	-0.0178	1.15942	1.14162	-0.07822	0.46206	0.34059	0.19736	63	2.4345	-3.24515	6.37126	3.12611	-0.69161	0.05275	0.28262	0.66463
64	0.4484	0.22061	-0.00116	0.21945	0.22895	0.99608	0.00383	9e-05	64	-0.2065	-0.37436	0.00272	-0.37164	0.16515	0.97153	0.02661	0.00186	64	-0.4947	-0.16856	0.06406	-0.1045	-0.3902	0.84546	0.12863	0.02591	64	0.8944	-0.01705	1.18695	1.1699	-0.2755	0.45643	0.34153	0.20204	64	2.7949	-3.25598	6.44971	3.19373	-0.39883	0.05034	0.27685	0.67281
65	0.2214	0.22199	-0.0012	0.22079	0.0006	0.99602	0.00389	9e-05	65	-0.2469	-0.3729	0.0028	-0.3701	0.12321	0.97109	0.02699	0.00192	65	-0.3702	-0.15963	0.0659	-0.09373	-0.27647	0.84324	0.13011	0.02665	65	0.9492	-0.0163	1.21455	1.19825	-0.24904	0.45087	0.34239	0.20674	65	2.9034	-3.26632	6.52655	3.26023	-0.35683	0.04805	0.27113	0.68083
66	0.2971	0.22338	-0.00123	0.22215	0.07496	0.99596	0.00395	9e-05	66	-0.3557	-0.37145	0.00288	-0.36857	0.01286	0.97066	0.02737	0.00198	66	-0.4165	-0.15073	0.06776	-0.08297	-0.33353	0.84104	0.13156	0.0274	66	1.0737	-0.01557	1.24221	1.22664	-0.15294	0.44538	0.34317	0.21145	66	2.8907	-3.27619	6.60179	3.3256	-0.4349	0.04585	0.26547	0.68867
67	0.2933	0.22476	-0.00127	0.22349	0.06981	0.9959	0.00401	9e-05	67	-0.0906	-0.36999	0.00297	-0.36702	0.27642	0.97022	0.02775	0.00203	67	-0.4416	-0.14185	0.06964	-0.07221	-0.36939	0.83883	0.133	0.02816	67	1.2586	-0.01484	1.26994	1.2551	0.00351	0.43995	0.34388	0.21617	67	3.0498	-3.28561	6.67546	3.38985	-0.34005	0.04376	0.25988	0.69636
68	0.3279	0.22614	-0.00131	0.22483	0.10306	0.99584	0.00407	0.0001	68	-0.2882	-0.36853	0.00306	-0.36547	0.07727	0.96978	0.02813	0.00209	68	-0.4133	-0.13299	0.07154	-0.06145	-0.35185	0.83664	0.13443	0.02893	68	1.2331	-0.01413	1.29772	1.28359	-0.05049	0.43459	0.34451	0.2209	68	3.1596	-3.2946	6.74756	3.45296	-0.29337	0.04177	0.25435	0.70388
69	0.2497	0.22753	-0.00135	0.22618	0.02352	0.99578	0.00412	0.0001	69	-0.3692	-0.36707	0.00314	-0.36393	-0.00527	0.96934	0.0285	0.00215	69	-0.2705	-0.12416	0.07346	-0.0507	-0.2198	0.83444	0.13585	0.02971	69	1.1838	-0.01342	1.32554	1.31212	-0.12833	0.4293	0.34507	0.22563	69	3.2316	-3.30317	6.81813	3.51496	-0.28335	0.03986	0.2489	0.71124
70	0.3626	0.22891	-0.00139	0.22752	0.13507	0.99572	0.00418	0.0001	70	-0.5149	-0.36561	0.00323	-0.36238	-0.15252	0.96891	0.02888	0.00222	70	-0.2547	-0.11535	0.0754	-0.03995	-0.21475	0.83226	0.13725	0.03049	70	1.0243	-0.01272	1.35341	1.34069	-0.31639	0.42407	0.34555	0.23038	70	3.2288	-3.31136	6.88717	3.57581	-0.34701	0.03804	0.24351	0.71845
71	0.3147	0.2303	-0.00142	0.22888	0.08583	0.99566	0.00424	0.0001	71	-0.3791	-0.36416	0.00332	-0.36084	-0.01827	0.96847	0.02926	0.00228	71	-0.2176	-0.10656	0.07736	-0.0292	-0.1884	0.83008	0.13864	0.03129	71	1.1759	-0.01203	1.38132	1.36929	-0.19339	0.41891	0.34597	0.23513	71	3.1867	-3.31917	6.95472	3.63555	-0.44885	0.03631	0.2382	0.72549
72	0.5185	0.23168	-0.00146	0.23022	0.28829	0.99559	0.0043	0.00011	72	-0.318	-0.3627	0.00341	-0.35929	0.04129	0.96803	0.02963	0.00234	72	-0.2107	-0.09779	0.07934	-0.01845	-0.19225	0.8279	0.14001	0.03209	72	1.0115	-0.01134	1.40925	1.39791	-0.38641	0.4138	0.34631	0.23988	72	3.1007	-3.32663	7.02079	3.69416	-0.59346	0.03465	0.23297	0.73238
73	0.2256	0.23306	-0.00151	0.23155	-0.00596	0.99553	0.00436	0.00011	73	-0.195	-0.36125	0.00351	-0.35774	0.16274	0.96759	0.03	0.0024	73	-0.1934	-0.08905	0.08134	-0.00771	-0.18569	0.82573	0.14137	0.0329	73	1.2548	-0.01067	1.43721	1.42654	-0.17175	0.40876	0.34659	0.24464	73	3.5833	-3.33375	7.0854	3.75165	-0.16835	0.03307	0.22781	0.73912
74	0.5477	0.23445	-0.00155	0.2329	0.3148	0.99547	0.00441	0.00011	74	-0.0239	-0.35979	0.0036	-0.35619	0.33229	0.96716	0.03038	0.00247	74	-0.1331	-0.08033	0.08336	0.00303	-0.13613	0.82357	0.14272	0.03371	74	1.1446	-0.01	1.46519	1.45519	-0.31059	0.40378	0.34681	0.2494	74	3.376	-3.34054	7.14857	3.80803	-0.43203	0.03156	0.22273	0.74571
75	0.3802	0.23583	-0.00159	0.23424	0.14596	0.99541	0.00447	0.00012	75	-0.3053	-0.35834	0.0037	-0.35464	0.04934	0.96672	0.03075	0.00253	75	-0.0285	-0.07164	0.0854	0.01376	-0.04226	0.82141	0.14405	0.03454	75	1.3812	-0.00934	1.49319	1.48385	-0.10265	0.39887	0.34696	0.25417	75	3.5907	-3.34702	7.21033	3.86331	-0.27261	0.03012	0.21773	0.75216
76	0.4741	0.23721	-0.00163	0.23558	0.23852	0.99535	0.00453	0.00012	76	-0.5209	-0.35689	0.00379	-0.3531	-0.16781	0.96629	0.03112	0.0026	76	-0.1546	-0.06297	0.08746	0.02449	-0.17909	0.81926	0.14537	0.03537	76	1.2598	-0.00869	1.5212	1.51251	-0.2527	0.39401	0.34705	0.25894	76	3.5458	-3.35321	7.2707	3.91749	-0.37169	0.02874	0.2128	0.75845
77	0.2574	0.2386	-0.00167	0.23693	0.02048	0.99529	0.00459	0.00012	77	-0.1771	-0.35543	0.00389	-0.35154	0.17445	0.96585	0.03149	0.00266	77	-0.183	-0.05432	0.08953	0.03521	-0.21822	0.81712	0.14668	0.03621	77	1.3612	-0.00805	1.54921	1.54116	-0.17996	0.38921	0.34709	0.2637	77	3.3124	-3.35911	7.3297	3.97059	-0.65819	0.02743	0.20796	0.76461
78	0.1623	0.23998	-0.00172	0.23826	-0.07596	0.99523	0.00465	0.00013	78	-0.4354	-0.35398	0.00399	-0.34999	-0.0854	0.96541	0.03185	0.00273	78	-0.0609	-0.04569	0.09163	0.04594	-0.10684	0.81498	0.14797	0.03706	78	1.318	-0.00741	1.57722	1.56981	-0.2518	0.38447	0.34706	0.26847	78	3.7945	-3.36474	7.38735	4.02261	-0.22811	0.02618	0.2032	0.77062
79	0.1441	0.24136	-0.00176	0.2396	-0.0955	0.99517	0.0047	0.00013	79	-0.1923	-0.35253	0.00409	-0.34844	0.15614	0.96498	0.03222	0.0028	79	-0.0577	-0.03708	0.09374	0.05666	-0.11436	0.81284	0.14925	0.03791	79	1.2632	-0.00679	1.60522	1.59843	-0.33524	0.37979	0.34697	0.27324	79	3.6708	-3.37012	7.44368	4.07356	-0.40276	0.02499	0.19852	0.7765
80	0.4328	0.24275	-0.0018	0.24095	0.19186	0.99511	0.00476	0.00013	80	-0.4159	-0.35108	0.00419	-0.34689	-0.06901	0.96454	0.03259	0.00287	80	-0.025	-0.0285	0.09587	0.06737	-0.09237	0.81071	0.15052	0.03877	80	1.2757	-0.00617	1.63322	1.62705	-0.35135	0.37516	0.34683	0.27801	80	3.8283	-3.37525	7.4987	4.12345	-0.29515	0.02385	0.19392	0.78224
81	0.2908	0.24413	-0.00185	0.24228	0.04852	0.99505	0.00482	0.00014	81	-0.2236	-0.34963	0.00429	-0.34534	0.12174	0.96411	0.03295	0.00294	81	0.0307	-0.01994	0.09802	0.07808	-0.04738	0.80859	0.15177	0.03964	81	1.5108	-0.00556	1.6612	1.65564	-0.14485	0.37059	0.34664	0.28277	81	3.9154	-3.38015	7.55245	4.1723	-0.2569	0.02276	0.1894	0.78784
82	0.2329	0.24551	-0.0019	0.24361	-0.01072	0.99498	0.00488	0.00014	82	-0.3974	-0.34818	0.00439	-0.34379	-0.05361	0.96367	0.03332	0.00301	82	-0.0903	-0.0114	0.10019	0.08879	-0.17908	0.80647	0.15301	0.04052	82	1.5372	-0.00495	1.68917	1.68422	-0.14702	0.36608	0.34639	0.28753	82	3.9042	-3.38483	7.60494	4.22011	-0.31592	0.02172	0.18496	0.79332
83	0.3603	0.24689	-0.00194	0.24495	0.11535	0.99492	0.00493	0.00014	83	-0.311	-0.34673	0.0045	-0.34223	0.03124	0.96324	0.03368	0.00308	83	-0.1288	-0.00289	0.10237	0.09948	-0.22828	0.80436	0.15424	0.0414	83	1.4845	-0.00435	1.71711	1.71276	-0.22826	0.36162	0.3461	0.29229	83	3.8671	-3.38929	7.6562	4.26691	-0.39981	0.02073	0.1806	0.79867
84	0.2705	0.24828	-0.00199	0.24629	0.02421	0.99486	0.00499	0.00015	84	-0.2004	-0.34529	0.0046	-0.34069	0.14029	0.9628	0.03404	0.00315	84	-0.1597	0.0056	0.10457	0.11017	-0.26987	0.80225	0.15546	0.04229	84	1.3969	-0.00377	1.74503	1.74126	-0.34437	0.35721	0.34575	0.29704	84	3.9598	-3.39355	7.70625	4.3127	-0.35291	0.01978	0.17633	0.80389
85	0.3638	0.24966	-0.00203	0.24763	0.11617	0.9948	0.00505	0.00015	85	-0.3461	-0.34384	0.00471	-0.33913	-0.00697	0.96237	0.03441	0.00323	85	-0.1645	0.01407	0.10679	0.12086	-0.28536	0.80015	0.15666	0.04319	85	1.4879	-0.00318	1.77292	1.76974	-0.28184	0.35286	0.34535	0.30179	85	4.018	-3.39761	7.75511	4.3575	-0.3395	0.01888	0.17213	0.80899
86	0.393	0.25104	-0.00208	0.24896	0.14404	0.99474	0.00511	0.00015	86	-0.3999	-0.34239	0.00481	-0.33758	-0.06232	0.96193	0.03477	0.0033	86	-0.1979	0.02252	0.10902	0.13154	-0.32945	0.79805	0.15786	0.04409	86	1.5365	-0.00261	1.80077	1.79816	-0.26167	0.34856	0.34491	0.30653	86	3.9533	-3.40149	7.80281	4.40132	-0.44802	0.01802	0.16802	0.81396
87	0.251	0.25242	-0.00213	0.25029	0.00071	0.99468	0.00516	0.00016	87	-0.2194	-0.34095	0.00492	-0.33603	0.11662	0.9615	0.03513	0.00337	87	0.0436	0.03095	0.11128	0.14223	-0.09862	0.79596	0.15904	0.045	87	1.5503	-0.00204	1.82859	1.82655	-0.27625	0.34432	0.34442	0.31126	87	4.0736	-3.40519	7.84936	4.44417	-0.37057	0.0172	0.16399	0.81882
88	0.3215	0.25381	-0.00218	0.25163	0.06987	0.99462	0.00522	0.00016	88	-0.4169	-0.3395	0.00503	-0.33447	-0.08243	0.96107	0.03549	0.00345	88	-0.3323	0.03935	0.11355	0.1529	-0.4852	0.79388	0.1602	0.04592	88	1.6942	-0.00148	1.85637	1.85489	-0.16069	0.34012	0.34389	0.31599	88	4.1042	-3.40872	7.89479	4.48607	-0.38187	0.01641	0.16003	0.82356
89	0.3759	0.25519	-0.00223	0.25296	0.12294	0.99456	0.00528	0.00016	89	-0.0716	-0.33806	0.00514	-0.33292	0.26131	0.96063	0.03584	0.00352	89	0.0191	0.04773	0.11583	0.16356	-0.14447	0.7918	0.16136	0.04685	89	1.7556	-0.00092	1.8841	1.88318	-0.12757	0.33598	0.34331	0.32071	89	4.3848	-3.41209	7.93913	4.52704	-0.14224	0.01566	0.15616	0.82818
90	0.4198	0.25657	-0.00228	0.25429	0.16551	0.9945	0.00534	0.00017	90	-0.2928	-0.33661	0.00525	-0.33136	0.03856	0.9602	0.0362	0.0036	90	-0.1534	0.05609	0.11813	0.17422	-0.32763	0.78972	0.1625	0.04778	90	1.814	-0.00037	1.91178	1.91141	-0.0974	0.33189	0.34269	0.32542	90	4.3572	-3.41531	7.98239	4.56708	-0.20988	0.01495	0.15236	0.83269
91	0.1866	0.25795	-0.00233	0.25562	-0.06903	0.99444	0.00539	0.00017	91	-0.3211	-0.33517	0.00537	-0.3298	0.0087	0.95977	0.03656	0.00368	91	-0.292	0.06443	0.12045	0.18488	-0.47688	0.78765	0.16363	0.04871	91	1.8993	0.00017	1.93941	1.93958	-0.04028	0.32785	0.34203	0.33012	91	4.4148	-3.41838	8.02459	4.60621	-0.19141	0.01427	0.14864	0.8371
92	0.3611	0.25934	-0.00238	0.25696	0.10414	0.99437	0.00545	0.00017	92	-0.2371	-0.33373	0.00548	-0.32825	0.09115	0.95933	0.03691	0.00376	92	-0.116	0.07275	0.12279	0.19554	-0.31153	0.78559	0.16475	0.04966	92	1.891	0.0007	1.96698	1.96768	-0.07669	0.32385	0.34133	0.33482	92	4.359	-3.42131	8.06576	4.64445	-0.28546	0.01362	0.14499	0.84139
93	0.2262	0.26072	-0.00243	0.25829	-0.03209	0.99431	0.00551	0.00018	93	-0.515	-0.33228	0.0056	-0.32668	-0.18831	0.9589	0.03726	0.00383	93	0.1815	0.08104	0.12514	0.20618	-0.02468	0.78353	0.16586	0.05061	93	2.0204	0.00123	1.9945	1.99573	0.02467	0.31991	0.34059	0.3395	93	4.3829	-3.4241	8.10593	4.68183	-0.29892	0.01299	0.14142	0.84558
94	0.3848	0.2621	-0.00248	0.25962	0.12518	0.99425	0.00557	0.00018	94	-0.5593	-0.33084	0.00571	-0.32513	-0.23417	0.95847	0.03762	0.00391	94	0.0071	0.08932	0.1275	0.21682	-0.20972	0.78148	0.16696	0.05156	94	1.9247	0.00175	2.02196	2.02371	-0.09901	0.31601	0.33981	0.34418	94	4.67022	-3.42677	8.1451	4.71833	-0.0481	0.0124	0.13793	0.84967
95	0.2973	0.26348	-0.00254	0.26094	0.03635	0.99419	0.00562	0.00019	95	-0.4231	-0.3294	0.00583	-0.32357	-0.09953	0.95804	0.03797	0.00399	95	0.3116	0.09757	0.12988	0.22745	0.08415	0.77943	0.16804	0.05253	95	1.8255	0.00227	2.04935	2.05162	-0.22612	0.31216	0.339	0.34884	95	4.3815	-3.42932	8.1833	4.75398	-0.37248	0.01184	0.13451	0.85365
96	0.3102	0.26486	-0.00259	0.26227	0.04793	0.99413	0.00568	0.00019	96	-0.2651	-0.32796	0.00595	-0.32201	0.05692	0.9576	0.03832	0.00408	96	0.0476	0.1058	0.13228	0.23808	-0.19048	0.77739	0.16911	0.0535	96	1.77	0.00278	2.07667	2.07945	-0.30945	0.30836	0.33815	0.35349	96	4.426	-3.43175	8.22055	4.7888	-0.3628	0.0113	0.13117	0.85754
97	0.3502	0.26624	-0.00264	0.2636	0.0866	0.99407	0.00574	0.00019	97	-0.2134	-0.32652	0.00607	-0.32045	0.10706	0.95717	0.03867	0.00416	97	-0.0498	0.114	0.13469	0.24869	-0.2985	0.77535	0.17017	0.05447	97	1.9341	0.00328	2.10393	2.10721	-0.17311	0.30461	0.33727	0.35813	97	4.6125	-3.43407	8.25687	4.8228	-0.2103	0.01078	0.12789	0.86133
98	0.4706	0.26763	-0.0027	0.26493	0.20567	0.99401	0.00579	0.0002	98	-0.5563	-0.32509	0.00619	-0.3189	-0.2374	0.95674	0.03902	0.00424	98	0.0077	0.12219	0.13712	0.25931	-0.25161	0.77332	0.17122	0.05545	98	1.9556	0.00378	2.13111	2.13489	-0.17929	0.30089	0.33635	0.36276	98	4.76045	-3.43629	8.29229	4.856	-0.09555	0.01029	0.12469	0.86502
99	0.1621	0.26901	-0.00275	0.26626	-0.10416	0.99395	0.00585	0.0002	99	-0.4067	-0.32365	0.00631	-0.31734	-0.08936	0.95631	0.03937	0.00432	99	0.1359	0.13036	0.13956	0.26992	-0.13401	0.7713	0.17226	0.05644	99	1.9293	0.00427	2.15822	2.16249	-0.23318	0.29723	0.3354	0.36737	99	4.75439	-3.4384	8.32682	4.88842	-0.13403	0.00982	0.12156	0.86862
100	0.2884	0.27039	-0.00281	0.26758	0.02082	0.99389	0.00591	0.00021	100	-0.3594	-0.32221	0.00643	-0.31578	-0.04362	0.95588	0.03972	0.00441	100	0.3177	0.1385	0.14202	0.28052	0.03719	0.76928	0.17329	0.05743	100	1.9777	0.00475	2.18525	2.19	-0.2123	0.29361	0.33442	0.37197	100	4.85849	-3.44042	8.36048	4.92006	-0.06157	0.00937	0.11849	0.87213
101	0.4214	0.27177	-0.00286	0.26891	0.15249	0.99383	0.00596	0.00021	101	-0.3363	-0.32077	0.00656	-0.31421	-0.02208	0.95545	0.04006	0.00449	101	0.0961	0.14662	0.14449	0.29111	-0.19501	0.76726	0.17431	0.05843	101	1.8723	0.00523	2.2122	2.21743	-0.34513	0.29003	0.33341	0.37656	101	5.0193	-3.44234	8.39329	4.95095	0.06835	0.00894	0.1155	0.87556
102	0.1479	0.27315	-0.00292	0.27023	-0.12233	0.99376	0.00602	0.00021	102	-0.3183	-0.31934	0.00668	-0.31266	-0.00564	0.95501	0.04041	0.00458	102	0.2823	0.15472	0.14697	0.30169	-0.01939	0.76525	0.17531	0.05944	102	2.1983	0.0057	2.23906	2.24476	-0.04646	0.2865	0.33237	0.38113	102	4.81487	-3.44418	8.42527	4.98109	-0.16622	0.00854	0.11257	0.87889
103	0.3796	0.27453	-0.00297	0.27156	0.10804	0.9937	0.00608	0.00022	103	-0.3549	-0.3179	0.00681	-0.31109	-0.04381	0.95458	0.04075	0.00466	103	0.01	0.1628	0.14947	0.31227	-0.30227	0.76325	0.1763	0.06045	103	1.8478	0.00617	2.26584	2.27201	-0.42421	0.28301	0.3313	0.38569	103	4.98659	-3.44593	8.45643	5.0105	-0.02391	0.00815	0.10971	0.88214
104	0.255	0.27591	-0.00303	0.27288	-0.01788	0.99364	0.00613	0.00022	104	-0.2917	-0.31647	0.00693	-0.30954	0.01783	0.95415	0.0411	0.00475	104	0.0578	0.17086	0.15198	0.32284	-0.26504	0.76125	0.17729	0.06147	104	1.9498	0.00663	2.29254	2.29917	-0.34937	0.27956	0.3302	0.39023	104	4.89583	-3.4476	8.48681	5.03921	-0.14337	0.00777	0.10691	0.88531
105	0.4732	0.27729	-0.00309	0.2742	0.19899	0.99358	0.00619	0.00023	105	-0.2783	-0.31503	0.00706	-0.30797	0.02967	0.95372	0.04144	0.00484	105	0.2045	0.1789	0.15451	0.33341	-0.12891	0.75925	0.17826	0.06249	105	1.8868	0.00709	2.31914	2.32623	-0.43943	0.27616	0.32908	0.39476	105	4.92778	-3.4492	8.51641	5.06721	-0.13943	0.00742	0.10418	0.8884
106	0.2561	0.27868	-0.00315	0.27553	-0.01943	0.99352	0.00625	0.00023	106	-0.3153	-0.3136	0.00719	-0.30641	-0.00889	0.95329	0.04178	0.00493	106	0.2173	0.18691	0.15705	0.34396	-0.12667	0.75726	0.17922	0.06352	106	1.9525	0.00754	2.34565	2.35319	-0.40069	0.2728	0.32793	0.39928	106	5.16903	-3.45072	8.54525	5.09453	0.07451	0.00708	0.10151	0.89141
107	0.4187	0.28006	-0.00321	0.27685	0.14185	0.99346	0.0063	0.00024	107	-0.3792	-0.31217	0.00732	-0.30485	-0.07435	0.95286	0.04212	0.00502	107	0.2693	0.19491	0.15961	0.35452	-0.08522	0.75528	0.18017	0.06455	107	2.0499	0.00798	2.37207	2.38005	-0.33015	0.26947	0.32676	0.40377	107	4.85718	-3.45218	8.57335	5.12117	-0.26399	0.00676	0.0989	0.89434
108	0.3659	0.28144	-0.00327	0.27817	0.08773	0.9934	0.00636	0.00024	108	-0.4739	-0.31073	0.00745	-0.30328	-0.17062	0.95243	0.04246	0.00511	108	0.307	0.20288	0.16217	0.36505	-0.05806	0.7533	0.18111	0.06559	108	2.1756	0.00842	2.39839	2.40681	-0.23121	0.26619	0.32556	0.40825	108	5.14391	-3.45357	8.60073	5.14716	-0.00325	0.00645	0.09635	0.8972
109	0.5159	0.28282	-0.00333	0.27949	0.23641	0.99334	0.00642	0.00024	109	-0.3667	-0.3093	0.00758	-0.30172	-0.06498	0.952	0.0428	0.0052	109	0.3364	0.21084	0.16476	0.3756	-0.03919	0.75133	0.18204	0.06663	109	2.185	0.00886	2.42462	2.43348	-0.24847	0.26295	0.32434	0.41272	109	5.21742	-3.45489	8.6274	5.17251	0.04491	0.00616	0.09387	0.89998
110	0.3253	0.2842	-0.00339	0.28081	0.04449	0.99328	0.00647	0.00025	110	-0.5307	-0.30787	0.00772	-0.30015	-0.23055	0.95157	0.04314	0.00529	110	0.3209	0.21877	0.16735	0.38612	-0.06522	0.74936	0.18296	0.06768	110	2.1934	0.00929	2.45074	2.46003	-0.26663	0.25975	0.32309	0.41716	110	5.08405	-3.45616	8.65338	5.19722	-0.11318	0.00587	0.09144	0.90269
111	0.4013	0.28558	-0.00345	0.28213	0.11917	0.99322	0.00653	0.00025	111	-0.5872	-0.30644	0.00785	-0.29859	-0.28861	0.95114	0.04348	0.00538	111	0.2397	0.22668	0.16996	0.39664	-0.15694	0.7474	0.18387	0.06873	111	2.3889	0.00971	2.47677	2.48648	-0.09758	0.25658	0.32183	0.42159	111	5.27007	-3.45736	8.67869	5.22133	0.04874	0.00561	0.08906	0.90533
112	0.4863	0.28696	-0.00351	0.28345	0.20285	0.99316	0.00659	0.00026	112	-0.5358	-0.30501	0.00799	-0.29702	-0.23878	0.95071	0.04381	0.00547	112	0.1748	0.23457	0.17258	0.40715	-0.23235	0.74544	0.18477	0.06979	112	2.2985	0.01013	2.50269	2.51282	-0.21431	0.25346	0.32054	0.42601	112	5.29879	-3.45851	8.70334	5.24483	0.05396	0.00535	0.08675	0.9079
113	0.4078	0.28834	-0.00357	0.28477	0.12303	0.99309	0.00664	0.00026	113	-0.5158	-0.30358	0.00812	-0.29546	-0.22034	0.95029	0.04415	0.00557	113	0.4291	0.24244	0.17521	0.41765	0.01144	0.74349	0.18565	0.07086	113	2.1834	0.01054	2.5285	2.53904	-0.35564	0.25037	0.31923	0.4304	113	5.29626	-3.45961	8.72735	5.26774	0.02852	0.00511	0.08449	0.91041
114	0.1772	0.28972	-0.00363	0.28609	-0.10889	0.99303	0.0067	0.00027	114	-0.2746	-0.30216	0.00826	-0.2939	0.01929	0.94986	0.04448	0.00566	114	0.3372	0.25029	0.17786	0.42815	-0.09095	0.74154	0.18653	0.07193	114	2.2614	0.01095	2.55421	2.56516	-0.30376	0.24732	0.3179	0.43478	114	5.28883	-3.46066	8.75074	5.29008	-0.00124	0.00487	0.08228	0.91285
115	0.353	0.2911	-0.0037	0.2874	0.0656	0.99297	0.00676	0.00027	115	-0.4495	-0.30073	0.0084	-0.29233	-0.15717	0.94943	0.04482	0.00576	115	0.3952	0.25812	0.18051	0.43863	-0.04344	0.7396	0.1874	0.073	115	2.4289	0.01135	2.57982	2.59117	-0.16227	0.24431	0.31656	0.43913	115	5.45798	-3.46166	8.77351	5.31185	0.14613	0.00465	0.08013	0.91522
116	0.4379	0.29248	-0.00376	0.28872	0.14918	0.99291	0.00681	0.00028	116	-0.5418	-0.2993	0.00854	-0.29076	-0.25104	0.949	0.04515	0.00585	116	0.3234	0.26593	0.18318	0.44911	-0.12572	0.73766	0.18826	0.07408	116	2.4016	0.01175	2.60531	2.61706	-0.21546	0.24133	0.31519	0.44347	116	5.52886	-3.46262	8.79568	5.33306	0.19579	0.00444	0.07803	0.91753
117	0.342	0.29386	-0.00382	0.29004	0.05197	0.99285	0.00687	0.00028	117	-0.2119	-0.29787	0.00868	-0.28919	0.07729	0.94857	0.04548	0.00595	117	0.3379	0.27372	0.18587	0.45959	-0.12169	0.73573	0.1891	0.07517	117	2.5604	0.01214	2.63069	2.64283	-0.08244	0.23839	0.31381	0.44779	117	5.47285	-3.46353	8.81728	5.35375	0.1191	0.00424	0.07598	0.91979
118	0.3168	0.29524	-0.00389	0.29135	0.02545	0.99279	0.00692	0.00029	118	-0.339	-0.29645	0.00882	-0.28763	-0.05137	0.94814	0.04581	0.00605	118	0.3106	0.28149	0.18856	0.47005	-0.15945	0.7338	0.18994	0.07626	118	2.4911	0.01253	2.65596	2.66849	-0.17739	0.23549	0.31242	0.4521	118	5.5324	-3.4644	8.8383	5.3739	0.1585	0.00404	0.07398	0.92198
119	0.4455	0.29662	-0.00395	0.29267	0.15284	0.99273	0.00698	0.00029	119	-0.1539	-0.29502	0.00897	-0.28605	0.13216	0.94772	0.04614	0.00614	119	0.2588	0.28924	0.19127	0.48051	-0.2217	0.73188	0.19077	0.07735	119	2.2991	0.01292	2.68112	2.69404	-0.39493	0.23262	0.311	0.45638	119	5.45653	-3.46523	8.85878	5.39355	0.06298	0.00386	0.07203	0.92412
120	0.2895	0.298	-0.00402	0.29398	-0.00448	0.99267	0.00704	0.0003	120	-0.1904	-0.2936	0.00911	-0.28449	0.09409	0.94729	0.04647	0.00624	120	0.4027	0.29696	0.19399	0.49095	-0.08825	0.72996	0.19159	0.07845	120	2.4748	0.0133	2.70616	2.71946	-0.24466	0.22979	0.30957	0.46064	120	5.34248	-3.46602	8.87871	5.41269	-0.0702	0.00368	0.07012	0.92619
121	0.188	0.29938	-0.00409	0.29529	-0.10729	0.99261	0.00709	0.0003	121	-0.2657	-0.29218	0.00925	-0.28293	0.01722	0.94686	0.0468	0.00634	121	0.2857	0.30467	0.19671	0.50138	-0.21569	0.72805	0.1924	0.07956	121	2.4788	0.01367	2.73109	2.74476	-0.26596	0.22699	0.30813	0.46488	121	5.4587	-3.46678	8.89811	5.43133	0.02737	0.00351	0.06827	0.92822
122	0.5045	0.30076	-0.00415	0.29661	0.2079	0.99255	0.00715	0.0003	122	-0.1837	-0.29075	0.0094	-0.28135	0.09765	0.94643	0.04713	0.00644	122	0.4137	0.31236	0.19946	0.51182	-0.09811	0.72614	0.1932	0.08066	122	2.8564	0.01404	2.75589	2.76993	0.08646	0.22422	0.30667	0.46911	122	5.5992	-3.4675	8.917	5.4495	0.1497	0.00335	0.06646	0.93019
123	0.2563	0.30214	-0.00422	0.29792	-0.04162	0.99249	0.0072	0.00031	123	-0.1499	-0.28933	0.00955	-0.27978	0.12988	0.94601	0.04745	0.00654	123	0.4687	0.32002	0.20221	0.52223	-0.05353	0.72424	0.19398	0.08178	123	2.7229	0.01441	2.78058	2.79499	-0.07209	0.22149	0.3052	0.47331	123	5.36975	-3.46819	8.93539	5.4672	-0.09745	0.0032	0.06469	0.93211
124	0.3605	0.30352	-0.00429	0.29923	0.06127	0.99242	0.00726	0.00031	124	-0.4608	-0.28791	0.00969	-0.27822	-0.18259	0.94558	0.04778	0.00664	124	0.428	0.32767	0.20497	0.53264	-0.10464	0.72234	0.19476	0.08289	124	2.5818	0.01477	2.80516	2.81993	-0.23812	0.21879	0.30371	0.47749	124	5.40376	-3.46885	8.95329	5.48444	-0.08068	0.00306	0.06297	0.93398
125	0.4457	0.3049	-0.00436	0.30054	0.14516	0.99236	0.00732	0.00032	125	-0.4183	-0.28649	0.00984	-0.27665	-0.14166	0.94515	0.0481	0.00675	125	0.2836	0.3353	0.20774	0.54304	-0.25944	0.72045	0.19553	0.08402	125	2.9387	0.01513	2.82961	2.84474	0.09397	0.21613	0.30222	0.48165	125	5.68549	-3.46947	8.97071	5.50124	0.18425	0.00292	0.06129	0.93579
126	0.3286	0.30627	-0.00443	0.30184	0.02675	0.9923	0.00737	0.00032	126	-0.3626	-0.28507	0.00999	-0.27508	-0.08753	0.94473	0.04843	0.00685	126	0.6834	0.3429	0.21053	0.55343	0.12997	0.71856	0.1963	0.08514	126	2.8846	0.01548	2.85394	2.86942	0.01519	0.2135	0.30071	0.48579	126	5.82096	-3.47007	8.98767	5.5176	0.30336	0.00278	0.05966	0.93756
127	0.4517	0.30765	-0.0045	0.30315	0.14854	0.99224	0.00743	0.00033	127	-0.4228	-0.28365	0.01014	-0.27351	-0.1493	0.9443	0.04875	0.00695	127	0.3506	0.35049	0.21333	0.56382	-0.21322	0.71668	0.19705	0.08627	127	2.8819	0.01583	2.87814	2.89397	-0.01207	0.2109	0.29919	0.48992	127	5.58101	-3.47064	9.00418	5.53354	0.04748	0.00266	0.05806	0.93928
128	0.4698	0.30903	-0.00457	0.30446	0.16533	0.99218	0.00748	0.00034	128	-0.3356	-0.28223	0.0103	-0.27193	-0.06367	0.94387	0.04907	0.00706	128	0.7042	0.35806	0.21613	0.57419	0.13001	0.7148	0.19779	0.08741	128	2.7178	0.01617	2.90223	2.9184	-0.2006	0.20833	0.29766	0.49402	128	5.86248	-3.47119	9.02024	5.54905	0.31343	0.00253	0.05651	0.94096
129	0.519	0.31041	-0.00464	0.30577	0.21322	0.99212	0.00754	0.00034	129	-0.4019	-0.28081	0.01045	-0.27036	-0.13154	0.94345	0.04939	0.00716	129	0.4475	0.36561	0.21895	0.58456	-0.13705	0.71293	0.19852	0.08855	129	2.8148	0.01651	2.92619	2.9427	-0.1279	0.20579	0.29612	0.49809	129	5.73934	-3.47171	9.03588	5.56417	0.17517	0.00242	0.05499	0.94259
130	0.2346	0.31179	-0.00471	0.30708	-0.07248	0.99206	0.00759	0.00035	130	-0.3706	-0.27939	0.0106	-0.26879	-0.10181	0.94302	0.04971	0.00727	130	0.702	0.37313	0.22178	0.59491	0.10709	0.71106	0.19925	0.08969	130	2.9662	0.01685	2.95002	2.96687	-0.00067	0.20328	0.29457	0.50215	130	5.95855	-3.47221	9.05109	5.57888	0.37967	0.00231	0.05351	0.94418
131	0.3178	0.31317	-0.00478	0.30839	0.00941	0.992	0.00765	0.00035	131	-0.439	-0.27797	0.01076	-0.26721	-0.17178	0.9426	0.05003	0.00737	131	0.7202	0.38064	0.22461	0.60525	0.11495	0.7092	0.19996	0.09084	131	2.8568	0.01718	2.97373	2.99091	-0.13411	0.20081	0.29301	0.50619	131	5.63676	-3.47268	9.0659	5.59322	0.04355	0.0022	0.05208	0.94572
132	0.4471	0.31455	-0.00485	0.3097	0.1374	0.99194	0.00771	0.00036	132	-0.4538	-0.27656	0.01091	-0.26565	-0.18816	0.94217	0.05035	0.00748	132	0.336	0.38813	0.22746	0.61559	-0.27959	0.70734	0.20067	0.09199	132	2.8356	0.0175	2.99732	3.01482	-0.17922	0.19836	0.29144	0.5102	132	5.563	-3.47313	9.0803	5.60717	-0.04417	0.0021	0.05067	0.94722
133	0.5396	0.31593	-0.00492	0.31101	0.2286	0.99188	0.00776	0.00036	133	-0.1077	-0.27514	0.01107	-0.26407	0.15637	0.94175	0.05067	0.00759	133	0.446	0.3956	0.23032	0.62592	-0.17992	0.70549	0.20137	0.09315	133	2.8327	0.01783	3.02077	3.0386	-0.2059	0.19595	0.28986	0.51419	133	6.01172	-3.47357	9.09432	5.62075	0.39096	0.00201	0.04931	0.94869
134	0.2534	0.3173	-0.005	0.3123	-0.05891	0.99182	0.00782	0.00037	134	-0.226	-0.27372	0.01123	-0.26249	0.0365	0.94132	0.05098	0.00769	134	0.6708	0.40305	0.23319	0.63624	0.03457	0.70364	0.20205	0.09431	134	2.7635	0.01815	3.0441	3.06225	-0.29875	0.19356	0.28828	0.51817	134	5.82473	-3.47398	9.10796	5.63398	0.19075	0.00192	0.04798	0.95011
135	0.4345	0.31868	-0.00507	0.31361	0.12089	0.99176	0.00787	0.00037	135	-0.324	-0.27231	0.01139	-0.26092	-0.06308	0.9409	0.0513	0.0078	135	0.6187	0.41047	0.23606	0.64653	-0.02784	0.7018	0.20273	0.09547	135	3.0988	0.01846	3.0673	3.08576	0.01303	0.1912	0.28668	0.52211	135	6.10388	-3.47437	9.12123	5.64686	0.45702	0.00183	0.04668	0.95149
136	0.2304	0.32006	-0.00514	0.31492	-0.08452	0.99169	0.00793	0.00038	136	-0.3871	-0.2709	0.01155	-0.25935	-0.12775	0.94047	0.05162	0.00791	136	0.4819	0.41788	0.23895	0.65683	-0.17494	0.69996	0.2034	0.09664	136	2.8991	0.01877	3.09038	3.10915	-0.21005	0.18887	0.28509	0.52604	136	5.90454	-3.47475	9.13415	5.6594	0.24514	0.00174	0.04541	0.95284
137	0.5096	0.32144	-0.00522	0.31622	0.19338	0.99163	0.00798	0.00038	137	-0.3694	-0.26948	0.01171	-0.25777	-0.11162	0.94005	0.05193	0.00802	137	0.6267	0.42527	0.24185	0.66712	-0.04042	0.69812	0.20407	0.09781	137	2.9478	0.01908	3.11332	3.1324	-0.1846	0.18657	0.28348	0.52995	137	5.90796	-3.47511	9.14671	5.6716	0.23636	0.00166	0.04418	0.95415
138	0.3326	0.32282	-0.00529	0.31753	0.01508	0.99157	0.00804	0.00039	138	-0.2388	-0.26807	0.01187	-0.2562	0.0174	0.93962	0.05224	0.00813	138	0.65	0.43265	0.24475	0.6774	-0.0274	0.6963	0.20472	0.09898	138	3.0954	0.01939	3.13613	3.15552	-0.06012	0.1843	0.28187	0.53383	138	6.10822	-3.47545	9.15893	5.68348	0.42474	0.00159	0.04298	0.95543
139	0.4517	0.3242	-0.00537	0.31883	0.13287	0.99151	0.00809	0.00039	139	-0.3621	-0.26666	0.01203	-0.25463	-0.10747	0.9392	0.05256	0.00824	139	0.4838	0.44	0.24767	0.68767	-0.20387	0.69447	0.20537	0.10016	139	3.0867	0.01969	3.15882	3.17851	-0.0918	0.18205	0.28025	0.53769	139	6.03585	-3.47577	9.17082	5.69505	0.3408	0.00152	0.04182	0.95667
140	0.4701	0.32557	-0.00545	0.32012	0.14997	0.99145	0.00815	0.0004	140	-0.3272	-0.26525	0.01219	-0.25306	-0.07415	0.93878	0.05287	0.00836	140	0.6106	0.44733	0.25059	0.69792	-0.08732	0.69265	0.206	0.10134	140	3.0962	0.01998	3.18137	3.20135	-0.10515	0.17984	0.27863	0.54153	140	6.02769	-3.47608	9.18239	5.70631	0.32139	0.00145	0.04068	0.95787
141	0.3133	0.32695	-0.00552	0.32143	-0.00813	0.99139	0.0082	0.00041	141	-0.4321	-0.26383	0.01236	-0.25147	-0.18062	0.93835	0.05318	0.00847	141	0.7765	0.45464	0.25352	0.70816	0.06833	0.69084	0.20663	0.10253	141	3.0339	0.02028	3.20379	3.22407	-0.19017	0.17765	0.27701	0.54535	141	5.97932	-3.47638	9.19364	5.71726	0.26206	0.00138	0.03957	0.95905
142	0.3199	0.32833	-0.0056	0.32273	-0.00283	0.99133	0.00826	0.00041	142	-0.2565	-0.26242	0.01252	-0.2499	-0.0066	0.93793	0.05349	0.00858	142	0.8037	0.46194	0.25647	0.71841	0.0853	0.68903	0.20725	0.10372	142	3.1375	0.02057	3.22608	3.24665	-0.10915	0.17548	0.27538	0.54914	142	6.21617	-3.47667	9.20459	5.72792	0.48825	0.00132	0.03849	0.96019
143	0.4712	0.32971	-0.00568	0.32403	0.14717	0.99127	0.00831	0.00042	143	-0.2076	-0.26101	0.01269	-0.24832	0.04072	0.93751	0.0538	0.0087	143	0.9778	0.46921	0.25942	0.72863	0.24917	0.68722	0.20786	0.10491	143	3.2472	0.02085	3.24824	3.26909	-0.02189	0.17335	0.27374	0.55291	143	6.0021	-3.47694	9.21523	5.73829	0.2638	0.00126	0.03744	0.9613
144	0.3024	0.33108	-0.00576	0.32532	-0.02293	0.99121	0.00837	0.00042	144	-0.5452	-0.25961	0.01286	-0.24675	-0.29845	0.93708	0.0541	0.00881	144	0.8294	0.47647	0.26238	0.73885	0.09056	0.68542	0.20847	0.10611	144	3.4575	0.02114	3.27026	3.2914	0.1661	0.17123	0.2721	0.55666	144	6.33426	-3.47719	9.22559	5.7484	0.58586	0.0012	0.03642	0.96238
145	0.5017	0.33246	-0.00583	0.32663	0.17507	0.99115	0.00842	0.00043	145	-0.373	-0.2582	0.01303	-0.24517	-0.12783	0.93666	0.05441	0.00893	145	0.7934	0.48371	0.26534	0.74905	0.04435	0.68363	0.20906	0.10731	145	3.3234	0.02142	3.29216	3.31358	0.00983	0.16915	0.27046	0.56039	145	6.13351	-3.47744	9.23566	5.75822	0.37529	0.00115	0.03542	0.96343
146	0.5208	0.33384	-0.00591	0.32793	0.19287	0.99109	0.00848	0.00043	146	-0.1427	-0.25679	0.0132	-0.24359	0.10089	0.93624	0.05472	0.00904	146	0.6885	0.49092	0.26832	0.75924	-0.07074	0.68184	0.20965	0.10851	146	3.15	0.02169	3.31392	3.33561	-0.18561	0.16709	0.26882	0.56409	146	6.14839	-3.47768	9.24546	5.76778	0.3806	0.00109	0.03445	0.96445
147	0.6431	0.33522	-0.00599	0.32923	0.31388	0.99103	0.00853	0.00044	147	-0.3143	-0.25538	0.01337	-0.24201	-0.07228	0.93582	0.05502	0.00916	147	0.6948	0.49812	0.2713	0.76942	-0.07463	0.68005	0.21023	0.10972	147	3.2685	0.02196	3.33555	3.35751	-0.08901	0.16505	0.26717	0.56777	147	6.17082	-3.4779	9.25499	5.77709	0.39373	0.00104	0.03351	0.96545
148	0.3435	0.33659	-0.00607	0.33052	0.01298	0.99097	0.00859	0.00045	148	-0.2679	-0.25398	0.01354	-0.24044	-0.02746	0.93539	0.05533	0.00928	148	0.6775	0.5053	0.2743	0.7796	-0.1021	0.67827	0.2108	0.11093	148	3.5411	0.02223	3.35704	3.37927	0.16182	0.16304	0.26552	0.57143	148	6.05072	-3.47812	9.26426	5.78614	0.26458	0.001	0.03259	0.96641
149	0.5	0.33797	-0.00615	0.33182	0.16818	0.9909	0.00864	0.00045	149	-0.2751	-0.25257	0.01371	-0.23886	-0.03624	0.93497	0.05563	0.00939	149	0.7112	0.51246	0.2773	0.78976	-0.07856	0.67649	0.21136	0.11215	149	3.316	0.0225	3.37841	3.40091	-0.08491	0.16106	0.26387	0.57507	149	6.07689	-3.47832	9.27327	5.79495	0.28194	0.00095	0.0317	0.96735
150	0.5186	0.33935	-0.00624	0.33311	0.18549	0.99084	0.0087	0.00046	150	-0.4075	-0.25116	0.01388	-0.23728	-0.17022	0.93455	0.05594	0.00951	150	0.5395	0.51961	0.28031	0.79992	-0.26041	0.67472	0.21192	0.11336	150	3.6046	0.02276	3.39964	3.4224	0.1822	0.15909	0.26222	0.57868	150	6.19103	-3.47852	9.28204	5.80352	0.38751	0.00091	0.03082	0.96827
151	0.4703	0.34073	-0.00632	0.33441	0.13589	0.99078	0.00875	0.00046	151	-0.2947	-0.24976	0.01406	-0.2357	-0.059	0.93413	0.05624	0.00963	151	0.6354	0.52673	0.28332	0.81005	-0.17465	0.67295	0.21247	0.11458	151	3.4338	0.02302	3.42073	3.44375	-0.00995	0.15716	0.26057	0.58227	151	6.05964	-3.4787	9.29056	5.81186	0.24778	0.00087	0.02998	0.96916
152	0.3334	0.3421	-0.0064	0.3357	-0.0023	0.99072	0.00881	0.00047	152	-0.2266	-0.24836	0.01423	-0.23413	0.00752	0.93371	0.05654	0.00975	152	0.7488	0.53384	0.28635	0.82019	-0.07138	0.67119	0.213	0.11581	152	3.4752	0.02328	3.44169	3.46497	0.01023	0.15524	0.25891	0.58584	152	6.11026	-3.47888	9.29885	5.81997	0.29028	0.00083	0.02915	0.97002
153	0.4964	0.34348	-0.00648	0.337	0.1594	0.99066	0.00886	0.00048	153	-0.1702	-0.24695	0.01441	-0.23254	0.06234	0.93329	0.05684	0.00987	153	0.7405	0.54092	0.28938	0.8303	-0.0898	0.66943	0.21354	0.11703	153	3.3783	0.02353	3.46252	3.48605	-0.10775	0.15335	0.25726	0.58939	153	6.05944	-3.47905	9.30692	5.82787	0.23157	0.00079	0.02835	0.97086
154	0.3522	0.34486	-0.00657	0.33829	0.01391	0.9906	0.00892	0.00048	154	-0.5358	-0.24555	0.01458	-0.23097	-0.30483	0.93286	0.05714	0.00999	154	0.8938	0.54799	0.29242	0.84041	0.05339	0.66768	0.21406	0.11826	154	3.2993	0.02378	3.48322	3.507	-0.2077	0.15148	0.25561	0.59291	154	6.14183	-3.47921	9.31476	5.83555	0.30628	0.00075	0.02757	0.97168
155	0.3971	0.34623	-0.00665	0.33958	0.05752	0.99054	0.00897	0.00049	155	-0.3267	-0.24415	0.01476	-0.22939	-0.09731	0.93244	0.05744	0.01012	155	0.897	0.55504	0.29547	0.85051	0.04649	0.66593	0.21458	0.11949	155	3.3876	0.02403	3.50378	3.52781	-0.14021	0.14964	0.25395	0.59641	155	6.04462	-3.47937	9.32238	5.84301	0.20161	0.00072	0.0268	0.97248
156	0.4036	0.34761	-0.00673	0.34088	0.06272	0.99048	0.00903	0.00049	156	-0.3771	-0.24275	0.01494	-0.22781	-0.14929	0.93202	0.05774	0.01024	156	0.8834	0.56207	0.29852	0.86059	0.02281	0.66418	0.21509	0.12073	156	3.5433	0.02427	3.52421	3.54848	-0.00518	0.14782	0.2523	0.59989	156	6.23514	-3.47951	9.32979	5.85028	0.38486	0.00069	0.02606	0.97325
157	0.2569	0.34899	-0.00682	0.34217	-0.08527	0.99042	0.00908	0.0005	157	-0.1377	-0.24134	0.01512	-0.22622	0.08852	0.9316	0.05804	0.01036	157	0.8112	0.56908	0.30158	0.87066	-0.05946	0.66244	0.21559	0.12197	157	3.705	0.02451	3.5445	3.56901	0.13598	0.14602	0.25064	0.60334	157	6.03233	-3.47965	9.337	5.85735	0.17498	0.00065	0.02534	0.974
158	0.4001	0.35036	-0.0069	0.34346	0.05664	0.99036	0.00914	0.00051	158	-0.4776	-0.23994	0.0153	-0.22464	-0.25296	0.93118	0.05833	0.01049	158	0.7869	0.57608	0.30465	0.88073	-0.09383	0.66071	0.21608	0.12321	158	3.2948	0.02475	3.56466	3.58941	-0.29462	0.14424	0.24899	0.60677	158	6.30754	-3.47979	9.34401	5.86422	0.44332	0.00062	0.02464	0.97473
159	0.433	0.35174	-0.00699	0.34475	0.08825	0.9903	0.00919	0.00051	159	-0.2688	-0.23854	0.01548	-0.22306	-0.04574	0.93076	0.05863	0.01061	159	0.9087	0.58305	0.30772	0.89077	0.01792	0.65898	0.21657	0.12445	159	3.5066	0.02499	3.58469	3.60968	-0.10308	0.14248	0.24734	0.61018	159	6.19609	-3.47992	9.35082	5.8709	0.32518	0.0006	0.02396	0.97544
160	0.4148	0.35312	-0.00708	0.34604	0.06876	0.99024	0.00924	0.00052	160	-0.36	-0.23715	0.01566	-0.22149	-0.13852	0.93034	0.05892	0.01073	160	0.8293	0.59001	0.31081	0.90082	-0.07152	0.65725	0.21705	0.1257	160	3.5886	0.02522	3.60459	3.62981	-0.04121	0.14074	0.24568	0.61357	160	6.19524	-3.48004	9.35745	5.87741	0.31783	0.00057	0.0233	0.97614
161	0.3785	0.35449	-0.00716	0.34733	0.03117	0.99018	0.0093	0.00053	161	-0.1773	-0.23575	0.01585	-0.2199	0.0426	0.92992	0.05922	0.01086	161	0.8135	0.59695	0.3139	0.91085	-0.09735	0.65553	0.21752	0.12695	161	3.6833	0.02545	3.62435	3.6498	0.0335	0.13903	0.24404	0.61693	161	6.31327	-3.48016	9.36389	5.88373	0.42953	0.00054	0.02265	0.97681
162	0.3321	0.35587	-0.00725	0.34862	-0.01652	0.99011	0.00935	0.00053	162	-0.2057	-0.23435	0.01603	-0.21832	0.01262	0.9295	0.05951	0.01099	162	0.7365	0.60387	0.31699	0.92086	-0.18436	0.65381	0.21799	0.1282	162	3.5662	0.02567	3.64398	3.66965	-0.10345	0.13734	0.24239	0.62028	162	6.2947	-3.48027	9.37016	5.88989	0.40481	0.00052	0.02202	0.97746
163	0.418	0.35724	-0.00734	0.3499	0.0681	0.99005	0.00941	0.00054	163	-0.2371	-0.23295	0.01622	-0.21673	-0.02036	0.92908	0.0598	0.01111	163	0.6877	0.61078	0.32009	0.93087	-0.24317	0.6521	0.21845	0.12945	163	3.7265	0.0259	3.66347	3.68937	0.03713	0.13566	0.24074	0.62359	163	6.23824	-3.48037	9.37625	5.89588	0.34237	0.00049	0.02141	0.9781
164	0.3919	0.35862	-0.00743	0.35119	0.04071	0.98999	0.00946	0.00055	164	-0.1475	-0.23156	0.0164	-0.21516	0.06765	0.92866	0.06009	0.01124	164	0.7479	0.61766	0.3232	0.94086	-0.19296	0.65039	0.2189	0.13071	164	3.6824	0.02612	3.68283	3.70895	-0.02655	0.13401	0.2391	0.62689	164	6.19771	-3.48048	9.38217	5.90169	0.29602	0.00047	0.02081	0.97871
165	0.4264	0.36	-0.00752	0.35248	0.07392	0.98993	0.00952	0.00055	165	-0.1147	-0.23016	0.01659	-0.21357	0.09887	0.92825	0.06039	0.01137	165	0.9796	0.62453	0.32632	0.95085	0.02876	0.64869	0.21934	0.13197	165	3.6764	0.02634	3.70207	3.72841	-0.052	0.13238	0.23746	0.63016	165	6.2036	-3.48057	9.38792	5.90735	0.29625	0.00045	0.02024	0.97931
166	0.4409	0.36137	-0.00761	0.35376	0.08714	0.98987	0.00957	0.00056	166	-0.1632	-0.22877	0.01678	-0.21199	0.04879	0.92783	0.06068	0.0115	166	0.8143	0.63138	0.32944	0.96082	-0.14651	0.64699	0.21978	0.13323	166	3.7301	0.02655	3.72116	3.74771	-0.01762	0.13077	0.23582	0.63341	166	6.20594	-3.48066	9.39352	5.91286	0.29309	0.00043	0.01967	0.9799
167	0.3743	0.36275	-0.0077	0.35505	0.01925	0.98981	0.00962	0.00056	167	-0.1144	-0.22737	0.01697	-0.2104	0.096	0.92741	0.06096	0.01163	167	0.8315	0.63821	0.33257	0.97078	-0.13927	0.64529	0.22021	0.1345	167	3.9974	0.02677	3.74013	3.7669	0.2305	0.12917	0.23418	0.63664	167	6.24963	-3.48075	9.39896	5.91821	0.33142	0.00041	0.01912	0.98047
168	0.5519	0.36412	-0.00779	0.35633	0.19556	0.98975	0.00968	0.00057	168	-0.2107	-0.22598	0.01716	-0.20882	-0.00188	0.92699	0.06125	0.01176	168	0.8058	0.64502	0.3357	0.98072	-0.17492	0.6436	0.22063	0.13576	168	3.9839	0.02698	3.75896	3.78594	0.19796	0.1276	0.23255	0.63985	168	6.00731	-3.48084	9.40425	5.92341	0.0839	0.00039	0.01859	0.98102
169	0.4289	0.3655	-0.00788	0.35762	0.07128	0.98969	0.00973	0.00058	169	-0.4025	-0.22458	0.01735	-0.20723	-0.19526	0.92657	0.06154	0.01189	169	0.8186	0.65182	0.33884	0.99066	-0.17205	0.64192	0.22105	0.13703	169	3.9598	0.02719	3.77766	3.80485	0.15495	0.12605	0.23092	0.64303	169	6.57509	-3.48092	9.40939	5.92847	0.64662	0.00037	0.01807	0.98155
170	0.3858	0.36687	-0.00797	0.3589	0.0269	0.98963	0.00979	0.00058	170	-0.3384	-0.22319	0.01754	-0.20565	-0.13275	0.92615	0.06183	0.01202	170	0.7587	0.65859	0.34198	1.00057	-0.24188	0.64024	0.22146	0.13831	170	3.8297	0.02739	3.79624	3.82363	0.00607	0.12451	0.2293	0.64619	170	6.32777	-3.48099	9.41438	5.93339	0.39438	0.00036	0.01757	0.98207
171	0.2787	0.36825	-0.00806	0.36019	-0.08149	0.98957	0.00984	0.00059	171	-0.244	-0.2218	0.01773	-0.20407	-0.03993	0.92574	0.06211	0.01215	171	0.9039	0.66535	0.34514	1.01049	-0.10659	0.63856	0.22186	0.13958	171	3.6967	0.0276	3.81468	3.84228	-0.14557	0.12299	0.22767	0.64933	171	6.41244	-3.48107	9.41924	5.93817	0.47426	0.00034	0.01708	0.98258
172	0.4122	0.36962	-0.00815	0.36147	0.05073	0.98951	0.00989	0.0006	172	0.021	-0.22041	0.01792	-0.20249	0.22348	0.92532	0.0624	0.01228	172	1.0194	0.6721	0.34829	1.02039	-0.00099	0.63689	0.22226	0.14086	172	3.8519	0.0278	3.83298	3.86078	-0.00888	0.1215	0.22606	0.65245	172	6.30333	-3.48114	9.42397	5.94283	0.3605	0.00032	0.0166	0.98307
173	0.395	0.371	-0.00825	0.36275	0.03225	0.98945	0.00995	0.00061	173	-0.3926	-0.21902	0.01812	-0.2009	-0.1917	0.9249	0.06268	0.01242	173	0.89	0.67882	0.35145	1.03027	-0.14027	0.63522	0.22265	0.14214	173	4.0419	0.02799	3.85116	3.87915	0.16274	0.12002	0.22444	0.65554	173	6.25455	-3.4812	9.42856	5.94736	0.3072	0.00031	0.01614	0.98355
174	0.5022	0.37237	-0.00834	0.36403	0.13817	0.98939	0.01	0.00061	174	-0.0564	-0.21763	0.01831	-0.19932	0.14291	0.92448	0.06297	0.01255	174	0.8002	0.68553	0.35462	1.04015	-0.23995	0.63355	0.22303	0.14342	174	3.8734	0.02819	3.86921	3.8974	-0.024	0.11856	0.22283	0.65861	174	6.25151	-3.48127	9.43302	5.95175	0.29976	0.0003	0.01569	0.98402
175	0.5124	0.37375	-0.00844	0.36531	0.14709	0.98933	0.01006	0.00062	175	-0.0834	-0.21624	0.01851	-0.19773	0.11433	0.92407	0.06325	0.01268	175	0.9819	0.69222	0.3578	1.05002	-0.06811	0.63189	0.22341	0.1447	175	4.0601	0.02838	3.88713	3.91551	0.14459	0.11711	0.22122	0.66166	175	6.19675	-3.48133	9.43735	5.95602	0.24072	0.00028	0.01525	0.98447
176	0.3785	0.37512	-0.00853	0.36659	0.01191	0.98927	0.01011	0.00063	176	-0.1493	-0.21485	0.01871	-0.19614	0.04684	0.92365	0.06353	0.01282	176	1.1183	0.69889	0.36097	1.05986	0.05844	0.63024	0.22378	0.14599	176	4.0473	0.02857	3.90492	3.93349	0.11381	0.11568	0.21962	0.66469	176	6.26771	-3.48139	9.44157	5.96018	0.30753	0.00027	0.01482	0.98491
177	0.2664	0.3765	-0.00862	0.36788	-0.10147	0.9892	0.01016	0.00063	177	-0.2169	-0.21346	0.0189	-0.19456	-0.02234	0.92323	0.06381	0.01295	177	0.9942	0.70554	0.36416	1.0697	-0.0755	0.62859	0.22414	0.14727	177	3.9772	0.02876	3.92258	3.95134	0.02586	0.11428	0.21803	0.6677	177	6.48087	-3.48144	9.44567	5.96423	0.51664	0.00026	0.0144	0.98534
178	0.3931	0.37787	-0.00872	0.36915	0.02395	0.98914	0.01022	0.00064	178	-0.1755	-0.21207	0.0191	-0.19297	0.01747	0.92282	0.06409	0.01309	178	0.9933	0.71218	0.36735	1.07953	-0.08623	0.62694	0.2245	0.14856	178	4.0311	0.02895	3.94011	3.96906	0.06204	0.11288	0.21643	0.67068	178	6.22009	-3.48149	9.44965	5.96816	0.25193	0.00025	0.014	0.98575
179	0.386	0.37925	-0.00882	0.37043	0.01557	0.98908	0.01027	0.00065	179	-0.1635	-0.21069	0.0193	-0.19139	0.02788	0.9224	0.06437	0.01323	179	0.8648	0.7188	0.37054	1.08934	-0.22454	0.6253	0.22485	0.14985	179	4.1548	0.02913	3.95751	3.98664	0.16815	0.11151	0.21485	0.67365	179	6.42522	-3.48154	9.45352	5.97198	0.45324	0.00023	0.01361	0.98616
180	0.5599	0.38062	-0.00891	0.37171	0.18819	0.98902	0.01032	0.00065	180	-0.2079	-0.2093	0.0195	-0.1898	-0.0181	0.92198	0.06465	0.01336	180	0.9339	0.7254	0.37374	1.09914	-0.16524	0.62366	0.22519	0.15115	180	4.115	0.02931	3.97479	4.0041	0.1109	0.11015	0.21326	0.67659	180	6.32674	-3.48159	9.45729	5.9757	0.35105	0.00022	0.01323	0.98655
181	0.5964	0.382	-0.00901	0.37299	0.22341	0.98896	0.01038	0.00066	181	-0.2201	-0.20791	0.0197	-0.18821	-0.03189	0.92157	0.06493	0.0135	181	1.0838	0.73199	0.37694	1.10893	-0.02513	0.62203	0.22553	0.15244	181	4.1495	0.02949	3.99194	4.02143	0.12807	0.10881	0.21169	0.6795	181	6.23152	-3.48164	9.46094	5.9793	0.25222	0.00021	0.01286	0.98693
182	0.5055	0.38337	-0.00911	0.37426	0.13124	0.9889	0.01043	0.00067	182	0.0539	-0.20653	0.0199	-0.18663	0.24052	0.92115	0.06521	0.01364	182	1.1063	0.73855	0.38015	1.1187	-0.0124	0.6204	0.22586	0.15374	182	4.108	0.02967	4.00896	4.03863	0.06937	0.10748	0.21011	0.6824	182	6.37426	-3.48168	9.4645	5.98282	0.39145	0.0002	0.01249	0.9873
183	0.5996	0.38475	-0.00921	0.37554	0.22406	0.98884	0.01048	0.00068	183	-0.3494	-0.20514	0.02011	-0.18503	-0.16436	0.92074	0.06548	0.01378	183	1.1219	0.7451	0.38336	1.12846	-0.00657	0.61877	0.22619	0.15504	183	4.4623	0.02985	4.02585	4.0557	0.4066	0.10617	0.20855	0.68528	183	6.37036	-3.48172	9.46795	5.98623	0.38413	0.00019	0.01214	0.98766
184	0.5413	0.38612	-0.0093	0.37682	0.16448	0.98878	0.01054	0.00068	184	-0.267	-0.20376	0.02031	-0.18345	-0.08355	0.92032	0.06576	0.01392	184	0.8237	0.75164	0.38658	1.13822	-0.31452	0.61715	0.22651	0.15634	184	4.1569	0.03002	4.04262	4.07264	0.08426	0.10488	0.20699	0.68813	184	6.41979	-3.48176	9.47131	5.98955	0.43025	0.00019	0.0118	0.98801
185	0.2961	0.38749	-0.0094	0.37809	-0.08199	0.98872	0.01059	0.00069	185	-0.3304	-0.20238	0.02052	-0.18186	-0.14854	0.91991	0.06604	0.01406	185	1.0866	0.75815	0.3898	1.14795	-0.06136	0.61553	0.22682	0.15765	185	4.3691	0.03019	4.05926	4.08945	0.27965	0.1036	0.20543	0.69096	185	6.34623	-3.4818	9.47457	5.99277	0.35346	0.00018	0.01147	0.98835
186	0.3737	0.38887	-0.0095	0.37937	-0.00567	0.98866	0.01064	0.0007	186	-0.0708	-0.20099	0.02072	-0.18027	0.10947	0.91949	0.06631	0.0142	186	0.9788	0.76465	0.39303	1.15768	-0.17888	0.61392	0.22713	0.15895	186	4.2415	0.03036	4.07578	4.10614	0.13536	0.10234	0.20388	0.69378	186	6.60336	-3.48184	9.47774	5.9959	0.60746	0.00017	0.01115	0.98868
187	0.8025	0.39024	-0.0096	0.38064	0.42186	0.9886	0.0107	0.0007	187	-0.2578	-0.19961	0.02093	-0.17868	-0.07911	0.91908	0.06658	0.01434	187	0.8882	0.77113	0.39626	1.16739	-0.2792	0.61231	0.22743	0.16026	187	4.1147	0.03053	4.09217	4.1227	-0.008	0.1011	0.20234	0.69657	187	6.30969	-3.48187	9.48083	5.99896	0.31074	0.00016	0.01083	0.98901
188	0.514	0.39162	-0.0097	0.38192	0.13209	0.98854	0.01075	0.00071	188	-0.2941	-0.19823	0.02113	-0.1771	-0.117	0.91866	0.06686	0.01448	188	1.1143	0.7776	0.3995	1.1771	-0.0628	0.61071	0.22772	0.16157	188	4.0243	0.03069	4.10844	4.13913	-0.11483	0.09986	0.2008	0.69934	188	6.43096	-3.48191	9.48382	6.00191	0.42905	0.00015	0.01053	0.98932
189	0.2613	0.39299	-0.0098	0.38319	-0.12189	0.98848	0.0108	0.00072	189	-0.1894	-0.19685	0.02134	-0.17551	-0.01389	0.91825	0.06713	0.01463	189	1.2345	0.78405	0.40274	1.18679	0.04772	0.60911	0.22801	0.16288	189	4.2677	0.03085	4.12458	4.15543	0.11226	0.09865	0.19927	0.70208	189	6.43285	-3.48194	9.48673	6.00479	0.42806	0.00015	0.01023	0.98962
190	0.4297	0.39436	-0.00991	0.38445	0.04524	0.98842	0.01086	0.00073	190	-0.2784	-0.19547	0.02155	-0.17392	-0.10448	0.91783	0.0674	0.01477	190	1.0304	0.79048	0.40598	1.19646	-0.16606	0.60751	0.2283	0.16419	190	4.3374	0.03102	4.1406	4.17162	0.16578	0.09745	0.19774	0.70481	190	6.47927	-3.48197	9.48956	6.00759	0.47168	0.00014	0.00994	0.98992
191	0.5352	0.39574	-0.01001	0.38573	0.14947	0.98836	0.01091	0.00073	191	-0.0377	-0.19409	0.02176	-0.17233	0.13463	0.91742	0.06767	0.01491	191	1.2811	0.79689	0.40923	1.20612	0.07498	0.60592	0.22858	0.1655	191	4.3381	0.03117	4.1565	4.18767	0.15043	0.09626	0.19622	0.70752	191	6.34756	-3.482	9.49231	6.01031	0.33725	0.00013	0.00966	0.9902
192	0.557	0.39711	-0.01011	0.387	0.17	0.98829	0.01096	0.00074	192	-0.2338	-0.19271	0.02197	-0.17074	-0.06306	0.917	0.06794	0.01506	192	1.2466	0.80329	0.41248	1.21577	0.03083	0.60434	0.22885	0.16682	192	4.065	0.03133	4.17227	4.2036	-0.13861	0.09509	0.19471	0.7102	192	6.34516	-3.48202	9.49498	6.01296	0.3322	0.00013	0.00939	0.99048
193	0.4705	0.39849	-0.01021	0.38828	0.08223	0.98823	0.01102	0.00075	193	-0.2683	-0.19133	0.02218	-0.16915	-0.09915	0.91659	0.06821	0.0152	193	1.194	0.80967	0.41573	1.2254	-0.0314	0.60275	0.22912	0.16813	193	4.3672	0.03149	4.18793	4.21942	0.14779	0.09393	0.19321	0.71287	193	6.39488	-3.48205	9.49758	6.01553	0.37935	0.00012	0.00913	0.99075
194	0.1409	0.39986	-0.01032	0.38954	-0.24864	0.98817	0.01107	0.00076	194	-0.3322	-0.18996	0.02239	-0.16757	-0.16464	0.91618	0.06848	0.01535	194	1.1971	0.81603	0.41899	1.23502	-0.03793	0.60117	0.22938	0.16945	194	4.3563	0.03164	4.20346	4.2351	0.1212	0.09278	0.19171	0.71551	194	6.29735	-3.48208	9.5001	6.01802	0.27933	0.00012	0.00887	0.99102
195	0.6788	0.40123	-0.01042	0.39081	0.28799	0.98811	0.01112	0.00076	195	-0.2231	-0.18858	0.02261	-0.16597	-0.05713	0.91576	0.06874	0.01549	195	1.3164	0.82238	0.42226	1.24464	0.07176	0.5996	0.22963	0.17077	195	4.4048	0.03179	4.21887	4.25066	0.15414	0.09165	0.19021	0.71813	195	6.41001	-3.4821	9.50255	6.02045	0.38956	0.00011	0.00862	0.99127
196	0.4588	0.40261	-0.01053	0.39208	0.06672	0.98805	0.01117	0.00077	196	-0.3947	-0.1872	0.02282	-0.16438	-0.23032	0.91535	0.06901	0.01564	196	1.1139	0.82871	0.42552	1.25423	-0.14033	0.59803	0.22988	0.17209	196	4.5915	0.03194	4.23416	4.2661	0.3254	0.09054	0.18873	0.72074	196	6.24965	-3.48212	9.50493	6.02281	0.22684	0.00011	0.00837	0.99152
197	0.4049	0.40398	-0.01063	0.39335	0.01155	0.98799	0.01123	0.00078	197	-0.1329	-0.18583	0.02304	-0.16279	0.02989	0.91494	0.06928	0.01579	197	1.115	0.83503	0.42879	1.26382	-0.14882	0.59646	0.23013	0.17341	197	4.3753	0.03209	4.24933	4.28142	0.09388	0.08944	0.18725	0.72332	197	6.22498	-3.48214	9.50725	6.02511	0.19988	0.0001	0.00814	0.99176
198	0.7253	0.40535	-0.01074	0.39461	0.33069	0.98793	0.01128	0.00079	198	-0.163	-0.18445	0.02325	-0.1612	-0.0018	0.91452	0.06954	0.01593	198	1.3044	0.84132	0.43206	1.27338	0.03101	0.5949	0.23036	0.17474	198	4.5715	0.03223	4.26439	4.29662	0.27488	0.08835	0.18577	0.72588	198	6.2986	-3.48216	9.5095	6.02734	0.27127	0.0001	0.00791	0.992
199	0.4736	0.40672	-0.01084	0.39588	0.07772	0.98787	0.01133	0.0008	199	-0.2124	-0.18308	0.02347	-0.15961	-0.05279	0.91411	0.06981	0.01608	199	1.3394	0.84761	0.43534	1.28295	0.05645	0.59334	0.2306	0.17606	199	4.5154	0.03238	4.27932	4.3117	0.2037	0.08727	0.18431	0.72842	199	6.2353	-3.48218	9.51168	6.0295	0.2058	9e-05	0.00768	0.99222
200	0.4496	0.4081	-0.01095	0.39715	0.05245	0.98781	0.01139	0.0008	200	-0.3235	-0.1817	0.02368	-0.15802	-0.16548	0.9137	0.07007	0.01623	200	1.3836	0.85387	0.43862	1.29249	0.09111	0.59179	0.23083	0.17739	200	4.7239	0.03252	4.29414	4.32666	0.39724	0.08621	0.18285	0.73094	200	6.60765	-3.4822	9.51381	6.03161	0.57605	9e-05	0.00747	0.99245
201	0.4425	0.40947	-0.01106	0.39841	0.04409	0.98775	0.01144	0.00081	201	-0.0291	-0.18033	0.0239	-0.15643	0.12733	0.91329	0.07033	0.01638	201	1.1926	0.86012	0.4419	1.30202	-0.10942	0.59024	0.23105	0.17872	201	4.5781	0.03266	4.30883	4.34149	0.23661	0.08516	0.1814	0.73345	201	6.49746	-3.48222	9.51587	6.03365	0.46381	8e-05	0.00725	0.99266
202	0.4172	0.41084	-0.01116	0.39968	0.01752	0.98769	0.01149	0.00082	202	-0.3361	-0.17896	0.02412	-0.15484	-0.18126	0.91288	0.0706	0.01653	202	1.2801	0.86635	0.44519	1.31154	-0.03144	0.58869	0.23127	0.18004	202	4.2936	0.0328	4.32341	4.35621	-0.06261	0.08412	0.17995	0.73593	202	6.2997	-3.48224	9.51788	6.03564	0.26406	8e-05	0.00705	0.99287
203	0.3958	0.41222	-0.01127	0.40095	-0.00514	0.98763	0.01154	0.00083	203	-0.1375	-0.17758	0.02434	-0.15324	0.01574	0.91246	0.07086	0.01668	203	1.3592	0.87257	0.44848	1.32105	0.03816	0.58715	0.23148	0.18138	203	4.4701	0.03294	4.33788	4.37082	0.09928	0.08309	0.17851	0.73839	203	6.41712	-3.48226	9.51983	6.03757	0.37955	8e-05	0.00685	0.99307
204	0.6456	0.41359	-0.01138	0.40221	0.24339	0.98757	0.0116	0.00084	204	-0.1437	-0.17621	0.02456	-0.15165	0.00795	0.91205	0.07112	0.01683	204	1.2641	0.87876	0.45177	1.33053	-0.06644	0.58561	0.23168	0.18271	204	4.4973	0.03307	4.35223	4.3853	0.112	0.08208	0.17708	0.74083	204	6.27653	-3.48227	9.52172	6.03945	0.23708	7e-05	0.00666	0.99327
205	0.4978	0.41496	-0.01149	0.40347	0.09433	0.98751	0.01165	0.00084	205	-0.0172	-0.17484	0.02478	-0.15006	0.13286	0.91164	0.07138	0.01698	205	1.3709	0.88495	0.45507	1.34002	0.03089	0.58408	0.23189	0.18404	205	4.5216	0.03321	4.36646	4.39967	0.12193	0.08108	0.17566	0.74326	205	6.41836	-3.48229	9.52356	6.04127	0.37709	7e-05	0.00647	0.99346
206	0.5358	0.41633	-0.0116	0.40473	0.13107	0.98745	0.0117	0.00085	206	-0.2283	-0.17347	0.025	-0.14847	-0.07983	0.91123	0.07164	0.01713	206	1.4012	0.89111	0.45836	1.34947	0.05172	0.58255	0.23208	0.18537	206	4.511	0.03334	4.38058	4.41392	0.09708	0.0801	0.17425	0.74566	206	6.2933	-3.4823	9.52535	6.04305	0.25025	7e-05	0.00628	0.99365
207	0.7284	0.41771	-0.01171	0.406	0.3224	0.98739	0.01175	0.00086	207	-0.2115	-0.1721	0.02523	-0.14687	-0.06462	0.91082	0.0719	0.01729	207	1.3141	0.89727	0.46167	1.35894	-0.04483	0.58102	0.23227	0.18671	207	4.8828	0.03347	4.39459	4.42806	0.45474	0.07912	0.17284	0.74804	207	6.43142	-3.48231	9.52709	6.04478	0.38665	6e-05	0.00611	0.99383
208	0.4999	0.41908	-0.01182	0.40726	0.09264	0.98733	0.01181	0.00087	208	-0.1138	-0.17073	0.02545	-0.14528	0.03148	0.91041	0.07215	0.01744	208	1.3848	0.9034	0.46497	1.36837	0.01643	0.5795	0.23246	0.18804	208	4.7104	0.0336	4.40848	4.44208	0.26832	0.07816	0.17144	0.75041	208	6.45767	-3.48233	9.52877	6.04644	0.41122	6e-05	0.00593	0.99401
209	0.5465	0.42045	-0.01193	0.40852	0.13798	0.98727	0.01186	0.00088	209	-0.2081	-0.16937	0.02567	-0.1437	-0.06441	0.91	0.07241	0.01759	209	1.2815	0.90952	0.46827	1.37779	-0.09629	0.57798	0.23264	0.18938	209	4.6791	0.03373	4.42226	4.45599	0.22311	0.0772	0.17004	0.75275	209	6.41885	-3.48234	9.53041	6.04807	0.37078	6e-05	0.00576	0.99418
210	0.5572	0.42182	-0.01204	0.40978	0.14742	0.9872	0.01191	0.00088	210	-0.253	-0.168	0.0259	-0.1421	-0.1109	0.90959	0.07267	0.01775	210	1.2002	0.91562	0.47158	1.3872	-0.187	0.57647	0.23282	0.19072	210	4.4501	0.03385	4.43593	4.46978	-0.01968	0.07626	0.16866	0.75508	210	6.1784	-3.48235	9.53201	6.04966	0.12874	6e-05	0.0056	0.99434
211	0.4648	0.42319	-0.01215	0.41104	0.05376	0.98714	0.01196	0.00089	211	-0.085	-0.16663	0.02612	-0.14051	0.05551	0.90918	0.07292	0.0179	211	1.3878	0.92171	0.47489	1.3966	-0.0088	0.57496	0.23299	0.19206	211	4.7062	0.03398	4.44948	4.48346	0.22274	0.07533	0.16728	0.75739	211	6.15341	-3.48236	9.53355	6.05119	0.10222	5e-05	0.00544	0.99451
212	0.6236	0.42457	-0.01227	0.4123	0.2113	0.98708	0.01202	0.0009	212	-0.1898	-0.16526	0.02635	-0.13891	-0.05089	0.90877	0.07318	0.01806	212	1.7115	0.92778	0.47821	1.40599	0.30552	0.57345	0.23315	0.1934	212	4.6391	0.0341	4.46293	4.49703	0.14207	0.07442	0.16591	0.75968	212	6.35198	-3.48237	9.53506	6.05269	0.29929	5e-05	0.00529	0.99466
213	0.4656	0.42594	-0.01238	0.41356	0.05204	0.98702	0.01207	0.00091	213	-0.3389	-0.1639	0.02658	-0.13732	-0.20158	0.90836	0.07343	0.01821	213	1.4211	0.93383	0.48152	1.41535	0.00574	0.57195	0.23331	0.19474	213	4.5191	0.03422	4.47626	4.51048	0.00862	0.07351	0.16454	0.76195	213	6.36727	-3.48238	9.53652	6.05414	0.31313	5e-05	0.00514	0.99482
214	0.5165	0.42731	-0.01249	0.41482	0.10168	0.98696	0.01212	0.00092	214	-0.2986	-0.16253	0.02681	-0.13572	-0.16287	0.90795	0.07368	0.01837	214	1.4629	0.93987	0.48484	1.42471	0.03819	0.57045	0.23347	0.19608	214	4.7013	0.03434	4.48949	4.52383	0.17747	0.07262	0.16319	0.7642	214	6.2447	-3.48239	9.53794	6.05555	0.18915	5e-05	0.00499	0.99496
215	0.5239	0.42868	-0.01261	0.41607	0.10783	0.9869	0.01217	0.00093	215	-0.2997	-0.16117	0.02704	-0.13413	-0.16557	0.90754	0.07394	0.01853	215	1.3592	0.94589	0.48816	1.43405	-0.07485	0.56895	0.23362	0.19742	215	4.7886	0.03446	4.5026	4.53706	0.25154	0.07173	0.16184	0.76643	215	6.46406	-3.4824	9.53932	6.05692	0.40714	4e-05	0.00485	0.99511
216	0.4584	0.43005	-0.01272	0.41733	0.04107	0.98684	0.01222	0.00093	216	-0.0909	-0.1598	0.02727	-0.13253	0.04164	0.90713	0.07419	0.01869	216	1.4991	0.9519	0.49148	1.44338	0.05572	0.56746	0.23377	0.19877	216	4.7386	0.03458	4.51561	4.55019	0.18842	0.07086	0.1605	0.76864	216	6.26745	-3.48241	9.54066	6.05825	0.2092	4e-05	0.00471	0.99525
217	0.5153	0.43142	-0.01284	0.41858	0.09671	0.98678	0.01228	0.00094	217	-0.3867	-0.15844	0.0275	-0.13094	-0.25576	0.90672	0.07444	0.01884	217	1.4158	0.95789	0.49481	1.4527	-0.0369	0.56598	0.23391	0.20011	217	4.4593	0.03469	4.52851	4.5632	-0.1039	0.06999	0.15917	0.77084	217	6.37642	-3.48242	9.54196	6.05954	0.31688	4e-05	0.00458	0.99538
218	0.356	0.4328	-0.01295	0.41985	-0.06384	0.98672	0.01233	0.00095	218	-0.2834	-0.15708	0.02773	-0.12935	-0.15405	0.90631	0.07469	0.019	218	1.5493	0.96387	0.49813	1.462	0.0873	0.56449	0.23405	0.20146	218	4.8257	0.03481	4.5413	4.57611	0.24959	0.06914	0.15784	0.77302	218	6.39215	-3.48243	9.54323	6.0608	0.33135	4e-05	0.00445	0.99552
219	0.4626	0.43417	-0.01307	0.4211	0.0415	0.98666	0.01238	0.00096	219	-0.3562	-0.15572	0.02796	-0.12776	-0.22844	0.9059	0.07494	0.01916	219	1.6619	0.96983	0.50146	1.47129	0.19061	0.56302	0.23418	0.2028	219	4.8691	0.03492	4.55399	4.58891	0.2802	0.0683	0.15652	0.77518	219	6.38324	-3.48244	9.54446	6.06202	0.32122	4e-05	0.00432	0.99564
220	0.2629	0.43554	-0.01318	0.42236	-0.15945	0.9866	0.01243	0.00097	220	-0.064	-0.15435	0.02819	-0.12616	0.06216	0.90549	0.07519	0.01932	220	1.3737	0.97577	0.50479	1.48056	-0.10686	0.56154	0.23431	0.20415	220	4.7032	0.03503	4.56656	4.60159	0.10161	0.06747	0.15522	0.77732	220	6.48219	-3.48244	9.54565	6.06321	0.41898	3e-05	0.0042	0.99577
221	0.4458	0.43691	-0.0133	0.42361	0.02219	0.98654	0.01248	0.00098	221	-0.102	-0.15299	0.02843	-0.12456	0.02257	0.90508	0.07544	0.01948	221	1.4949	0.9817	0.50812	1.48982	0.00507	0.56007	0.23443	0.2055	221	4.9251	0.03514	4.57904	4.61418	0.31092	0.06665	0.15391	0.77944	221	6.44	-3.48245	9.54681	6.06436	0.37564	3e-05	0.00408	0.99589
222	0.5821	0.43828	-0.01342	0.42486	0.15724	0.98648	0.01254	0.00098	222	-0.3033	-0.15163	0.02866	-0.12297	-0.18033	0.90467	0.07569	0.01964	222	1.4928	0.98762	0.51146	1.49908	-0.00627	0.5586	0.23455	0.20684	222	4.8338	0.03525	4.59141	4.62666	0.20714	0.06583	0.15262	0.78155	222	6.41452	-3.48246	9.54794	6.06548	0.34904	3e-05	0.00396	0.99601
223	0.3878	0.43965	-0.01354	0.42611	-0.03831	0.98642	0.01259	0.00099	223	-0.1151	-0.15027	0.0289	-0.12137	0.00628	0.90427	0.07593	0.0198	223	1.535	0.99351	0.51479	1.5083	0.02669	0.55714	0.23467	0.20819	223	5.0678	0.03536	4.60367	4.63903	0.42877	0.06503	0.15133	0.78363	223	6.32574	-3.48246	9.54904	6.06658	0.25917	3e-05	0.00385	0.99612
224	0.2906	0.44102	-0.01366	0.42736	-0.13677	0.98636	0.01264	0.001	224	-0.0941	-0.14891	0.02913	-0.11978	0.02568	0.90386	0.07618	0.01996	224	1.4024	0.9994	0.51813	1.51753	-0.11512	0.55568	0.23478	0.20954	224	4.7577	0.03546	4.61583	4.65129	0.1064	0.06424	0.15006	0.7857	224	6.26807	-3.48247	9.5501	6.06763	0.20044	3e-05	0.00374	0.99623
225	0.7179	0.44239	-0.01377	0.42862	0.28928	0.9863	0.01269	0.00101	225	-0.0829	-0.14756	0.02937	-0.11819	0.03529	0.90345	0.07642	0.02013	225	1.7064	1.00526	0.52147	1.52673	0.17967	0.55422	0.23488	0.21089	225	4.8581	0.03557	4.62789	4.66346	0.19464	0.06346	0.14879	0.78776	225	6.45708	-3.48248	9.55113	6.06865	0.38842	3e-05	0.00363	0.99634
226	0.5734	0.44376	-0.01389	0.42987	0.14353	0.98624	0.01274	0.00102	226	-0.2731	-0.1462	0.02961	-0.11659	-0.15651	0.90304	0.07667	0.02029	226	1.6325	1.01111	0.52481	1.53592	0.09658	0.55277	0.23498	0.21224	226	4.7875	0.03567	4.63985	4.67552	0.11198	0.06268	0.14752	0.78979	226	6.24787	-3.48248	9.55214	6.06966	0.17821	3e-05	0.00353	0.99644
227	0.4818	0.44513	-0.01401	0.43112	0.05068	0.98618	0.0128	0.00103	227	-0.2829	-0.14484	0.02985	-0.11499	-0.16791	0.90263	0.07691	0.02045	227	1.4159	1.01695	0.52815	1.5451	-0.1292	0.55132	0.23508	0.21359	227	4.9937	0.03577	4.65171	4.68748	0.30622	0.06192	0.14627	0.79181	227	6.25406	-3.48249	9.55311	6.07062	0.18343	2e-05	0.00343	0.99655
228	0.7819	0.4465	-0.01413	0.43237	0.34953	0.98612	0.01285	0.00104	228	-0.0571	-0.14348	0.03008	-0.1134	0.0563	0.90223	0.07716	0.02062	228	1.8907	1.02277	0.53149	1.55426	0.33644	0.54988	0.23517	0.21495	228	5.0228	0.03587	4.66346	4.69933	0.32347	0.06117	0.14502	0.79381	228	6.28756	-3.48249	9.55406	6.07157	0.21599	2e-05	0.00333	0.99665
229	0.4333	0.44787	-0.01425	0.43362	-0.00032	0.98605	0.0129	0.00105	229	-0.06	-0.14213	0.03032	-0.11181	0.0518	0.90182	0.0774	0.02078	229	1.5114	1.02858	0.53483	1.56341	-0.05201	0.54844	0.23526	0.2163	229	4.8086	0.03597	4.67511	4.71108	0.09751	0.06042	0.14378	0.79579	229	6.40023	-3.4825	9.55498	6.07248	0.32775	2e-05	0.00324	0.99674
230	0.3521	0.44925	-0.01438	0.43487	-0.08277	0.98599	0.01295	0.00106	230	-0.0865	-0.14077	0.03057	-0.1102	0.02371	0.90141	0.07764	0.02095	230	1.5783	1.03437	0.53818	1.57255	0.00575	0.547	0.23535	0.21765	230	5.0569	0.03607	4.68667	4.72274	0.33416	0.05969	0.14255	0.79776	230	6.29236	-3.4825	9.55588	6.07338	0.21899	2e-05	0.00314	0.99683
231	0.3775	0.45062	-0.0145	0.43612	-0.05862	0.98593	0.013	0.00106	231	-0.4082	-0.13942	0.03081	-0.10861	-0.29959	0.90101	0.07788	0.02111	231	1.707	1.04014	0.54153	1.58167	0.12533	0.54557	0.23542	0.21901	231	5.1238	0.03617	4.69812	4.73429	0.38951	0.05896	0.14133	0.79971	231	6.39699	-3.48251	9.55674	6.07423	0.32275	2e-05	0.00305	0.99693
232	0.5389	0.45199	-0.01462	0.43737	0.10153	0.98587	0.01305	0.00107	232	-0.0251	-0.13806	0.03105	-0.10701	0.08191	0.9006	0.07812	0.02128	232	1.6026	1.0459	0.54487	1.59077	0.01182	0.54414	0.2355	0.22036	232	4.9844	0.03627	4.70948	4.74575	0.23865	0.05824	0.14011	0.80164	232	6.31608	-3.48251	9.55759	6.07508	0.241	2e-05	0.00297	0.99701
233	0.521	0.45336	-0.01474	0.43862	0.08239	0.98581	0.0131	0.00108	233	-0.2415	-0.13671	0.03129	-0.10542	-0.13608	0.90019	0.07836	0.02144	233	1.6336	1.05165	0.54822	1.59987	0.03373	0.54272	0.23557	0.22171	233	4.8428	0.03636	4.72074	4.7571	0.0857	0.05753	0.13891	0.80356	233	6.32233	-3.48251	9.55841	6.0759	0.24643	2e-05	0.00288	0.9971
234	0.4802	0.45473	-0.01487	0.43986	0.04034	0.98575	0.01316	0.00109	234	-0.0996	-0.13536	0.03153	-0.10383	0.00422	0.89979	0.0786	0.02161	234	1.5803	1.05738	0.55157	1.60895	-0.02865	0.54129	0.23564	0.22307	234	5.0314	0.03645	4.7319	4.76835	0.26304	0.05683	0.13771	0.80546	234	6.30621	-3.48252	9.55921	6.07669	0.22952	2e-05	0.0028	0.99718
235	0.5412	0.4561	-0.01499	0.44111	0.10009	0.98569	0.01321	0.0011	235	-0.1225	-0.134	0.03178	-0.10222	-0.02027	0.89938	0.07884	0.02178	235	1.477	1.06309	0.55492	1.61801	-0.14102	0.53988	0.2357	0.22442	235	4.9002	0.03655	4.74297	4.77952	0.12069	0.05614	0.13652	0.80734	235	6.11648	-3.48252	9.55998	6.07746	0.03902	2e-05	0.00272	0.99726
236	0.5257	0.45747	-0.01511	0.44236	0.08335	0.98563	0.01326	0.00111	236	-0.0211	-0.13265	0.03202	-0.10063	0.07953	0.89898	0.07908	0.02195	236	1.5901	1.06879	0.55827	1.62706	-0.03697	0.53846	0.23576	0.22578	236	4.7774	0.03664	4.75394	4.79058	-0.01318	0.05545	0.13533	0.80921	236	6.21242	-3.48253	9.56073	6.0782	0.13421	2e-05	0.00264	0.99734
237	0.4935	0.45884	-0.01524	0.4436	0.0499	0.98557	0.01331	0.00112	237	-0.0805	-0.1313	0.03227	-0.09903	0.01853	0.89857	0.07932	0.02211	237	1.6121	1.07448	0.56162	1.6361	-0.024	0.53705	0.23582	0.22713	237	5.1389	0.03673	4.76481	4.80154	0.33736	0.05478	0.13416	0.81106	237	6.36509	-3.48253	9.56146	6.07893	0.28616	2e-05	0.00257	0.99742
238	0.5673	0.46021	-0.01536	0.44485	0.12246	0.98551	0.01336	0.00113	238	-0.1213	-0.12995	0.03252	-0.09743	-0.02387	0.89817	0.07955	0.02228	238	1.7372	1.08015	0.56498	1.64513	0.09207	0.53564	0.23587	0.22849	238	4.9569	0.03682	4.77559	4.81241	0.14449	0.05411	0.13299	0.8129	238	6.16807	-3.48253	9.56217	6.07964	0.08843	1e-05	0.00249	0.99749
239	0.4462	0.46157	-0.01549	0.44608	0.00011	0.98545	0.01341	0.00114	239	-0.0653	-0.1286	0.03276	-0.09584	0.03054	0.89776	0.07979	0.02245	239	1.7093	1.08581	0.56833	1.65414	0.05516	0.53424	0.23591	0.22985	239	5.1345	0.03691	4.78628	4.82319	0.31132	0.05345	0.13183	0.81472	239	6.43608	-3.48253	9.56286	6.08033	0.35575	1e-05	0.00242	0.99756
240	0.4746	0.46294	-0.01561	0.44733	0.02727	0.98539	0.01346	0.00115	240	-0.0204	-0.12725	0.03301	-0.09424	0.07384	0.89735	0.08002	0.02262	240	1.7966	1.09145	0.57168	1.66313	0.13347	0.53284	0.23596	0.2312	240	5.1696	0.03699	4.79687	4.83386	0.33574	0.0528	0.13068	0.81652	240	6.16335	-3.48254	9.56353	6.08099	0.08236	1e-05	0.00235	0.99763
241	0.3917	0.46431	-0.01574	0.44857	-0.05687	0.98533	0.01352	0.00116	241	-0.1539	-0.1259	0.03326	-0.09264	-0.06126	0.89695	0.08026	0.02279	241	1.5841	1.09707	0.57504	1.67211	-0.08801	0.53145	0.236	0.23256	241	5.1161	0.03708	4.80737	4.84445	0.27165	0.05216	0.12953	0.81831	241	6.20925	-3.48254	9.56418	6.08164	0.12761	1e-05	0.00229	0.9977
242	0.5279	0.46568	-0.01587	0.44981	0.07808	0.98527	0.01357	0.00116	242	-0.5503	-0.12455	0.03351	-0.09104	-0.45926	0.89655	0.08049	0.02296	242	1.8912	1.10268	0.57839	1.68107	0.21012	0.53005	0.23603	0.23392	242	5.1374	0.03716	4.81778	4.85494	0.28246	0.05152	0.1284	0.82008	242	6.36285	-3.48254	9.56481	6.08227	0.28058	1e-05	0.00222	0.99777
243	0.4408	0.46705	-0.016	0.45105	-0.01026	0.98521	0.01362	0.00117	243	0.007	-0.12321	0.03376	-0.08945	0.09645	0.89614	0.08072	0.02314	243	1.7809	1.10828	0.58175	1.69003	0.09087	0.52866	0.23606	0.23527	243	5.3518	0.03725	4.8281	4.86535	0.48646	0.0509	0.12727	0.82183	243	6.53315	-3.48255	9.56543	6.08288	0.45027	1e-05	0.00216	0.99783
244	0.4409	0.46842	-0.01612	0.4523	-0.0114	0.98515	0.01367	0.00118	244	-0.4197	-0.12186	0.03401	-0.08785	-0.33185	0.89574	0.08096	0.02331	244	1.4712	1.11386	0.58511	1.69897	-0.22777	0.52728	0.23609	0.23663	244	4.9538	0.03733	4.83832	4.87565	0.07815	0.05028	0.12615	0.82358	244	6.33721	-3.48255	9.56602	6.08347	0.25373	1e-05	0.0021	0.99789
245	0.4896	0.46979	-0.01625	0.45354	0.03606	0.98509	0.01372	0.00119	245	-0.3025	-0.12051	0.03426	-0.08625	-0.21625	0.89533	0.08119	0.02348	245	1.8808	1.11943	0.58846	1.70789	0.17291	0.5259	0.23611	0.23799	245	5.1592	0.03741	4.84846	4.88587	0.27333	0.04966	0.12504	0.8253	245	6.27915	-3.48255	9.5666	6.08405	0.1951	1e-05	0.00204	0.99795
246	0.6418	0.47116	-0.01638	0.45478	0.18702	0.98503	0.01377	0.0012	246	-0.3132	-0.11917	0.03451	-0.08466	-0.22855	0.89493	0.08142	0.02365	246	1.6451	1.12498	0.59182	1.7168	-0.0717	0.52452	0.23613	0.23934	246	5.242	0.03749	4.8585	4.89599	0.346	0.04906	0.12393	0.82701	246	6.33444	-3.48255	9.56717	6.08462	0.24983	1e-05	0.00198	0.99801
247	0.4881	0.47253	-0.01651	0.45602	0.03208	0.98497	0.01382	0.00121	247	-0.0858	-0.11782	0.03477	-0.08305	-0.00274	0.89452	0.08165	0.02383	247	1.7424	1.13052	0.59518	1.7257	0.0167	0.52315	0.23615	0.2407	247	5.3175	0.03757	4.86846	4.90603	0.41146	0.04846	0.12283	0.82871	247	6.41955	-3.48255	9.56771	6.08516	0.33439	1e-05	0.00192	0.99807
248	0.5526	0.4739	-0.01664	0.45726	0.09534	0.98491	0.01387	0.00122	248	-0.2433	-0.11648	0.03502	-0.08146	-0.16184	0.89412	0.08188	0.024	248	1.5571	1.13604	0.59853	1.73457	-0.17748	0.52178	0.23616	0.24206	248	5.4056	0.03765	4.87833	4.91598	0.48962	0.04787	0.12174	0.83039	248	6.23999	-3.48256	9.56824	6.08568	0.1543	1e-05	0.00187	0.99812
249	0.5001	0.47527	-0.01677	0.4585	0.0416	0.98485	0.01392	0.00123	249	-0.008	-0.11513	0.03528	-0.07985	0.07186	0.89372	0.08211	0.02417	249	1.5686	1.14155	0.60189	1.74344	-0.17484	0.52041	0.23617	0.24342	249	5.1663	0.03773	4.88811	4.92584	0.24046	0.04729	0.12066	0.83205	249	6.38397	-3.48256	9.56876	6.0862	0.29777	1e-05	0.00181	0.99818
250	0.652	0.47664	-0.0169	0.45974	0.19227	0.98479	0.01397	0.00124	250	-0.19	-0.11379	0.03553	-0.07826	-0.11174	0.89331	0.08234	0.02435	250	1.8806	1.14705	0.60525	1.7523	0.12831	0.51905	0.23618	0.24478	250	5.1693	0.03781	4.89781	4.93562	0.23368	0.04671	0.11959	0.8337	250	6.29899	-3.48256	9.56926	6.0867	0.21229	1e-05	0.00176	0.99823
251	0.6954	0.478	-0.01703	0.46097	0.23443	0.98473	0.01402	0.00125	251	-0.0354	-0.11245	0.03579	-0.07666	0.04126	0.89291	0.08256	0.02452	251	1.7029	1.15253	0.60861	1.76114	-0.05823	0.51769	0.23618	0.24613	251	5.0181	0.03788	4.90741	4.94529	0.0728	0.04614	0.11852	0.83534	251	6.3907	-3.48256	9.56975	6.08719	0.30352	1e-05	0.00171	0.99828
252	0.3571	0.47937	-0.01716	0.46221	-0.10511	0.98467	0.01407	0.00126	252	-0.086	-0.11111	0.03604	-0.07507	-0.01094	0.89251	0.08279	0.0247	252	1.5979	1.15799	0.61196	1.76995	-0.17206	0.51633	0.23618	0.24749	252	5.1654	0.03796	4.91694	4.9549	0.2105	0.04558	0.11746	0.83696	252	6.13813	-3.48256	9.57022	6.08766	0.05047	1e-05	0.00166	0.99833
253	0.4936	0.48074	-0.0173	0.46344	0.03016	0.9846	0.01413	0.00127	253	-0.2328	-0.10977	0.0363	-0.07347	-0.15934	0.89211	0.08302	0.02488	253	1.5413	1.16344	0.61532	1.77876	-0.23747	0.51498	0.23617	0.24885	253	5.1714	0.03803	4.92637	4.9644	0.20699	0.04503	0.11641	0.83856	253	6.22601	-3.48257	9.57068	6.08811	0.1379	1e-05	0.00161	0.99838
254	0.5077	0.48211	-0.01743	0.46468	0.04302	0.98454	0.01418	0.00128	254	-0.1124	-0.10842	0.03656	-0.07186	-0.04053	0.8917	0.08324	0.02505	254	2.06	1.16888	0.61868	1.78756	0.27244	0.51363	0.23616	0.25021	254	5.2499	0.03811	4.93573	4.97384	0.27606	0.04448	0.11537	0.84016	254	6.34415	-3.48257	9.57113	6.08856	0.25559	1e-05	0.00157	0.99843
255	0.6915	0.48348	-0.01756	0.46592	0.22559	0.98448	0.01423	0.00129	255	0.0211	-0.10708	0.03682	-0.07026	0.09137	0.8913	0.08347	0.02523	255	1.7688	1.1743	0.62204	1.79634	-0.02754	0.51228	0.23615	0.25156	255	5.194	0.03818	4.945	4.98318	0.21082	0.04394	0.11433	0.84173	255	6.39367	-3.48257	9.57156	6.08899	0.30468	1e-05	0.00152	0.99847
256	0.5063	0.48485	-0.0177	0.46715	0.03915	0.98442	0.01428	0.0013	256	0.0046	-0.10574	0.03708	-0.06866	0.07327	0.8909	0.08369	0.02541	256	1.7307	1.17971	0.62539	1.8051	-0.07441	0.51094	0.23614	0.25292	256	5.2651	0.03825	4.95418	4.99243	0.27267	0.0434	0.1133	0.8433	256	6.12646	-3.48257	9.57198	6.08941	0.03705	1e-05	0.00148	0.99851
257	0.5291	0.48621	-0.01783	0.46838	0.06072	0.98436	0.01433	0.00131	257	-0.1617	-0.10441	0.03734	-0.06707	-0.09463	0.8905	0.08392	0.02559	257	1.8869	1.18511	0.62875	1.81386	0.07304	0.5096	0.23612	0.25428	257	5.3626	0.03832	4.96328	5.0016	0.36099	0.04287	0.11228	0.84485	257	6.33406	-3.48257	9.57239	6.08982	0.24424	1e-05	0.00144	0.99856
258	0.5686	0.48758	-0.01797	0.46961	0.09898	0.9843	0.01438	0.00132	258	-0.092	-0.10307	0.0376	-0.06547	-0.02653	0.8901	0.08414	0.02577	258	1.8374	1.19049	0.63211	1.8226	0.01481	0.50827	0.23609	0.25564	258	5.25	0.03839	4.9723	5.01069	0.2393	0.04235	0.11127	0.84638	258	6.12069	-3.48257	9.57279	6.09022	0.03048	1e-05	0.0014	0.9986
259	0.5202	0.48895	-0.0181	0.47085	0.04935	0.98424	0.01443	0.00133	259	-0.1271	-0.10173	0.03786	-0.06387	-0.06323	0.88969	0.08436	0.02594	259	1.7978	1.19586	0.63546	1.83132	-0.03352	0.50694	0.23607	0.25699	259	5.154	0.03846	4.98124	5.0197	0.13429	0.04183	0.11026	0.8479	259	6.40127	-3.48257	9.57317	6.0906	0.31067	1e-05	0.00136	0.99864
260	0.4613	0.49032	-0.01824	0.47208	-0.01078	0.98418	0.01448	0.00134	260	-0.1305	-0.10039	0.03812	-0.06227	-0.06823	0.88929	0.08458	0.02612	260	1.7521	1.20121	0.63882	1.84003	-0.08792	0.50561	0.23604	0.25835	260	5.443	0.03853	4.9901	5.02863	0.41437	0.04132	0.10926	0.84941	260	6.40366	-3.48257	9.57355	6.09098	0.31269	1e-05	0.00132	0.99868
261	0.5165	0.49169	-0.01837	0.47332	0.04319	0.98412	0.01453	0.00135	261	-0.0095	-0.09906	0.03838	-0.06068	0.05117	0.88889	0.0848	0.0263	261	1.8084	1.20655	0.64217	1.84872	-0.04032	0.50428	0.23601	0.25971	261	5.329	0.0386	4.99888	5.03748	0.29152	0.04082	0.10827	0.85091	261	6.34345	-3.48258	9.57391	6.09133	0.25212	1e-05	0.00128	0.99872
262	0.5871	0.49305	-0.01851	0.47454	0.11256	0.98406	0.01458	0.00136	262	-0.2493	-0.09772	0.03865	-0.05907	-0.19023	0.88849	0.08503	0.02648	262	1.9064	1.21187	0.64553	1.8574	0.049	0.50296	0.23597	0.26107	262	5.4044	0.03866	5.00758	5.04624	0.35816	0.04032	0.10729	0.85239	262	6.29908	-3.48258	9.57426	6.09168	0.20739	0	0.00124	0.99875
263	0.8288	0.49442	-0.01865	0.47577	0.35302	0.984	0.01463	0.00137	263	-0.1335	-0.09638	0.03891	-0.05747	-0.07603	0.88809	0.08524	0.02667	263	1.6065	1.21718	0.64888	1.86606	-0.25956	0.50165	0.23593	0.26242	263	5.4414	0.03873	5.0162	5.05493	0.38647	0.03983	0.10631	0.85385	263	6.10851	-3.48258	9.57461	6.09203	0.01648	0	0.00121	0.99879
264	0.5643	0.49579	-0.01878	0.47701	0.08729	0.98394	0.01468	0.00138	264	-0.147	-0.09505	0.03918	-0.05587	-0.09113	0.88769	0.08546	0.02685	264	1.8327	1.22248	0.65224	1.87472	-0.04201	0.50033	0.23589	0.26378	264	5.3729	0.03879	5.02474	5.06353	0.30937	0.03935	0.10535	0.85531	264	6.14482	-3.48258	9.57494	6.09236	0.05246	0	0.00117	0.99882
265	0.5392	0.49716	-0.01892	0.47824	0.06097	0.98388	0.01473	0.00139	265	0.0179	-0.09372	0.03944	-0.05428	0.07217	0.88729	0.08568	0.02703	265	1.825	1.22776	0.65559	1.88335	-0.05835	0.49902	0.23584	0.26513	265	5.4218	0.03886	5.0332	5.07206	0.34974	0.03887	0.10438	0.85675	265	6.26963	-3.48258	9.57526	6.09268	0.17695	0	0.00114	0.99886
266	0.353	0.49852	-0.01906	0.47946	-0.12646	0.98382	0.01478	0.0014	266	-0.1134	-0.09238	0.03971	-0.05267	-0.06073	0.88689	0.0859	0.02721	266	1.9448	1.23303	0.65894	1.89197	0.05283	0.49771	0.2358	0.26649	266	5.4587	0.03892	5.04159	5.08051	0.37819	0.03839	0.10343	0.85818	266	6.36494	-3.48258	9.57558	6.093	0.27194	0	0.00111	0.99889
267	0.3747	0.49989	-0.0192	0.48069	-0.10599	0.98376	0.01483	0.00141	267	0.1458	-0.09105	0.03998	-0.05107	0.19687	0.88649	0.08612	0.02739	267	1.9251	1.23828	0.66229	1.90057	0.02452	0.49641	0.23574	0.26785	267	5.5734	0.03899	5.0499	5.08889	0.48452	0.03793	0.10248	0.85959	267	6.21937	-3.48258	9.57589	6.09331	0.12607	0	0.00107	0.99892
268	0.7524	0.50126	-0.01934	0.48192	0.27048	0.9837	0.01488	0.00142	268	0.0304	-0.08972	0.04024	-0.04948	0.07987	0.88609	0.08633	0.02758	268	1.9951	1.24353	0.66564	1.90917	0.08593	0.49511	0.23569	0.2692	268	5.2029	0.03905	5.05813	5.09718	0.10572	0.03746	0.10154	0.86099	268	6.11896	-3.48258	9.57618	6.0936	0.02536	0	0.00104	0.99895
269	0.4262	0.50262	-0.01948	0.48314	-0.05695	0.98364	0.01493	0.00143	269	-0.3698	-0.08838	0.04051	-0.04787	-0.32193	0.88569	0.08655	0.02776	269	1.8956	1.24875	0.66899	1.91774	-0.02215	0.49381	0.23563	0.27056	269	5.2052	0.03911	5.06629	5.1054	0.0998	0.03701	0.10061	0.86238	269	6.20422	-3.48258	9.57647	6.09389	0.11033	0	0.00101	0.99898
270	0.571	0.50399	-0.01962	0.48437	0.08663	0.98358	0.01498	0.00144	270	-0.1401	-0.08705	0.04078	-0.04627	-0.09383	0.88529	0.08677	0.02795	270	1.8454	1.25397	0.67234	1.92631	-0.08091	0.49252	0.23557	0.27191	270	5.6276	0.03917	5.07437	5.11354	0.51406	0.03656	0.09969	0.86376	270	6.36849	-3.48258	9.57675	6.09417	0.27432	0	0.00098	0.99901
271	0.5683	0.50536	-0.01976	0.4856	0.0827	0.98352	0.01503	0.00145	271	-0.0675	-0.08572	0.04105	-0.04467	-0.02283	0.88489	0.08698	0.02813	271	2.1342	1.25917	0.67569	1.93486	0.19934	0.49123	0.23551	0.27326	271	5.4303	0.03923	5.08238	5.12161	0.30869	0.03611	0.09877	0.86512	271	6.0877	-3.48258	9.57702	6.09444	-0.00674	0	0.00096	0.99904
272	0.5443	0.50673	-0.0199	0.48683	0.05747	0.98346	0.01508	0.00146	272	-0.002	-0.08439	0.04132	-0.04307	0.04107	0.88449	0.08719	0.02832	272	2.0896	1.26435	0.67904	1.94339	0.14621	0.48994	0.23544	0.27462	272	5.2668	0.03929	5.09031	5.1296	0.1372	0.03567	0.09786	0.86647	272	6.18273	-3.48259	9.57729	6.0947	0.08803	0	0.00093	0.99907
273	0.5461	0.50809	-0.02004	0.48805	0.05805	0.9834	0.01513	0.00147	273	-0.3304	-0.08306	0.04159	-0.04147	-0.28893	0.88409	0.08741	0.0285	273	1.9558	1.26953	0.68239	1.95192	0.00389	0.48866	0.23537	0.27597	273	5.4399	0.03935	5.09817	5.13752	0.30238	0.03524	0.09695	0.86781	273	6.11796	-3.48259	9.57754	6.09495	0.023	0	0.0009	0.99909
274	0.4664	0.50946	-0.02018	0.48928	-0.02288	0.98334	0.01518	0.00148	274	-0.1409	-0.08173	0.04186	-0.03987	-0.10103	0.88369	0.08762	0.02869	274	2.0903	1.27469	0.68573	1.96042	0.12988	0.48738	0.2353	0.27732	274	5.73688	0.0394	5.10596	5.14536	0.59152	0.03481	0.09606	0.86913	274	6.30122	-3.48259	9.57779	6.0952	0.20601	0	0.00088	0.99912
275	0.5688	0.51083	-0.02033	0.4905	0.0783	0.98328	0.01523	0.00149	275	-0.1968	-0.08041	0.04214	-0.03827	-0.15853	0.88329	0.08783	0.02887	275	2.1106	1.27983	0.68908	1.96891	0.14169	0.4861	0.23522	0.27868	275	5.3693	0.03946	5.11368	5.15314	0.21616	0.03438	0.09517	0.87045	275	6.37818	-3.48259	9.57804	6.09545	0.28273	0	0.00085	0.99915
276	0.444	0.51219	-0.02047	0.49172	-0.04772	0.98322	0.01528	0.0015	276	-0.2624	-0.07908	0.04241	-0.03667	-0.22573	0.88289	0.08804	0.02906	276	2.1435	1.28496	0.69242	1.97738	0.16612	0.48483	0.23514	0.28003	276	5.464	0.03952	5.12132	5.16084	0.30316	0.03397	0.09429	0.87175	276	6.30779	-3.48259	9.57827	6.09568	0.21211	0	0.00083	0.99917
277	0.6584	0.51356	-0.02061	0.49295	0.16545	0.98316	0.01533	0.00151	277	-0.1561	-0.07775	0.04268	-0.03507	-0.12103	0.8825	0.08825	0.02925	277	1.989	1.29008	0.69576	1.98584	0.00316	0.48356	0.23506	0.28138	277	5.5707	0.03957	5.1289	5.16847	0.40223	0.03355	0.09341	0.87304	277	6.43538	-3.48259	9.5785	6.09591	0.33947	0	0.0008	0.99919
278	0.7155	0.51492	-0.02076	0.49416	0.22133	0.9831	0.01538	0.00152	278	0.1196	-0.07643	0.04296	-0.03347	0.15307	0.8821	0.08847	0.02944	278	1.96	1.29519	0.6991	1.99429	-0.03429	0.48229	0.23498	0.28273	278	5.4421	0.03963	5.1364	5.17603	0.26607	0.03314	0.09254	0.87431	278	6.2433	-3.48259	9.57872	6.09613	0.14717	0	0.00078	0.99922
279	0.7962	0.51629	-0.0209	0.49539	0.30081	0.98304	0.01543	0.00153	279	-0.0602	-0.0751	0.04323	-0.03187	-0.02833	0.8817	0.08867	0.02963	279	2.0114	1.30028	0.70244	2.00272	0.00868	0.48103	0.23489	0.28408	279	5.2151	0.03968	5.14383	5.18351	0.03159	0.03274	0.09168	0.87558	279	6.3937	-3.48259	9.57894	6.09635	0.29735	0	0.00076	0.99924
280	0.6036	0.51766	-0.02105	0.49661	0.10699	0.98298	0.01548	0.00154	280	0.0996	-0.07377	0.04351	-0.03026	0.12987	0.8813	0.08888	0.02981	280	2.211	1.30536	0.70578	2.01114	0.19986	0.47977	0.2348	0.28543	280	5.4666	0.03973	5.1512	5.19093	0.27567	0.03234	0.09083	0.87683	280	6.39879	-3.48259	9.57915	6.09656	0.30223	0	0.00074	0.99926
281	0.5809	0.51902	-0.02119	0.49783	0.08307	0.98292	0.01553	0.00156	281	-0.0237	-0.07245	0.04378	-0.02867	0.00497	0.8809	0.08909	0.03	281	1.7431	1.31042	0.70912	2.01954	-0.27644	0.47851	0.23471	0.28678	281	5.68528	0.03979	5.15849	5.19828	0.487	0.03195	0.08998	0.87808	281	6.26131	-3.48259	9.57935	6.09676	0.16455	0	0.00071	0.99928
282	0.5276	0.52039	-0.02134	0.49905	0.02855	0.98286	0.01558	0.00157	282	0.0244	-0.07113	0.04406	-0.02707	0.05147	0.88051	0.0893	0.03019	282	1.8133	1.31548	0.71245	2.02793	-0.21463	0.47726	0.23461	0.28813	282	5.392	0.03984	5.16572	5.20556	0.18644	0.03156	0.08914	0.87931	282	6.25681	-3.48259	9.57955	6.09696	0.15985	0	0.00069	0.9993
283	0.5867	0.52176	-0.02148	0.50028	0.08643	0.9828	0.01563	0.00158	283	-0.1013	-0.0698	0.04434	-0.02546	-0.07583	0.88011	0.08951	0.03038	283	1.8891	1.32052	0.71579	2.03631	-0.1472	0.47601	0.23451	0.28948	283	5.4884	0.03989	5.17288	5.21277	0.27563	0.03117	0.0883	0.88052	283	6.11191	-3.48259	9.57974	6.09715	0.01476	0	0.00067	0.99932
284	0.4726	0.52312	-0.02163	0.50149	-0.02889	0.98273	0.01568	0.00159	284	-0.0331	-0.06848	0.04461	-0.02387	-0.00924	0.87971	0.08971	0.03057	284	2.2184	1.32554	0.71912	2.04466	0.17374	0.47476	0.23441	0.29083	284	5.3873	0.03994	5.17998	5.21992	0.16738	0.03079	0.08747	0.88173	284	6.27699	-3.48259	9.57993	6.09734	0.17966	0	0.00065	0.99934
285	0.4048	0.52449	-0.02178	0.50271	-0.09791	0.98267	0.01573	0.0016	285	-0.0452	-0.06716	0.04489	-0.02227	-0.02294	0.87932	0.08992	0.03076	285	2.0481	1.33055	0.72245	2.053	-0.00491	0.47352	0.23431	0.29218	285	5.4674	0.03999	5.187	5.22699	0.24041	0.03042	0.08665	0.88293	285	6.25039	-3.48259	9.58011	6.09752	0.15287	0	0.00064	0.99936
286	0.5972	0.52585	-0.02193	0.50392	0.09327	0.98261	0.01578	0.00161	286	-0.1481	-0.06584	0.04517	-0.02067	-0.12744	0.87892	0.09012	0.03096	286	2.2519	1.33555	0.72578	2.06133	0.19056	0.47228	0.2342	0.29352	286	5.326	0.04004	5.19396	5.234	0.092	0.03005	0.08584	0.88411	286	6.17248	-3.48259	9.58028	6.09769	0.07479	0	0.00062	0.99938
287	0.4208	0.52722	-0.02207	0.50515	-0.08434	0.98255	0.01583	0.00162	287	0	-0.06451	0.04545	-0.01906	0.01906	0.87852	0.09033	0.03115	287	2.166	1.34054	0.72911	2.06965	0.09635	0.47104	0.23409	0.29487	287	5.3283	0.04009	5.20086	5.24095	0.08735	0.02968	0.08503	0.88529	287	6.45782	-3.48259	9.58045	6.09786	0.35996	0	0.0006	0.9994
288	0.6264	0.52858	-0.02222	0.50636	0.12004	0.98249	0.01588	0.00163	288	0.057	-0.06319	0.04573	-0.01746	0.07446	0.87813	0.09053	0.03134	288	2.1634	1.34551	0.73244	2.07795	0.08545	0.4698	0.23398	0.29621	288	5.593	0.04014	5.20769	5.24783	0.34518	0.02932	0.08423	0.88645	288	6.30358	-3.48259	9.58062	6.09803	0.20555	0	0.00058	0.99942
289	0.499	0.52995	-0.02237	0.50758	-0.00858	0.98243	0.01592	0.00164	289	0.1525	-0.06187	0.04601	-0.01586	0.16836	0.87773	0.09074	0.03153	289	2.2313	1.35047	0.73576	2.08623	0.14506	0.46857	0.23387	0.29756	289	5.4405	0.04019	5.21445	5.25464	0.18586	0.02896	0.08344	0.8876	289	6.41571	-3.48259	9.58078	6.09819	0.31752	0	0.00057	0.99943
290	0.484	0.53131	-0.02252	0.50879	-0.02479	0.98237	0.01597	0.00165	290	-0.1358	-0.06056	0.0463	-0.01426	-0.12154	0.87733	0.09094	0.03173	290	2.3975	1.35542	0.73909	2.09451	0.30299	0.46735	0.23375	0.2989	290	5.73801	0.04023	5.22115	5.26138	0.47662	0.02861	0.08265	0.88874	290	6.25393	-3.48259	9.58094	6.09835	0.15559	0	0.00055	0.99945
291	0.5059	0.53268	-0.02267	0.51001	-0.00411	0.98231	0.01602	0.00166	291	-0.0558	-0.05924	0.04658	-0.01266	-0.04314	0.87694	0.09114	0.03192	291	1.9806	1.36036	0.74241	2.10277	-0.12217	0.46612	0.23363	0.30025	291	5.445	0.04028	5.22779	5.26807	0.17693	0.02826	0.08187	0.88987	291	6.23122	-3.48259	9.58109	6.0985	0.13272	0	0.00053	0.99946
292	0.5286	0.53404	-0.02282	0.51122	0.01738	0.98225	0.01607	0.00168	292	-0.2317	-0.05792	0.04686	-0.01106	-0.22064	0.87654	0.09134	0.03211	292	2.1726	1.36528	0.74573	2.11101	0.06159	0.4649	0.23351	0.30159	292	5.2264	0.04033	5.23437	5.2747	-0.04829	0.02792	0.08109	0.89099	292	6.21489	-3.48259	9.58124	6.09865	0.11625	0	0.00052	0.99948
293	0.5985	0.53541	-0.02297	0.51244	0.08606	0.98219	0.01612	0.00169	293	-0.072	-0.0566	0.04715	-0.00945	-0.06255	0.87615	0.09154	0.03231	293	1.9812	1.37019	0.74905	2.11924	-0.13803	0.46368	0.23338	0.30293	293	5.6094	0.04037	5.24088	5.28125	0.32815	0.02758	0.08032	0.8921	293	6.39192	-3.48259	9.58138	6.09879	0.29313	0	0.0005	0.99949
294	0.4967	0.53678	-0.02312	0.51366	-0.01695	0.98213	0.01617	0.0017	294	-0.1416	-0.05528	0.04743	-0.00785	-0.13375	0.87575	0.09174	0.0325	294	2.2859	1.37508	0.75237	2.12745	0.15845	0.46247	0.23326	0.30427	294	5.5156	0.04042	5.24733	5.28775	0.22785	0.02724	0.07956	0.8932	294	6.40901	-3.48259	9.58152	6.09893	0.31008	0	0.00049	0.99951
295	0.4022	0.53814	-0.02328	0.51486	-0.11266	0.98207	0.01622	0.00171	295	0.0538	-0.05397	0.04772	-0.00625	0.06005	0.87536	0.09194	0.0327	295	2.1542	1.37996	0.75568	2.13564	0.01855	0.46126	0.23313	0.30561	295	5.4825	0.04046	5.25372	5.29418	0.18832	0.02691	0.0788	0.89429	295	6.2238	-3.48259	9.58165	6.09906	0.12474	0	0.00048	0.99952
296	0.6375	0.5395	-0.02343	0.51607	0.12142	0.98201	0.01627	0.00172	296	-0.1149	-0.05265	0.048	-0.00465	-0.11025	0.87496	0.09214	0.03289	296	2.0895	1.38483	0.75899	2.14382	-0.05433	0.46005	0.233	0.30695	296	5.4862	0.0405	5.26005	5.30055	0.18564	0.02658	0.07805	0.89536	296	6.1346	-3.48259	9.58179	6.0992	0.03541	0	0.00046	0.99954
297	0.5576	0.54087	-0.02358	0.51729	0.04031	0.98195	0.01632	0.00173	297	-0.1113	-0.05134	0.04829	-0.00305	-0.10825	0.87457	0.09234	0.03309	297	2.1423	1.38969	0.76231	2.152	-0.0097	0.45884	0.23286	0.30829	297	5.4877	0.04055	5.26632	5.30687	0.18083	0.02626	0.07731	0.89643	297	6.1919	-3.48259	9.58191	6.09932	0.09258	0	0.00045	0.99955
298	0.8187	0.54223	-0.02374	0.51849	0.3002	0.98189	0.01637	0.00174	298	-0.0887	-0.05002	0.04857	-0.00145	-0.08725	0.87417	0.09254	0.03329	298	2.3125	1.39454	0.76561	2.16015	0.15235	0.45764	0.23273	0.30963	298	5.5178	0.04059	5.27253	5.31312	0.20468	0.02594	0.07657	0.89749	298	6.29372	-3.48259	9.58204	6.09945	0.19428	0	0.00044	0.99956
299	0.4993	0.5436	-0.02389	0.51971	-0.02041	0.98183	0.01642	0.00175	299	-0.0285	-0.04871	0.04886	0.00015	-0.02865	0.87378	0.09274	0.03348	299	1.9926	1.39937	0.76892	2.16829	-0.17569	0.45644	0.23259	0.31097	299	5.6163	0.04063	5.27868	5.31931	0.29698	0.02562	0.07584	0.89853	299	6.10073	-3.48259	9.58216	6.09957	0.00117	0	0.00042	0.99958
300	0.6073	0.54496	-0.02404	0.52092	0.08638	0.98177	0.01646	0.00176	300	0.1944	-0.0474	0.04915	0.00175	0.19265	0.87338	0.09293	0.03368	300	1.9755	1.40419	0.77223	2.17642	-0.20092	0.45525	0.23245	0.31231	300	5.4598	0.04067	5.28477	5.32544	0.13435	0.02531	0.07512	0.89957	300	6.29345	-3.4826	9.58227	6.09967	0.19377	0	0.00041	0.99959
301	0.6669	0.54633	-0.0242	0.52213	0.14477	0.98171	0.01651	0.00178	301	-0.0646	-0.04608	0.04944	0.00336	-0.06796	0.87299	0.09313	0.03388	301	2.2147	1.40899	0.77553	2.18452	0.03017	0.45405	0.2323	0.31364	301	5.5759	0.04072	5.29081	5.33153	0.24438	0.025	0.0744	0.9006	301	6.15861	-3.4826	9.58239	6.09979	0.05882	0	0.0004	0.9996
302	0.5153	0.54769	-0.02435	0.52334	-0.00804	0.98165	0.01656	0.00179	302	0.0399	-0.04477	0.04973	0.00496	0.03494	0.8726	0.09333	0.03408	302	2.1144	1.41379	0.77883	2.19262	-0.07822	0.45287	0.23216	0.31498	302	5.4939	0.04076	5.29678	5.33754	0.15636	0.0247	0.07369	0.90161	302	6.30246	-3.4826	9.5825	6.0999	0.20256	0	0.00039	0.99961
303	0.6951	0.54906	-0.02451	0.52455	0.17055	0.98159	0.01661	0.0018	303	-0.1009	-0.04346	0.05002	0.00656	-0.10746	0.8722	0.09352	0.03428	303	2.1143	1.41857	0.78213	2.2007	-0.0864	0.45168	0.23201	0.31631	303	5.4835	0.0408	5.3027	5.3435	0.14	0.0244	0.07298	0.90262	303	6.24461	-3.4826	9.58261	6.10001	0.1446	0	0.00038	0.99962
304	0.4874	0.55042	-0.02466	0.52576	-0.03836	0.98153	0.01666	0.00181	304	-0.0687	-0.04215	0.05031	0.00816	-0.07686	0.87181	0.09372	0.03448	304	2.505	1.42334	0.78543	2.20877	0.29623	0.4505	0.23186	0.31764	304	5.5193	0.04084	5.30856	5.3494	0.1699	0.0241	0.07228	0.90362	304	6.23788	-3.4826	9.58271	6.10011	0.13777	0	0.00037	0.99963
305	0.3972	0.55178	-0.02482	0.52696	-0.12976	0.98147	0.01671	0.00182	305	-0.1387	-0.04084	0.0506	0.00976	-0.14846	0.87142	0.09391	0.03468	305	2.4349	1.4281	0.78872	2.21682	0.21808	0.44932	0.23171	0.31898	305	5.5963	0.04088	5.31437	5.35525	0.24106	0.02381	0.07159	0.90461	305	6.47569	-3.4826	9.58281	6.10021	0.37548	0	0.00036	0.99964
306	0.3208	0.55315	-0.02498	0.52817	-0.20737	0.98141	0.01676	0.00183	306	-0.1101	-0.03953	0.05089	0.01136	-0.12146	0.87102	0.0941	0.03487	306	2.3022	1.43284	0.79202	2.22486	0.07734	0.44814	0.23155	0.32031	306	5.6298	0.04091	5.32012	5.36103	0.26877	0.02352	0.0709	0.90559	306	6.20502	-3.4826	9.58291	6.10031	0.10471	0	0.00034	0.99965
307	0.4571	0.55451	-0.02514	0.52937	-0.07228	0.98135	0.01681	0.00184	307	0.0717	-0.03822	0.05118	0.01296	0.05874	0.87063	0.0943	0.03508	307	2.1688	1.43757	0.79531	2.23288	-0.06408	0.44696	0.2314	0.32164	307	5.5023	0.04095	5.32581	5.36676	0.13553	0.02323	0.07021	0.90656	307	6.13315	-3.4826	9.583	6.1004	0.03274	0	0.00033	0.99966
308	0.5079	0.55588	-0.02529	0.53059	-0.02268	0.98129	0.01685	0.00186	308	0.1117	-0.03691	0.05148	0.01457	0.09713	0.87024	0.09449	0.03528	308	2.238	1.44229	0.7986	2.24089	-0.00289	0.44579	0.23124	0.32297	308	5.6332	0.04099	5.33145	5.37244	0.26076	0.02295	0.06954	0.90752	308	6.15872	-3.4826	9.5831	6.1005	0.05822	0	0.00033	0.99967
309	0.4435	0.55724	-0.02545	0.53179	-0.08829	0.98123	0.0169	0.00187	309	0.0139	-0.0356	0.05177	0.01617	-0.00227	0.86984	0.09468	0.03548	309	2.2071	1.447	0.80188	2.24888	-0.04178	0.44463	0.23108	0.3243	309	5.6633	0.04103	5.33704	5.37807	0.28524	0.02267	0.06887	0.90847	309	6.39605	-3.4826	9.58319	6.10059	0.29546	0	0.00032	0.99968
310	0.7375	0.5586	-0.02561	0.53299	0.20451	0.98117	0.01695	0.00188	310	0.0802	-0.0343	0.05206	0.01776	0.06243	0.86945	0.09487	0.03568	310	2.3703	1.45169	0.80517	2.25686	0.11344	0.44346	0.23091	0.32563	310	5.69766	0.04107	5.34257	5.38364	0.31403	0.02239	0.0682	0.90941	310	6.15816	-3.4826	9.58327	6.10067	0.05748	0	0.00031	0.99969
311	0.4926	0.55997	-0.02577	0.5342	-0.0416	0.98111	0.017	0.00189	311	0.1112	-0.03299	0.05236	0.01937	0.09183	0.86906	0.09506	0.03588	311	2.301	1.45637	0.80845	2.26482	0.03618	0.4423	0.23075	0.32695	311	5.6626	0.0411	5.34804	5.38914	0.27345	0.02212	0.06754	0.91034	311	6.30088	-3.4826	9.58336	6.10076	0.20012	0	0.0003	0.9997
312	0.6116	0.56133	-0.02593	0.5354	0.0762	0.98105	0.01705	0.0019	312	0.0129	-0.03168	0.05265	0.02097	-0.00807	0.86867	0.09525	0.03608	312	2.3076	1.46104	0.81173	2.27277	0.03483	0.44114	0.23058	0.32828	312	5.68832	0.04114	5.35347	5.39461	0.29371	0.02185	0.06689	0.91126	312	6.15887	-3.4826	9.58344	6.10084	0.05803	0	0.00029	0.99971
313	0.4538	0.56269	-0.02609	0.5366	-0.0828	0.98099	0.0171	0.00191	313	-0.0629	-0.03038	0.05295	0.02257	-0.08547	0.86828	0.09544	0.03629	313	2.4048	1.4657	0.815	2.2807	0.1241	0.43999	0.23041	0.32961	313	5.598	0.04117	5.35884	5.40001	0.19799	0.02158	0.06624	0.91218	313	6.46234	-3.4826	9.58352	6.10092	0.36142	0	0.00028	0.99972
314	0.7241	0.56406	-0.02625	0.53781	0.18629	0.98093	0.01714	0.00193	314	0.0974	-0.02907	0.05325	0.02418	0.07322	0.86788	0.09563	0.03649	314	2.4231	1.47035	0.81828	2.28863	0.13448	0.43883	0.23024	0.33093	314	5.85743	0.04121	5.36416	5.40537	0.45206	0.02132	0.0656	0.91308	314	6.10298	-3.4826	9.5836	6.101	0.00198	0	0.00027	0.99973
315	0.6698	0.56542	-0.02641	0.53901	0.13079	0.98087	0.01719	0.00194	315	-0.1596	-0.02777	0.05354	0.02577	-0.18538	0.86749	0.09582	0.03669	315	2.4083	1.47498	0.82155	2.29653	0.11177	0.43768	0.23006	0.33225	315	5.5897	0.04124	5.36943	5.41067	0.17903	0.02106	0.06496	0.91398	315	6.28647	-3.4826	9.58367	6.10107	0.18539	0	0.00027	0.99973
316	0.3505	0.56678	-0.02657	0.54021	-0.18971	0.98081	0.01724	0.00195	316	-0.0456	-0.02646	0.05384	0.02738	-0.07298	0.8671	0.096	0.0369	316	2.2554	1.4796	0.82482	2.30442	-0.04902	0.43654	0.22989	0.33357	316	5.73339	0.04128	5.37465	5.41593	0.31747	0.0208	0.06433	0.91487	316	6.38727	-3.4826	9.58375	6.10115	0.28612	0	0.00026	0.99974
317	0.5818	0.56815	-0.02674	0.54141	0.04039	0.98075	0.01729	0.00196	317	0.0347	-0.02516	0.05414	0.02898	0.00572	0.86671	0.09619	0.0371	317	2.2001	1.48421	0.82808	2.31229	-0.1122	0.43539	0.22971	0.3349	317	5.7117	0.04131	5.37981	5.42112	0.29058	0.02055	0.0637	0.91575	317	6.23415	-3.4826	9.58382	6.10122	0.13293	0	0.00025	0.99975
318	0.7722	0.56951	-0.0269	0.54261	0.22959	0.98069	0.01734	0.00197	318	-0.096	-0.02386	0.05444	0.03058	-0.12658	0.86632	0.09638	0.03731	318	2.4363	1.48881	0.83135	2.32016	0.11614	0.43425	0.22953	0.33622	318	5.6184	0.04135	5.38493	5.42628	0.19213	0.0203	0.06308	0.91662	318	6.21343	-3.4826	9.58389	6.10129	0.11214	0	0.00024	0.99976
319	0.5473	0.57087	-0.02706	0.54381	0.00349	0.98063	0.01739	0.00199	319	-0.1208	-0.02256	0.05474	0.03218	-0.15298	0.86593	0.09656	0.03751	319	2.4995	1.49339	0.83461	2.328	0.1715	0.43311	0.22935	0.33754	319	5.6807	0.04138	5.38999	5.43137	0.24933	0.02005	0.06247	0.91748	319	6.22414	-3.4826	9.58396	6.10136	0.12278	0	0.00024	0.99976
320	0.4368	0.57224	-0.02722	0.54502	-0.10821	0.98057	0.01743	0.002	320	0.0276	-0.02125	0.05504	0.03379	-0.00618	0.86554	0.09675	0.03772	320	2.4613	1.49797	0.83787	2.33584	0.12546	0.43198	0.22917	0.33885	320	5.4487	0.04141	5.39501	5.43642	0.01228	0.01981	0.06186	0.91833	320	6.03823	-3.4826	9.58402	6.10142	-0.06319	0	0.00023	0.99977
321	0.5698	0.5736	-0.02739	0.54621	0.02359	0.98051	0.01748	0.00201	321	-0.1109	-0.01995	0.05534	0.03539	-0.14629	0.86515	0.09693	0.03792	321	2.4296	1.50253	0.84113	2.34366	0.08595	0.43085	0.22898	0.34017	321	5.7272	0.04144	5.39998	5.44142	0.28578	0.01957	0.06125	0.91918	321	6.18195	-3.4826	9.58408	6.10148	0.08046	0	0.00022	0.99978
322	0.5439	0.57496	-0.02755	0.54741	-0.00351	0.98045	0.01753	0.00202	322	0.0352	-0.01865	0.05564	0.03699	-0.00179	0.86476	0.09712	0.03813	322	2.2869	1.50708	0.84438	2.35146	-0.06456	0.42972	0.22879	0.34149	322	5.6604	0.04148	5.4049	5.44638	0.21403	0.01933	0.06065	0.92002	322	6.15936	-3.4826	9.58415	6.10155	0.05781	0	0.00022	0.99978
323	0.6796	0.57632	-0.02772	0.5486	0.13099	0.98039	0.01758	0.00203	323	0.0445	-0.01735	0.05594	0.03859	0.00591	0.86437	0.0973	0.03834	323	2.3956	1.51161	0.84763	2.35924	0.03636	0.42859	0.2286	0.3428	323	5.5296	0.04151	5.40977	5.45128	0.07832	0.01909	0.06006	0.92085	323	6.16351	-3.4826	9.58421	6.10161	0.0619	0	0.00021	0.99979
324	0.5467	0.57769	-0.02788	0.54981	-0.00311	0.98033	0.01763	0.00205	324	-0.066	-0.01605	0.05624	0.04019	-0.10619	0.86398	0.09748	0.03854	324	2.2778	1.51614	0.85088	2.36702	-0.08922	0.42747	0.22841	0.34411	324	6.02055	0.04154	5.41459	5.45613	0.56442	0.01886	0.05947	0.92167	324	6.19971	-3.4826	9.58426	6.10166	0.09804	0	0.0002	0.9998
325	0.5037	0.57905	-0.02805	0.551	-0.0473	0.98027	0.01767	0.00206	325	-0.056	-0.01476	0.05655	0.04179	-0.09779	0.86359	0.09766	0.03875	325	2.3613	1.52065	0.85413	2.37478	-0.01348	0.42635	0.22822	0.34543	325	5.80148	0.04157	5.41937	5.46094	0.34054	0.01863	0.05889	0.92248	325	6.0051	-3.4826	9.58432	6.10172	-0.09662	0	0.0002	0.9998
326	0.711	0.58041	-0.02821	0.5522	0.1588	0.98021	0.01772	0.00207	326	0.0986	-0.01346	0.05685	0.04339	0.05521	0.8632	0.09785	0.03896	326	2.3946	1.52515	0.85737	2.38252	0.01208	0.42523	0.22803	0.34674	326	5.5273	0.0416	5.4241	5.4657	0.0616	0.0184	0.05831	0.92329	326	6.22818	-3.4826	9.58437	6.10177	0.1264	0	0.00019	0.99981
327	0.4193	0.58177	-0.02838	0.55339	-0.13409	0.98015	0.01777	0.00208	327	0.0522	-0.01216	0.05715	0.04499	0.00721	0.86281	0.09803	0.03917	327	2.4831	1.52964	0.86061	2.39025	0.09285	0.42412	0.22783	0.34805	327	5.70636	0.04163	5.42878	5.47041	0.23595	0.01818	0.05774	0.92408	327	6.21958	-3.4826	9.58443	6.10183	0.11775	0	0.00019	0.99981
328	0.5558	0.58314	-0.02855	0.55459	0.00121	0.98009	0.01782	0.0021	328	0.108	-0.01086	0.05746	0.0466	0.0614	0.86242	0.09821	0.03937	328	2.2807	1.53412	0.86385	2.39797	-0.11727	0.42301	0.22763	0.34936	328	5.85672	0.04166	5.43342	5.47508	0.38164	0.01796	0.05717	0.92487	328	6.21541	-3.4826	9.58448	6.10188	0.11353	0	0.00018	0.99982
329	0.8097	0.5845	-0.02871	0.55579	0.25392	0.98003	0.01787	0.00211	329	0.0273	-0.00957	0.05776	0.04819	-0.0209	0.86203	0.09839	0.03958	329	2.5066	1.53859	0.86708	2.40567	0.10093	0.4219	0.22743	0.35067	329	5.70108	0.04169	5.43801	5.4797	0.22138	0.01774	0.05661	0.92565	329	6.20616	-3.4826	9.58453	6.10193	0.10423	0	0.00018	0.99982
330	0.6416	0.58586	-0.02888	0.55698	0.08462	0.97997	0.01791	0.00212	330	-0.005	-0.00827	0.05807	0.0498	-0.0548	0.86164	0.09857	0.03979	330	2.5308	1.54304	0.87031	2.41335	0.11745	0.4208	0.22723	0.35197	330	5.76156	0.04172	5.44255	5.48427	0.27729	0.01752	0.05605	0.92643	330	6.19774	-3.4826	9.58458	6.10198	0.09576	0	0.00017	0.99983
331	0.6286	0.58722	-0.02905	0.55817	0.07043	0.97991	0.01796	0.00213	331	-0.0884	-0.00698	0.05837	0.05139	-0.1398	0.86125	0.09875	0.04	331	2.7529	1.54748	0.87354	2.42102	0.33187	0.41969	0.22703	0.35328	331	5.83377	0.04175	5.44705	5.4888	0.34497	0.01731	0.0555	0.92719	331	6.11176	-3.4826	9.58463	6.10203	0.00973	0	0.00017	0.99983
332	0.6654	0.58858	-0.02922	0.55936	0.10604	0.97985	0.01801	0.00214	332	-0.0036	-0.00568	0.05868	0.053	-0.0566	0.86086	0.09892	0.04021	332	2.4124	1.55192	0.87677	2.42869	-0.01628	0.41859	0.22682	0.35458	332	5.7764	0.04177	5.45151	5.49328	0.28312	0.0171	0.05495	0.92795	332	6.2828	-3.4826	9.58467	6.10207	0.18073	0	0.00016	0.99984
333	0.5664	0.58995	-0.02939	0.56056	0.00584	0.97979	0.01806	0.00216	333	-0.0059	-0.00439	0.05899	0.0546	-0.0605	0.86047	0.0991	0.04042	333	2.3095	1.55633	0.87999	2.43632	-0.12683	0.4175	0.22661	0.35589	333	5.4995	0.0418	5.45592	5.49772	0.00177	0.01689	0.0544	0.9287	333	6.14685	-3.4826	9.58472	6.10212	0.04473	0	0.00016	0.99984
334	0.4877	0.59131	-0.02956	0.56175	-0.07405	0.97973	0.0181	0.00217	334	0.0066	-0.00309	0.0593	0.05621	-0.0496	0.86009	0.09928	0.04063	334	2.6439	1.56074	0.88321	2.44395	0.19995	0.4164	0.22641	0.35719	334	5.76653	0.04183	5.46029	5.50212	0.26441	0.01669	0.05387	0.92945	334	6.20582	-3.4826	9.58476	6.10216	0.10366	0	0.00015	0.99985
335	0.7059	0.59267	-0.02973	0.56294	0.14296	0.97967	0.01815	0.00218	335	0.1107	-0.0018	0.05961	0.05781	0.0529	0.8597	0.09946	0.04085	335	2.2807	1.56514	0.88643	2.45157	-0.17087	0.41531	0.2262	0.35849	335	5.82914	0.04186	5.46462	5.50648	0.32267	0.01648	0.05333	0.93018	335	6.20605	-3.4826	9.5848	6.1022	0.10385	0	0.00015	0.99985
336	0.5677	0.59403	-0.0299	0.56413	0.00357	0.97961	0.0182	0.00219	336	0.2548	-0.00051	0.05991	0.0594	0.1954	0.85931	0.09963	0.04106	336	2.5202	1.56952	0.88964	2.45916	0.06103	0.41423	0.22598	0.35979	336	5.72523	0.04188	5.4689	5.51078	0.21445	0.01628	0.05281	0.93091	336	6.1502	-3.4826	9.58484	6.10224	0.04796	0	0.00014	0.99986
337	0.7013	0.59539	-0.03007	0.56532	0.13598	0.97955	0.01825	0.00221	337	0.0794	0.00078	0.06022	0.061	0.01839	0.85892	0.09981	0.04127	337	2.6517	1.5739	0.89285	2.46675	0.18495	0.41314	0.22577	0.36109	337	5.763	0.04191	5.47314	5.51505	0.24795	0.01608	0.05228	0.93163	337	6.24999	-3.4826	9.58488	6.10228	0.14771	0	0.00014	0.99986
338	0.6648	0.59675	-0.03024	0.56651	0.09829	0.97949	0.01829	0.00222	338	-0.0728	0.00207	0.06053	0.0626	-0.13541	0.85853	0.09998	0.04148	338	2.6738	1.57826	0.89606	2.47432	0.19948	0.41206	0.22555	0.36239	338	5.68986	0.04194	5.47734	5.51928	0.17058	0.01589	0.05176	0.93235	338	6.20183	-3.4826	9.58492	6.10232	0.09951	0	0.00014	0.99986
339	0.3507	0.59811	-0.03041	0.5677	-0.217	0.97943	0.01834	0.00223	339	-0.0134	0.00336	0.06084	0.0642	-0.07761	0.85815	0.10016	0.0417	339	2.7429	1.58261	0.89927	2.48188	0.26102	0.41098	0.22534	0.36368	339	5.82599	0.04196	5.4815	5.52346	0.30253	0.01569	0.05125	0.93306	339	6.1912	-3.4826	9.58496	6.10236	0.08884	0	0.00013	0.99987
340	0.3827	0.59948	-0.03058	0.5689	-0.18619	0.97937	0.01839	0.00224	340	0.0678	0.00465	0.06116	0.06581	0.00199	0.85776	0.10033	0.04191	340	2.3736	1.58695	0.90247	2.48942	-0.11582	0.4099	0.22512	0.36498	340	5.6546	0.04199	5.48561	5.5276	0.127	0.0155	0.05074	0.93376	340	6.30413	-3.4826	9.58499	6.10239	0.20173	0	0.00013	0.99987
341	0.5891	0.60084	-0.03076	0.57008	0.01902	0.97931	0.01844	0.00226	341	-0.0734	0.00594	0.06147	0.06741	-0.14081	0.85737	0.1005	0.04212	341	2.4937	1.59128	0.90567	2.49695	-0.00324	0.40883	0.2249	0.36627	341	5.6604	0.04201	5.48969	5.5317	0.1287	0.01531	0.05024	0.93445	341	6.25117	-3.4826	9.58503	6.10243	0.14874	0	0.00012	0.99988
342	0.4745	0.6022	-0.03093	0.57127	-0.09677	0.97925	0.01848	0.00227	342	0.0327	0.00723	0.06178	0.06901	-0.03631	0.85699	0.10068	0.04234	342	2.5617	1.59559	0.90886	2.50445	0.05724	0.40776	0.22468	0.36756	342	5.78557	0.04204	5.49372	5.53576	0.24981	0.01513	0.04974	0.93514	342	6.0295	-3.4826	9.58506	6.10246	-0.07297	0	0.00012	0.99988
343	0.7548	0.60356	-0.0311	0.57246	0.18235	0.97919	0.01853	0.00228	343	-0.1058	0.00852	0.06209	0.07061	-0.17641	0.8566	0.10085	0.04255	343	2.678	1.5999	0.91205	2.51195	0.16605	0.40669	0.22446	0.36885	343	5.84228	0.04206	5.49771	5.53977	0.3025	0.01494	0.04924	0.93582	343	6.07265	-3.4826	9.5851	6.1025	-0.02985	0	0.00012	0.99988
344	0.6289	0.60492	-0.03128	0.57364	0.05526	0.97913	0.01858	0.0023	344	-0.104	0.00981	0.0624	0.07221	-0.17621	0.85621	0.10102	0.04276	344	2.7829	1.60419	0.91524	2.51943	0.26346	0.40562	0.22423	0.37014	344	5.88703	0.04209	5.50167	5.54376	0.34327	0.01476	0.04875	0.93649	344	6.26507	-3.4826	9.58513	6.10253	0.16254	0	0.00011	0.99989
345	0.6803	0.60628	-0.03145	0.57483	0.10547	0.97907	0.01863	0.00231	345	0.0682	0.01109	0.06272	0.07381	-0.00561	0.85583	0.10119	0.04298	345	2.7695	1.60848	0.91843	2.52691	0.24259	0.40456	0.22401	0.37143	345	5.75378	0.04211	5.50558	5.54769	0.20609	0.01458	0.04826	0.93716	345	6.21851	-3.4826	9.58516	6.10256	0.11595	0	0.00011	0.99989
346	0.7588	0.60764	-0.03163	0.57601	0.18279	0.97901	0.01867	0.00232	346	-0.0012	0.01238	0.06303	0.07541	-0.07661	0.85544	0.10136	0.0432	346	2.3827	1.61275	0.92161	2.53436	-0.15166	0.4035	0.22378	0.37272	346	5.80783	0.04213	5.50946	5.55159	0.25624	0.0144	0.04778	0.93782	346	6.06459	-3.4826	9.58519	6.10259	-0.038	0	0.00011	0.99989
347	0.6174	0.609	-0.0318	0.5772	0.0402	0.97895	0.01872	0.00233	347	0.0071	0.01367	0.06335	0.07702	-0.06991	0.85506	0.10153	0.04341	347	2.7959	1.61701	0.92479	2.5418	0.2541	0.40244	0.22355	0.37401	347	6.09049	0.04216	5.5133	5.55546	0.53504	0.01423	0.0473	0.93847	347	6.43465	-3.4826	9.58522	6.10262	0.33203	0	0.0001	0.9999
348	0.5067	0.61036	-0.03198	0.57838	-0.07168	0.97889	0.01877	0.00235	348	0.0906	0.01495	0.06366	0.07861	0.01199	0.85467	0.1017	0.04363	348	2.4893	1.62126	0.92797	2.54923	-0.05993	0.40139	0.22332	0.37529	348	5.73324	0.04218	5.51709	5.55927	0.17396	0.01406	0.04683	0.93912	348	6.15785	-3.4826	9.58525	6.10265	0.0552	0	0.0001	0.9999
349	0.814	0.61172	-0.03216	0.57956	0.23443	0.97883	0.01881	0.00236	349	0.3276	0.01624	0.06398	0.08022	0.24739	0.85428	0.10187	0.04384	349	2.6183	1.6255	0.93114	2.55664	0.06166	0.40034	0.22309	0.37657	349	5.6388	0.0422	5.52085	5.56305	0.07574	0.01388	0.04636	0.93976	349	6.14957	-3.4826	9.58528	6.10268	0.04689	0	0.0001	0.9999
350	0.5865	0.61308	-0.03233	0.58075	0.00575	0.97877	0.01886	0.00237	350	-0.0432	0.01752	0.0643	0.08182	-0.12501	0.8539	0.10204	0.04406	350	2.6714	1.62972	0.93431	2.56403	0.10737	0.39929	0.22285	0.37786	350	5.89574	0.04223	5.52458	5.56681	0.32894	0.01372	0.0459	0.94039	350	6.01151	-3.4826	9.58531	6.10271	-0.0912	0	0.0001	0.9999
351	0.6955	0.61444	-0.03251	0.58193	0.11357	0.97871	0.01891	0.00239	351	0.1078	0.0188	0.06461	0.08341	0.02438	0.85351	0.10221	0.04428	351	2.4928	1.63394	0.93748	2.57142	-0.07862	0.39824	0.22262	0.37914	351	5.76805	0.04225	5.52826	5.57051	0.19754	0.01355	0.04544	0.94102	351	5.98034	-3.4826	9.58533	6.10273	-0.12239	0	9e-05	0.99991
352	0.3398	0.6158	-0.03269	0.58311	-0.24332	0.97865	0.01896	0.0024	352	-0.0192	0.02009	0.06493	0.08502	-0.10422	0.85313	0.10238	0.0445	352	2.3709	1.63814	0.94064	2.57878	-0.20788	0.3972	0.22238	0.38042	352	5.86795	0.04227	5.53191	5.57418	0.29377	0.01338	0.04498	0.94164	352	6.03379	-3.4826	9.58536	6.10276	-0.06897	0	9e-05	0.99991
353	0.5178	0.61716	-0.03286	0.5843	-0.0665	0.97859	0.019	0.00241	353	-0.0685	0.02137	0.06525	0.08662	-0.15512	0.85274	0.10254	0.04471	353	2.7889	1.64234	0.9438	2.58614	0.20276	0.39616	0.22215	0.38169	353	5.78863	0.04229	5.53552	5.57781	0.21081	0.01322	0.04453	0.94225	353	6.16298	-3.4826	9.58538	6.10278	0.0602	0	9e-05	0.99991
354	0.3537	0.61852	-0.03304	0.58548	-0.23178	0.97853	0.01905	0.00243	354	0.1469	0.02265	0.06557	0.08822	0.05868	0.85236	0.10271	0.04493	354	2.6916	1.64652	0.94696	2.59348	0.09812	0.39512	0.22191	0.38297	354	5.91714	0.04231	5.5391	5.58141	0.33573	0.01306	0.04408	0.94286	354	6.02585	-3.4826	9.58541	6.10281	-0.07696	0	8e-05	0.99992
355	0.4616	0.61988	-0.03322	0.58666	-0.12506	0.97847	0.0191	0.00244	355	0.0752	0.02393	0.06589	0.08982	-0.01462	0.85197	0.10288	0.04515	355	2.4652	1.65069	0.95011	2.6008	-0.1356	0.39409	0.22167	0.38425	355	5.78335	0.04234	5.54264	5.58498	0.19838	0.0129	0.04364	0.94346	355	5.96431	-3.4826	9.58543	6.10283	-0.13852	0	8e-05	0.99992
356	0.7286	0.62124	-0.0334	0.58784	0.14076	0.97841	0.01914	0.00245	356	0.0902	0.02521	0.0662	0.09141	-0.00122	0.85159	0.10304	0.04537	356	2.7321	1.65485	0.95326	2.60811	0.12399	0.39306	0.22143	0.38552	356	5.69957	0.04236	5.54614	5.5885	0.11107	0.01274	0.0432	0.94406	356	6.31951	-3.4826	9.58545	6.10285	0.21666	0	8e-05	0.99992
357	0.5766	0.6226	-0.03358	0.58902	-0.01242	0.97835	0.01919	0.00246	357	0.1221	0.02649	0.06652	0.09301	0.02908	0.85121	0.10321	0.04559	357	2.3482	1.659	0.9564	2.6154	-0.26721	0.39203	0.22118	0.38679	357	6.06868	0.04238	5.54961	5.59199	0.47669	0.01259	0.04276	0.94465	357	6.12711	-3.4826	9.58547	6.10287	0.02423	0	8e-05	0.99992
358	0.6498	0.62396	-0.03376	0.5902	0.0596	0.97829	0.01924	0.00248	358	0.0515	0.02777	0.06685	0.09462	-0.04312	0.85082	0.10337	0.04581	358	2.6778	1.66314	0.95955	2.62269	0.05511	0.391	0.22094	0.38806	358	5.69064	0.0424	5.55304	5.59544	0.0952	0.01243	0.04233	0.94524	358	6.19229	-3.4826	9.5855	6.1029	0.08939	0	8e-05	0.99992
359	0.4101	0.62532	-0.03394	0.59138	-0.18128	0.97823	0.01928	0.00249	359	0.1883	0.02905	0.06717	0.09622	0.09208	0.85044	0.10353	0.04603	359	2.503	1.66727	0.96269	2.62996	-0.12696	0.38997	0.22069	0.38933	359	5.80355	0.04242	5.55644	5.59886	0.20469	0.01228	0.0419	0.94581	359	6.14315	-3.4826	9.58552	6.10292	0.04023	0	7e-05	0.99993
360	0.797	0.62668	-0.03412	0.59256	0.20444	0.97817	0.01933	0.0025	360	-0.099	0.03033	0.06749	0.09782	-0.19682	0.85005	0.1037	0.04625	360	2.6579	1.67139	0.96582	2.63721	0.02069	0.38895	0.22045	0.3906	360	5.87892	0.04244	5.55981	5.60225	0.27667	0.01213	0.04148	0.94639	360	6.24733	-3.4826	9.58554	6.10294	0.14439	0	7e-05	0.99993
361	0.4742	0.62804	-0.0343	0.59374	-0.11954	0.97811	0.01938	0.00252	361	0.0765	0.0316	0.06781	0.09941	-0.02292	0.84967	0.10386	0.04647	361	2.8125	1.67549	0.96895	2.64444	0.16805	0.38793	0.2202	0.39187	361	5.87511	0.04246	5.56314	5.6056	0.26951	0.01199	0.04106	0.94695	361	6.17375	-3.4826	9.58556	6.10296	0.07079	0	7e-05	0.99993
362	0.4665	0.6294	-0.03449	0.59491	-0.12841	0.97805	0.01942	0.00253	362	0.0327	0.03288	0.06813	0.10101	-0.06831	0.84929	0.10402	0.04669	362	2.6218	1.67959	0.97208	2.65167	-0.02987	0.38692	0.21995	0.39313	362	5.87739	0.04248	5.56644	5.60892	0.26848	0.01184	0.04065	0.94751	362	6.09025	-3.4826	9.58558	6.10298	-0.01273	0	7e-05	0.99993
363	0.5929	0.63076	-0.03467	0.59609	-0.00319	0.97799	0.01947	0.00254	363	0.0327	0.03416	0.06846	0.10262	-0.06991	0.8489	0.10418	0.04691	363	2.978	1.68367	0.97521	2.65888	0.31912	0.3859	0.2197	0.3944	363	5.77687	0.0425	5.5697	5.6122	0.16467	0.0117	0.04023	0.94807	363	6.271	-3.4826	9.58559	6.10299	0.168	0	7e-05	0.99993
364	0.5611	0.63212	-0.03485	0.59727	-0.03617	0.97793	0.01952	0.00256	364	0.2477	0.03543	0.06878	0.10421	0.14349	0.84852	0.10435	0.04713	364	2.7289	1.68775	0.97833	2.66608	0.06282	0.38489	0.21945	0.39566	364	5.94115	0.04252	5.57293	5.61545	0.3257	0.01155	0.03983	0.94862	364	6.29	-3.4826	9.58561	6.10301	0.18699	0	6e-05	0.99994
365	0.6282	0.63348	-0.03504	0.59844	0.02976	0.97787	0.01956	0.00257	365	0.2158	0.03671	0.0691	0.10581	0.10999	0.84814	0.10451	0.04736	365	2.5068	1.69181	0.98145	2.67326	-0.16646	0.38388	0.2192	0.39692	365	5.88156	0.04254	5.57613	5.61867	0.2629	0.01141	0.03942	0.94916	365	6.17083	-3.4826	9.58563	6.10303	0.0678	0	6e-05	0.99994
366	0.4508	0.63484	-0.03522	0.59962	-0.14882	0.97781	0.01961	0.00258	366	0.1754	0.03798	0.06943	0.10741	0.06799	0.84776	0.10467	0.04758	366	2.7474	1.69587	0.98456	2.68043	0.06697	0.38288	0.21894	0.39818	366	5.69735	0.04255	5.57929	5.62184	0.0755	0.01127	0.03902	0.9497	366	6.21099	-3.4826	9.58565	6.10305	0.10794	0	6e-05	0.99994
367	0.6975	0.6362	-0.0354	0.6008	0.09671	0.97775	0.01966	0.0026	367	0.2336	0.03926	0.06975	0.10901	0.12459	0.84737	0.10483	0.0478	367	2.7297	1.69991	0.98767	2.68758	0.04212	0.38188	0.21869	0.39944	367	5.76263	0.04257	5.58243	5.625	0.13763	0.01114	0.03863	0.95024	367	6.04027	-3.4826	9.58566	6.10306	-0.0628	0	6e-05	0.99994
368	0.5209	0.63755	-0.03559	0.60196	-0.08107	0.97769	0.0197	0.00261	368	0.0259	0.04053	0.07008	0.11061	-0.08471	0.84699	0.10499	0.04802	368	2.7619	1.70394	0.99078	2.69472	0.06718	0.38088	0.21843	0.40069	368	5.68184	0.04259	5.58553	5.62812	0.05372	0.011	0.03824	0.95076	368	6.37497	-3.4826	9.58568	6.10308	0.27189	0	6e-05	0.99994
369	0.6283	0.63891	-0.03577	0.60314	0.02516	0.97763	0.01975	0.00263	369	0.2975	0.04181	0.0704	0.11221	0.18529	0.84661	0.10514	0.04825	369	2.7823	1.70796	0.99388	2.70184	0.08046	0.37988	0.21817	0.40195	369	5.80367	0.04261	5.5886	5.63121	0.17246	0.01087	0.03785	0.95129	369	6.15625	-3.4826	9.5857	6.1031	0.05315	0	5e-05	0.99995
370	0.5549	0.64027	-0.03596	0.60431	-0.04941	0.97757	0.0198	0.00264	370	-0.0109	0.04308	0.07073	0.11381	-0.12471	0.84623	0.1053	0.04847	370	2.9384	1.71197	0.99698	2.70895	0.22945	0.37888	0.21792	0.4032	370	6.04516	0.04263	5.59164	5.63427	0.4109	0.01073	0.03746	0.9518	370	6.10901	-3.4826	9.58571	6.10311	0.0059	0	5e-05	0.99995
371	0.6484	0.64163	-0.03614	0.60549	0.04291	0.97751	0.01984	0.00265	371	0.1889	0.04435	0.07106	0.11541	0.07349	0.84584	0.10546	0.0487	371	2.9096	1.71597	1.00008	2.71605	0.19355	0.37789	0.21766	0.40445	371	5.89409	0.04264	5.59465	5.63729	0.2568	0.0106	0.03708	0.95232	371	6.18665	-3.4826	9.58573	6.10313	0.08352	0	5e-05	0.99995
372	0.549	0.64299	-0.03633	0.60666	-0.05766	0.97745	0.01989	0.00267	372	-0.0143	0.04562	0.07139	0.11701	-0.13131	0.84546	0.10562	0.04892	372	2.5852	1.71996	1.00317	2.72313	-0.13793	0.3769	0.2174	0.4057	372	5.81643	0.04266	5.59762	5.64028	0.17615	0.01047	0.0367	0.95282	372	6.08326	-3.4826	9.58574	6.10314	-0.01988	0	5e-05	0.99995
373	0.8136	0.64435	-0.03652	0.60783	0.20577	0.97739	0.01993	0.00268	373	0.174	0.04689	0.07171	0.1186	0.05539	0.84508	0.10577	0.04914	373	2.585	1.72394	1.00626	2.7302	-0.1452	0.37591	0.21713	0.40695	373	6.05086	0.04268	5.60057	5.64325	0.40761	0.01035	0.03633	0.95332	373	6.21486	-3.4826	9.58575	6.10315	0.11171	0	5e-05	0.99995
374	0.7024	0.64571	-0.0367	0.60901	0.0934	0.97733	0.01998	0.00269	374	0.2293	0.04816	0.07204	0.1202	0.1091	0.8447	0.10593	0.04937	374	2.7759	1.72791	1.00934	2.73725	0.03864	0.37493	0.21687	0.4082	374	5.89724	0.04269	5.60349	5.64618	0.25106	0.01022	0.03596	0.95382	374	6.25886	-3.4826	9.58577	6.10317	0.15569	0	5e-05	0.99995
375	0.5581	0.64706	-0.03689	0.61017	-0.05207	0.97727	0.02003	0.00271	375	0.1226	0.04943	0.07237	0.1218	0.0008	0.84432	0.10609	0.04959	375	2.8384	1.73187	1.01243	2.7443	0.0941	0.37395	0.21661	0.40945	375	5.97019	0.04271	5.60637	5.64908	0.32111	0.0101	0.03559	0.95431	375	6.04754	-3.4826	9.58578	6.10318	-0.05564	0	5e-05	0.99995
376	0.4218	0.64842	-0.03708	0.61134	-0.18954	0.97721	0.02007	0.00272	376	0.1398	0.0507	0.0727	0.1234	0.0164	0.84394	0.10624	0.04982	376	2.9344	1.73582	1.0155	2.75132	0.18308	0.37297	0.21634	0.41069	376	6.14425	0.04273	5.60923	5.65196	0.49229	0.00997	0.03523	0.9548	376	6.1405	-3.4826	9.58579	6.10319	0.03731	0	4e-05	0.99996
377	0.6587	0.64978	-0.03727	0.61251	0.04619	0.97715	0.02012	0.00274	377	0.0907	0.05197	0.07303	0.125	-0.0343	0.84356	0.1064	0.05005	377	2.9975	1.73976	1.01858	2.75834	0.23917	0.37199	0.21608	0.41193	377	5.90882	0.04274	5.61206	5.6548	0.25402	0.00985	0.03487	0.95528	377	6.14169	-3.4826	9.58581	6.10321	0.03848	0	4e-05	0.99996
378	0.7542	0.65114	-0.03746	0.61368	0.14052	0.97709	0.02016	0.00275	378	0.1539	0.05324	0.07336	0.1266	0.0273	0.84318	0.10655	0.05027	378	2.8102	1.74368	1.02165	2.76533	0.04487	0.37102	0.21581	0.41318	378	5.88237	0.04276	5.61486	5.65762	0.22475	0.00973	0.03451	0.95576	378	6.00419	-3.4826	9.58582	6.10322	-0.09903	0	4e-05	0.99996
379	0.8101	0.6525	-0.03765	0.61485	0.19525	0.97703	0.02021	0.00276	379	0.215	0.0545	0.07369	0.12819	0.0868	0.8428	0.1067	0.0505	379	2.9075	1.7476	1.02471	2.77231	0.13519	0.37004	0.21554	0.41442	379	5.6323	0.04278	5.61763	5.66041	-0.02811	0.00961	0.03416	0.95623	379	6.00982	-3.4826	9.58583	6.10323	-0.09341	0	4e-05	0.99996
380	0.425	0.65385	-0.03784	0.61601	-0.19102	0.97697	0.02026	0.00278	380	-0.1214	0.05577	0.07402	0.12979	-0.25119	0.84242	0.10686	0.05073	380	2.9955	1.75151	1.02777	2.77928	0.21622	0.36907	0.21527	0.41565	380	5.95929	0.04279	5.62037	5.66316	0.29613	0.0095	0.03381	0.9567	380	5.94841	-3.4826	9.58584	6.10324	-0.15483	0	4e-05	0.99996
381	0.8162	0.65521	-0.03803	0.61718	0.19902	0.97691	0.0203	0.00279	381	0.1462	0.05704	0.07436	0.1314	0.01481	0.84204	0.10701	0.05095	381	2.6278	1.7554	1.03083	2.78623	-0.15844	0.36811	0.215	0.41689	381	5.74081	0.04281	5.62309	5.6659	0.07492	0.00938	0.03346	0.95716	381	6.26441	-3.4826	9.58585	6.10325	0.16116	0	4e-05	0.99996
382	0.6623	0.65657	-0.03822	0.61835	0.04395	0.97685	0.02035	0.00281	382	0.1108	0.0583	0.07469	0.13299	-0.02219	0.84166	0.10716	0.05118	382	2.703	1.75929	1.03389	2.79318	-0.09018	0.36714	0.21473	0.41813	382	5.7451	0.04282	5.62577	5.66859	0.0765	0.00927	0.03312	0.95762	382	5.93172	-3.4826	9.58586	6.10326	-0.17154	0	4e-05	0.99996
383	0.6341	0.65793	-0.03841	0.61952	0.01458	0.97679	0.02039	0.00282	383	0.1361	0.05957	0.07502	0.13459	0.00151	0.84128	0.10731	0.05141	383	2.905	1.76317	1.03694	2.80011	0.10489	0.36618	0.21446	0.41936	383	5.86972	0.04284	5.62843	5.67127	0.19845	0.00915	0.03278	0.95807	383	6.26646	-3.4826	9.58587	6.10327	0.16319	0	4e-05	0.99996
384	0.6075	0.65928	-0.0386	0.62068	-0.01318	0.97673	0.02044	0.00283	384	-0.1088	0.06083	0.07535	0.13618	-0.24499	0.8409	0.10746	0.05164	384	2.9303	1.76703	1.03998	2.80701	0.12328	0.36522	0.21419	0.42059	384	5.84747	0.04285	5.63107	5.67392	0.17355	0.00904	0.03244	0.95852	384	6.24805	-3.4826	9.58588	6.10328	0.14477	0	4e-05	0.99996
385	0.5886	0.66064	-0.03879	0.62185	-0.03325	0.97667	0.02049	0.00285	385	0.2049	0.0621	0.07569	0.13779	0.06712	0.84052	0.10762	0.05187	385	2.8367	1.77089	1.04303	2.81392	0.02278	0.36426	0.21391	0.42182	385	5.90889	0.04287	5.63367	5.67654	0.23235	0.00893	0.03211	0.95896	385	6.26657	-3.4826	9.58589	6.10329	0.16328	0	3e-05	0.99997
386	0.579	0.662	-0.03899	0.62301	-0.04401	0.97661	0.02053	0.00286	386	0.0728	0.06336	0.07602	0.13938	-0.06658	0.84014	0.10777	0.0521	386	2.9322	1.77474	1.04607	2.82081	0.1114	0.36331	0.21364	0.42305	386	5.83466	0.04288	5.63625	5.67913	0.15553	0.00882	0.03178	0.9594	386	6.04457	-3.4826	9.5859	6.1033	-0.05873	0	3e-05	0.99997
387	0.7256	0.66336	-0.03918	0.62418	0.10142	0.97655	0.02058	0.00288	387	0.2403	0.06462	0.07636	0.14098	0.09932	0.83976	0.10792	0.05233	387	2.9546	1.77857	1.0491	2.82767	0.12693	0.36236	0.21336	0.42428	387	5.82862	0.0429	5.6388	5.6817	0.14692	0.00872	0.03145	0.95983	387	6.32542	-3.4826	9.58591	6.10331	0.22211	0	3e-05	0.99997
388	0.7176	0.66471	-0.03937	0.62534	0.09226	0.97649	0.02062	0.00289	388	0.1116	0.06588	0.07669	0.14257	-0.03098	0.83938	0.10806	0.05256	388	2.8635	1.7824	1.05213	2.83453	0.02897	0.36141	0.21308	0.42551	388	5.9459	0.04291	5.64132	5.68423	0.26166	0.00861	0.03113	0.96026	388	5.99546	-3.4826	9.58592	6.10332	-0.10786	0	3e-05	0.99997
389	0.6371	0.66607	-0.03956	0.62651	0.01059	0.97643	0.02067	0.0029	389	0.2766	0.06715	0.07703	0.14418	0.13243	0.839	0.10821	0.05279	389	2.9314	1.78621	1.05516	2.84137	0.09003	0.36046	0.21281	0.42673	389	5.79154	0.04292	5.64382	5.68674	0.10479	0.0085	0.03081	0.96069	389	6.19667	-3.4826	9.58593	6.10333	0.09334	0	3e-05	0.99997
390	0.5623	0.66743	-0.03976	0.62767	-0.06537	0.97637	0.02071	0.00292	390	0.0868	0.06841	0.07736	0.14577	-0.05897	0.83862	0.10836	0.05302	390	2.9642	1.79002	1.05818	2.8482	0.116	0.35952	0.21253	0.42795	390	6.07109	0.04294	5.6463	5.68924	0.38185	0.0084	0.03049	0.96111	390	6.11799	-3.4826	9.58594	6.10334	0.01465	0	3e-05	0.99997
391	0.5779	0.66878	-0.03995	0.62883	-0.05093	0.97631	0.02076	0.00293	391	0.1318	0.06967	0.0777	0.14737	-0.01557	0.83824	0.10851	0.05325	391	2.9056	1.79382	1.0612	2.85502	0.05058	0.35858	0.21225	0.42917	391	5.96467	0.04295	5.64875	5.6917	0.27297	0.0083	0.03018	0.96153	391	5.98062	-3.4826	9.58594	6.10334	-0.12273	0	3e-05	0.99997
392	0.6867	0.67014	-0.04015	0.62999	0.05671	0.97625	0.02081	0.00295	392	-0.0461	0.07093	0.07804	0.14897	-0.19506	0.83787	0.10866	0.05348	392	2.9142	1.7976	1.06422	2.86182	0.05238	0.35764	0.21197	0.43039	392	5.79128	0.04297	5.65117	5.69414	0.09715	0.0082	0.02987	0.96194	392	6.05698	-3.4826	9.58595	6.10335	-0.04637	0	3e-05	0.99997
393	0.7131	0.6715	-0.04034	0.63116	0.08195	0.97619	0.02085	0.00296	393	0.3742	0.07219	0.07837	0.15056	0.22364	0.83749	0.1088	0.05371	393	3.075	1.80138	1.06723	2.86861	0.20639	0.3567	0.21169	0.43161	393	5.85272	0.04298	5.65357	5.69655	0.15617	0.0081	0.02956	0.96235	393	6.09113	-3.4826	9.58596	6.10336	-0.01223	0	3e-05	0.99997
394	0.6686	0.67285	-0.04054	0.63231	0.03628	0.97613	0.0209	0.00298	394	0.1254	0.07345	0.07871	0.15216	-0.02676	0.83711	0.10895	0.05394	394	2.8725	1.80514	1.07024	2.87538	-0.00288	0.35577	0.21141	0.43283	394	5.96703	0.04299	5.65594	5.69893	0.2681	0.008	0.02925	0.96275	394	6.43709	-3.4826	9.58597	6.10337	0.33372	0	3e-05	0.99997
395	0.7474	0.67421	-0.04074	0.63347	0.11392	0.97607	0.02094	0.00299	395	0.1806	0.0747	0.07905	0.15375	0.02685	0.83673	0.1091	0.05417	395	3.092	1.8089	1.07324	2.88214	0.20986	0.35483	0.21112	0.43404	395	5.73137	0.04301	5.65829	5.7013	0.03008	0.0079	0.02895	0.96315	395	6.25536	-3.4826	9.58598	6.10338	0.15198	0	3e-05	0.99997
396	0.5902	0.67557	-0.04093	0.63464	-0.04444	0.97601	0.02099	0.003	396	0.0793	0.07596	0.07939	0.15535	-0.07605	0.83636	0.10924	0.0544	396	2.9724	1.81265	1.07624	2.88889	0.08351	0.3539	0.21084	0.43525	396	6.12871	0.04302	5.66061	5.70363	0.42508	0.0078	0.02865	0.96355	396	5.97381	-3.4826	9.58598	6.10338	-0.12957	0	2e-05	0.99998
397	0.5108	0.67692	-0.04113	0.63579	-0.12499	0.97595	0.02103	0.00302	397	0.0455	0.07722	0.07973	0.15695	-0.11145	0.83598	0.10939	0.05464	397	3.1996	1.81638	1.07923	2.89561	0.30398	0.35298	0.21056	0.43647	397	5.96153	0.04303	5.66291	5.70594	0.25559	0.00771	0.02835	0.96394	397	5.99163	-3.4826	9.58599	6.10339	-0.11176	0	2e-05	0.99998
398	0.706	0.67828	-0.04133	0.63695	0.06905	0.97589	0.02108	0.00303	398	0.3363	0.07847	0.08007	0.15854	0.17776	0.8356	0.10953	0.05487	398	3.1755	1.82011	1.08223	2.90234	0.27316	0.35205	0.21027	0.43768	398	6.02092	0.04304	5.66519	5.70823	0.31269	0.00762	0.02806	0.96432	398	6.20026	-3.4826	9.586	6.1034	0.09686	0	2e-05	0.99998
399	0.6565	0.67964	-0.04153	0.63811	0.01839	0.97583	0.02112	0.00305	399	0.2038	0.07973	0.08041	0.16014	0.04366	0.83522	0.10967	0.0551	399	3.0013	1.82383	1.08521	2.90904	0.09226	0.35113	0.20999	0.43888	399	5.94775	0.04306	5.66744	5.7105	0.23725	0.00752	0.02777	0.96471	399	6.33375	-3.4826	9.586	6.1034	0.23035	0	2e-05	0.99998
400	0.5954	0.68099	-0.04172	0.63927	-0.04387	0.97577	0.02117	0.00306	400	0.1871	0.08099	0.08075	0.16174	0.02537	0.83485	0.10982	0.05534	400	2.9935	1.82753	1.0882	2.91573	0.07777	0.35021	0.2097	0.44009	400	6.0689	0.04307	5.66967	5.71274	0.35616	0.00743	0.02748	0.96509	400	6.01908	-3.4826	9.58601	6.10341	-0.08433	0	2e-05	0.99998
401	0.5323	0.68235	-0.04192	0.64043	-0.10813	0.97571	0.02121	0.00308	401	-0.0823	0.08224	0.08109	0.16333	-0.24563	0.83447	0.10996	0.05557	401	2.9889	1.83123	1.09117	2.9224	0.06649	0.34929	0.20941	0.4413	401	6.15007	0.04308	5.67188	5.71496	0.43511	0.00734	0.0272	0.96546	401	6.02062	-3.4826	9.58601	6.10341	-0.0828	0	2e-05	0.99998
402	0.7561	0.68371	-0.04212	0.64159	0.11452	0.97565	0.02126	0.00309	402	0.3083	0.08349	0.08143	0.16492	0.14337	0.83409	0.1101	0.0558	402	2.8427	1.83492	1.09415	2.92907	-0.08637	0.34838	0.20912	0.4425	402	5.78001	0.04309	5.67406	5.71715	0.06286	0.00725	0.02691	0.96583	402	6.20294	-3.4826	9.58602	6.10342	0.09952	0	2e-05	0.99998
403	0.6267	0.68506	-0.04232	0.64274	-0.01604	0.97559	0.0213	0.00311	403	0.4097	0.08475	0.08177	0.16652	0.24318	0.83372	0.11024	0.05604	403	3.0179	1.8386	1.09712	2.93572	0.08218	0.34747	0.20883	0.4437	403	5.80555	0.0431	5.67622	5.71932	0.08622	0.00716	0.02663	0.9662	403	6.06809	-3.4826	9.58603	6.10343	-0.03534	0	2e-05	0.99998
404	0.5621	0.68642	-0.04252	0.6439	-0.0818	0.97553	0.02135	0.00312	404	0.3384	0.086	0.08212	0.16812	0.17028	0.83334	0.11039	0.05627	404	2.9998	1.84227	1.10009	2.94236	0.05745	0.34656	0.20854	0.4449	404	5.99193	0.04312	5.67836	5.72148	0.27045	0.00708	0.02636	0.96657	404	6.20495	-3.4826	9.58603	6.10343	0.10152	0	2e-05	0.99998
405	0.3481	0.68777	-0.04272	0.64505	-0.29695	0.97547	0.02139	0.00314	405	-0.041	0.08725	0.08246	0.16971	-0.21071	0.83297	0.11053	0.05651	405	2.8403	1.84593	1.10305	2.94898	-0.10868	0.34565	0.20825	0.4461	405	5.87306	0.04313	5.68048	5.72361	0.14946	0.00699	0.02608	0.96693	405	6.1986	-3.4826	9.58604	6.10344	0.09516	0	2e-05	0.99998
406	0.7829	0.68913	-0.04292	0.64621	0.13669	0.97541	0.02144	0.00315	406	0.1618	0.08851	0.0828	0.17131	-0.00951	0.83259	0.11067	0.05674	406	3.1133	1.84958	1.10601	2.95559	0.15772	0.34474	0.20796	0.44729	406	5.82741	0.04314	5.68257	5.72571	0.1017	0.0069	0.02581	0.96728	406	6.32645	-3.4826	9.58604	6.10344	0.22301	0	2e-05	0.99998
407	0.5449	0.69048	-0.04312	0.64736	-0.10246	0.97535	0.02148	0.00317	407	0.14	0.08976	0.08315	0.17291	-0.0329	0.83221	0.11081	0.05698	407	2.9974	1.85322	1.10896	2.96218	0.03522	0.34384	0.20767	0.44849	407	5.86482	0.04315	5.68464	5.72779	0.13703	0.00682	0.02554	0.96764	407	6.19726	-3.4826	9.58605	6.10345	0.09381	0	2e-05	0.99998
408	0.7114	0.69184	-0.04333	0.64851	0.06289	0.97529	0.02153	0.00318	408	0.1584	0.09101	0.08349	0.1745	-0.0161	0.83184	0.11095	0.05721	408	3.0246	1.85685	1.11191	2.96876	0.05584	0.34294	0.20738	0.44968	408	6.00773	0.04316	5.68669	5.72985	0.27788	0.00674	0.02528	0.96798	408	5.99198	-3.4826	9.58605	6.10345	-0.11147	0	2e-05	0.99998
409	0.6263	0.69319	-0.04353	0.64966	-0.02337	0.97523	0.02157	0.00319	409	0.0429	0.09226	0.08383	0.17609	-0.13319	0.83146	0.11109	0.05745	409	2.9121	1.86047	1.11486	2.97533	-0.06323	0.34204	0.20709	0.45087	409	5.78229	0.04317	5.68872	5.73189	0.0504	0.00666	0.02501	0.96833	409	6.15855	-3.4826	9.58606	6.10346	0.05509	0	2e-05	0.99998
410	0.6139	0.69455	-0.04373	0.65082	-0.03692	0.97517	0.02162	0.00321	410	0.3812	0.09351	0.08418	0.17769	0.20351	0.83109	0.11123	0.05769	410	3.162	1.86408	1.1178	2.98188	0.18012	0.34114	0.20679	0.45206	410	5.78254	0.04318	5.69073	5.73391	0.04863	0.00657	0.02475	0.96867	410	6.25452	-3.4826	9.58606	6.10346	0.15106	0	2e-05	0.99998
411	0.8315	0.69591	-0.04393	0.65198	0.17953	0.97511	0.02166	0.00322	411	0.1245	0.09476	0.08452	0.17928	-0.05478	0.83071	0.11136	0.05792	411	3.1396	1.86768	1.12074	2.98842	0.15118	0.34025	0.2065	0.45325	411	5.94095	0.04319	5.69272	5.73591	0.20504	0.00649	0.0245	0.96901	411	6.32276	-3.4826	9.58607	6.10347	0.21929	0	2e-05	0.99998
412	0.6078	0.69726	-0.04414	0.65312	-0.04532	0.97505	0.02171	0.00324	412	0.1492	0.09601	0.08487	0.18088	-0.03168	0.83034	0.1115	0.05816	412	2.9693	1.87127	1.12367	2.99494	-0.02564	0.33936	0.2062	0.45444	412	5.81227	0.0432	5.69468	5.73788	0.07438	0.00642	0.02424	0.96935	412	5.92301	-3.4826	9.58607	6.10347	-0.18046	0	2e-05	0.99998
413	0.6848	0.69862	-0.04434	0.65428	0.03053	0.97499	0.02175	0.00325	413	0.2584	0.09725	0.08522	0.18247	0.07593	0.82996	0.11164	0.0584	413	3.2399	1.87486	1.1266	3.00146	0.23844	0.33847	0.20591	0.45562	413	5.98682	0.04321	5.69663	5.73984	0.24697	0.00634	0.02399	0.96968	413	6.09502	-3.4826	9.58608	6.10348	-0.00846	0	2e-05	0.99998
414	0.6355	0.69997	-0.04455	0.65542	-0.01993	0.97493	0.0218	0.00327	414	0.3156	0.0985	0.08556	0.18406	0.13154	0.82959	0.11178	0.05863	414	3.1872	1.87843	1.12953	3.00796	0.17924	0.33758	0.20561	0.45681	414	5.91394	0.04323	5.69856	5.74179	0.17216	0.00626	0.02374	0.97	414	6.29658	-3.4826	9.58608	6.10348	0.1931	0	1e-05	0.99999
415	0.4279	0.70133	-0.04475	0.65658	-0.22868	0.97487	0.02184	0.00328	415	0.2674	0.09975	0.08591	0.18566	0.08174	0.82922	0.11191	0.05887	415	3.1188	1.88199	1.13245	3.01444	0.10436	0.3367	0.20531	0.45799	415	5.99294	0.04324	5.70046	5.7437	0.24924	0.00618	0.02349	0.97033	415	6.42435	-3.4826	9.58608	6.10348	0.32086	0	1e-05	0.99999
416	0.3273	0.70268	-0.04496	0.65772	-0.33043	0.97481	0.02189	0.0033	416	0.3567	0.10099	0.08626	0.18725	0.16945	0.82884	0.11205	0.05911	416	3.0878	1.88555	1.13536	3.02091	0.06689	0.33582	0.20502	0.45917	416	5.87705	0.04325	5.70235	5.7456	0.13146	0.00611	0.02324	0.97065	416	6.15764	-3.4826	9.58609	6.10349	0.05415	0	1e-05	0.99999
417	0.656	0.70404	-0.04516	0.65888	-0.00287	0.97475	0.02193	0.00331	417	-0.0501	0.10224	0.08661	0.18885	-0.23895	0.82847	0.11218	0.05935	417	3.0954	1.88909	1.13828	3.02737	0.06803	0.33494	0.20472	0.46034	417	5.93587	0.04326	5.70421	5.74747	0.1884	0.00603	0.023	0.97097	417	6.09536	-3.4826	9.58609	6.10349	-0.00813	0	1e-05	0.99999
418	0.7103	0.70539	-0.04537	0.66002	0.05028	0.97469	0.02198	0.00333	418	0.1129	0.10349	0.08695	0.19044	-0.07754	0.82809	0.11232	0.05959	418	2.9424	1.89263	1.14118	3.03381	-0.09141	0.33406	0.20442	0.46152	418	5.98672	0.04327	5.70606	5.74933	0.2374	0.00596	0.02276	0.97128	418	6.08261	-3.4826	9.5861	6.1035	-0.02089	0	1e-05	0.99999
419	0.696	0.70674	-0.04557	0.66117	0.03483	0.97463	0.02202	0.00334	419	0.3658	0.10473	0.0873	0.19203	0.17377	0.82772	0.11245	0.05983	419	2.9993	1.89616	1.14409	3.04025	-0.04095	0.33319	0.20412	0.46269	419	5.88605	0.04327	5.70789	5.75116	0.13489	0.00589	0.02252	0.97159	419	6.0971	-3.4826	9.5861	6.1035	-0.0064	0	1e-05	0.99999
420	0.8574	0.7081	-0.04578	0.66232	0.19508	0.97457	0.02207	0.00336	420	0.1214	0.10597	0.08765	0.19362	-0.07223	0.82735	0.11259	0.06007	420	3.2441	1.89968	1.14699	3.04667	0.19744	0.33231	0.20382	0.46387	420	5.94871	0.04328	5.70969	5.75297	0.19573	0.00582	0.02228	0.9719	420	6.11399	-3.4826	9.5861	6.1035	0.01049	0	1e-05	0.99999
421	0.5649	0.70945	-0.04599	0.66346	-0.09857	0.97451	0.02211	0.00338	421	0.1241	0.10722	0.088	0.19522	-0.07112	0.82697	0.11272	0.06031	421	2.927	1.90318	1.14988	3.05306	-0.12607	0.33144	0.20352	0.46504	421	5.81034	0.04329	5.71148	5.75477	0.05556	0.00575	0.02205	0.9722	421	5.92896	-3.4826	9.58611	6.10351	-0.17455	0	1e-05	0.99999
422	0.6302	0.71081	-0.04619	0.66462	-0.03441	0.97445	0.02216	0.00339	422	0.1559	0.10846	0.08835	0.19681	-0.04091	0.8266	0.11285	0.06055	422	3.1207	1.90668	1.15277	3.05945	0.06124	0.33057	0.20322	0.46621	422	5.99985	0.0433	5.71325	5.75655	0.24329	0.00568	0.02182	0.97251	422	6.07566	-3.4826	9.58611	6.10351	-0.02785	0	1e-05	0.99999
423	0.7579	0.71216	-0.0464	0.66576	0.09214	0.97439	0.0222	0.00341	423	0.2232	0.1097	0.0887	0.1984	0.0248	0.82623	0.11299	0.06079	423	3.3381	1.91017	1.15566	3.06583	0.27227	0.32971	0.20292	0.46737	423	5.96105	0.04331	5.71501	5.75832	0.20273	0.00561	0.02159	0.9728	423	6.13133	-3.4826	9.58611	6.10351	0.02782	0	1e-05	0.99999
424	0.6944	0.71352	-0.04661	0.66691	0.0275	0.97433	0.02225	0.00342	424	0.0676	0.11094	0.08905	0.19999	-0.1324	0.82585	0.11312	0.06103	424	3.0701	1.91365	1.15854	3.07219	-0.0021	0.32884	0.20262	0.46854	424	5.97206	0.04332	5.71674	5.76006	0.212	0.00554	0.02136	0.9731	424	5.96702	-3.4826	9.58612	6.10352	-0.1365	0	1e-05	0.99999
425	0.4916	0.71487	-0.04682	0.66805	-0.17645	0.97427	0.02229	0.00344	425	0.2343	0.11219	0.0894	0.20159	0.03271	0.82548	0.11325	0.06127	425	3.0868	1.91713	1.16142	3.07855	0.00825	0.32798	0.20231	0.4697	425	5.87833	0.04333	5.71845	5.76178	0.11655	0.00547	0.02114	0.97339	425	6.17796	-3.4826	9.58612	6.10352	0.07444	0	1e-05	0.99999
426	0.6272	0.71622	-0.04703	0.66919	-0.04199	0.97421	0.02233	0.00345	426	0.1266	0.11343	0.08976	0.20319	-0.07658	0.82511	0.11338	0.06151	426	3.2374	1.92059	1.1643	3.08489	0.15251	0.32712	0.20201	0.47087	426	5.94963	0.04334	5.72015	5.76349	0.18614	0.0054	0.02092	0.97368	426	6.11749	-3.4826	9.58612	6.10352	0.01397	0	1e-05	0.99999
427	0.5415	0.71758	-0.04724	0.67034	-0.12884	0.97415	0.02238	0.00347	427	0.1668	0.11467	0.09011	0.20478	-0.03797	0.82474	0.11351	0.06175	427	3.0759	1.92404	1.16716	3.0912	-0.01531	0.32627	0.20171	0.47203	427	5.9842	0.04335	5.72183	5.76518	0.21902	0.00534	0.0207	0.97397	427	6.00084	-3.4826	9.58612	6.10352	-0.10269	0	1e-05	0.99999
428	0.6733	0.71893	-0.04745	0.67148	0.00182	0.97409	0.02242	0.00348	428	0.2038	0.11591	0.09046	0.20637	-0.00257	0.82436	0.11364	0.06199	428	3.133	1.92749	1.17003	3.09752	0.03548	0.32541	0.2014	0.47319	428	5.85999	0.04336	5.72349	5.76685	0.09314	0.00527	0.02048	0.97425	428	6.03578	-3.4826	9.58613	6.10353	-0.06775	0	1e-05	0.99999
429	0.8221	0.72029	-0.04766	0.67263	0.14947	0.97404	0.02247	0.0035	429	0.022	0.11715	0.09081	0.20796	-0.18596	0.82399	0.11377	0.06223	429	3.0743	1.93092	1.17289	3.10381	-0.02952	0.32456	0.2011	0.47434	429	5.90387	0.04337	5.72514	5.76851	0.13537	0.00521	0.02026	0.97453	429	6.2223	-3.4826	9.58613	6.10353	0.11877	0	1e-05	0.99999
430	0.6839	0.72164	-0.04787	0.67377	0.01013	0.97398	0.02251	0.00351	430	0.094	0.11838	0.09117	0.20955	-0.11555	0.82362	0.1139	0.06247	430	3.1753	1.93435	1.17575	3.1101	0.0652	0.32371	0.20079	0.4755	430	6.03279	0.04337	5.72676	5.77013	0.26265	0.00515	0.02005	0.97481	430	6.12045	-3.4826	9.58613	6.10353	0.01692	0	1e-05	0.99999
431	0.5298	0.72299	-0.04808	0.67491	-0.14511	0.97392	0.02256	0.00353	431	0.2634	0.11962	0.09152	0.21114	0.05226	0.82325	0.11403	0.06272	431	3.1889	1.93777	1.1786	3.11637	0.07253	0.32286	0.20049	0.47665	431	6.00096	0.04338	5.72837	5.77175	0.22921	0.00508	0.01984	0.97508	431	6.12273	-3.4826	9.58614	6.10354	0.01919	0	1e-05	0.99999
432	0.6302	0.72435	-0.04829	0.67606	-0.04585	0.97386	0.0226	0.00354	432	0.0255	0.12086	0.09187	0.21273	-0.18723	0.82288	0.11416	0.06296	432	3.0405	1.94118	1.18145	3.12263	-0.08213	0.32202	0.20018	0.4778	432	6.15825	0.04339	5.72996	5.77335	0.38489	0.00502	0.01963	0.97535	432	5.98123	-3.4826	9.58614	6.10354	-0.12231	0	1e-05	0.99999
433	0.6803	0.7257	-0.04851	0.67719	0.00311	0.9738	0.02264	0.00356	433	0.304	0.1221	0.09223	0.21433	0.08968	0.82251	0.11429	0.0632	433	3.2432	1.94458	1.18429	3.12887	0.11433	0.32117	0.19987	0.47895	433	5.76738	0.0434	5.73154	5.77494	-0.00756	0.00496	0.01942	0.97562	433	6.26748	-3.4826	9.58614	6.10354	0.16394	0	1e-05	0.99999
434	0.8129	0.72705	-0.04872	0.67833	0.13457	0.97374	0.02269	0.00358	434	0.2705	0.12333	0.09258	0.21591	0.05458	0.82214	0.11442	0.06345	434	3.121	1.94797	1.18713	3.1351	-0.0141	0.32033	0.19957	0.4801	434	5.87341	0.04341	5.7331	5.77651	0.0969	0.0049	0.01922	0.97588	434	6.23007	-3.4826	9.58614	6.10354	0.12653	0	1e-05	0.99999
435	0.7299	0.72841	-0.04893	0.67948	0.05043	0.97368	0.02273	0.00359	435	0.4012	0.12457	0.09294	0.21751	0.18369	0.82176	0.11455	0.06369	435	3.1024	1.95135	1.18997	3.14132	-0.03892	0.31949	0.19926	0.48125	435	5.90777	0.04342	5.73464	5.77806	0.12971	0.00484	0.01901	0.97615	435	5.98804	-3.4826	9.58614	6.10354	-0.11551	0	1e-05	0.99999
436	0.6618	0.72976	-0.04915	0.68061	-0.01881	0.97362	0.02278	0.00361	436	0.1399	0.1258	0.09329	0.21909	-0.0792	0.82139	0.11467	0.06393	436	3.2812	1.95472	1.1928	3.14752	0.13368	0.31865	0.19895	0.48239	436	5.86049	0.04342	5.73617	5.77959	0.0809	0.00478	0.01881	0.97641	436	6.12871	-3.4826	9.58615	6.10355	0.02516	0	1e-05	0.99999
437	0.7973	0.73111	-0.04936	0.68175	0.11555	0.97356	0.02282	0.00362	437	0.1289	0.12704	0.09365	0.22069	-0.09179	0.82102	0.1148	0.06418	437	3.2637	1.95809	1.19562	3.15371	0.10999	0.31782	0.19864	0.48354	437	5.88081	0.04343	5.73768	5.78111	0.0997	0.00472	0.01861	0.97666	437	6.24802	-3.4826	9.58615	6.10355	0.14447	0	1e-05	0.99999
438	0.5847	0.73247	-0.04957	0.6829	-0.09819	0.9735	0.02286	0.00364	438	0.2448	0.12827	0.09401	0.22228	0.02252	0.82065	0.11493	0.06442	438	3.2535	1.96144	1.19844	3.15988	0.09361	0.31699	0.19834	0.48468	438	5.83887	0.04344	5.73917	5.78261	0.05626	0.00466	0.01842	0.97692	438	6.21913	-3.4826	9.58615	6.10355	0.11558	0	1e-05	0.99999
439	0.5721	0.73382	-0.04979	0.68403	-0.11193	0.97344	0.02291	0.00365	439	0.013	0.12951	0.09436	0.22387	-0.21087	0.82028	0.11505	0.06467	439	3.4556	1.96479	1.20126	3.16605	0.28955	0.31616	0.19803	0.48582	439	6.15015	0.04345	5.74065	5.7841	0.36605	0.00461	0.01822	0.97717	439	5.94307	-3.4826	9.58615	6.10355	-0.16048	0	1e-05	0.99999
440	0.7479	0.73517	-0.05	0.68517	0.06273	0.97338	0.02295	0.00367	440	0.0874	0.13074	0.09472	0.22546	-0.13806	0.81991	0.11518	0.06491	440	3.1558	1.96813	1.20407	3.1722	-0.0164	0.31533	0.19772	0.48695	440	5.82556	0.04345	5.74211	5.78556	0.03999	0.00455	0.01803	0.97742	440	6.06786	-3.4826	9.58616	6.10356	-0.0357	0	1e-05	0.99999
441	0.6602	0.73652	-0.05022	0.6863	-0.02611	0.97332	0.023	0.00369	441	0.3688	0.13197	0.09508	0.22705	0.14175	0.81954	0.1153	0.06516	441	3.3608	1.97146	1.20688	3.17834	0.18246	0.3145	0.19741	0.48809	441	5.99575	0.04346	5.74356	5.78702	0.20873	0.0045	0.01784	0.97766	441	6.23573	-3.4826	9.58616	6.10356	0.13217	0	1e-05	0.99999
442	0.4985	0.73788	-0.05043	0.68745	-0.18894	0.97326	0.02304	0.0037	442	0.1664	0.1332	0.09544	0.22864	-0.06224	0.81917	0.11543	0.0654	442	3.3339	1.97478	1.20969	3.18447	0.14943	0.31368	0.1971	0.48922	442	5.79156	0.04347	5.74499	5.78846	0.0031	0.00444	0.01765	0.97791	442	6.04738	-3.4826	9.58616	6.10356	-0.05618	0	1e-05	0.99999
443	0.7292	0.73923	-0.05065	0.68858	0.04062	0.9732	0.02308	0.00372	443	0.2	0.13443	0.0958	0.23023	-0.03023	0.8188	0.11555	0.06565	443	3.1992	1.97809	1.21249	3.19058	0.00862	0.31286	0.19679	0.49036	443	5.83963	0.04348	5.74641	5.78989	0.04974	0.00439	0.01746	0.97815	443	6.0598	-3.4826	9.58616	6.10356	-0.04376	0	1e-05	0.99999
444	0.7903	0.74058	-0.05087	0.68971	0.10059	0.97314	0.02313	0.00373	444	0.0922	0.13566	0.09615	0.23181	-0.13962	0.81843	0.11567	0.06589	444	3.2504	1.98139	1.21528	3.19667	0.05372	0.31204	0.19648	0.49149	444	6.05556	0.04348	5.74781	5.79129	0.26427	0.00433	0.01728	0.97839	444	6.11264	-3.4826	9.58616	6.10356	0.00908	0	1e-05	0.99999
445	0.5564	0.74193	-0.05108	0.69085	-0.13445	0.97308	0.02317	0.00375	445	0.267	0.13689	0.09651	0.2334	0.03359	0.81806	0.1158	0.06614	445	3.2356	1.98469	1.21807	3.20276	0.03284	0.31122	0.19616	0.49262	445	5.99492	0.04349	5.7492	5.79269	0.20223	0.00428	0.01709	0.97862	445	5.98638	-3.4826	9.58616	6.10356	-0.11719	0	1e-05	0.99999
446	0.6096	0.74329	-0.0513	0.69199	-0.08238	0.97302	0.02321	0.00377	446	0.1583	0.13812	0.09687	0.23499	-0.0767	0.8177	0.11592	0.06639	446	3.3027	1.98797	1.22086	3.20883	0.09387	0.3104	0.19585	0.49374	446	6.07462	0.0435	5.75057	5.79407	0.28055	0.00423	0.01691	0.97886	446	6.05192	-3.4826	9.58617	6.10357	-0.05165	0	1e-05	0.99999
447	0.6678	0.74464	-0.05152	0.69312	-0.02532	0.97296	0.02326	0.00378	447	0.1754	0.13935	0.09723	0.23658	-0.06119	0.81733	0.11604	0.06663	447	3.1143	1.99125	1.22364	3.21489	-0.10059	0.30959	0.19554	0.49487	447	5.88274	0.0435	5.75193	5.79543	0.08731	0.00418	0.01673	0.97909	447	6.11911	-3.4826	9.58617	6.10357	0.01554	0	1e-05	0.99999
448	0.4996	0.74599	-0.05174	0.69425	-0.19465	0.9729	0.0233	0.0038	448	0.0719	0.14058	0.09759	0.23817	-0.16627	0.81696	0.11616	0.06688	448	3.2934	1.99452	1.22642	3.22094	0.07246	0.30878	0.19523	0.49599	448	6.01352	0.04351	5.75327	5.79678	0.21674	0.00413	0.01656	0.97932	448	6.06572	-3.4826	9.58617	6.10357	-0.03785	0	1e-05	0.99999
449	0.7513	0.74734	-0.05196	0.69538	0.05591	0.97284	0.02335	0.00381	449	0.2612	0.14181	0.09795	0.23976	0.02144	0.81659	0.11628	0.06713	449	3.4013	1.99778	1.22919	3.22697	0.17433	0.30797	0.19492	0.49711	449	5.99063	0.04352	5.7546	5.79812	0.19251	0.00408	0.01638	0.97954	449	6.11722	-3.4826	9.58617	6.10357	0.01365	0	1e-05	0.99999
450	0.7413	0.7487	-0.05218	0.69652	0.04478	0.97278	0.02339	0.00383	450	0.3413	0.14304	0.09831	0.24135	0.09995	0.81622	0.11641	0.06737	450	3.2257	2.00103	1.23196	3.23299	-0.00729	0.30716	0.1946	0.49823	450	6.18386	0.04352	5.75592	5.79944	0.38442	0.00403	0.01621	0.97977	450	6.16398	-3.4826	9.58617	6.10357	0.06041	0	1e-05	0.99999
451	0.6374	0.75005	-0.0524	0.69765	-0.06025	0.97272	0.02343	0.00385	451	0.0866	0.14426	0.09868	0.24294	-0.15634	0.81585	0.11653	0.06762	451	3.1534	2.00428	1.23472	3.239	-0.0856	0.30636	0.19429	0.49935	451	5.72377	0.04353	5.75722	5.80075	-0.07698	0.00398	0.01603	0.97999	451	6.00859	-3.4826	9.58617	6.10357	-0.09498	0	0	1
452	0.7402	0.7514	-0.05262	0.69878	0.04142	0.97266	0.02348	0.00386	452	0.198	0.14549	0.09904	0.24453	-0.04653	0.81548	0.11665	0.06787	452	3.53	2.00751	1.23748	3.24499	0.285	0.30556	0.19398	0.50047	452	5.83625	0.04354	5.7585	5.80204	0.03421	0.00393	0.01586	0.98021	452	6.25769	-3.4826	9.58617	6.10357	0.15411	0	0	1
453	0.4975	0.75275	-0.05284	0.69991	-0.20241	0.9726	0.02352	0.00388	453	0.1423	0.14671	0.0994	0.24611	-0.10382	0.81512	0.11677	0.06812	453	3.2832	2.01074	1.24024	3.25098	0.03222	0.30476	0.19366	0.50158	453	5.68347	0.04354	5.75978	5.80332	-0.11985	0.00388	0.01569	0.98043	453	6.22106	-3.4826	9.58618	6.10358	0.11748	0	0	1
454	0.7094	0.7541	-0.05306	0.70104	0.00835	0.97254	0.02356	0.00389	454	-0.0074	0.14794	0.09976	0.2477	-0.2551	0.81475	0.11689	0.06837	454	3.2383	2.01395	1.24299	3.25694	-0.01865	0.30396	0.19335	0.50269	454	6.02834	0.04355	5.76104	5.80459	0.22375	0.00383	0.01553	0.98064	454	6.08357	-3.4826	9.58618	6.10358	-0.02001	0	0	1
455	0.768	0.75545	-0.05328	0.70217	0.06582	0.97248	0.02361	0.00391	455	0.2624	0.14916	0.10013	0.24929	0.01311	0.81438	0.117	0.06861	455	3.1681	2.01716	1.24574	3.2629	-0.0948	0.30316	0.19303	0.5038	455	5.91665	0.04356	5.76228	5.80584	0.11081	0.00379	0.01536	0.98085	455	6.24525	-3.4826	9.58618	6.10358	0.14167	0	0	1
456	0.759	0.75681	-0.0535	0.70331	0.05569	0.97242	0.02365	0.00393	456	0.1813	0.15039	0.10049	0.25088	-0.06958	0.81401	0.11712	0.06886	456	3.4094	2.02036	1.24848	3.26884	0.14056	0.30237	0.19272	0.50491	456	6.04777	0.04356	5.76352	5.80708	0.24069	0.00374	0.0152	0.98106	456	6.06808	-3.4826	9.58618	6.10358	-0.0355	0	0	1
457	0.615	0.75816	-0.05372	0.70444	-0.08943	0.97236	0.02369	0.00394	457	0.0876	0.15161	0.10085	0.25246	-0.16486	0.81365	0.11724	0.06911	457	3.2415	2.02356	1.25122	3.27478	-0.03327	0.30158	0.1924	0.50602	457	5.88985	0.04357	5.76474	5.80831	0.08155	0.0037	0.01503	0.98127	457	5.97015	-3.4826	9.58618	6.10358	-0.13343	0	0	1
458	0.6875	0.75951	-0.05395	0.70556	-0.01806	0.9723	0.02374	0.00396	458	0.3022	0.15284	0.10122	0.25406	0.04815	0.81328	0.11736	0.06936	458	3.4893	2.02674	1.25395	3.28069	0.20861	0.30079	0.19209	0.50713	458	6.01941	0.04357	5.76594	5.80951	0.20989	0.00365	0.01487	0.98147	458	6.27058	-3.4826	9.58618	6.10358	0.167	0	0	1
459	0.7871	0.76086	-0.05417	0.70669	0.08041	0.97224	0.02378	0.00398	459	0.4375	0.15406	0.10158	0.25564	0.18186	0.81291	0.11748	0.06961	459	3.4041	2.02992	1.25668	3.2866	0.1175	0.3	0.19177	0.50823	459	6.07029	0.04358	5.76714	5.81072	0.25957	0.00361	0.01472	0.98168	459	5.88361	-3.4826	9.58618	6.10358	-0.21997	0	0	1
460	0.8079	0.76221	-0.05439	0.70782	0.10008	0.97219	0.02382	0.00399	460	0.2099	0.15528	0.10195	0.25723	-0.04733	0.81255	0.11759	0.06986	460	3.2269	2.03308	1.2594	3.29248	-0.06559	0.29921	0.19146	0.50933	460	6.10441	0.04359	5.76832	5.81191	0.29251	0.00356	0.01456	0.98188	460	6.05525	-3.4826	9.58618	6.10358	-0.04834	0	0	1
461	0.6758	0.76356	-0.05461	0.70895	-0.03315	0.97213	0.02387	0.00401	461	0.3488	0.1565	0.10231	0.25881	0.08999	0.81218	0.11771	0.07011	461	3.2882	2.03624	1.26212	3.29836	-0.01017	0.29843	0.19114	0.51043	461	5.93612	0.04359	5.76949	5.81308	0.12304	0.00352	0.0144	0.98208	461	6.05531	-3.4826	9.58619	6.10359	-0.04828	0	0	1
462	0.5698	0.76491	-0.05484	0.71007	-0.14027	0.97207	0.02391	0.00403	462	0.2656	0.15772	0.10268	0.2604	0.0052	0.81181	0.11782	0.07036	462	3.3444	2.03939	1.26484	3.30423	0.04017	0.29765	0.19083	0.51153	462	5.95096	0.0436	5.77064	5.81424	0.13672	0.00348	0.01425	0.98227	462	6.14511	-3.4826	9.58619	6.10359	0.04152	0	0	1
463	0.8549	0.76626	-0.05506	0.7112	0.1437	0.97201	0.02395	0.00404	463	0.2284	0.15894	0.10304	0.26198	-0.03358	0.81145	0.11794	0.07061	463	3.35	2.04254	1.26755	3.31009	0.03992	0.29687	0.19051	0.51262	463	5.94471	0.0436	5.77179	5.81539	0.12932	0.00343	0.0141	0.98247	463	5.8727	-3.4826	9.58619	6.10359	-0.23089	0	0	1
464	0.5597	0.76762	-0.05529	0.71233	-0.15263	0.97195	0.024	0.00406	464	0.194	0.16016	0.10341	0.26357	-0.06957	0.81108	0.11806	0.07086	464	3.4439	2.04567	1.27025	3.31592	0.12798	0.29609	0.19019	0.51372	464	5.76001	0.04361	5.77292	5.81653	-0.05652	0.00339	0.01395	0.98266	464	6.19201	-3.4826	9.58619	6.10359	0.08842	0	0	1
465	0.7166	0.76897	-0.05551	0.71346	0.00315	0.97189	0.02404	0.00407	465	0.4344	0.16138	0.10378	0.26516	0.16924	0.81071	0.11817	0.07112	465	3.2728	2.0488	1.27295	3.32175	-0.04895	0.29531	0.18988	0.51481	465	5.92735	0.04361	5.77404	5.81765	0.1097	0.00335	0.0138	0.98285	465	6.30941	-3.4826	9.58619	6.10359	0.20582	0	0	1
466	0.618	0.77032	-0.05574	0.71458	-0.09658	0.97183	0.02408	0.00409	466	0.2178	0.1626	0.10414	0.26674	-0.04894	0.81035	0.11828	0.07137	466	3.4183	2.05192	1.27565	3.32757	0.09073	0.29454	0.18956	0.5159	466	5.99088	0.04362	5.77515	5.81877	0.17211	0.00331	0.01365	0.98304	466	5.95577	-3.4826	9.58619	6.10359	-0.14782	0	0	1
467	0.6845	0.77167	-0.05597	0.7157	-0.0312	0.97177	0.02412	0.00411	467	0.5505	0.16382	0.10451	0.26833	0.28217	0.80998	0.1184	0.07162	467	3.3187	2.05503	1.27834	3.33337	-0.01467	0.29377	0.18924	0.51699	467	5.98713	0.04363	5.77624	5.81987	0.16726	0.00327	0.0135	0.98323	467	6.12309	-3.4826	9.58619	6.10359	0.0195	0	0	1
468	0.6206	0.77302	-0.05619	0.71683	-0.09623	0.97171	0.02417	0.00412	468	0.3637	0.16503	0.10488	0.26991	0.09379	0.80962	0.11851	0.07187	468	3.3272	2.05813	1.28103	3.33916	-0.01196	0.293	0.18892	0.51808	468	5.88729	0.04363	5.77733	5.82096	0.06633	0.00323	0.01336	0.98341	468	6.09876	-3.4826	9.58619	6.10359	-0.00483	0	0	1
469	0.898	0.77437	-0.05642	0.71795	0.18005	0.97165	0.02421	0.00414	469	0.1996	0.16625	0.10524	0.27149	-0.0719	0.80925	0.11862	0.07212	469	3.4483	2.06122	1.28372	3.34494	0.10336	0.29223	0.18861	0.51916	469	6.02909	0.04364	5.7784	5.82204	0.20706	0.00319	0.01321	0.98359	469	6.15186	-3.4826	9.58619	6.10359	0.04827	0	0	1
470	0.952	0.77572	-0.05665	0.71907	0.23293	0.97159	0.02425	0.00416	470	0.0465	0.16747	0.10561	0.27308	-0.22658	0.80889	0.11874	0.07237	470	3.2473	2.06431	1.28639	3.3507	-0.1034	0.29147	0.18829	0.52025	470	5.91521	0.04364	5.77946	5.8231	0.09211	0.00315	0.01307	0.98378	470	6.11102	-3.4826	9.58619	6.10359	0.00743	0	0	1
471	0.6296	0.77707	-0.05687	0.7202	-0.09059	0.97153	0.0243	0.00417	471	0.3691	0.16868	0.10598	0.27466	0.09444	0.80852	0.11885	0.07263	471	3.4871	2.06738	1.28907	3.35645	0.13065	0.2907	0.18797	0.52133	471	5.81762	0.04365	5.78051	5.82416	-0.00653	0.00311	0.01293	0.98395	471	6.31361	-3.4826	9.58619	6.10359	0.21001	0	0	1
472	0.6921	0.77842	-0.0571	0.72132	-0.02922	0.97147	0.02434	0.00419	472	0.3584	0.1699	0.10635	0.27625	0.08215	0.80816	0.11896	0.07288	472	3.3136	2.07045	1.29174	3.36219	-0.04859	0.28994	0.18765	0.52241	472	5.93692	0.04365	5.78155	5.8252	0.11172	0.00308	0.01279	0.98413	472	6.09538	-3.4826	9.5862	6.1036	-0.00822	0	0	1
473	0.7346	0.77977	-0.05733	0.72244	0.01216	0.97141	0.02438	0.00421	473	0.392	0.17111	0.10672	0.27783	0.11417	0.80779	0.11907	0.07313	473	3.4916	2.07351	1.2944	3.36791	0.12368	0.28918	0.18733	0.52349	473	5.96355	0.04366	5.78257	5.82623	0.13732	0.00304	0.01266	0.98431	473	6.30699	-3.4826	9.5862	6.1036	0.20339	0	0	1
474	0.7912	0.78112	-0.05756	0.72356	0.06764	0.97135	0.02442	0.00422	474	0.4406	0.17233	0.10709	0.27942	0.16118	0.80743	0.11918	0.07339	474	3.1838	2.07657	1.29706	3.37363	-0.18983	0.28842	0.18701	0.52456	474	5.71711	0.04366	5.78359	5.82725	-0.11014	0.003	0.01252	0.98448	474	5.94541	-3.4826	9.5862	6.1036	-0.15819	0	0	1
475	0.7419	0.78247	-0.05779	0.72468	0.01722	0.97129	0.02447	0.00424	475	0.2392	0.17354	0.10746	0.281	-0.0418	0.80706	0.11929	0.07364	475	3.4407	2.07961	1.29972	3.37933	0.06137	0.28767	0.1867	0.52564	475	6.13408	0.04367	5.78459	5.82826	0.30582	0.00296	0.01239	0.98465	475	6.11651	-3.4826	9.5862	6.1036	0.01291	0	0	1
476	0.9006	0.78382	-0.05802	0.7258	0.1748	0.97123	0.02451	0.00426	476	0.4011	0.17475	0.10783	0.28258	0.11852	0.8067	0.11941	0.07389	476	3.5339	2.08265	1.30237	3.38502	0.14888	0.28691	0.18638	0.52671	476	6.03683	0.04367	5.78559	5.82926	0.20757	0.00293	0.01225	0.98482	476	6.02219	-3.4826	9.5862	6.1036	-0.08141	0	0	1
477	0.7947	0.78517	-0.05825	0.72692	0.06778	0.97117	0.02455	0.00428	477	0.1351	0.17597	0.1082	0.28417	-0.14907	0.80634	0.11952	0.07415	477	3.2642	2.08568	1.30502	3.3907	-0.1265	0.28616	0.18606	0.52778	477	5.84708	0.04368	5.78657	5.83025	0.01683	0.00289	0.01212	0.98499	477	6.08037	-3.4826	9.5862	6.1036	-0.02323	0	0	1
478	0.7266	0.78652	-0.05848	0.72804	-0.00144	0.97111	0.0246	0.00429	478	0.1402	0.17718	0.10857	0.28575	-0.14555	0.80597	0.11962	0.0744	478	3.492	2.0887	1.30766	3.39636	0.09564	0.28541	0.18574	0.52885	478	5.88627	0.04368	5.78754	5.83122	0.05504	0.00286	0.01199	0.98515	478	6.07647	-3.4826	9.5862	6.1036	-0.02713	0	0	1
479	0.9764	0.78787	-0.05871	0.72916	0.24724	0.97105	0.02464	0.00431	479	0.421	0.17839	0.10894	0.28733	0.13367	0.80561	0.11973	0.07466	479	3.5144	2.09171	1.3103	3.40201	0.11238	0.28467	0.18542	0.52991	479	5.86979	0.04369	5.78851	5.8322	0.0376	0.00282	0.01186	0.98532	479	6.07754	-3.4826	9.5862	6.1036	-0.02606	0	0	1
480	0.7547	0.78922	-0.05894	0.73028	0.02442	0.97099	0.02468	0.00433	480	0.3248	0.1796	0.10932	0.28892	0.03588	0.80525	0.11984	0.07491	480	3.4325	2.09472	1.31293	3.40765	0.02485	0.28392	0.1851	0.53098	480	5.87743	0.04369	5.78946	5.83315	0.04428	0.00279	0.01173	0.98548	480	6.1342	-3.4826	9.5862	6.1036	0.0306	0	0	1
481	0.6538	0.79057	-0.05917	0.7314	-0.07759	0.97093	0.02472	0.00434	481	0.2478	0.18081	0.10969	0.2905	-0.0427	0.80488	0.11995	0.07517	481	3.5695	2.09772	1.31556	3.41328	0.15622	0.28318	0.18478	0.53204	481	5.78839	0.04369	5.7904	5.83409	-0.04571	0.00275	0.01161	0.98564	481	6.04331	-3.4826	9.5862	6.1036	-0.06029	0	0	1
482	0.7332	0.79192	-0.05941	0.73251	0.00069	0.97087	0.02477	0.00436	482	0.5036	0.18202	0.11006	0.29208	0.21152	0.80452	0.12006	0.07542	482	3.4545	2.10071	1.31819	3.4189	0.0356	0.28243	0.18446	0.5331	482	5.73983	0.0437	5.79133	5.83503	-0.0952	0.00272	0.01148	0.9858	482	6.26588	-3.4826	9.5862	6.1036	0.16228	0	0	1
483	0.7551	0.79327	-0.05964	0.73363	0.02147	0.97081	0.02481	0.00438	483	0.4941	0.18323	0.11043	0.29366	0.20044	0.80416	0.12017	0.07568	483	3.3826	2.10369	1.32081	3.4245	-0.0419	0.28169	0.18414	0.53416	483	5.84673	0.0437	5.79225	5.83595	0.01077	0.00269	0.01136	0.98595	483	6.13186	-3.4826	9.5862	6.1036	0.02826	0	0	1
484	0.7177	0.79461	-0.05987	0.73474	-0.01704	0.97076	0.02485	0.00439	484	0.2447	0.18444	0.11081	0.29525	-0.05054	0.80379	0.12027	0.07593	484	3.4008	2.10666	1.32342	3.43008	-0.02929	0.28096	0.18382	0.53522	484	5.85291	0.04371	5.79317	5.83688	0.01604	0.00265	0.01124	0.98611	484	5.87177	-3.4826	9.5862	6.1036	-0.23183	0	0	1
485	0.5996	0.79596	-0.0601	0.73586	-0.13626	0.9707	0.02489	0.00441	485	0.165	0.18565	0.11118	0.29683	-0.13183	0.80343	0.12038	0.07619	485	3.4979	2.10963	1.32603	3.43566	0.06223	0.28022	0.1835	0.53628	485	5.94374	0.04371	5.79407	5.83778	0.10596	0.00262	0.01112	0.98626	485	6.30119	-3.4826	9.5862	6.1036	0.19759	0	0	1
486	0.6359	0.79731	-0.06034	0.73697	-0.10108	0.97064	0.02494	0.00443	486	0.1547	0.18685	0.11155	0.2984	-0.14371	0.80307	0.12049	0.07645	486	3.4793	2.11259	1.32864	3.44123	0.03807	0.27949	0.18318	0.53733	486	5.96306	0.04372	5.79496	5.83868	0.12438	0.00259	0.011	0.98641	486	5.97057	-3.4826	9.5862	6.1036	-0.13304	0	0	1
487	0.7461	0.79866	-0.06057	0.73809	0.00801	0.97058	0.02498	0.00445	487	0.2462	0.18806	0.11193	0.29999	-0.05379	0.80271	0.12059	0.0767	487	3.41	2.11554	1.33124	3.44678	-0.03678	0.27875	0.18286	0.53838	487	5.96626	0.04372	5.79584	5.83956	0.1267	0.00256	0.01088	0.98656	487	5.8495	-3.4826	9.5862	6.1036	-0.25411	0	0	1
488	0.8192	0.80001	-0.06081	0.7392	0.08	0.97052	0.02502	0.00446	488	0.2469	0.18927	0.1123	0.30157	-0.05467	0.80234	0.1207	0.07696	488	3.5641	2.11848	1.33384	3.45232	0.11178	0.27802	0.18254	0.53943	488	5.71063	0.04372	5.79672	5.84044	-0.12981	0.00253	0.01076	0.98671	488	6.12808	-3.4826	9.5862	6.1036	0.02447	0	0	1
489	0.7849	0.80136	-0.06104	0.74032	0.04458	0.97046	0.02506	0.00448	489	0.1223	0.19047	0.11268	0.30315	-0.18085	0.80198	0.1208	0.07721	489	3.8271	2.12142	1.33643	3.45785	0.36925	0.2773	0.18222	0.54048	489	6.04964	0.04373	5.79758	5.84131	0.20833	0.0025	0.01064	0.98686	489	6.28368	-3.4826	9.58621	6.10361	0.18007	0	0	1
490	0.6864	0.80271	-0.06128	0.74143	-0.05503	0.9704	0.0251	0.0045	490	0.1845	0.19168	0.11305	0.30473	-0.12023	0.80162	0.12091	0.07747	490	3.3883	2.12435	1.33902	3.46337	-0.07507	0.27657	0.1819	0.54153	490	5.81112	0.04373	5.79843	5.84216	-0.03105	0.00247	0.01053	0.98701	490	6.04714	-3.4826	9.58621	6.10361	-0.05647	0	0	1
491	0.7638	0.80406	-0.06151	0.74255	0.02126	0.97034	0.02515	0.00451	491	0.1451	0.19288	0.11343	0.30631	-0.16121	0.80126	0.12101	0.07773	491	3.4454	2.12727	1.3416	3.46887	-0.02347	0.27584	0.18158	0.54257	491	5.8166	0.04374	5.79928	5.84302	-0.02642	0.00244	0.01041	0.98715	491	5.86814	-3.4826	9.58621	6.10361	-0.23547	0	0	1
492	0.8364	0.80541	-0.06175	0.74366	0.09274	0.97028	0.02519	0.00453	492	0.2986	0.19409	0.1138	0.30789	-0.00929	0.8009	0.12112	0.07799	492	3.4855	2.13018	1.34418	3.47436	0.01114	0.27512	0.18126	0.54362	492	5.92813	0.04374	5.80012	5.84386	0.08427	0.00241	0.0103	0.98729	492	6.19271	-3.4826	9.58621	6.10361	0.0891	0	0	1
493	0.5499	0.80675	-0.06199	0.74476	-0.19487	0.97022	0.02523	0.00455	493	0.4497	0.19529	0.11418	0.30947	0.14023	0.80054	0.12122	0.07824	493	3.582	2.13308	1.34676	3.47984	0.10216	0.2744	0.18094	0.54466	493	5.80844	0.04374	5.80094	5.84468	-0.03625	0.00238	0.01019	0.98743	493	5.91421	-3.4826	9.58621	6.10361	-0.1894	0	0	1
494	0.9186	0.8081	-0.06222	0.74588	0.17272	0.97016	0.02527	0.00457	494	0.2563	0.19649	0.11455	0.31104	-0.05475	0.80017	0.12132	0.0785	494	3.6282	2.13598	1.34933	3.48531	0.14289	0.27368	0.18062	0.5457	494	5.97218	0.04375	5.80176	5.84551	0.12667	0.00235	0.01008	0.98757	494	6.14539	-3.4826	9.58621	6.10361	0.04178	0	0	1
495	0.7457	0.80945	-0.06246	0.74699	-0.00129	0.9701	0.02531	0.00458	495	0.1888	0.1977	0.11493	0.31263	-0.12383	0.79981	0.12143	0.07876	495	3.3499	2.13887	1.35189	3.49076	-0.14086	0.27297	0.1803	0.54674	495	5.96515	0.04375	5.80257	5.84632	0.11883	0.00232	0.00997	0.98771	495	5.95121	-3.4826	9.58621	6.10361	-0.1524	0	0	1
496	0.9346	0.8108	-0.0627	0.7481	0.1865	0.97004	0.02536	0.0046	496	0.1987	0.1989	0.11531	0.31421	-0.11551	0.79945	0.12153	0.07902	496	3.5909	2.14175	1.35445	3.4962	0.09469	0.27225	0.17998	0.54777	496	5.85385	0.04376	5.80337	5.84713	0.00672	0.00229	0.00986	0.98785	496	5.97738	-3.4826	9.58621	6.10361	-0.12623	0	0	1
497	0.8209	0.81215	-0.06294	0.74921	0.07169	0.96998	0.0254	0.00462	497	0.2172	0.2001	0.11569	0.31579	-0.09859	0.79909	0.12163	0.07928	497	3.4432	2.14463	1.35701	3.50164	-0.05844	0.27154	0.17966	0.54881	497	6.04749	0.04376	5.80416	5.84792	0.19957	0.00226	0.00976	0.98798	497	5.81202	-3.4826	9.58621	6.10361	-0.29159	0	0	1
498	0.6248	0.81349	-0.06317	0.75032	-0.12552	0.96992	0.02544	0.00464	498	0.1532	0.2013	0.11606	0.31736	-0.16417	0.79873	0.12173	0.07954	498	3.3706	2.14749	1.35956	3.50705	-0.13646	0.27083	0.17934	0.54984	498	5.7209	0.04376	5.80494	5.8487	-0.12781	0.00224	0.00965	0.98811	498	6.3299	-3.4826	9.58621	6.10361	0.22629	0	0	1
499	0.5773	0.81484	-0.06341	0.75143	-0.17413	0.96986	0.02548	0.00465	499	0.3034	0.2025	0.11644	0.31894	-0.01554	0.79837	0.12183	0.0798	499	3.5097	2.15035	1.36211	3.51246	-0.00276	0.27012	0.17902	0.55087	499	5.84873	0.04377	5.80572	5.84949	-0.00076	0.00221	0.00955	0.98825	499	6.26732	-3.4826	9.58621	6.10361	0.16371	0	0	1
500	0.7614	0.81619	-0.06365	0.75254	0.00886	0.9698	0.02552	0.00467	500	0.4829	0.2037	0.11682	0.32052	0.16238	0.79801	0.12193	0.08005	500	3.4668	2.15321	1.36465	3.51786	-0.05106	0.26941	0.1787	0.5519	500	5.6527	0.04377	5.80649	5.85026	-0.19756	0.00218	0.00944	0.98838	500	6.0249	-3.4826	9.58621	6.10361	-0.07871	0	0	1
501	0.7331	0.81754	-0.06389	0.75365	-0.02055	0.96974	0.02557	0.00469	501	0.1699	0.2049	0.1172	0.3221	-0.1522	0.79765	0.12204	0.08031	501	3.4686	2.15605	1.36719	3.52324	-0.05464	0.2687	0.17837	0.55292	501	6.08364	0.04377	5.80724	5.85101	0.23262	0.00216	0.00934	0.9885	501	6.03614	-3.4826	9.58621	6.10361	-0.06747	0	0	1
502	0.6822	0.81889	-0.06413	0.75476	-0.07256	0.96968	0.02561	0.00471	502	0.4684	0.2061	0.11758	0.32368	0.14472	0.79729	0.12214	0.08057	502	3.6548	2.15889	1.36972	3.52861	0.12619	0.268	0.17805	0.55395	502	5.94809	0.04378	5.80799	5.85177	0.09632	0.00213	0.00924	0.98863	502	6.21965	-3.4826	9.58621	6.10361	0.11604	0	0	1
503	0.833	0.82023	-0.06437	0.75586	0.07714	0.96963	0.02565	0.00472	503	0.3248	0.2073	0.11796	0.32526	-0.00046	0.79693	0.12224	0.08083	503	3.3902	2.16172	1.37225	3.53397	-0.14377	0.2673	0.17773	0.55497	503	6.11278	0.04378	5.80873	5.85251	0.26026	0.0021	0.00914	0.98876	503	6.10759	-3.4826	9.58621	6.10361	0.00398	0	0	1
504	0.7172	0.82158	-0.06461	0.75697	-0.03977	0.96957	0.02569	0.00474	504	0.2267	0.2085	0.11834	0.32684	-0.10013	0.79657	0.12234	0.08109	504	3.4755	2.16454	1.37478	3.53932	-0.06382	0.2666	0.17741	0.55599	504	5.88748	0.04378	5.80947	5.85325	0.03423	0.00208	0.00904	0.98888	504	6.08937	-3.4826	9.58621	6.10361	-0.01424	0	0	1
505	0.7829	0.82293	-0.06485	0.75808	0.02482	0.96951	0.02573	0.00476	505	0.2808	0.20969	0.11872	0.32841	-0.04761	0.79621	0.12243	0.08135	505	3.4597	2.16735	1.3773	3.54465	-0.08495	0.2659	0.17709	0.55701	505	5.92374	0.04379	5.81019	5.85398	0.06976	0.00205	0.00894	0.98901	505	6.02805	-3.4826	9.58621	6.10361	-0.07556	0	0	1
506	0.7402	0.82428	-0.0651	0.75918	-0.01898	0.96945	0.02578	0.00478	506	0.4489	0.21089	0.1191	0.32999	0.11891	0.79585	0.12253	0.08161	506	3.5305	2.17016	1.37981	3.54997	-0.01947	0.2652	0.17677	0.55803	506	6.04562	0.04379	5.81091	5.8547	0.19092	0.00203	0.00884	0.98913	506	5.9716	-3.4826	9.58621	6.10361	-0.13201	0	0	1
507	0.5461	0.82562	-0.06534	0.76028	-0.21419	0.96939	0.02582	0.0048	507	0.2093	0.21209	0.11948	0.33157	-0.12226	0.79549	0.12263	0.08187	507	3.6196	2.17296	1.38232	3.55528	0.06432	0.26451	0.17645	0.55904	507	5.97358	0.0438	5.81162	5.85542	0.11816	0.002	0.00875	0.98925	507	5.99865	-3.4826	9.58621	6.10361	-0.10496	0	0	1
508	0.7081	0.82697	-0.06558	0.76139	-0.05329	0.96933	0.02586	0.00481	508	0.515	0.21328	0.11986	0.33314	0.18186	0.79514	0.12273	0.08214	508	3.4086	2.17575	1.38483	3.56058	-0.15198	0.26381	0.17613	0.56006	508	5.8694	0.0438	5.81232	5.85612	0.01328	0.00198	0.00865	0.98937	508	6.00692	-3.4826	9.58621	6.10361	-0.09669	0	0	1
509	0.8545	0.82832	-0.06582	0.7625	0.092	0.96927	0.0259	0.00483	509	0.3886	0.21448	0.12024	0.33472	0.05388	0.79478	0.12283	0.0824	509	3.6462	2.17854	1.38733	3.56587	0.08033	0.26312	0.17581	0.56107	509	5.90718	0.0438	5.81302	5.85682	0.05036	0.00195	0.00856	0.98949	509	6.01016	-3.4826	9.58621	6.10361	-0.09345	0	0	1
510	0.8173	0.82967	-0.06607	0.7636	0.0537	0.96921	0.02594	0.00485	510	0.3742	0.21567	0.12062	0.33629	0.03791	0.79442	0.12292	0.08266	510	3.7006	2.18132	1.38983	3.57115	0.12946	0.26243	0.17549	0.56208	510	5.90793	0.0438	5.8137	5.8575	0.05042	0.00193	0.00847	0.9896	510	5.95555	-3.4826	9.58621	6.10361	-0.14806	0	0	1
511	0.873	0.83101	-0.06631	0.7647	0.1083	0.96915	0.02598	0.00487	511	0.2794	0.21687	0.121	0.33787	-0.05847	0.79406	0.12302	0.08292	511	3.6704	2.18409	1.39232	3.57641	0.09399	0.26175	0.17517	0.56309	511	6.10941	0.04381	5.81438	5.85819	0.25122	0.00191	0.00837	0.98972	511	6.30075	-3.4826	9.58621	6.10361	0.19714	0	0	1
512	0.9651	0.83236	-0.06655	0.76581	0.19929	0.96909	0.02603	0.00488	512	0.2171	0.21806	0.12138	0.33944	-0.12234	0.7937	0.12312	0.08318	512	3.425	2.18685	1.39481	3.58166	-0.15666	0.26106	0.17485	0.56409	512	5.90003	0.04381	5.81506	5.85887	0.04116	0.00188	0.00828	0.98983	512	6.01015	-3.4826	9.58621	6.10361	-0.09346	0	0	1
513	0.7814	0.83371	-0.0668	0.76691	0.01449	0.96903	0.02607	0.0049	513	0.3315	0.21925	0.12176	0.34101	-0.00952	0.79334	0.12321	0.08344	513	3.6528	2.18961	1.39729	3.5869	0.0659	0.26038	0.17453	0.5651	513	6.05646	0.04381	5.81572	5.85953	0.19693	0.00186	0.00819	0.98995	513	6.11216	-3.4826	9.58621	6.10361	0.00855	0	0	1
514	0.839	0.83505	-0.06704	0.76801	0.07099	0.96897	0.02611	0.00492	514	0.3707	0.22045	0.12215	0.3426	0.02811	0.79299	0.12331	0.08371	514	3.7435	2.19236	1.39977	3.59213	0.15137	0.2597	0.17421	0.5661	514	5.84135	0.04382	5.81638	5.8602	-0.01885	0.00184	0.0081	0.99006	514	6.07773	-3.4826	9.58621	6.10361	-0.02588	0	0	1
515	0.7586	0.8364	-0.06729	0.76911	-0.01051	0.96891	0.02615	0.00494	515	0.3963	0.22164	0.12253	0.34417	0.05213	0.79263	0.1234	0.08397	515	3.7505	2.1951	1.40224	3.59734	0.15316	0.25901	0.17389	0.5671	515	6.06112	0.04382	5.81703	5.86085	0.20027	0.00182	0.00801	0.99017	515	6.118	-3.4826	9.58621	6.10361	0.01439	0	0	1
516	0.7193	0.83775	-0.06753	0.77022	-0.05091	0.96885	0.02619	0.00496	516	0.2254	0.22283	0.12291	0.34574	-0.12034	0.79227	0.1235	0.08423	516	3.602	2.19783	1.40471	3.60254	-0.00055	0.25834	0.17357	0.5681	516	5.87723	0.04382	5.81767	5.86149	0.01574	0.00179	0.00793	0.99028	516	5.89026	-3.4826	9.58621	6.10361	-0.21336	0	0	1
517	0.7876	0.83909	-0.06778	0.77131	0.01629	0.96879	0.02623	0.00497	517	0.4584	0.22402	0.1233	0.34732	0.11108	0.79191	0.12359	0.08449	517	3.6185	2.20056	1.40718	3.60774	0.01076	0.25766	0.17325	0.56909	517	6.03696	0.04383	5.81831	5.86214	0.17483	0.00177	0.00784	0.99039	517	5.96317	-3.4826	9.58621	6.10361	-0.14045	0	0	1
518	0.8836	0.84044	-0.06803	0.77241	0.11119	0.96873	0.02627	0.00499	518	0.2794	0.22521	0.12368	0.34889	-0.06949	0.79155	0.12369	0.08476	518	3.7344	2.20328	1.40964	3.61292	0.12148	0.25698	0.17293	0.57009	518	5.88544	0.04383	5.81894	5.86277	0.02267	0.00175	0.00775	0.9905	518	6.01966	-3.4826	9.58621	6.10361	-0.08396	0	0	1
519	0.7097	0.84178	-0.06827	0.77351	-0.06381	0.96867	0.02631	0.00501	519	0.3351	0.2264	0.12406	0.35046	-0.01536	0.7912	0.12378	0.08502	519	3.6511	2.206	1.4121	3.6181	0.03301	0.25631	0.17261	0.57108	519	5.84413	0.04383	5.81956	5.86339	-0.01926	0.00173	0.00767	0.9906	519	6.03588	-3.4826	9.58621	6.10361	-0.06774	0	0	1
520	0.697	0.84313	-0.06852	0.77461	-0.07761	0.96861	0.02636	0.00503	520	0.4349	0.22759	0.12445	0.35204	0.08286	0.79084	0.12388	0.08528	520	3.7247	2.2087	1.41455	3.62325	0.10145	0.25564	0.17229	0.57207	520	5.6818	0.04383	5.82018	5.86401	-0.18221	0.00171	0.00759	0.99071	520	6.07102	-3.4826	9.58621	6.10361	-0.0326	0	0	1
521	0.9184	0.84448	-0.06877	0.77571	0.14269	0.96856	0.0264	0.00505	521	0.1604	0.22878	0.12483	0.35361	-0.19321	0.79048	0.12397	0.08555	521	3.6196	2.2114	1.41699	3.62839	-0.00879	0.25497	0.17197	0.57306	521	5.82061	0.04384	5.82078	5.86462	-0.04401	0.00169	0.0075	0.99081	521	6.17012	-3.4826	9.58621	6.10361	0.0665	0	0	1
522	0.7018	0.84582	-0.06901	0.77681	-0.07501	0.9685	0.02644	0.00507	522	0.2189	0.22996	0.12522	0.35518	-0.13628	0.79013	0.12406	0.08581	522	3.7639	2.21409	1.41944	3.63353	0.13037	0.2543	0.17165	0.57405	522	6.09572	0.04384	5.82139	5.86523	0.23049	0.00167	0.00742	0.99091	522	6.16093	-3.4826	9.58622	6.10362	0.05731	0	0	1
523	0.6987	0.84717	-0.06926	0.77791	-0.07921	0.96844	0.02648	0.00508	523	0.1548	0.23115	0.1256	0.35675	-0.20196	0.78977	0.12416	0.08607	523	3.6905	2.21678	1.42187	3.63865	0.05185	0.25364	0.17133	0.57504	523	5.82705	0.04384	5.82198	5.86582	-0.03877	0.00165	0.00734	0.99101	523	6.00931	-3.4826	9.58622	6.10362	-0.09431	0	0	1
524	0.7609	0.84852	-0.06951	0.77901	-0.0181	0.96838	0.02652	0.0051	524	0.391	0.23234	0.12599	0.35833	0.03267	0.78941	0.12425	0.08634	524	3.6042	2.21946	1.42431	3.64377	-0.03956	0.25297	0.17101	0.57602	524	5.93453	0.04385	5.82257	5.86642	0.06811	0.00163	0.00726	0.99111	524	6.09527	-3.4826	9.58622	6.10362	-0.00835	0	0	1
525	0.8618	0.84986	-0.06976	0.7801	0.0817	0.96832	0.02656	0.00512	525	0.2325	0.23353	0.12637	0.3599	-0.1274	0.78906	0.12434	0.0866	525	3.733	2.22213	1.42674	3.64887	0.08414	0.25231	0.17069	0.577	525	5.91742	0.04385	5.82315	5.867	0.05042	0.00161	0.00718	0.99121	525	6.32971	-3.4826	9.58622	6.10362	0.22609	0	0	1
526	0.6656	0.85121	-0.07001	0.7812	-0.1156	0.96826	0.0266	0.00514	526	0.282	0.23471	0.12676	0.36147	-0.07947	0.7887	0.12443	0.08687	526	3.4886	2.22479	1.42916	3.65395	-0.16535	0.25165	0.17037	0.57798	526	6.06325	0.04385	5.82373	5.86758	0.19567	0.00159	0.0071	0.99131	526	6.15994	-3.4826	9.58622	6.10362	0.05632	0	0	1
527	0.7505	0.85255	-0.07026	0.78229	-0.03179	0.9682	0.02664	0.00516	527	0.4488	0.2359	0.12715	0.36305	0.08576	0.78835	0.12452	0.08713	527	3.9393	2.22745	1.43158	3.65903	0.28027	0.25099	0.17005	0.57896	527	5.92601	0.04385	5.8243	5.86815	0.05786	0.00157	0.00702	0.99141	527	6.06871	-3.4826	9.58622	6.10362	-0.03491	0	0	1
528	0.7906	0.8539	-0.07051	0.78339	0.00721	0.96814	0.02669	0.00518	528	0.4236	0.23708	0.12753	0.36461	0.05898	0.78799	0.12461	0.0874	528	3.6903	2.2301	1.434	3.6641	0.02621	0.25033	0.16973	0.57994	528	5.97565	0.04386	5.82486	5.86872	0.10693	0.00155	0.00695	0.9915	528	6.1254	-3.4826	9.58622	6.10362	0.02178	0	0	1
529	0.92	0.85524	-0.07076	0.78448	0.13552	0.96808	0.02673	0.00519	529	0.2922	0.23827	0.12792	0.36619	-0.07399	0.78764	0.1247	0.08766	529	3.5233	2.23274	1.43641	3.66915	-0.14585	0.24968	0.16941	0.58091	529	6.02253	0.04386	5.82542	5.86928	0.15325	0.00153	0.00687	0.9916	529	6.10066	-3.4826	9.58622	6.10362	-0.00296	0	0	1
530	0.9189	0.85659	-0.07101	0.78558	0.13332	0.96802	0.02677	0.00521	530	0.415	0.23945	0.12831	0.36776	0.04724	0.78728	0.12479	0.08793	530	3.9274	2.23538	1.43881	3.67419	0.25321	0.24902	0.16909	0.58189	530	6.0682	0.04386	5.82597	5.86983	0.19837	0.00151	0.0068	0.99169	530	6.2042	-3.4826	9.58622	6.10362	0.10058	0	0	1
531	1.0209	0.85793	-0.07126	0.78667	0.23423	0.96796	0.02681	0.00523	531	0.7992	0.24063	0.12869	0.36932	0.42987	0.78692	0.12488	0.08819	531	3.6566	2.23801	1.44121	3.67922	-0.02262	0.24837	0.16877	0.58286	531	5.99181	0.04386	5.82652	5.87038	0.12143	0.00149	0.00672	0.99179	531	5.98125	-3.4826	9.58622	6.10362	-0.12237	0	0	1
532	0.8301	0.85928	-0.07151	0.78777	0.04233	0.9679	0.02685	0.00525	532	0.2501	0.24182	0.12908	0.3709	-0.1208	0.78657	0.12497	0.08846	532	3.8529	2.24063	1.44361	3.68424	0.16866	0.24772	0.16845	0.58383	532	5.89421	0.04387	5.82706	5.87093	0.02329	0.00147	0.00665	0.99188	532	6.05945	-3.4826	9.58622	6.10362	-0.04417	0	0	1
533	0.8118	0.86062	-0.07177	0.78885	0.02294	0.96784	0.02689	0.00527	533	0.4125	0.243	0.12947	0.37247	0.04003	0.78622	0.12506	0.08872	533	3.9025	2.24324	1.446	3.68924	0.21325	0.24707	0.16813	0.5848	533	5.85029	0.04387	5.82759	5.87146	-0.02117	0.00146	0.00658	0.99197	533	6.1414	-3.4826	9.58622	6.10362	0.03778	0	0	1
534	0.7347	0.86197	-0.07202	0.78995	-0.05525	0.96778	0.02693	0.00529	534	0.2545	0.24418	0.12986	0.37404	-0.11954	0.78586	0.12515	0.08899	534	3.477	2.24585	1.44839	3.69424	-0.21724	0.24642	0.16782	0.58576	534	5.82688	0.04387	5.82812	5.87199	-0.04511	0.00144	0.0065	0.99206	534	6.03619	-3.4826	9.58622	6.10362	-0.06743	0	0	1
535	0.8761	0.86331	-0.07227	0.79104	0.08506	0.96772	0.02697	0.0053	535	0.5595	0.24536	0.13025	0.37561	0.18389	0.78551	0.12524	0.08926	535	3.8027	2.24845	1.45077	3.69922	0.10347	0.24578	0.1675	0.58673	535	5.79202	0.04387	5.82864	5.87251	-0.08049	0.00142	0.00643	0.99215	535	6.20454	-3.4826	9.58622	6.10362	0.10092	0	0	1
536	0.7875	0.86466	-0.07252	0.79214	-0.00464	0.96766	0.02701	0.00532	536	0.4169	0.24654	0.13064	0.37718	0.03972	0.78515	0.12533	0.08952	536	3.7178	2.25105	1.45315	3.7042	0.0136	0.24513	0.16718	0.58769	536	5.99198	0.04388	5.82916	5.87304	0.11895	0.0014	0.00636	0.99224	536	5.96629	-3.4826	9.58622	6.10362	-0.13733	0	0	1
537	0.6832	0.866	-0.07278	0.79322	-0.11003	0.96761	0.02705	0.00534	537	0.3554	0.24772	0.13103	0.37875	-0.02335	0.7848	0.12541	0.08979	537	3.7217	2.25364	1.45553	3.70917	0.01254	0.24449	0.16686	0.58865	537	6.17717	0.04388	5.82967	5.87355	0.30362	0.00139	0.00629	0.99232	537	5.95343	-3.4826	9.58622	6.10362	-0.15019	0	0	1
538	0.7988	0.86735	-0.07303	0.79432	0.00448	0.96755	0.02709	0.00536	538	0.344	0.2489	0.13141	0.38031	-0.03632	0.78444	0.1255	0.09006	538	3.827	2.25622	1.4579	3.71412	0.11288	0.24385	0.16654	0.58961	538	5.93586	0.04388	5.83017	5.87405	0.06181	0.00137	0.00622	0.99241	538	6.1348	-3.4826	9.58622	6.10362	0.03118	0	0	1
539	0.6562	0.86869	-0.07329	0.7954	-0.13921	0.96749	0.02713	0.00538	539	0.7015	0.25008	0.1318	0.38188	0.31962	0.78409	0.12559	0.09032	539	3.6153	2.25879	1.46026	3.71905	-0.10376	0.24321	0.16623	0.59056	539	5.7695	0.04388	5.83067	5.87455	-0.10505	0.00135	0.00615	0.99249	539	5.96566	-3.4826	9.58622	6.10362	-0.13796	0	0	1
540	0.7974	0.87004	-0.07354	0.7965	0.0009	0.96743	0.02717	0.0054	540	0.4609	0.25126	0.13219	0.38345	0.07745	0.78374	0.12567	0.09059	540	3.7806	2.26136	1.46262	3.72398	0.05662	0.24257	0.16591	0.59152	540	6.08959	0.04388	5.83117	5.87505	0.21454	0.00134	0.00609	0.99258	540	6.07991	-3.4826	9.58622	6.10362	-0.02371	0	0	1
541	0.7057	0.87138	-0.0738	0.79758	-0.09189	0.96737	0.02722	0.00542	541	0.3498	0.25244	0.13258	0.38502	-0.03522	0.78338	0.12576	0.09086	541	3.6476	2.26392	1.46498	3.7289	-0.0813	0.24194	0.16559	0.59247	541	5.82004	0.04389	5.83166	5.87555	-0.0555	0.00132	0.00602	0.99266	541	6.13411	-3.4826	9.58622	6.10362	0.03049	0	0	1
542	0.7386	0.87273	-0.07405	0.79868	-0.06008	0.96731	0.02726	0.00544	542	0.5203	0.25361	0.13297	0.38658	0.13371	0.78303	0.12585	0.09113	542	3.7729	2.26648	1.46733	3.73381	0.03909	0.24131	0.16527	0.59342	542	5.9533	0.04389	5.83214	5.87603	0.07727	0.0013	0.00595	0.99274	542	5.89242	-3.4826	9.58622	6.10362	-0.2112	0	0	1
543	0.6732	0.87407	-0.07431	0.79976	-0.12656	0.96725	0.0273	0.00545	543	0.1363	0.25479	0.13337	0.38816	-0.25186	0.78268	0.12593	0.09139	543	3.738	2.26902	1.46968	3.7387	-0.0007	0.24067	0.16496	0.59437	543	6.06955	0.04389	5.83262	5.87651	0.19304	0.00129	0.00589	0.99282	543	6.16611	-3.4826	9.58622	6.10362	0.06249	0	0	1
544	0.7615	0.87542	-0.07456	0.80086	-0.03935	0.96719	0.02734	0.00547	544	0.1958	0.25597	0.13376	0.38973	-0.19392	0.78232	0.12602	0.09166	544	3.816	2.27157	1.47202	3.74359	0.07241	0.24004	0.16464	0.59532	544	5.94022	0.04389	5.83309	5.87698	0.06324	0.00127	0.00582	0.9929	544	6.13482	-3.4826	9.58622	6.10362	0.0312	0	0	1
545	0.8523	0.87676	-0.07482	0.80194	0.05036	0.96713	0.02738	0.00549	545	0.4785	0.25714	0.13415	0.39129	0.08721	0.78197	0.1261	0.09193	545	3.7181	2.2741	1.47436	3.74846	-0.03036	0.23941	0.16432	0.59626	545	6.08127	0.04389	5.83356	5.87745	0.20382	0.00126	0.00576	0.99298	545	6.33443	-3.4826	9.58622	6.10362	0.23081	0	0	1
546	0.9115	0.8781	-0.07508	0.80302	0.10847	0.96707	0.02742	0.00551	546	0.2395	0.25832	0.13454	0.39286	-0.15336	0.78162	0.12619	0.0922	546	3.7608	2.27663	1.47669	3.75332	0.00748	0.23879	0.16401	0.59721	546	5.88171	0.0439	5.83402	5.87792	0.00379	0.00124	0.0057	0.99306	546	6.26947	-3.4826	9.58622	6.10362	0.16585	0	0	1
547	0.7469	0.87945	-0.07533	0.80412	-0.05721	0.96701	0.02746	0.00553	547	0.4454	0.25949	0.13493	0.39442	0.05098	0.78126	0.12627	0.09247	547	4.2187	2.27915	1.47902	3.75817	0.46053	0.23816	0.16369	0.59815	547	5.77687	0.0439	5.83448	5.87838	-0.1015	0.00123	0.00563	0.99314	547	6.10356	-3.4826	9.58622	6.10362	-6e-05	0	0	1
548	0.7489	0.88079	-0.07559	0.8052	-0.0563	0.96695	0.0275	0.00555	548	0.4538	0.26067	0.13532	0.39599	0.05781	0.78091	0.12635	0.09273	548	3.7436	2.28166	1.48135	3.76301	-0.01941	0.23754	0.16337	0.59909	548	5.96357	0.0439	5.83493	5.87883	0.08474	0.00121	0.00557	0.99322	548	6.1475	-3.4826	9.58622	6.10362	0.04388	0	0	1
549	0.7004	0.88214	-0.07585	0.80629	-0.10589	0.96689	0.02754	0.00557	549	0.327	0.26184	0.13572	0.39756	-0.07056	0.78056	0.12644	0.093	549	3.926	2.28417	1.48367	3.76784	0.15816	0.23692	0.16306	0.60003	549	6.02593	0.0439	5.83537	5.87927	0.14665	0.0012	0.00551	0.99329	549	6.00639	-3.4826	9.58622	6.10362	-0.09723	0	0	1
550	0.9998	0.88348	-0.07611	0.80737	0.19243	0.96683	0.02758	0.00559	550	0.3422	0.26301	0.13611	0.39912	-0.05692	0.78021	0.12652	0.09327	550	3.8095	2.28667	1.48598	3.77265	0.03684	0.23629	0.16274	0.60096	550	5.87664	0.0439	5.83582	5.87972	-0.00308	0.00118	0.00545	0.99337	550	6.11773	-3.4826	9.58622	6.10362	0.01411	0	0	1
551	0.8487	0.88482	-0.07637	0.80845	0.04024	0.96678	0.02762	0.00561	551	0.2878	0.26419	0.1365	0.40069	-0.11289	0.77985	0.1266	0.09354	551	3.8666	2.28917	1.48829	3.77746	0.08914	0.23568	0.16243	0.6019	551	5.77854	0.04391	5.83625	5.88016	-0.10162	0.00117	0.00539	0.99344	551	6.0027	-3.4826	9.58622	6.10362	-0.10092	0	0	1
552	0.9629	0.88617	-0.07663	0.80954	0.15336	0.96672	0.02766	0.00562	552	0.2724	0.26536	0.13689	0.40225	-0.12985	0.7795	0.12669	0.09381	552	3.7042	2.29166	1.4906	3.78226	-0.07806	0.23506	0.16211	0.60283	552	5.9736	0.04391	5.83669	5.8806	0.093	0.00115	0.00533	0.99352	552	5.93954	-3.4826	9.58622	6.10362	-0.16408	0	0	1
553	0.8686	0.88751	-0.07689	0.81062	0.05798	0.96666	0.0277	0.00564	553	0.3964	0.26653	0.13729	0.40382	-0.00742	0.77915	0.12677	0.09408	553	3.6825	2.29414	1.4929	3.78704	-0.10454	0.23444	0.16179	0.60376	553	5.666	0.04391	5.83711	5.88102	-0.21503	0.00114	0.00527	0.99359	553	6.45879	-3.4826	9.58622	6.10362	0.35517	0	0	1
554	0.7734	0.88885	-0.07715	0.8117	-0.03831	0.9666	0.02774	0.00566	554	0.1633	0.2677	0.13768	0.40538	-0.24208	0.7788	0.12685	0.09435	554	3.8232	2.29661	1.4952	3.79181	0.03138	0.23383	0.16148	0.60469	554	5.90567	0.04391	5.83754	5.88145	0.02422	0.00113	0.00521	0.99366	554	6.1114	-3.4826	9.58622	6.10362	0.00778	0	0	1
555	0.9352	0.8902	-0.07741	0.81279	0.12241	0.96654	0.02778	0.00568	555	0.3784	0.26887	0.13807	0.40694	-0.02855	0.77845	0.12693	0.09462	555	3.7058	2.29908	1.49749	3.79657	-0.09078	0.23322	0.16116	0.60562	555	6.05664	0.04391	5.83796	5.88187	0.17477	0.00111	0.00516	0.99373	555	6.1012	-3.4826	9.58622	6.10362	-0.00242	0	0	1
556	0.6882	0.89154	-0.07767	0.81387	-0.12567	0.96648	0.02782	0.0057	556	0.3116	0.27004	0.13847	0.40851	-0.09691	0.7781	0.12701	0.09489	556	3.7968	2.30154	1.49978	3.80132	-0.00453	0.2326	0.16085	0.60655	556	5.81482	0.04392	5.83837	5.88229	-0.06747	0.0011	0.0051	0.9938	556	5.97136	-3.4826	9.58622	6.10362	-0.13226	0	0	1
557	0.4647	0.89288	-0.07793	0.81495	-0.35025	0.96642	0.02786	0.00572	557	0.4951	0.27121	0.13886	0.41007	0.08503	0.77775	0.12709	0.09516	557	3.6454	2.304	1.50207	3.80607	-0.16067	0.232	0.16054	0.60747	557	6.13198	0.04392	5.83878	5.8827	0.24928	0.00109	0.00504	0.99387	557	6.19361	-3.4826	9.58622	6.10362	0.08999	0	0	1
558	0.8605	0.89423	-0.07819	0.81604	0.04446	0.96636	0.0279	0.00574	558	0.4886	0.27238	0.13926	0.41164	0.07696	0.7774	0.12717	0.09543	558	3.958	2.30645	1.50435	3.8108	0.1472	0.23139	0.16022	0.60839	558	5.78496	0.04392	5.83918	5.8831	-0.09814	0.00107	0.00499	0.99394	558	6.12654	-3.4826	9.58622	6.10362	0.02292	0	0	1
559	0.6267	0.89557	-0.07845	0.81712	-0.19042	0.9663	0.02794	0.00576	559	0.4238	0.27355	0.13965	0.4132	0.0106	0.77704	0.12725	0.0957	559	4.0433	2.30889	1.50662	3.81551	0.22778	0.23078	0.15991	0.60931	559	6.00105	0.04392	5.83958	5.8835	0.11754	0.00106	0.00493	0.99401	559	6.02443	-3.4826	9.58622	6.10362	-0.07919	0	0	1
560	0.8436	0.89691	-0.07872	0.81819	0.0254	0.96624	0.02798	0.00578	560	0.3172	0.27472	0.14005	0.41477	-0.09756	0.77669	0.12733	0.09597	560	3.8332	2.31133	1.50889	3.82022	0.01298	0.23018	0.15959	0.61023	560	5.71969	0.04392	5.83998	5.8839	-0.16421	0.00105	0.00488	0.99408	560	6.06095	-3.4826	9.58622	6.10362	-0.04267	0	0	1
561	0.9272	0.89826	-0.07898	0.81928	0.10792	0.96618	0.02802	0.0058	561	0.2616	0.27589	0.14044	0.41633	-0.15473	0.77634	0.12741	0.09624	561	3.8346	2.31376	1.51116	3.82492	0.00968	0.22957	0.15928	0.61115	561	6.026	0.04392	5.84037	5.88429	0.1417	0.00103	0.00482	0.99414	561	5.96767	-3.4826	9.58622	6.10362	-0.13595	0	0	1
562	0.9312	0.8996	-0.07924	0.82036	0.11084	0.96612	0.02806	0.00582	562	0.5326	0.27705	0.14084	0.41789	0.11471	0.77599	0.12749	0.09651	562	4.1372	2.31618	1.51342	3.8296	0.30759	0.22897	0.15897	0.61206	562	5.92682	0.04393	5.84076	5.88469	0.04214	0.00102	0.00477	0.99421	562	6.0988	-3.4826	9.58622	6.10362	-0.00482	0	0	1
563	0.7957	0.90094	-0.0795	0.82144	-0.02574	0.96606	0.0281	0.00584	563	0.3381	0.27822	0.14123	0.41945	-0.08135	0.77564	0.12757	0.09678	563	3.7824	2.3186	1.51568	3.83428	-0.05188	0.22837	0.15865	0.61297	563	5.95309	0.04393	5.84114	5.88507	0.06802	0.00101	0.00472	0.99427	563	6.08375	-3.4826	9.58622	6.10362	-0.01987	0	0	1
564	0.9762	0.90228	-0.07977	0.82251	0.15368	0.966	0.02814	0.00585	564	0.1703	0.27938	0.14163	0.42101	-0.25071	0.77529	0.12765	0.09706	564	4.0283	2.32101	1.51793	3.83894	0.18935	0.22777	0.15834	0.61389	564	5.90301	0.04393	5.84152	5.88545	0.01756	0.001	0.00466	0.99434	564	5.97624	-3.4826	9.58622	6.10362	-0.12738	0	0	1
565	0.8826	0.90363	-0.08003	0.8236	0.05901	0.96595	0.02818	0.00587	565	0.3572	0.28055	0.14203	0.42258	-0.06538	0.77494	0.12773	0.09733	565	3.9461	2.32342	1.52018	3.8436	0.1025	0.22718	0.15803	0.6148	565	5.80302	0.04393	5.84189	5.88582	-0.08281	0.00098	0.00461	0.9944	565	6.02461	-3.4826	9.58622	6.10362	-0.07901	0	0	1
566	0.7451	0.90497	-0.0803	0.82467	-0.07957	0.96589	0.02822	0.00589	566	0.529	0.28171	0.14242	0.42413	0.10486	0.77459	0.12781	0.0976	566	3.976	2.32582	1.52243	3.84825	0.12776	0.22658	0.15771	0.6157	566	5.9351	0.04393	5.84226	5.88619	0.0489	0.00097	0.00456	0.99447	566	6.1167	-3.4826	9.58622	6.10362	0.01308	0	0	1
567	0.8555	0.90631	-0.08056	0.82575	0.02975	0.96583	0.02826	0.00591	567	0.4001	0.28288	0.14282	0.4257	-0.0256	0.77424	0.12788	0.09787	567	3.9991	2.32821	1.52467	3.85288	0.14622	0.22599	0.1574	0.61661	567	6.00278	0.04393	5.84263	5.88656	0.11622	0.00096	0.00451	0.99453	567	6.00722	-3.4826	9.58622	6.10362	-0.0964	0	0	1
568	1.0493	0.90765	-0.08083	0.82682	0.22247	0.96577	0.0283	0.00593	568	0.5567	0.28404	0.14322	0.42726	0.12944	0.77389	0.12796	0.09814	568	3.8271	2.33059	1.5269	3.85749	-0.0304	0.2254	0.15709	0.61751	568	5.90467	0.04394	5.84299	5.88693	0.01774	0.00095	0.00446	0.99459	568	6.18486	-3.4826	9.58622	6.10362	0.08124	0	0	1
569	0.5653	0.909	-0.08109	0.82791	-0.2626	0.96571	0.02834	0.00595	569	0.56	0.28521	0.14361	0.42882	0.13118	0.77355	0.12804	0.09842	569	3.7402	2.33297	1.52913	3.8621	-0.12191	0.22481	0.15678	0.61842	569	6.11107	0.04394	5.84335	5.88729	0.22378	0.00094	0.00441	0.99465	569	6.14356	-3.4826	9.58622	6.10362	0.03994	0	0	1
570	0.7632	0.91034	-0.08136	0.82898	-0.06578	0.96565	0.02838	0.00597	570	0.2849	0.28637	0.14401	0.43038	-0.14548	0.7732	0.12812	0.09869	570	3.7246	2.33535	1.53136	3.86671	-0.14211	0.22422	0.15647	0.61932	570	5.98249	0.04394	5.8437	5.88764	0.09485	0.00093	0.00436	0.99471	570	5.94398	-3.4826	9.58622	6.10362	-0.15964	0	0	1
571	0.6327	0.91168	-0.08163	0.83005	-0.19735	0.96559	0.02842	0.00599	571	0.2765	0.28753	0.14441	0.43194	-0.15544	0.77285	0.12819	0.09896	571	3.7821	2.33772	1.53358	3.8713	-0.0892	0.22363	0.15616	0.62021	571	6.23252	0.04394	5.84405	5.88799	0.34452	0.00091	0.00432	0.99477	571	6.12982	-3.4826	9.58622	6.10362	0.0262	0	0	1
572	0.8738	0.91302	-0.08189	0.83113	0.04267	0.96553	0.02846	0.00601	572	0.336	0.28869	0.14481	0.4335	-0.0975	0.7725	0.12827	0.09923	572	4.2016	2.34008	1.5358	3.87588	0.32572	0.22304	0.15584	0.62111	572	5.99871	0.04394	5.8444	5.88834	0.11037	0.0009	0.00427	0.99483	572	5.90284	-3.4826	9.58622	6.10362	-0.20078	0	0	1
573	0.8413	0.91436	-0.08216	0.8322	0.0091	0.96547	0.0285	0.00603	573	0.4922	0.28985	0.1452	0.43505	0.05714	0.77215	0.12834	0.09951	573	3.7794	2.34243	1.53801	3.88044	-0.10104	0.22246	0.15553	0.62201	573	5.92612	0.04394	5.84474	5.88868	0.03743	0.00089	0.00422	0.99489	573	5.95857	-3.4826	9.58622	6.10362	-0.14505	0	0	1
574	0.7991	0.9157	-0.08243	0.83327	-0.03418	0.96541	0.02854	0.00605	574	0.2787	0.29101	0.1456	0.43661	-0.15792	0.7718	0.12842	0.09978	574	3.8861	2.34478	1.54022	3.885	0.0011	0.22188	0.15522	0.6229	574	5.98945	0.04395	5.84508	5.88903	0.10042	0.00088	0.00417	0.99495	574	6.15045	-3.4826	9.58622	6.10362	0.04683	0	0	1
575	0.611	0.91705	-0.08269	0.83436	-0.22335	0.96535	0.02858	0.00607	575	0.3321	0.29217	0.146	0.43817	-0.10607	0.77145	0.12849	0.10005	575	3.9532	2.34712	1.54243	3.88955	0.06365	0.2213	0.15491	0.62379	575	6.0253	0.04395	5.84542	5.88937	0.13594	0.00087	0.00413	0.995	575	6.13172	-3.4826	9.58622	6.10362	0.0281	0	0	1
576	0.8741	0.91839	-0.08296	0.83543	0.03867	0.96529	0.02862	0.00609	576	0.468	0.29333	0.1464	0.43973	0.02827	0.77111	0.12857	0.10033	576	3.8367	2.34946	1.54463	3.89409	-0.05739	0.22072	0.1546	0.62468	576	5.86379	0.04395	5.84575	5.8897	-0.02591	0.00086	0.00408	0.99506	576	6.03197	-3.4826	9.58622	6.10362	-0.07165	0	0	1
577	0.7777	0.91973	-0.08323	0.8365	-0.0588	0.96523	0.02866	0.00611	577	0.3054	0.29449	0.1468	0.44129	-0.13589	0.77076	0.12864	0.1006	577	3.7245	2.35179	1.54682	3.89861	-0.17411	0.22014	0.15429	0.62557	577	5.86777	0.04395	5.84608	5.89003	-0.02226	0.00085	0.00404	0.99511	577	6.12992	-3.4826	9.58622	6.10362	0.0263	0	0	1
578	0.7289	0.92107	-0.0835	0.83757	-0.10867	0.96518	0.0287	0.00613	578	0.3078	0.29565	0.1472	0.44285	-0.13505	0.77041	0.12872	0.10087	578	4.0525	2.35411	1.54901	3.90312	0.14937	0.21956	0.15398	0.62646	578	5.89815	0.04395	5.8464	5.89035	0.0078	0.00084	0.00399	0.99517	578	6.13468	-3.4826	9.58622	6.10362	0.03106	0	0	1
579	0.8898	0.92241	-0.08377	0.83864	0.05116	0.96512	0.02874	0.00615	579	0.4603	0.29681	0.1476	0.44441	0.01589	0.77006	0.12879	0.10115	579	3.9156	2.35643	1.5512	3.90763	0.00797	0.21899	0.15367	0.62734	579	5.95288	0.04395	5.84672	5.89067	0.06221	0.00083	0.00395	0.99522	579	5.95004	-3.4826	9.58622	6.10362	-0.15358	0	0	1
580	0.9223	0.92375	-0.08404	0.83971	0.08259	0.96506	0.02877	0.00617	580	0.5455	0.29797	0.148	0.44597	0.09954	0.76972	0.12886	0.10142	580	3.9676	2.35874	1.55338	3.91212	0.05547	0.21841	0.15337	0.62822	580	5.75865	0.04395	5.84704	5.89099	-0.13234	0.00082	0.0039	0.99528	580	5.96868	-3.4826	9.58622	6.10362	-0.13494	0	0	1
581	0.8716	0.92509	-0.08431	0.84078	0.03081	0.965	0.02881	0.00619	581	0.3921	0.29912	0.1484	0.44752	-0.05542	0.76937	0.12894	0.10169	581	3.6726	2.36105	1.55556	3.91661	-0.24401	0.21784	0.15306	0.6291	581	5.83974	0.04395	5.84735	5.8913	-0.05157	0.00081	0.00386	0.99533	581	6.0506	-3.4826	9.58622	6.10362	-0.05302	0	0	1
582	0.7999	0.92644	-0.08458	0.84186	-0.04196	0.96494	0.02885	0.00621	582	0.502	0.30028	0.1488	0.44908	0.05292	0.76902	0.12901	0.10197	582	4.0723	2.36335	1.55773	3.92108	0.15122	0.21727	0.15275	0.62998	582	5.92157	0.04396	5.84766	5.89162	0.02995	0.0008	0.00382	0.99538	582	5.9222	-3.4826	9.58622	6.10362	-0.18142	0	0	1
583	0.6922	0.92778	-0.08485	0.84293	-0.15073	0.96488	0.02889	0.00623	583	0.5335	0.30143	0.1492	0.45063	0.08287	0.76867	0.12908	0.10224	583	3.9114	2.36564	1.5599	3.92554	-0.01415	0.2167	0.15244	0.63086	583	5.83304	0.04396	5.84797	5.89193	-0.05888	0.00079	0.00377	0.99544	583	6.10012	-3.4826	9.58622	6.10362	-0.0035	0	0	1
584	0.8813	0.92912	-0.08512	0.844	0.0373	0.96482	0.02893	0.00625	584	0.4901	0.30259	0.1496	0.45219	0.03791	0.76833	0.12915	0.10252	584	4.1294	2.36793	1.56207	3.93	0.1994	0.21613	0.15213	0.63173	584	5.90897	0.04396	5.84827	5.89223	0.01674	0.00078	0.00373	0.99549	584	6.11294	-3.4826	9.58622	6.10362	0.00932	0	0	1
585	0.7642	0.93046	-0.08539	0.84507	-0.08087	0.96476	0.02897	0.00627	585	0.4731	0.30374	0.15	0.45374	0.01935	0.76798	0.12923	0.10279	585	4.0548	2.37021	1.56423	3.93444	0.12036	0.21557	0.15182	0.63261	585	5.69025	0.04396	5.84857	5.89253	-0.20228	0.00077	0.00369	0.99554	585	6.11744	-3.4826	9.58622	6.10362	0.01382	0	0	1
586	1.035	0.9318	-0.08567	0.84613	0.18887	0.9647	0.02901	0.00629	586	0.4668	0.3049	0.1504	0.4553	0.0115	0.76763	0.1293	0.10307	586	4.0502	2.37249	1.56638	3.93887	0.11132	0.215	0.15152	0.63348	586	5.94787	0.04396	5.84886	5.89282	0.05504	0.00076	0.00365	0.99559	586	6.13207	-3.4826	9.58622	6.10362	0.02845	0	0	1
587	0.8097	0.93314	-0.08594	0.8472	-0.0375	0.96464	0.02905	0.00631	587	0.5339	0.30605	0.1508	0.45685	0.07704	0.76729	0.12937	0.10334	587	3.9402	2.37476	1.56854	3.9433	-0.0031	0.21444	0.15121	0.63435	587	6.02462	0.04396	5.84916	5.89312	0.1315	0.00075	0.00361	0.99564	587	6.08187	-3.4826	9.58622	6.10362	-0.02175	0	0	1
588	0.6961	0.93448	-0.08621	0.84827	-0.15217	0.96458	0.02909	0.00633	588	0.4784	0.30721	0.1512	0.45841	0.01999	0.76694	0.12944	0.10362	588	4.1828	2.37702	1.57068	3.9477	0.23509	0.21388	0.1509	0.63522	588	5.78593	0.04396	5.84945	5.89341	-0.10748	0.00074	0.00357	0.99569	588	5.92234	-3.4826	9.58622	6.10362	-0.18128	0	0	1
589	0.7462	0.93582	-0.08648	0.84934	-0.10314	0.96452	0.02913	0.00635	589	0.5043	0.30836	0.15161	0.45997	0.04433	0.7666	0.12951	0.10389	589	3.8614	2.37928	1.57283	3.95211	-0.09071	0.21332	0.1506	0.63609	589	6.17481	0.04397	5.84973	5.8937	0.28111	0.00073	0.00353	0.99574	589	6.10706	-3.4826	9.58622	6.10362	0.00344	0	0	1
590	1.0632	0.93716	-0.08676	0.8504	0.2128	0.96447	0.02917	0.00637	590	0.705	0.30951	0.15201	0.46152	0.24348	0.76625	0.12958	0.10417	590	3.9218	2.38154	1.57497	3.95651	-0.0347	0.21276	0.15029	0.63695	590	6.15991	0.04397	5.85002	5.89399	0.26593	0.00072	0.00349	0.99579	590	6.00534	-3.4826	9.58622	6.10362	-0.09828	0	0	1
591	0.8241	0.9385	-0.08703	0.85147	-0.02737	0.96441	0.02921	0.00639	591	0.5712	0.31066	0.15241	0.46307	0.10813	0.7659	0.12965	0.10444	591	4.1527	2.38378	1.5771	3.96088	0.19182	0.2122	0.14999	0.63781	591	6.12002	0.04397	5.8503	5.89427	0.22576	0.00072	0.00345	0.99583	591	6.09285	-3.4826	9.58622	6.10362	-0.01077	0	0	1
592	0.8807	0.93984	-0.08731	0.85253	0.02816	0.96435	0.02924	0.00641	592	0.5648	0.31181	0.15281	0.46462	0.10017	0.76556	0.12972	0.10472	592	3.8539	2.38602	1.57923	3.96525	-0.11135	0.21165	0.14968	0.63868	592	5.87168	0.04397	5.85057	5.89454	-0.02286	0.00071	0.00341	0.99588	592	5.99129	-3.4826	9.58622	6.10362	-0.11233	0	0	1
593	0.9183	0.94118	-0.08758	0.8536	0.0647	0.96429	0.02928	0.00643	593	0.2784	0.31296	0.15322	0.46618	-0.18778	0.76521	0.12979	0.105	593	4.0592	2.38826	1.58136	3.96962	0.08959	0.21109	0.14937	0.63954	593	5.83636	0.04397	5.85085	5.89482	-0.05846	0.0007	0.00337	0.99593	593	6.28936	-3.4826	9.58622	6.10362	0.18574	0	0	1
594	0.7131	0.94252	-0.08785	0.85467	-0.14157	0.96423	0.02932	0.00645	594	0.3975	0.31411	0.15362	0.46773	-0.07023	0.76487	0.12986	0.10527	594	3.9252	2.39049	1.58348	3.97397	-0.04876	0.21054	0.14907	0.64039	594	5.90661	0.04397	5.85112	5.89509	0.01152	0.00069	0.00334	0.99597	594	6.09975	-3.4826	9.58622	6.10362	-0.00387	0	0	1
595	0.9758	0.94386	-0.08813	0.85573	0.12007	0.96417	0.02936	0.00647	595	0.5634	0.31526	0.15402	0.46928	0.09411	0.76452	0.12993	0.10555	595	3.9771	2.39271	1.58559	3.9783	-0.0012	0.20999	0.14876	0.64125	595	5.83229	0.04397	5.85139	5.89536	-0.06307	0.00068	0.0033	0.99602	595	6.10702	-3.4826	9.58622	6.10362	0.0034	0	0	1
596	0.7975	0.9452	-0.08841	0.85679	-0.0593	0.96411	0.0294	0.00649	596	0.3235	0.31641	0.15443	0.47084	-0.14734	0.76418	0.13	0.10582	596	4.2995	2.39493	1.58771	3.98264	0.31687	0.20944	0.14846	0.6421	596	5.96083	0.04397	5.85165	5.89562	0.06521	0.00067	0.00326	0.99606	596	6.0201	-3.4826	9.58622	6.10362	-0.08352	0	0	1
597	1.0456	0.94654	-0.08868	0.85786	0.18774	0.96405	0.02944	0.00651	597	0.5055	0.31756	0.15483	0.47239	0.03311	0.76383	0.13007	0.1061	597	3.9988	2.39714	1.58981	3.98695	0.01185	0.20889	0.14816	0.64296	597	6.1228	0.04397	5.85191	5.89588	0.22691	0.00066	0.00323	0.99611	597	6.08762	-3.4826	9.58622	6.10362	-0.016	0	0	1
598	0.846	0.94788	-0.08896	0.85892	-0.01292	0.96399	0.02948	0.00653	598	0.4263	0.31871	0.15523	0.47394	-0.04764	0.76349	0.13013	0.10638	598	4.0406	2.39934	1.59192	3.99126	0.04934	0.20834	0.14785	0.64381	598	5.92944	0.04398	5.85217	5.89615	0.03329	0.00066	0.00319	0.99615	598	5.91709	-3.4826	9.58622	6.10362	-0.18653	0	0	1
599	0.7057	0.94922	-0.08923	0.85999	-0.15429	0.96393	0.02952	0.00655	599	0.449	0.31986	0.15564	0.4755	-0.02649	0.76314	0.1302	0.10666	599	3.8726	2.40154	1.59402	3.99556	-0.12296	0.20779	0.14755	0.64466	599	6.0321	0.04398	5.85243	5.89641	0.1357	0.00065	0.00316	0.9962	599	5.98006	-3.4826	9.58622	6.10362	-0.12356	0	0	1
600	0.7932	0.95056	-0.08951	0.86105	-0.06785	0.96387	0.02956	0.00657	600	0.6145	0.321	0.15604	0.47704	0.13745	0.7628	0.13027	0.10693	600	4.0767	2.40374	1.59611	3.99985	0.07685	0.20725	0.14725	0.6455	600	5.80236	0.04398	5.85268	5.89666	-0.0943	0.00064	0.00312	0.99624	600	6.03673	-3.4826	9.58622	6.10362	-0.06689	0	0	1
601	0.7087	0.9519	-0.08979	0.86211	-0.15341	0.96382	0.02959	0.00659	601	0.7356	0.32215	0.15645	0.4786	0.257	0.76246	0.13034	0.10721	601	4.0468	2.40592	1.5982	4.00412	0.04267	0.20671	0.14694	0.64635	601	5.76421	0.04398	5.85293	5.89691	-0.1327	0.00063	0.00309	0.99628	601	6.08722	-3.4826	9.58622	6.10362	-0.0164	0	0	1
602	0.8028	0.95324	-0.09007	0.86317	-0.06037	0.96376	0.02963	0.00661	602	0.4909	0.3233	0.15685	0.48015	0.01075	0.76211	0.1304	0.10749	602	4.1267	2.40811	1.60029	4.0084	0.1183	0.20617	0.14664	0.64719	602	5.85883	0.04398	5.85318	5.89716	-0.03833	0.00063	0.00305	0.99632	602	5.89617	-3.4826	9.58622	6.10362	-0.20745	0	0	1
603	0.9648	0.95458	-0.09035	0.86423	0.10056	0.9637	0.02967	0.00663	603	0.5868	0.32444	0.15725	0.48169	0.1051	0.76177	0.13047	0.10776	603	3.9703	2.41028	1.60237	4.01265	-0.04236	0.20563	0.14634	0.64804	603	6.01451	0.04398	5.85342	5.8974	0.1171	0.00062	0.00302	0.99637	603	5.93225	-3.4826	9.58622	6.10362	-0.17137	0	0	1
604	0.7542	0.95592	-0.09062	0.8653	-0.1111	0.96364	0.02971	0.00665	604	0.3362	0.32559	0.15766	0.48325	-0.14705	0.76142	0.13053	0.10804	604	4.1496	2.41245	1.60445	4.0169	0.13269	0.20509	0.14604	0.64888	604	5.95273	0.04398	5.85367	5.89765	0.05508	0.00061	0.00298	0.99641	604	6.06215	-3.4826	9.58622	6.10362	-0.04147	0	0	1
605	0.7554	0.95726	-0.0909	0.86636	-0.11096	0.96358	0.02975	0.00667	605	0.316	0.32673	0.15806	0.48479	-0.1688	0.76108	0.1306	0.10832	605	4.1403	2.41462	1.60653	4.02115	0.11915	0.20455	0.14574	0.64971	605	5.97242	0.04398	5.85391	5.89789	0.07453	0.0006	0.00295	0.99645	605	5.95423	-3.4826	9.58622	6.10362	-0.14939	0	0	1
606	0.8242	0.9586	-0.09118	0.86742	-0.04322	0.96352	0.02979	0.00669	606	0.4129	0.32788	0.15847	0.48635	-0.07345	0.76074	0.13067	0.1086	606	4.0811	2.41678	1.6086	4.02538	0.05572	0.20401	0.14543	0.65055	606	6.00182	0.04398	5.85414	5.89812	0.10369	0.0006	0.00292	0.99649	606	5.91148	-3.4826	9.58622	6.10362	-0.19214	0	0	1
607	0.6263	0.95994	-0.09146	0.86848	-0.24218	0.96346	0.02983	0.00671	607	0.5652	0.32902	0.15888	0.4879	0.07731	0.76039	0.13073	0.10887	607	4.0334	2.41893	1.61066	4.02959	0.00381	0.20348	0.14513	0.65139	607	5.81914	0.04398	5.85438	5.89836	-0.07922	0.00059	0.00288	0.99653	607	6.13131	-3.4826	9.58622	6.10362	0.02769	0	0	1
608	0.9718	0.96128	-0.09174	0.86954	0.10227	0.9634	0.02986	0.00673	608	0.4776	0.33016	0.15928	0.48944	-0.01184	0.76005	0.1308	0.10915	608	3.9763	2.42108	1.61272	4.0338	-0.0575	0.20295	0.14483	0.65222	608	5.99767	0.04399	5.85461	5.8986	0.09908	0.00058	0.00285	0.99657	608	6.00605	-3.4826	9.58622	6.10362	-0.09757	0	0	1
609	0.9133	0.96262	-0.09202	0.8706	0.04271	0.96334	0.0299	0.00675	609	0.5968	0.3313	0.15969	0.49099	0.10581	0.75971	0.13086	0.10943	609	3.9693	2.42322	1.61478	4.038	-0.0687	0.20241	0.14453	0.65305	609	5.80423	0.04399	5.85484	5.89883	-0.09459	0.00057	0.00282	0.99661	609	6.18509	-3.4826	9.58622	6.10362	0.08147	0	0	1
610	0.893	0.96395	-0.0923	0.87165	0.02135	0.96328	0.02994	0.00677	610	0.3975	0.33245	0.16009	0.49254	-0.09504	0.75937	0.13093	0.10971	610	3.903	2.42536	1.61683	4.04219	-0.13919	0.20188	0.14423	0.65388	610	6.12408	0.04399	5.85506	5.89905	0.22503	0.00057	0.00279	0.99664	610	5.88417	-3.4826	9.58622	6.10362	-0.21945	0	0	1
611	0.9382	0.96529	-0.09258	0.87271	0.06549	0.96322	0.02998	0.0068	611	0.5691	0.33359	0.1605	0.49409	0.07501	0.75902	0.13099	0.10999	611	4.163	2.42749	1.61888	4.04637	0.11663	0.20136	0.14393	0.65471	611	5.9626	0.04399	5.85529	5.89928	0.06332	0.00056	0.00276	0.99668	611	6.09566	-3.4826	9.58622	6.10362	-0.00796	0	0	1
612	0.7981	0.96663	-0.09287	0.87376	-0.07567	0.96317	0.03002	0.00682	612	0.6013	0.33473	0.16091	0.49564	0.10566	0.75868	0.13105	0.11027	612	3.9752	2.42962	1.62092	4.05054	-0.07534	0.20083	0.14363	0.65554	612	6.03487	0.04399	5.85551	5.8995	0.13537	0.00055	0.00273	0.99672	612	6.12958	-3.4826	9.58622	6.10362	0.02596	0	0	1
613	0.8679	0.96797	-0.09315	0.87482	-0.00692	0.96311	0.03006	0.00684	613	0.6036	0.33587	0.16131	0.49718	0.10642	0.75834	0.13112	0.11055	613	4.2024	2.43174	1.62296	4.0547	0.1477	0.2003	0.14334	0.65636	613	6.10126	0.04399	5.85573	5.89972	0.20154	0.00055	0.0027	0.99676	613	5.96406	-3.4826	9.58622	6.10362	-0.13956	0	0	1
614	0.804	0.96931	-0.09343	0.87588	-0.07188	0.96305	0.0301	0.00686	614	0.5193	0.33701	0.16172	0.49873	0.02057	0.758	0.13118	0.11082	614	4.1006	2.43385	1.625	4.05885	0.04175	0.19978	0.14304	0.65719	614	5.90091	0.04399	5.85594	5.89993	0.00098	0.00054	0.00267	0.99679	614	6.12734	-3.4826	9.58622	6.10362	0.02372	0	0	1
615	0.96	0.97065	-0.09371	0.87694	0.08306	0.96299	0.03013	0.00688	615	0.4669	0.33815	0.16213	0.50028	-0.03338	0.75765	0.13124	0.1111	615	4.32427	2.43596	1.62703	4.06299	0.26128	0.19925	0.14274	0.65801	615	5.92424	0.04399	5.85616	5.90015	0.02409	0.00053	0.00264	0.99683	615	5.83556	-3.4826	9.58622	6.10362	-0.26806	0	0	1
616	0.8376	0.97199	-0.09399	0.878	-0.04039	0.96293	0.03017	0.0069	616	0.5404	0.33929	0.16254	0.50183	0.03858	0.75731	0.13131	0.11138	616	4.43261	2.43807	1.62906	4.06713	0.36548	0.19873	0.14244	0.65883	616	5.87655	0.04399	5.85637	5.90036	-0.02381	0.00053	0.00261	0.99687	616	5.99852	-3.4826	9.58622	6.10362	-0.1051	0	0	1
617	0.848	0.97332	-0.09428	0.87904	-0.03105	0.96287	0.03021	0.00692	617	0.5914	0.34042	0.16294	0.50336	0.08803	0.75697	0.13137	0.11166	617	4.1679	2.44017	1.63108	4.07125	0.09665	0.19821	0.14214	0.65965	617	6.00713	0.04399	5.85658	5.90057	0.10656	0.00052	0.00258	0.9969	617	6.01714	-3.4826	9.58622	6.10362	-0.08648	0	0	1
618	0.7274	0.97466	-0.09456	0.8801	-0.1527	0.96281	0.03025	0.00694	618	0.4092	0.34156	0.16335	0.50491	-0.09571	0.75663	0.13143	0.11194	618	4.2162	2.44226	1.6331	4.07536	0.14084	0.19769	0.14185	0.66046	618	6.2114	0.04399	5.85679	5.90078	0.31062	0.00051	0.00255	0.99694	618	5.71935	-3.4826	9.58622	6.10362	-0.38427	0	0	1
619	0.8416	0.976	-0.09485	0.88115	-0.03955	0.96275	0.03029	0.00696	619	0.5268	0.3427	0.16376	0.50646	0.02034	0.75629	0.13149	0.11222	619	4.0004	2.44435	1.63511	4.07946	-0.07906	0.19717	0.14155	0.66128	619	6.11497	0.044	5.85699	5.90099	0.21398	0.00051	0.00252	0.99697	619	6.11399	-3.4826	9.58622	6.10362	0.01037	0	0	1
620	0.7041	0.97734	-0.09513	0.88221	-0.17811	0.96269	0.03032	0.00698	620	0.4817	0.34384	0.16417	0.50801	-0.0263	0.75595	0.13155	0.1125	620	4.0693	2.44643	1.63712	4.08355	-0.01425	0.19666	0.14125	0.66209	620	5.94918	0.044	5.85719	5.90119	0.04799	0.0005	0.00249	0.99701	620	6.1068	-3.4826	9.58622	6.10362	0.00318	0	0	1
621	0.6969	0.97868	-0.09541	0.88327	-0.18636	0.96263	0.03036	0.007	621	0.4665	0.34497	0.16458	0.50955	-0.04305	0.75561	0.13161	0.11278	621	3.8791	2.4485	1.63913	4.08763	-0.20853	0.19614	0.14096	0.6629	621	5.8587	0.044	5.85739	5.90139	-0.04269	0.0005	0.00246	0.99704	621	6.12458	-3.4826	9.58622	6.10362	0.02096	0	0	1
622	1.0434	0.98001	-0.0957	0.88431	0.15909	0.96257	0.0304	0.00702	622	0.591	0.34611	0.16498	0.51109	0.07991	0.75526	0.13168	0.11306	622	4.0218	2.45058	1.64113	4.09171	-0.06991	0.19563	0.14066	0.66371	622	5.83308	0.044	5.85759	5.90159	-0.06851	0.00049	0.00244	0.99707	622	6.03998	-3.4826	9.58622	6.10362	-0.06364	0	0	1
623	0.7045	0.98135	-0.09598	0.88537	-0.18087	0.96252	0.03044	0.00704	623	0.641	0.34724	0.16539	0.51263	0.12836	0.75492	0.13174	0.11334	623	4.1445	2.45264	1.64313	4.09577	0.04873	0.19512	0.14037	0.66452	623	5.6776	0.044	5.85779	5.90179	-0.22418	0.00048	0.00241	0.99711	623	6.31114	-3.4826	9.58622	6.10362	0.20752	0	0	1
624	0.6439	0.98269	-0.09627	0.88642	-0.24252	0.96246	0.03048	0.00707	624	0.3922	0.34838	0.1658	0.51418	-0.12198	0.75458	0.1318	0.11362	624	4.0133	2.4547	1.64512	4.09982	-0.08652	0.19461	0.14007	0.66532	624	5.68631	0.044	5.85798	5.90198	-0.21567	0.00048	0.00238	0.99714	624	6.08101	-3.4826	9.58622	6.10362	-0.02261	0	0	1
625	0.8517	0.98403	-0.09656	0.88747	-0.03577	0.9624	0.03052	0.00709	625	0.4425	0.34951	0.16621	0.51572	-0.07322	0.75424	0.13186	0.1139	625	4.0187	2.45676	1.64711	4.10387	-0.08517	0.1941	0.13978	0.66613	625	6.0598	0.044	5.85817	5.90217	0.15763	0.00047	0.00235	0.99717	625	6.03394	-3.4826	9.58622	6.10362	-0.06968	0	0	1
626	0.8009	0.98536	-0.09684	0.88852	-0.08762	0.96234	0.03055	0.00711	626	0.4947	0.35065	0.16662	0.51727	-0.02257	0.7539	0.13192	0.11418	626	4.2103	2.4588	1.6491	4.1079	0.1024	0.19359	0.13948	0.66693	626	5.84738	0.044	5.85836	5.90236	-0.05498	0.00047	0.00233	0.99721	626	5.88956	-3.4826	9.58622	6.10362	-0.21406	0	0	1
627	0.8706	0.9867	-0.09713	0.88957	-0.01897	0.96228	0.03059	0.00713	627	0.5315	0.35178	0.16703	0.51881	0.01269	0.75356	0.13198	0.11446	627	3.8924	2.46085	1.65108	4.11193	-0.21953	0.19308	0.13919	0.66773	627	6.02596	0.044	5.85855	5.90255	0.12341	0.00046	0.0023	0.99724	627	5.98953	-3.4826	9.58622	6.10362	-0.11409	0	0	1
628	0.7154	0.98804	-0.09742	0.89062	-0.17522	0.96222	0.03063	0.00715	628	0.5694	0.35291	0.16744	0.52035	0.04905	0.75322	0.13204	0.11474	628	4.2203	2.46289	1.65305	4.11594	0.10436	0.19257	0.13889	0.66853	628	5.86877	0.044	5.85873	5.90273	-0.03396	0.00045	0.00228	0.99727	628	6.09665	-3.4826	9.58622	6.10362	-0.00697	0	0	1
629	0.8613	0.98938	-0.0977	0.89168	-0.03037	0.96216	0.03067	0.00717	629	0.6638	0.35404	0.16785	0.52189	0.14191	0.75288	0.13209	0.11502	629	4.0997	2.46492	1.65503	4.11995	-0.02025	0.19207	0.1386	0.66933	629	6.11529	0.044	5.85891	5.90291	0.21237	0.00045	0.00225	0.9973	629	6.02382	-3.4826	9.58622	6.10362	-0.0798	0	0	1
630	0.8653	0.99071	-0.09799	0.89272	-0.02742	0.9621	0.0307	0.00719	630	0.5216	0.35518	0.16826	0.52344	-0.00183	0.75254	0.13215	0.1153	630	4.0645	2.46695	1.65699	4.12394	-0.05944	0.19157	0.13831	0.67013	630	5.97002	0.044	5.85909	5.90309	0.06692	0.00044	0.00223	0.99733	630	6.23805	-3.4826	9.58622	6.10362	0.13443	0	0	1
631	0.9005	0.99205	-0.09828	0.89377	0.00673	0.96204	0.03074	0.00721	631	0.4814	0.35631	0.16867	0.52498	-0.04358	0.7522	0.13221	0.11559	631	4.199	2.46897	1.65896	4.12793	0.07107	0.19106	0.13802	0.67092	631	6.01654	0.044	5.85927	5.90327	0.11326	0.00044	0.0022	0.99736	631	5.89764	-3.4826	9.58622	6.10362	-0.20598	0	0	1
632	0.8975	0.99339	-0.09857	0.89482	0.00268	0.96198	0.03078	0.00723	632	0.4541	0.35744	0.16908	0.52652	-0.07242	0.75186	0.13227	0.11587	632	4.0761	2.47099	1.66092	4.13191	-0.05581	0.19056	0.13772	0.67171	632	5.9324	0.04401	5.85945	5.90346	0.02895	0.00043	0.00218	0.99739	632	6.12424	-3.4826	9.58622	6.10362	0.02062	0	0	1
633	0.8593	0.99472	-0.09886	0.89586	-0.03657	0.96193	0.03082	0.00726	633	0.688	0.35857	0.16949	0.52806	0.15994	0.75152	0.13233	0.11615	633	4.1921	2.473	1.66287	4.13587	0.05623	0.19006	0.13743	0.6725	633	5.6786	0.04401	5.85962	5.90363	-0.22503	0.00043	0.00215	0.99742	633	6.02922	-3.4826	9.58622	6.10362	-0.0744	0	0	1
634	0.8532	0.99606	-0.09915	0.89691	-0.04371	0.96187	0.03086	0.00728	634	0.4795	0.3597	0.1699	0.5296	-0.0501	0.75119	0.13238	0.11643	634	4.2048	2.47501	1.66483	4.13984	0.06497	0.18957	0.13714	0.67329	634	5.97602	0.04401	5.8598	5.90381	0.07222	0.00042	0.00213	0.99745	634	5.99975	-3.4826	9.58622	6.10362	-0.10387	0	0	1
635	0.8247	0.9974	-0.09944	0.89796	-0.07326	0.96181	0.03089	0.0073	635	0.5195	0.36083	0.17031	0.53114	-0.01164	0.75085	0.13244	0.11671	635	4.2762	2.47701	1.66677	4.14378	0.13242	0.18907	0.13685	0.67408	635	6.02919	0.04401	5.85997	5.90398	0.12522	0.00042	0.0021	0.99748	635	5.91292	-3.4826	9.58622	6.10362	-0.1907	0	0	1
636	0.8024	0.99873	-0.09973	0.899	-0.09661	0.96175	0.03093	0.00732	636	0.5319	0.36195	0.17072	0.53267	-0.00078	0.75051	0.1325	0.11699	636	4.2541	2.47901	1.66872	4.14773	0.10638	0.18858	0.13656	0.67487	636	5.86541	0.04401	5.86014	5.90415	-0.03873	0.00041	0.00208	0.99751	636	5.75687	-3.4826	9.58622	6.10362	-0.34675	0	0	1
637	1.0099	1.00007	-0.10002	0.90005	0.10985	0.96169	0.03097	0.00734	637	0.6882	0.36308	0.17113	0.53421	0.15398	0.75017	0.13256	0.11728	637	4.0988	2.481	1.67066	4.15166	-0.05285	0.18808	0.13627	0.67565	637	6.08407	0.04401	5.8603	5.90431	0.17976	0.00041	0.00206	0.99754	637	6.0305	-3.4826	9.58622	6.10362	-0.07312	0	0	1
638	0.988	1.00141	-0.10031	0.9011	0.0869	0.96163	0.03101	0.00736	638	0.5442	0.36421	0.17155	0.53576	0.00845	0.74983	0.13261	0.11756	638	4.1259	2.48298	1.67259	4.15557	-0.02967	0.18759	0.13598	0.67643	638	5.83811	0.04401	5.86047	5.90448	-0.06637	0.0004	0.00203	0.99756	638	6.07832	-3.4826	9.58622	6.10362	-0.0253	0	0	1
639	0.888	1.00274	-0.1006	0.90214	-0.01415	0.96157	0.03104	0.00738	639	0.4916	0.36534	0.17196	0.5373	-0.04569	0.74949	0.13267	0.11784	639	4.0305	2.48496	1.67452	4.15948	-0.12898	0.1871	0.13569	0.67721	639	5.97222	0.04401	5.86063	5.90464	0.06758	0.0004	0.00201	0.99759	639	6.02614	-3.4826	9.58622	6.10362	-0.07748	0	0	1
640	0.9564	1.00408	-0.10089	0.90319	0.05321	0.96151	0.03108	0.00741	640	0.4871	0.36646	0.17237	0.53883	-0.05173	0.74915	0.13272	0.11812	640	4.2437	2.48694	1.67645	4.16339	0.08031	0.18661	0.1354	0.67799	640	5.92423	0.04401	5.86079	5.9048	0.01943	0.00039	0.00199	0.99762	640	5.99817	-3.4826	9.58622	6.10362	-0.10545	0	0	1
641	0.845	1.00542	-0.10118	0.90424	-0.05923	0.96145	0.03112	0.00743	641	0.6396	0.36759	0.17278	0.54037	0.09923	0.74882	0.13278	0.1184	641	3.9256	2.48891	1.67837	4.16728	-0.24168	0.18612	0.13511	0.67877	641	6.18406	0.04401	5.86095	5.90496	0.2791	0.00039	0.00197	0.99765	641	6.10558	-3.4826	9.58622	6.10362	0.00196	0	0	1
642	0.8012	1.00675	-0.10147	0.90528	-0.10408	0.9614	0.03116	0.00745	642	0.6853	0.36871	0.17319	0.5419	0.14339	0.74848	0.13284	0.11869	642	4.2029	2.49087	1.68029	4.17116	0.03174	0.18563	0.13482	0.67955	642	5.84462	0.04401	5.86111	5.90512	-0.0605	0.00038	0.00194	0.99767	642	5.96377	-3.4826	9.58622	6.10362	-0.13985	0	0	1
643	0.7133	1.00809	-0.10177	0.90632	-0.19302	0.96134	0.03119	0.00747	643	0.5169	0.36984	0.17361	0.54345	-0.02654	0.74814	0.13289	0.11897	643	4.34392	2.49283	1.6822	4.17503	0.16888	0.18514	0.13453	0.68032	643	5.70857	0.04401	5.86127	5.90528	-0.19671	0.00038	0.00192	0.9977	643	6.02814	-3.4826	9.58622	6.10362	-0.07548	0	0	1
644	0.9062	1.00942	-0.10206	0.90736	-0.00117	0.96128	0.03123	0.00749	644	0.5256	0.37096	0.17402	0.54498	-0.01938	0.7478	0.13295	0.11925	644	4.2985	2.49479	1.68412	4.17891	0.1196	0.18466	0.13425	0.68109	644	5.99668	0.04401	5.86142	5.90543	0.09125	0.00037	0.0019	0.99773	644	6.19693	-3.4826	9.58622	6.10362	0.09331	0	0	1
645	0.8499	1.01076	-0.10235	0.90841	-0.05851	0.96122	0.03127	0.00751	645	0.7592	0.37209	0.17443	0.54652	0.21268	0.74747	0.133	0.11953	645	4.1603	2.49674	1.68602	4.18276	-0.02246	0.18418	0.13396	0.68186	645	6.00384	0.04401	5.86157	5.90558	0.09825	0.00037	0.00188	0.99775	645	6.18085	-3.4826	9.58622	6.10362	0.07723	0	0	1
646	0.8596	1.0121	-0.10265	0.90945	-0.04985	0.96116	0.03131	0.00753	646	0.4092	0.37321	0.17484	0.54805	-0.13885	0.74713	0.13305	0.11982	646	4.32142	2.49868	1.68792	4.1866	0.13481	0.18369	0.13367	0.68263	646	6.09135	0.04401	5.86172	5.90573	0.18561	0.00036	0.00186	0.99778	646	5.99679	-3.4826	9.58622	6.10362	-0.10683	0	0	1
647	0.8096	1.01343	-0.10294	0.91049	-0.10089	0.9611	0.03134	0.00756	647	0.4561	0.37433	0.17526	0.54959	-0.09349	0.74679	0.13311	0.1201	647	4.2155	2.50062	1.68982	4.19044	0.02506	0.18321	0.13339	0.6834	647	6.03191	0.04401	5.86187	5.90588	0.12602	0.00036	0.00184	0.9978	647	6.19613	-3.4826	9.58622	6.10362	0.09251	0	0	1
648	0.8594	1.01477	-0.10323	0.91154	-0.05213	0.96104	0.03138	0.00758	648	0.575	0.37546	0.17567	0.55113	0.02387	0.74645	0.13316	0.12038	648	4.40556	2.50256	1.69172	4.19428	0.21129	0.18273	0.1331	0.68417	648	5.89512	0.04402	5.86202	5.90604	-0.01091	0.00036	0.00182	0.99783	648	6.0525	-3.4826	9.58622	6.10362	-0.05112	0	0	1
649	0.9247	1.0161	-0.10353	0.91257	0.01212	0.96098	0.03142	0.0076	649	0.7432	0.37658	0.17608	0.55266	0.19054	0.74612	0.13322	0.12067	649	4.2398	2.50449	1.69361	4.1981	0.04171	0.18225	0.13281	0.68493	649	5.86527	0.04402	5.86216	5.90618	-0.04091	0.00035	0.0018	0.99785	649	6.10191	-3.4826	9.58622	6.10362	-0.00171	0	0	1
650	0.9984	1.01744	-0.10382	0.91362	0.08478	0.96092	0.03146	0.00762	650	0.7525	0.3777	0.1765	0.5542	0.1983	0.74578	0.13327	0.12095	650	4.0327	2.50641	1.69549	4.2019	-0.1692	0.18178	0.13253	0.68569	650	5.68425	0.04402	5.86231	5.90633	-0.22208	0.00035	0.00177	0.99788	650	5.98278	-3.4826	9.58622	6.10362	-0.12084	0	0	1
651	0.6873	1.01877	-0.10412	0.91465	-0.22736	0.96086	0.03149	0.00764	651	0.4707	0.37882	0.17691	0.55573	-0.08503	0.74544	0.13332	0.12123	651	4.1963	2.50833	1.69737	4.2057	-0.0094	0.1813	0.13224	0.68646	651	5.71541	0.04402	5.86245	5.90647	-0.19106	0.00034	0.00175	0.9979	651	6.10674	-3.4826	9.58622	6.10362	0.00312	0	0	1
652	0.7695	1.02011	-0.10441	0.9157	-0.1462	0.96081	0.03153	0.00766	652	0.5998	0.37994	0.17732	0.55726	0.04253	0.74511	0.13337	0.12152	652	4.1027	2.51024	1.69925	4.20949	-0.1068	0.18082	0.13196	0.68722	652	5.89269	0.04402	5.86259	5.90661	-0.01392	0.00034	0.00174	0.99793	652	6.08756	-3.4826	9.58622	6.10362	-0.01606	0	0	1
653	0.766	1.02145	-0.10471	0.91674	-0.15074	0.96075	0.03157	0.00769	653	0.519	0.38106	0.17774	0.5588	-0.0398	0.74477	0.13343	0.1218	653	4.291	2.51215	1.70113	4.21328	0.07772	0.18035	0.13168	0.68797	653	6.00851	0.04402	5.86273	5.90675	0.10176	0.00033	0.00172	0.99795	653	5.94362	-3.4826	9.58622	6.10362	-0.16	0	0	1
654	0.9255	1.02278	-0.10501	0.91777	0.00773	0.96069	0.0316	0.00771	654	0.5048	0.38218	0.17815	0.56033	-0.05553	0.74444	0.13348	0.12208	654	4.42045	2.51406	1.703	4.21706	0.2034	0.17988	0.13139	0.68873	654	5.98862	0.04402	5.86287	5.90689	0.08173	0.00033	0.0017	0.99797	654	6.04648	-3.4826	9.58622	6.10362	-0.05714	0	0	1
655	0.957	1.02412	-0.1053	0.91882	0.03819	0.96063	0.03164	0.00773	655	0.5702	0.3833	0.17857	0.56187	0.00833	0.7441	0.13353	0.12237	655	4.0935	2.51596	1.70486	4.22082	-0.12732	0.17941	0.13111	0.68948	655	5.73235	0.04402	5.86301	5.90703	-0.17467	0.00033	0.00168	0.998	655	6.11928	-3.4826	9.58622	6.10362	0.01566	0	0	1
656	0.8521	1.02545	-0.1056	0.91985	-0.06775	0.96057	0.03168	0.00775	656	0.394	0.38442	0.17898	0.5634	-0.1694	0.74376	0.13358	0.12265	656	4.34919	2.51785	1.70672	4.22457	0.12462	0.17894	0.13083	0.69024	656	6.0048	0.04402	5.86314	5.90716	0.09764	0.00032	0.00166	0.99802	656	6.08764	-3.4826	9.58622	6.10362	-0.01598	0	0	1
657	0.7715	1.02679	-0.1059	0.92089	-0.14939	0.96051	0.03172	0.00777	657	0.7193	0.38554	0.1794	0.56494	0.15437	0.74343	0.13363	0.12294	657	4.2618	2.51974	1.70858	4.22832	0.03348	0.17847	0.13054	0.69099	657	5.81457	0.04402	5.86327	5.90729	-0.09272	0.00032	0.00164	0.99804	657	6.05088	-3.4826	9.58622	6.10362	-0.05274	0	0	1
658	0.9209	1.02812	-0.1062	0.92192	-0.00103	0.96045	0.03175	0.00779	658	0.4756	0.38665	0.17981	0.56646	-0.09086	0.74309	0.13369	0.12322	658	4.2886	2.52162	1.71044	4.23206	0.05654	0.178	0.13026	0.69174	658	5.69004	0.04402	5.8634	5.90742	-0.21739	0.00031	0.00162	0.99806	658	6.01293	-3.4826	9.58622	6.10362	-0.09069	0	0	1
659	0.9385	1.02946	-0.10649	0.92297	0.01554	0.96039	0.03179	0.00782	659	0.8231	0.38777	0.18023	0.568	0.2551	0.74276	0.13374	0.12351	659	4.36138	2.5235	1.71229	4.23579	0.12559	0.17753	0.12998	0.69249	659	5.99275	0.04402	5.86353	5.90755	0.08519	0.00031	0.0016	0.99809	659	6.05049	-3.4826	9.58622	6.10362	-0.05313	0	0	1
660	0.8233	1.03079	-0.10679	0.924	-0.1007	0.96033	0.03183	0.00784	660	0.4469	0.38889	0.18064	0.56953	-0.12263	0.74242	0.13379	0.12379	660	4.32739	2.52538	1.71413	4.23951	0.08788	0.17707	0.1297	0.69323	660	5.891	0.04402	5.86366	5.90768	-0.01669	0.00031	0.00158	0.99811	660	5.95033	-3.4826	9.58622	6.10362	-0.15329	0	0	1
661	0.9445	1.03212	-0.10709	0.92503	0.01947	0.96028	0.03186	0.00786	661	0.6008	0.39	0.18106	0.57106	0.02974	0.74209	0.13384	0.12407	661	4.32748	2.52725	1.71597	4.24322	0.08426	0.17661	0.12942	0.69398	661	5.83489	0.04402	5.86379	5.90781	-0.07292	0.0003	0.00157	0.99813	661	5.9732	-3.4826	9.58622	6.10362	-0.13042	0	0	1
662	0.9151	1.03346	-0.10739	0.92607	-0.01097	0.96022	0.0319	0.00788	662	0.5237	0.39112	0.18147	0.57259	-0.04889	0.74175	0.13389	0.12436	662	4.33325	2.52911	1.71781	4.24692	0.08633	0.17614	0.12914	0.69472	662	5.90191	0.04402	5.86392	5.90794	-0.00603	0.0003	0.00155	0.99815	662	5.9971	-3.4826	9.58622	6.10362	-0.10652	0	0	1
663	0.828	1.03479	-0.10769	0.9271	-0.0991	0.96016	0.03194	0.0079	663	0.6382	0.39223	0.18189	0.57412	0.06408	0.74142	0.13394	0.12464	663	4.1222	2.53097	1.71964	4.25061	-0.12842	0.17568	0.12886	0.69546	663	5.89711	0.04402	5.86404	5.90806	-0.01095	0.0003	0.00153	0.99817	663	6.10342	-3.4826	9.58622	6.10362	-0.0002	0	0	1
664	0.953	1.03613	-0.10799	0.92814	0.02486	0.9601	0.03198	0.00793	664	0.5174	0.39335	0.1823	0.57565	-0.05825	0.74108	0.13399	0.12493	664	4.2919	2.53283	1.72147	4.2543	0.0376	0.17522	0.12858	0.6962	664	5.7824	0.04402	5.86416	5.90818	-0.12579	0.00029	0.00151	0.99819	664	6.11811	-3.4826	9.58622	6.10362	0.01449	0	0	1
665	0.6993	1.03746	-0.10829	0.92917	-0.22987	0.96004	0.03201	0.00795	665	0.551	0.39446	0.18272	0.57718	-0.02618	0.74075	0.13404	0.12521	665	4.2402	2.53468	1.7233	4.25798	-0.01778	0.17476	0.1283	0.69694	665	5.88038	0.04402	5.86428	5.9083	-0.02793	0.00029	0.0015	0.99821	665	5.75233	-3.4826	9.58622	6.10362	-0.35129	0	0	1
666	0.9244	1.0388	-0.10859	0.93021	-0.00581	0.95998	0.03205	0.00797	666	0.7359	0.39557	0.18313	0.5787	0.15719	0.74042	0.13409	0.1255	666	4.2024	2.53652	1.72512	4.26164	-0.05924	0.1743	0.12802	0.69768	666	6.1953	0.04402	5.8644	5.90842	0.28687	0.00029	0.00148	0.99823	666	6.00548	-3.4826	9.58622	6.10362	-0.09814	0	0	1
667	0.7422	1.04013	-0.10889	0.93124	-0.18904	0.95992	0.03209	0.00799	667	0.5418	0.39669	0.18355	0.58024	-0.03844	0.74008	0.13413	0.12578	667	4.33327	2.53836	1.72694	4.2653	0.06797	0.17385	0.12774	0.69841	667	5.74756	0.04403	5.86452	5.90855	-0.16099	0.00028	0.00146	0.99825	667	5.96707	-3.4826	9.58622	6.10362	-0.13655	0	0	1
668	0.8492	1.04147	-0.10919	0.93228	-0.08307	0.95986	0.03212	0.00801	668	0.7436	0.3978	0.18397	0.58177	0.16183	0.73975	0.13418	0.12607	668	4.31233	2.5402	1.72875	4.26895	0.04338	0.17339	0.12746	0.69915	668	5.95688	0.04403	5.86464	5.90867	0.04821	0.00028	0.00145	0.99827	668	6.01462	-3.4826	9.58622	6.10362	-0.089	0	0	1
669	0.9628	1.0428	-0.10949	0.93331	0.02949	0.9598	0.03216	0.00804	669	0.8279	0.39891	0.18438	0.58329	0.24461	0.73941	0.13423	0.12635	669	4.31307	2.54203	1.73056	4.27259	0.04048	0.17294	0.12718	0.69988	669	5.87972	0.04403	5.86476	5.90879	-0.02906	0.00028	0.00143	0.99829	669	5.80416	-3.4826	9.58622	6.10362	-0.29946	0	0	1
670	1.0787	1.04413	-0.1098	0.93433	0.14436	0.95975	0.0322	0.00806	670	0.5627	0.40002	0.1848	0.58482	-0.02212	0.73908	0.13428	0.12664	670	4.36596	2.54385	1.73237	4.27622	0.08974	0.17249	0.12691	0.70061	670	5.97152	0.04403	5.86487	5.9089	0.06262	0.00027	0.00141	0.99831	670	5.89173	-3.4826	9.58622	6.10362	-0.21189	0	0	1
671	0.8497	1.04547	-0.1101	0.93537	-0.08567	0.95969	0.03223	0.00808	671	0.707	0.40113	0.18522	0.58635	0.12065	0.73875	0.13433	0.12693	671	4.2419	2.54568	1.73417	4.27985	-0.03795	0.17203	0.12663	0.70134	671	6.10991	0.04403	5.86499	5.90902	0.2009	0.00027	0.0014	0.99833	671	5.97772	-3.4826	9.58622	6.10362	-0.1259	0	0	1
672	0.9563	1.0468	-0.1104	0.9364	0.0199	0.95963	0.03227	0.0081	672	0.621	0.40224	0.18563	0.58787	0.03312	0.73841	0.13437	0.12721	672	4.1825	2.54749	1.73597	4.28346	-0.10096	0.17158	0.12635	0.70206	672	5.72123	0.04403	5.8651	5.90913	-0.1879	0.00027	0.00138	0.99835	672	6.05524	-3.4826	9.58622	6.10362	-0.04838	0	0	1
673	0.9241	1.04813	-0.1107	0.93743	-0.01333	0.95957	0.03231	0.00813	673	0.6197	0.40335	0.18605	0.5894	0.0303	0.73808	0.13442	0.1275	673	4.1973	2.5493	1.73776	4.28706	-0.08977	0.17113	0.12608	0.70279	673	5.76406	0.04403	5.86521	5.90924	-0.14518	0.00026	0.00137	0.99837	673	6.13348	-3.4826	9.58622	6.10362	0.02986	0	0	1
674	0.6795	1.04947	-0.11101	0.93846	-0.25896	0.95951	0.03234	0.00815	674	0.5142	0.40446	0.18647	0.59093	-0.07673	0.73775	0.13447	0.12778	674	4.47277	2.55111	1.73955	4.29066	0.1821	0.17069	0.1258	0.70351	674	5.74991	0.04403	5.86532	5.90935	-0.15944	0.00026	0.00135	0.99839	674	6.03233	-3.4826	9.58622	6.10362	-0.07129	0	0	1
675	0.854	1.0508	-0.11131	0.93949	-0.08549	0.95945	0.03238	0.00817	675	0.547	0.40557	0.18689	0.59246	-0.04546	0.73741	0.13452	0.12807	675	4.1239	2.55291	1.74134	4.29425	-0.17035	0.17024	0.12553	0.70424	675	5.84379	0.04403	5.86543	5.90946	-0.06567	0.00026	0.00134	0.99841	675	6.20215	-3.4826	9.58622	6.10362	0.09853	0	0	1
676	0.8506	1.05213	-0.11161	0.94052	-0.08992	0.95939	0.03242	0.00819	676	0.4655	0.40668	0.1873	0.59398	-0.12848	0.73708	0.13456	0.12836	676	4.1848	2.55471	1.74312	4.29783	-0.11303	0.16979	0.12525	0.70496	676	6.17469	0.04403	5.86553	5.90956	0.26513	0.00025	0.00132	0.99843	676	5.98372	-3.4826	9.58622	6.10362	-0.1199	0	0	1
677	0.9335	1.05347	-0.11192	0.94155	-0.00805	0.95933	0.03245	0.00821	677	0.757	0.40779	0.18772	0.59551	0.16149	0.73675	0.13461	0.12864	677	4.2195	2.5565	1.7449	4.3014	-0.0819	0.16935	0.12498	0.70568	677	6.03185	0.04403	5.86564	5.90967	0.12218	0.00025	0.00131	0.99844	677	6.1017	-3.4826	9.58622	6.10362	-0.00192	0	0	1
678	0.81	1.0548	-0.11222	0.94258	-0.13258	0.95927	0.03249	0.00824	678	0.6345	0.40889	0.18814	0.59703	0.03747	0.73642	0.13465	0.12893	678	4.2543	2.55829	1.74668	4.30497	-0.05067	0.1689	0.1247	0.70639	678	5.97902	0.04403	5.86574	5.90977	0.06925	0.00025	0.00129	0.99846	678	6.01183	-3.4826	9.58622	6.10362	-0.09179	0	0	1
679	1.0064	1.05613	-0.11253	0.9436	0.06279	0.95922	0.03252	0.00826	679	0.7163	0.41	0.18856	0.59856	0.11774	0.73608	0.1347	0.12921	679	4.4921	2.56007	1.74845	4.30852	0.18358	0.16846	0.12443	0.70711	679	5.89934	0.04403	5.86585	5.90988	-0.01054	0.00024	0.00128	0.99848	679	5.95391	-3.4826	9.58622	6.10362	-0.14971	0	0	1
680	0.9791	1.05747	-0.11283	0.94464	0.03447	0.95916	0.03256	0.00828	680	0.6188	0.41111	0.18897	0.60008	0.01872	0.73575	0.13475	0.1295	680	4.42523	2.56185	1.75021	4.31206	0.11316	0.16802	0.12415	0.70783	680	5.79433	0.04403	5.86595	5.90998	-0.11565	0.00024	0.00126	0.9985	680	6.04415	-3.4826	9.58622	6.10362	-0.05947	0	0	1
681	0.9699	1.0588	-0.11314	0.94566	0.02424	0.9591	0.0326	0.0083	681	0.5743	0.41221	0.18939	0.6016	-0.02731	0.73542	0.13479	0.12979	681	4.1977	2.56363	1.75198	4.31561	-0.1179	0.16758	0.12388	0.70854	681	5.9351	0.04403	5.86605	5.91008	0.02502	0.00024	0.00125	0.99852	681	6.12625	-3.4826	9.58622	6.10362	0.02263	0	0	1
682	0.9739	1.06013	-0.11344	0.94669	0.02721	0.95904	0.03263	0.00833	682	0.5258	0.41332	0.18981	0.60313	-0.07733	0.73509	0.13484	0.13007	682	4.35891	2.5654	1.75374	4.31914	0.03978	0.16714	0.12361	0.70925	682	5.86149	0.04403	5.86615	5.91018	-0.04869	0.00023	0.00123	0.99853	682	6.31715	-3.4826	9.58622	6.10362	0.21353	0	0	1
683	0.7836	1.06147	-0.11375	0.94772	-0.16412	0.95898	0.03267	0.00835	683	0.4332	0.41442	0.19023	0.60465	-0.17145	0.73476	0.13488	0.13036	683	4.38371	2.56716	1.75549	4.32265	0.06106	0.1667	0.12334	0.70996	683	5.90106	0.04403	5.86625	5.91028	-0.00922	0.00023	0.00122	0.99855	683	6.0766	-3.4826	9.58622	6.10362	-0.02702	0	0	1
684	0.9821	1.0628	-0.11406	0.94874	0.03336	0.95892	0.03271	0.00837	684	0.4544	0.41553	0.19065	0.60618	-0.15178	0.73443	0.13493	0.13065	684	4.39065	2.56892	1.75724	4.32616	0.06449	0.16627	0.12307	0.71067	684	5.92006	0.04403	5.86635	5.91038	0.00968	0.00023	0.00121	0.99857	684	6.21512	-3.4826	9.58622	6.10362	0.1115	0	0	1
685	1.0065	1.06413	-0.11436	0.94977	0.05673	0.95886	0.03274	0.00839	685	0.5861	0.41663	0.19107	0.6077	-0.0216	0.73409	0.13497	0.13094	685	4.2881	2.57068	1.75899	4.32967	-0.04157	0.16583	0.12279	0.71138	685	5.9471	0.04403	5.86645	5.91048	0.03662	0.00023	0.00119	0.99858	685	6.08824	-3.4826	9.58622	6.10362	-0.01538	0	0	1
686	0.969	1.06546	-0.11467	0.95079	0.01821	0.9588	0.03278	0.00842	686	0.7628	0.41774	0.19149	0.60923	0.15358	0.73376	0.13501	0.13122	686	4.4968	2.57243	1.76073	4.33316	0.16364	0.1654	0.12252	0.71208	686	5.9141	0.04403	5.86654	5.91057	0.00353	0.00022	0.00118	0.9986	686	6.04451	-3.4826	9.58622	6.10362	-0.05911	0	0	1
687	0.6898	1.0668	-0.11498	0.95182	-0.26202	0.95875	0.03282	0.00844	687	0.4312	0.41884	0.19191	0.61075	-0.17954	0.73343	0.13506	0.13151	687	4.30801	2.57417	1.76247	4.33664	-0.02864	0.16496	0.12225	0.71278	687	6.28518	0.04403	5.86664	5.91067	0.37451	0.00022	0.00116	0.99861	687	5.89846	-3.4826	9.58622	6.10362	-0.20516	0	0	1
688	1.0723	1.06813	-0.11529	0.95284	0.11946	0.95869	0.03285	0.00846	688	0.7315	0.41994	0.19232	0.61226	0.11923	0.7331	0.1351	0.1318	688	4.43729	2.57592	1.76421	4.34013	0.09716	0.16453	0.12198	0.71349	688	5.97813	0.04403	5.86673	5.91076	0.06737	0.00022	0.00115	0.99863	688	6.06451	-3.4826	9.58622	6.10362	-0.03911	0	0	1
689	1.0236	1.06946	-0.1156	0.95386	0.06973	0.95863	0.03289	0.00848	689	0.7136	0.42104	0.19274	0.61378	0.09981	0.73277	0.13515	0.13208	689	4.4231	2.57765	1.76594	4.34359	0.0795	0.1641	0.12171	0.71419	689	5.78009	0.04403	5.86682	5.91085	-0.13077	0.00022	0.00114	0.99865	689	5.94222	-3.4826	9.58622	6.10362	-0.1614	0	0	1
690	0.8669	1.07079	-0.1159	0.95489	-0.08799	0.95857	0.03292	0.00851	690	0.6685	0.42214	0.19316	0.6153	0.05319	0.73244	0.13519	0.13237	690	4.50147	2.57939	1.76767	4.34706	0.15441	0.16367	0.12144	0.71489	690	5.87103	0.04403	5.86691	5.91094	-0.03992	0.00021	0.00113	0.99866	690	6.05205	-3.4826	9.58622	6.10362	-0.05157	0	0	1
691	0.9753	1.07213	-0.11621	0.95592	0.01939	0.95851	0.03296	0.00853	691	0.5906	0.42325	0.19358	0.61683	-0.02623	0.73211	0.13523	0.13266	691	4.45411	2.58111	1.7694	4.35051	0.1036	0.16324	0.12118	0.71558	691	6.04888	0.04404	5.867	5.91104	0.13784	0.00021	0.00111	0.99868	691	6.00024	-3.4826	9.58622	6.10362	-0.10338	0	0	1
692	0.6293	1.07346	-0.11652	0.95694	-0.32764	0.95845	0.033	0.00855	692	0.582	0.42435	0.194	0.61835	-0.03635	0.73178	0.13527	0.13295	692	4.33057	2.58284	1.77112	4.35396	-0.02338	0.16281	0.12091	0.71628	692	6.04527	0.04404	5.86709	5.91113	0.13414	0.00021	0.0011	0.99869	692	5.74023	-3.4826	9.58622	6.10362	-0.36339	0	0	1
693	0.9594	1.07479	-0.11683	0.95796	0.00144	0.95839	0.03303	0.00858	693	0.6531	0.42545	0.19442	0.61987	0.03323	0.73145	0.13532	0.13323	693	4.38295	2.58456	1.77283	4.35739	0.02556	0.16239	0.12064	0.71697	693	5.81662	0.04404	5.86718	5.91122	-0.0946	0.0002	0.00109	0.99871	693	5.95666	-3.4826	9.58622	6.10362	-0.14696	0	0	1
694	0.9752	1.07612	-0.11714	0.95898	0.01622	0.95833	0.03307	0.0086	694	0.5945	0.42654	0.19484	0.62138	-0.02689	0.73112	0.13536	0.13352	694	4.37187	2.58627	1.77455	4.36082	0.01105	0.16196	0.12037	0.71767	694	6.15799	0.04404	5.86727	5.91131	0.24669	0.0002	0.00108	0.99872	694	6.18623	-3.4826	9.58622	6.10362	0.08261	0	0	1
695	0.9458	1.07745	-0.11745	0.96	-0.0142	0.95828	0.0331	0.00862	695	0.8465	0.42764	0.19526	0.6229	0.22359	0.73079	0.1354	0.13381	695	4.39929	2.58798	1.77626	4.36424	0.03505	0.16154	0.12011	0.71836	695	5.89656	0.04404	5.86735	5.91139	-0.01483	0.0002	0.00106	0.99874	695	5.91549	-3.4826	9.58622	6.10362	-0.18813	0	0	1
696	0.8427	1.07879	-0.11776	0.96103	-0.11832	0.95822	0.03314	0.00864	696	0.7038	0.42874	0.19568	0.62442	0.07938	0.73046	0.13544	0.1341	696	4.4156	2.58969	1.77796	4.36765	0.04795	0.16111	0.11984	0.71905	696	6.04244	0.04404	5.86744	5.91148	0.13096	0.0002	0.00105	0.99875	696	6.10195	-3.4826	9.58622	6.10362	-0.00167	0	0	1
697	0.9793	1.08012	-0.11807	0.96205	0.01726	0.95816	0.03318	0.00867	697	0.6374	0.42984	0.1961	0.62594	0.01146	0.73013	0.13548	0.13439	697	4.55739	2.59139	1.77966	4.37105	0.18634	0.16069	0.11957	0.71974	697	5.81805	0.04404	5.86752	5.91156	-0.09351	0.0002	0.00104	0.99877	697	6.13745	-3.4826	9.58622	6.10362	0.03383	0	0	1
698	0.89	1.08145	-0.11839	0.96306	-0.07306	0.9581	0.03321	0.00869	698	0.6909	0.43094	0.19652	0.62746	0.06344	0.7298	0.13552	0.13467	698	4.61067	2.59308	1.78136	4.37444	0.23623	0.16027	0.11931	0.72042	698	5.83249	0.04404	5.86761	5.91165	-0.07915	0.00019	0.00103	0.99878	698	5.9453	-3.4826	9.58622	6.10362	-0.15832	0	0	1
699	1.1664	1.08278	-0.1187	0.96408	0.20232	0.95804	0.03325	0.00871	699	0.4408	0.43203	0.19694	0.62897	-0.18818	0.72947	0.13557	0.13496	699	4.2032	2.59478	1.78306	4.37784	-0.17463	0.15985	0.11904	0.72111	699	5.94929	0.04404	5.86769	5.91173	0.03756	0.00019	0.00102	0.99879	699	6.20868	-3.4826	9.58622	6.10362	0.10506	0	0	1
700	0.784	1.08411	-0.11901	0.9651	-0.1811	0.95798	0.03328	0.00873	700	0.6746	0.43313	0.19737	0.6305	0.0441	0.72914	0.13561	0.13525	700	4.136	2.59646	1.78475	4.38121	-0.24521	0.15943	0.11878	0.72179	700	5.94307	0.04404	5.86777	5.91181	0.03126	0.00019	0.001	0.99881	700	6.14522	-3.4826	9.58622	6.10362	0.0416	0	0	1
701	0.7334	1.08544	-0.11932	0.96612	-0.23272	0.95792	0.03332	0.00876	701	0.6829	0.43423	0.19779	0.63202	0.05089	0.72881	0.13565	0.13554	701	4.4581	2.59815	1.78643	4.38458	0.07352	0.15901	0.11851	0.72247	701	5.6671	0.04404	5.86785	5.91189	-0.24479	0.00019	0.00099	0.99882	701	6.20918	-3.4826	9.58622	6.10362	0.10556	0	0	1
702	0.7234	1.08677	-0.11963	0.96714	-0.24374	0.95786	0.03336	0.00878	702	0.6246	0.43532	0.19821	0.63353	-0.00893	0.72848	0.13569	0.13583	702	4.39205	2.59983	1.78812	4.38795	0.00411	0.1586	0.11825	0.72315	702	5.83029	0.04404	5.86793	5.91197	-0.08168	0.00018	0.00098	0.99884	702	5.93443	-3.4826	9.58622	6.10362	-0.16919	0	0	1
703	1.0863	1.08811	-0.11995	0.96816	0.11814	0.95781	0.03339	0.0088	703	0.5762	0.43642	0.19863	0.63505	-0.05885	0.72816	0.13573	0.13612	703	4.2951	2.6015	1.78979	4.39129	-0.09619	0.15818	0.11798	0.72383	703	6.04157	0.04404	5.86801	5.91205	0.12952	0.00018	0.00097	0.99885	703	6.18013	-3.4826	9.58622	6.10362	0.07651	0	0	1
704	0.8841	1.08944	-0.12026	0.96918	-0.08508	0.95775	0.03343	0.00883	704	0.7574	0.43751	0.19905	0.63656	0.12084	0.72783	0.13577	0.13641	704	4.33691	2.60317	1.79147	4.39464	-0.05773	0.15777	0.11772	0.72451	704	5.84696	0.04404	5.86809	5.91213	-0.06517	0.00018	0.00096	0.99886	704	5.98786	-3.4826	9.58622	6.10362	-0.11576	0	0	1
705	0.8877	1.09077	-0.12057	0.9702	-0.08249	0.95769	0.03346	0.00885	705	0.7351	0.43861	0.19947	0.63808	0.09702	0.7275	0.13581	0.13669	705	4.42093	2.60484	1.79314	4.39798	0.02295	0.15736	0.11746	0.72519	705	5.72199	0.04404	5.86817	5.91221	-0.19021	0.00018	0.00095	0.99887	705	6.15352	-3.4826	9.58622	6.10362	0.0499	0	0	1
706	0.9992	1.0921	-0.12089	0.97121	0.02799	0.95763	0.0335	0.00887	706	0.6703	0.4397	0.19989	0.63959	0.03071	0.72717	0.13585	0.13698	706	4.4497	2.6065	1.79481	4.40131	0.04839	0.15694	0.1172	0.72586	706	6.00505	0.04404	5.86824	5.91228	0.09277	0.00017	0.00094	0.99889	706	6.36827	-3.4826	9.58622	6.10362	0.26465	0	0	1
707	0.9286	1.09343	-0.1212	0.97223	-0.04363	0.95757	0.03353	0.0089	707	0.7424	0.44079	0.20031	0.6411	0.10129	0.72684	0.13589	0.13727	707	4.37833	2.60815	1.79647	4.40462	-0.0263	0.15653	0.11693	0.72653	707	6.04409	0.04404	5.86832	5.91236	0.13173	0.00017	0.00093	0.9989	707	6.25157	-3.4826	9.58622	6.10362	0.14795	0	0	1
708	0.927	1.09476	-0.12152	0.97324	-0.04624	0.95751	0.03357	0.00892	708	0.4459	0.44188	0.20074	0.64262	-0.19672	0.72651	0.13592	0.13756	708	4.31382	2.60981	1.79813	4.40794	-0.09412	0.15612	0.11667	0.72721	708	5.81243	0.04404	5.86839	5.91243	-0.1	0.00017	0.00092	0.99891	708	6.26764	-3.4826	9.58622	6.10362	0.16402	0	0	1
709	0.9358	1.09609	-0.12183	0.97426	-0.03846	0.95745	0.0336	0.00894	709	0.5711	0.44298	0.20116	0.64414	-0.07303	0.72619	0.13596	0.13785	709	4.34573	2.61146	1.79979	4.41125	-0.06552	0.15571	0.11641	0.72788	709	5.77496	0.04404	5.86846	5.9125	-0.13754	0.00017	0.00091	0.99893	709	5.70229	-3.4826	9.58622	6.10362	-0.40133	0	0	1
710	0.9064	1.09742	-0.12215	0.97527	-0.06887	0.95739	0.03364	0.00897	710	0.3963	0.44407	0.20158	0.64565	-0.24935	0.72586	0.136	0.13814	710	4.234	2.6131	1.80144	4.41454	-0.18054	0.1553	0.11615	0.72854	710	5.93273	0.04404	5.86854	5.91258	0.02015	0.00017	0.0009	0.99894	710	6.26265	-3.4826	9.58622	6.10362	0.15903	0	0	1
711	0.8185	1.09875	-0.12246	0.97629	-0.15779	0.95734	0.03368	0.00899	711	0.675	0.44516	0.202	0.64716	0.02784	0.72553	0.13604	0.13843	711	4.48982	2.61474	1.80309	4.41783	0.07199	0.1549	0.11589	0.72921	711	5.79521	0.04404	5.86861	5.91265	-0.11744	0.00016	0.00089	0.99895	711	5.88916	-3.4826	9.58622	6.10362	-0.21446	0	0	1
712	1.0645	1.10008	-0.12278	0.9773	0.0872	0.95728	0.03371	0.00901	712	0.7063	0.44625	0.20242	0.64867	0.05763	0.7252	0.13608	0.13872	712	4.32675	2.61638	1.80474	4.42112	-0.09436	0.15449	0.11563	0.72988	712	5.93201	0.04404	5.86868	5.91272	0.01929	0.00016	0.00088	0.99896	712	5.90077	-3.4826	9.58622	6.10362	-0.20285	0	0	1
713	0.9172	1.10141	-0.1231	0.97831	-0.06112	0.95722	0.03375	0.00903	713	0.58	0.44734	0.20285	0.65019	-0.07019	0.72488	0.13612	0.13901	713	4.51021	2.61801	1.80638	4.42439	0.08582	0.15409	0.11537	0.73054	713	5.73108	0.04404	5.86875	5.91279	-0.18171	0.00016	0.00087	0.99897	713	6.04808	-3.4826	9.58622	6.10362	-0.05554	0	0	1
714	0.8899	1.10274	-0.12341	0.97933	-0.08943	0.95716	0.03378	0.00906	714	0.6202	0.44843	0.20327	0.6517	-0.0315	0.72455	0.13615	0.1393	714	4.451	2.61963	1.80802	4.42765	0.02335	0.15368	0.11511	0.7312	714	5.99028	0.04404	5.86882	5.91286	0.07742	0.00016	0.00086	0.99899	714	6.17728	-3.4826	9.58622	6.10362	0.07366	0	0	1
715	0.9946	1.10407	-0.12373	0.98034	0.01426	0.9571	0.03382	0.00908	715	0.5762	0.44952	0.20369	0.65321	-0.07701	0.72422	0.13619	0.13959	715	4.57821	2.62126	1.80965	4.43091	0.1473	0.15328	0.11485	0.73186	715	6.05263	0.04404	5.86889	5.91293	0.1397	0.00016	0.00085	0.999	715	6.04163	-3.4826	9.58622	6.10362	-0.06199	0	0	1
716	0.9843	1.1054	-0.12405	0.98135	0.00294	0.95704	0.03385	0.0091	716	0.8215	0.45061	0.20411	0.65472	0.16678	0.7239	0.13623	0.13988	716	4.39805	2.62287	1.81128	4.43415	-0.03611	0.15288	0.1146	0.73252	716	5.79836	0.04404	5.86896	5.913	-0.11464	0.00015	0.00084	0.99901	716	6.08876	-3.4826	9.58622	6.10362	-0.01486	0	0	1
717	1.1292	1.10673	-0.12437	0.98236	0.14683	0.95698	0.03389	0.00913	717	0.6167	0.45169	0.20454	0.65623	-0.03953	0.72357	0.13626	0.14017	717	4.59043	2.62449	1.81291	4.4374	0.15303	0.15248	0.11434	0.73318	717	5.90943	0.04404	5.86902	5.91306	-0.00364	0.00015	0.00083	0.99902	717	6.02842	-3.4826	9.58622	6.10362	-0.0752	0	0	1
718	1.0855	1.10806	-0.12468	0.98338	0.10212	0.95692	0.03392	0.00915	718	0.4916	0.45278	0.20496	0.65774	-0.16614	0.72324	0.1363	0.14046	718	4.55363	2.6261	1.81454	4.44064	0.113	0.15208	0.11408	0.73384	718	6.06394	0.04404	5.86909	5.91313	0.15081	0.00015	0.00082	0.99903	718	6.00588	-3.4826	9.58622	6.10362	-0.09774	0	0	1
719	1.094	1.10939	-0.125	0.98439	0.10961	0.95687	0.03396	0.00917	719	0.7984	0.45387	0.20538	0.65925	0.13915	0.72292	0.13634	0.14075	719	4.2853	2.6277	1.81616	4.44386	-0.15856	0.15168	0.11382	0.73449	719	5.77859	0.04404	5.86915	5.91319	-0.13461	0.00015	0.00081	0.99904	719	5.933	-3.4826	9.58622	6.10362	-0.17062	0	0	1
720	1.072	1.11072	-0.12532	0.9854	0.0866	0.95681	0.03399	0.0092	720	0.4885	0.45495	0.20581	0.66076	-0.17226	0.72259	0.13637	0.14104	720	4.34658	2.62931	1.81777	4.44708	-0.1005	0.15128	0.11357	0.73515	720	5.83699	0.04404	5.86922	5.91326	-0.07627	0.00015	0.0008	0.99905	720	6.05615	-3.4826	9.58622	6.10362	-0.04747	0	0	1
721	0.9225	1.11205	-0.12564	0.98641	-0.06391	0.95675	0.03403	0.00922	721	0.7338	0.45604	0.20623	0.66227	0.07153	0.72227	0.13641	0.14133	721	4.57909	2.6309	1.81938	4.45028	0.1288	0.15089	0.11331	0.7358	721	5.73613	0.04404	5.86928	5.91332	-0.1772	0.00015	0.00079	0.99907	721	5.77783	-3.4826	9.58622	6.10362	-0.32579	0	0	1
722	1.0593	1.11338	-0.12596	0.98742	0.07188	0.95669	0.03406	0.00925	722	0.7006	0.45713	0.20665	0.66378	0.03682	0.72194	0.13644	0.14162	722	4.45818	2.6325	1.82099	4.45349	0.00469	0.15049	0.11306	0.73645	722	5.80981	0.04404	5.86935	5.91339	-0.10358	0.00014	0.00078	0.99908	722	5.87221	-3.4826	9.58622	6.10362	-0.23141	0	0	1
723	1.203	1.11471	-0.12628	0.98843	0.21457	0.95663	0.0341	0.00927	723	0.4827	0.45821	0.20708	0.66529	-0.18259	0.72161	0.13648	0.14191	723	4.45919	2.63408	1.8226	4.45668	0.00251	0.1501	0.1128	0.7371	723	5.9416	0.04404	5.86941	5.91345	0.02815	0.00014	0.00077	0.99909	723	5.9266	-3.4826	9.58622	6.10362	-0.17702	0	0	1
724	1.0056	1.11604	-0.1266	0.98944	0.01616	0.95657	0.03414	0.00929	724	0.5306	0.4593	0.2075	0.6668	-0.1362	0.72129	0.13652	0.1422	724	4.60719	2.63567	1.8242	4.45987	0.14732	0.14971	0.11255	0.73775	724	5.86576	0.04404	5.86947	5.91351	-0.04776	0.00014	0.00076	0.9991	724	5.99762	-3.4826	9.58622	6.10362	-0.106	0	0	1
725	0.9694	1.11737	-0.12692	0.99045	-0.02105	0.95651	0.03417	0.00932	725	0.6449	0.46038	0.20792	0.6683	-0.0234	0.72096	0.13655	0.14249	725	4.37185	2.63725	1.8258	4.46305	-0.0912	0.14931	0.11229	0.73839	725	6.02567	0.04404	5.86953	5.91357	0.11209	0.00014	0.00075	0.99911	725	6.1452	-3.4826	9.58622	6.10362	0.04158	0	0	1
726	0.9465	1.1187	-0.12724	0.99146	-0.04496	0.95646	0.03421	0.00934	726	0.6185	0.46146	0.20835	0.66981	-0.05131	0.72064	0.13659	0.14278	726	4.63666	2.63883	1.82739	4.46622	0.17044	0.14892	0.11204	0.73904	726	5.85024	0.04404	5.86959	5.91363	-0.0634	0.00014	0.00075	0.99912	726	6.13193	-3.4826	9.58622	6.10362	0.02831	0	0	1
727	1.0888	1.12003	-0.12756	0.99247	0.09633	0.9564	0.03424	0.00936	727	0.4938	0.46255	0.20877	0.67132	-0.17752	0.72031	0.13662	0.14307	727	4.57318	2.6404	1.82898	4.46938	0.1038	0.14853	0.11179	0.73968	727	5.77415	0.04405	5.86965	5.9137	-0.13955	0.00014	0.00074	0.99913	727	5.86119	-3.4826	9.58622	6.10362	-0.24243	0	0	1
728	1.0401	1.12136	-0.12788	0.99348	0.04662	0.95634	0.03428	0.00939	728	0.7504	0.46363	0.2092	0.67283	0.07757	0.71999	0.13665	0.14336	728	4.39749	2.64197	1.83057	4.47254	-0.07505	0.14814	0.11153	0.74032	728	5.93636	0.04405	5.86971	5.91376	0.0226	0.00013	0.00073	0.99914	728	6.00257	-3.4826	9.58622	6.10362	-0.10105	0	0	1
729	0.9839	1.12269	-0.1282	0.99449	-0.01058	0.95628	0.03431	0.00941	729	0.6243	0.46471	0.20962	0.67433	-0.05003	0.71966	0.13669	0.14365	729	4.37592	2.64353	1.83216	4.47569	-0.09977	0.14775	0.11128	0.74096	729	5.76319	0.04405	5.86977	5.91382	-0.15063	0.00013	0.00072	0.99915	729	6.20635	-3.4826	9.58622	6.10362	0.10273	0	0	1
730	0.9319	1.12402	-0.12853	0.99549	-0.06359	0.95622	0.03435	0.00943	730	0.6761	0.46579	0.21004	0.67583	0.00026	0.71934	0.13672	0.14394	730	4.49924	2.64509	1.83374	4.47883	0.02041	0.14737	0.11103	0.7416	730	5.89087	0.04405	5.86983	5.91388	-0.023	0.00013	0.00071	0.99916	730	6.14057	-3.4826	9.58622	6.10362	0.03695	0	0	1
731	0.644	1.12535	-0.12885	0.9965	-0.3525	0.95616	0.03438	0.00946	731	0.6022	0.46687	0.21047	0.67734	-0.07514	0.71901	0.13676	0.14423	731	4.58102	2.64665	1.83531	4.48196	0.09906	0.14698	0.11078	0.74224	731	5.99436	0.04405	5.86989	5.91394	0.08043	0.00013	0.0007	0.99917	731	5.92917	-3.4826	9.58622	6.10362	-0.17445	0	0	1
732	1.1006	1.12668	-0.12917	0.99751	0.1031	0.9561	0.03442	0.00948	732	0.7837	0.46796	0.21089	0.67885	0.10485	0.71869	0.13679	0.14452	732	4.56819	2.6482	1.83688	4.48508	0.08311	0.1466	0.11053	0.74288	732	6.07969	0.04405	5.86994	5.91399	0.1657	0.00013	0.0007	0.99918	732	6.1917	-3.4826	9.58622	6.10362	0.08808	0	0	1
733	0.8111	1.128	-0.12949	0.99851	-0.18741	0.95604	0.03445	0.0095	733	0.6859	0.46904	0.21132	0.68036	0.00555	0.71836	0.13682	0.14481	733	4.5364	2.64975	1.83845	4.4882	0.0482	0.14621	0.11028	0.74351	733	5.70532	0.04405	5.87	5.91405	-0.20872	0.00013	0.00069	0.99919	733	5.76375	-3.4826	9.58622	6.10362	-0.33987	0	0	1
734	0.9254	1.12933	-0.12982	0.99951	-0.07411	0.95599	0.03449	0.00953	734	0.755	0.47012	0.21174	0.68186	0.07314	0.71804	0.13686	0.1451	734	4.42195	2.65129	1.84002	4.49131	-0.06936	0.14583	0.11003	0.74415	734	5.83817	0.04405	5.87005	5.9141	-0.07593	0.00012	0.00068	0.9992	734	6.13494	-3.4826	9.58622	6.10362	0.03132	0	0	1
735	0.962	1.13066	-0.13014	1.00052	-0.03852	0.95593	0.03452	0.00955	735	0.681	0.47119	0.21217	0.68336	-0.00236	0.71772	0.13689	0.14539	735	4.78416	2.65283	1.84158	4.49441	0.28975	0.14545	0.10978	0.74478	735	5.75988	0.04405	5.87011	5.91416	-0.15427	0.00012	0.00067	0.99921	735	6.06185	-3.4826	9.58622	6.10362	-0.04177	0	0	1
736	1.0558	1.13199	-0.13047	1.00152	0.05428	0.95587	0.03456	0.00958	736	0.5953	0.47227	0.21259	0.68486	-0.08957	0.71739	0.13692	0.14569	736	4.49467	2.65437	1.84314	4.49751	-0.00284	0.14507	0.10953	0.74541	736	6.01259	0.04405	5.87016	5.91421	0.09838	0.00012	0.00066	0.99921	736	6.1494	-3.4826	9.58622	6.10362	0.04578	0	0	1
737	1.0527	1.13332	-0.13079	1.00253	0.05017	0.95581	0.03459	0.0096	737	0.7195	0.47335	0.21302	0.68637	0.03313	0.71707	0.13695	0.14598	737	4.37703	2.6559	1.8447	4.5006	-0.12356	0.14469	0.10928	0.74604	737	5.85782	0.04405	5.87021	5.91426	-0.05644	0.00012	0.00066	0.99922	737	6.0375	-3.4826	9.58622	6.10362	-0.06612	0	0	1
738	0.9074	1.13465	-0.13111	1.00354	-0.09613	0.95575	0.03462	0.00962	738	0.6748	0.47443	0.21344	0.68787	-0.01307	0.71675	0.13699	0.14627	738	4.69818	2.65743	1.84625	4.50368	0.19451	0.14431	0.10903	0.74666	738	5.96753	0.04405	5.87027	5.91432	0.05322	0.00012	0.00065	0.99923	738	6.05029	-3.4826	9.58622	6.10362	-0.05333	0	0	1
739	0.9128	1.13597	-0.13144	1.00453	-0.09174	0.95569	0.03466	0.00965	739	0.7259	0.47551	0.21387	0.68938	0.03653	0.71642	0.13702	0.14656	739	4.61272	2.65895	1.8478	4.50675	0.10597	0.14393	0.10878	0.74729	739	5.87304	0.04405	5.87032	5.91437	-0.04133	0.00012	0.00064	0.99924	739	6.00596	-3.4826	9.58622	6.10362	-0.09766	0	0	1
740	0.8207	1.1373	-0.13177	1.00553	-0.18484	0.95563	0.03469	0.00967	740	0.557	0.47658	0.21429	0.69087	-0.13388	0.7161	0.13705	0.14685	740	4.41073	2.66047	1.84934	4.50981	-0.09908	0.14355	0.10853	0.74791	740	5.74445	0.04405	5.87037	5.91442	-0.16997	0.00012	0.00063	0.99925	740	6.26154	-3.4826	9.58622	6.10362	0.15792	0	0	1
741	0.774	1.13863	-0.13209	1.00654	-0.23254	0.95558	0.03473	0.0097	741	0.5246	0.47766	0.21472	0.69238	-0.16778	0.71578	0.13708	0.14714	741	4.4877	2.66198	1.85088	4.51286	-0.02517	0.14318	0.10829	0.74854	741	5.8737	0.04405	5.87042	5.91447	-0.04077	0.00011	0.00063	0.99926	741	6.21501	-3.4826	9.58622	6.10362	0.11139	0	0	1
742	1.0283	1.13996	-0.13242	1.00754	0.02076	0.95552	0.03476	0.00972	742	0.6231	0.47874	0.21514	0.69388	-0.07078	0.71545	0.13711	0.14743	742	4.53832	2.6635	1.85242	4.51592	0.0224	0.1428	0.10804	0.74916	742	6.022	0.04405	5.87047	5.91452	0.10748	0.00011	0.00062	0.99927	742	5.81305	-3.4826	9.58622	6.10362	-0.29057	0	0	1
743	0.8783	1.14129	-0.13274	1.00855	-0.13024	0.95546	0.0348	0.00974	743	0.4383	0.47981	0.21557	0.69538	-0.25708	0.71513	0.13714	0.14773	743	4.41989	2.665	1.85395	4.51895	-0.09907	0.14243	0.10779	0.74978	743	6.01221	0.04405	5.87052	5.91457	0.09764	0.00011	0.00061	0.99928	743	6.0465	-3.4826	9.58622	6.10362	-0.05712	0	0	1
744	0.9255	1.14261	-0.13307	1.00954	-0.08405	0.9554	0.03483	0.00977	744	0.6632	0.48089	0.21599	0.69688	-0.03368	0.71481	0.13718	0.14802	744	4.44341	2.66651	1.85548	4.52199	-0.07858	0.14205	0.10755	0.7504	744	5.81061	0.04405	5.87057	5.91462	-0.10401	0.00011	0.00061	0.99928	744	6.00938	-3.4826	9.58622	6.10362	-0.09424	0	0	1
745	0.8535	1.14394	-0.1334	1.01054	-0.15705	0.95534	0.03487	0.00979	745	0.8949	0.48196	0.21642	0.69838	0.19652	0.71448	0.13721	0.14831	745	4.50326	2.66801	1.85701	4.52502	-0.02176	0.14168	0.1073	0.75102	745	5.85465	0.04405	5.87062	5.91467	-0.06002	0.00011	0.0006	0.99929	745	5.93994	-3.4826	9.58622	6.10362	-0.16368	0	0	1
746	0.7662	1.14527	-0.13372	1.01155	-0.24535	0.95528	0.0349	0.00981	746	0.6603	0.48303	0.21685	0.69988	-0.03958	0.71416	0.13724	0.1486	746	4.57418	2.6695	1.85854	4.52804	0.04614	0.14131	0.10706	0.75163	746	5.70697	0.04405	5.87067	5.91472	-0.20775	0.00011	0.00059	0.9993	746	6.10046	-3.4826	9.58622	6.10362	-0.00316	0	0	1
747	0.8961	1.1466	-0.13405	1.01255	-0.11645	0.95522	0.03494	0.00984	747	0.8686	0.48411	0.21727	0.70138	0.16722	0.71384	0.13727	0.14889	747	4.61829	2.671	1.86006	4.53106	0.08724	0.14094	0.10681	0.75225	747	5.78526	0.04405	5.87072	5.91477	-0.1295	0.00011	0.00059	0.99931	747	5.96862	-3.4826	9.58622	6.10362	-0.135	0	0	1
748	0.9952	1.14793	-0.13438	1.01355	-0.01835	0.95517	0.03497	0.00986	748	0.7596	0.48518	0.2177	0.70288	0.05672	0.71352	0.1373	0.14918	748	4.52797	2.67248	1.86157	4.53405	-0.00609	0.14057	0.10657	0.75286	748	6.0704	0.04405	5.87076	5.91481	0.15559	0.0001	0.00058	0.99932	748	5.90375	-3.4826	9.58622	6.10362	-0.19987	0	0	1
749	0.9484	1.14925	-0.13471	1.01454	-0.06615	0.95511	0.03501	0.00989	749	0.6185	0.48625	0.21812	0.70437	-0.08588	0.7132	0.13733	0.14948	749	4.62845	2.67397	1.86309	4.53706	0.0914	0.1402	0.10632	0.75347	749	6.05925	0.04405	5.87081	5.91486	0.14439	0.0001	0.00057	0.99932	749	6.02386	-3.4826	9.58622	6.10362	-0.07976	0	0	1
750	1.0519	1.15058	-0.13504	1.01554	0.03636	0.95505	0.03504	0.00991	750	0.7365	0.48732	0.21855	0.70587	0.03063	0.71287	0.13736	0.14977	750	4.57526	2.67545	1.8646	4.54005	0.03522	0.13984	0.10608	0.75408	750	5.88137	0.04405	5.87085	5.9149	-0.03353	0.0001	0.00057	0.99933	750	5.9426	-3.4826	9.58622	6.10362	-0.16102	0	0	1
751	1.0943	1.15191	-0.13536	1.01655	0.07776	0.95499	0.03507	0.00994	751	0.7767	0.4884	0.21898	0.70738	0.06933	0.71255	0.13739	0.15006	751	4.39183	2.67692	1.8661	4.54302	-0.1512	0.13947	0.10584	0.75469	751	5.93879	0.04405	5.8709	5.91495	0.02384	0.0001	0.00056	0.99934	751	5.94572	-3.4826	9.58622	6.10362	-0.1579	0	0	1
752	0.6718	1.15323	-0.13569	1.01754	-0.34574	0.95493	0.03511	0.00996	752	0.5461	0.48947	0.2194	0.70887	-0.16277	0.71223	0.13742	0.15035	752	4.42139	2.6784	1.8676	4.546	-0.12461	0.1391	0.1056	0.7553	752	5.6753	0.04405	5.87094	5.91499	-0.23969	0.0001	0.00055	0.99935	752	5.86698	-3.4826	9.58622	6.10362	-0.23664	0	0	1
753	0.9766	1.15456	-0.13602	1.01854	-0.04194	0.95487	0.03514	0.00998	753	0.9496	0.49054	0.21983	0.71037	0.23923	0.71191	0.13744	0.15065	753	4.53366	2.67987	1.8691	4.54897	-0.01531	0.13874	0.10535	0.75591	753	5.86225	0.04405	5.87099	5.91504	-0.05279	0.0001	0.00055	0.99936	753	5.83164	-3.4826	9.58622	6.10362	-0.27198	0	0	1
754	0.9795	1.15589	-0.13635	1.01954	-0.04004	0.95481	0.03518	0.01001	754	0.652	0.49161	0.22026	0.71187	-0.05986	0.71159	0.13747	0.15094	754	4.48112	2.68133	1.8706	4.55193	-0.07081	0.13838	0.10511	0.75651	754	6.07369	0.04405	5.87103	5.91508	0.15861	0.0001	0.00054	0.99936	754	6.05924	-3.4826	9.58622	6.10362	-0.04438	0	0	1
755	0.857	1.15722	-0.13668	1.02054	-0.16353	0.95476	0.03521	0.01003	755	0.8734	0.49268	0.22068	0.71336	0.16004	0.71127	0.1375	0.15123	755	4.37176	2.68279	1.87209	4.55488	-0.18312	0.13801	0.10487	0.75712	755	6.09278	0.04405	5.87108	5.91513	0.17765	0.0001	0.00053	0.99937	755	5.90393	-3.4826	9.58622	6.10362	-0.19969	0	0	1
756	1.1829	1.15854	-0.13701	1.02153	0.16137	0.9547	0.03525	0.01006	756	0.8525	0.49375	0.22111	0.71486	0.13764	0.71095	0.13753	0.15152	756	4.57702	2.68425	1.87358	4.55783	0.01919	0.13765	0.10463	0.75772	756	6.0242	0.04405	5.87112	5.91517	0.10903	9e-05	0.00053	0.99938	756	6.04621	-3.4826	9.58622	6.10362	-0.05741	0	0	1
757	0.8462	1.15987	-0.13734	1.02253	-0.17632	0.95464	0.03528	0.01008	757	0.6348	0.49481	0.22154	0.71635	-0.08155	0.71063	0.13756	0.15182	757	4.2504	2.6857	1.87507	4.56077	-0.31037	0.13729	0.10439	0.75832	757	6.10518	0.04405	5.87116	5.91521	0.18997	9e-05	0.00052	0.99938	757	6.10671	-3.4826	9.58622	6.10362	0.00309	0	0	1
758	1.1325	1.1612	-0.13768	1.02352	0.10898	0.95458	0.03531	0.01011	758	0.8616	0.49588	0.22196	0.71784	0.14375	0.71031	0.13759	0.15211	758	4.55639	2.68715	1.87655	4.5637	-0.00731	0.13693	0.10415	0.75892	758	5.85375	0.04405	5.8712	5.91525	-0.0615	9e-05	0.00052	0.99939	758	5.87534	-3.4826	9.58622	6.10362	-0.22828	0	0	1
759	0.9499	1.16252	-0.13801	1.02451	-0.07462	0.95452	0.03535	0.01013	759	0.7251	0.49695	0.22239	0.71934	0.00576	0.70999	0.13761	0.1524	759	4.32599	2.6886	1.87803	4.56663	-0.24064	0.13657	0.10391	0.75952	759	5.94834	0.04405	5.87124	5.91529	0.03304	9e-05	0.00051	0.9994	759	6.00981	-3.4826	9.58622	6.10362	-0.09381	0	0	1
760	1.2456	1.16385	-0.13834	1.02551	0.22009	0.95446	0.03538	0.01015	760	0.8049	0.49802	0.22282	0.72084	0.08407	0.70966	0.13764	0.15269	760	4.45431	2.69004	1.8795	4.56954	-0.11523	0.13622	0.10367	0.76011	760	5.91074	0.04405	5.87129	5.91534	-0.0046	9e-05	0.0005	0.99941	760	6.2005	-3.4826	9.58622	6.10362	0.09688	0	0	1
761	0.9955	1.16518	-0.13867	1.02651	-0.031	0.9544	0.03542	0.01018	761	0.6418	0.49908	0.22324	0.72232	-0.08053	0.70934	0.13767	0.15299	761	4.54922	2.69148	1.88098	4.57246	-0.02323	0.13586	0.10343	0.76071	761	5.6322	0.04405	5.87133	5.91538	-0.28318	9e-05	0.0005	0.99941	761	6.05528	-3.4826	9.58622	6.10362	-0.04834	0	0	1
762	0.8521	1.1665	-0.139	1.0275	-0.1754	0.95435	0.03545	0.0102	762	0.555	0.50015	0.22367	0.72382	-0.16882	0.70902	0.1377	0.15328	762	4.52764	2.69291	1.88244	4.57535	-0.04772	0.1355	0.10319	0.7613	762	5.99835	0.04405	5.87137	5.91542	0.08293	9e-05	0.00049	0.99942	762	5.93258	-3.4826	9.58622	6.10362	-0.17104	0	0	1
763	1.2339	1.16783	-0.13934	1.02849	0.20541	0.95429	0.03549	0.01023	763	0.7585	0.50122	0.2241	0.72532	0.03318	0.7087	0.13772	0.15357	763	4.51034	2.69434	1.88391	4.57825	-0.06791	0.13515	0.10296	0.76189	763	5.83315	0.04405	5.87141	5.91546	-0.08231	9e-05	0.00049	0.99943	763	6.23304	-3.4826	9.58622	6.10362	0.12942	0	0	1
764	1.0413	1.16916	-0.13967	1.02949	0.01181	0.95423	0.03552	0.01025	764	0.619	0.50228	0.22453	0.72681	-0.10781	0.70839	0.13775	0.15386	764	4.78995	2.69577	1.88537	4.58114	0.20881	0.13479	0.10272	0.76249	764	5.86352	0.04405	5.87144	5.91549	-0.05198	9e-05	0.00048	0.99943	764	6.0355	-3.4826	9.58622	6.10362	-0.06812	0	0	1
765	1.0249	1.17048	-0.14	1.03048	-0.00558	0.95417	0.03555	0.01028	765	0.7769	0.50335	0.22495	0.7283	0.0486	0.70807	0.13778	0.15416	765	4.70121	2.69719	1.88683	4.58402	0.11719	0.13444	0.10248	0.76308	765	5.79386	0.04405	5.87148	5.91553	-0.12168	8e-05	0.00048	0.99944	765	6.04444	-3.4826	9.58622	6.10362	-0.05918	0	0	1
766	0.7768	1.17181	-0.14034	1.03147	-0.25467	0.95411	0.03559	0.0103	766	0.9497	0.50441	0.22538	0.72979	0.21991	0.70775	0.1378	0.15445	766	4.55167	2.69861	1.88829	4.5869	-0.03523	0.13409	0.10225	0.76366	766	5.8524	0.04405	5.87152	5.91557	-0.06317	8e-05	0.00047	0.99945	766	6.13199	-3.4826	9.58622	6.10362	0.02837	0	0	1
767	0.9216	1.17313	-0.14067	1.03246	-0.11086	0.95405	0.03562	0.01032	767	1.0057	0.50547	0.22581	0.73128	0.27442	0.70743	0.13783	0.15474	767	4.54652	2.70003	1.88974	4.58977	-0.04325	0.13374	0.10201	0.76425	767	5.74601	0.04405	5.87156	5.91561	-0.1696	8e-05	0.00046	0.99945	767	5.98576	-3.4826	9.58622	6.10362	-0.11786	0	0	1
768	0.9885	1.17446	-0.141	1.03346	-0.04495	0.954	0.03566	0.01035	768	0.659	0.50654	0.22624	0.73278	-0.07377	0.70711	0.13786	0.15504	768	4.6024	2.70144	1.89119	4.59263	0.00977	0.13339	0.10178	0.76484	768	5.9273	0.04405	5.8716	5.91565	0.01165	8e-05	0.00046	0.99946	768	5.94026	-3.4826	9.58622	6.10362	-0.16336	0	0	1
769	0.8861	1.17578	-0.14134	1.03444	-0.14835	0.95394	0.03569	0.01037	769	0.818	0.5076	0.22667	0.73427	0.08373	0.70679	0.13788	0.15533	769	4.62956	2.70285	1.89263	4.59548	0.03408	0.13304	0.10154	0.76542	769	5.83721	0.04405	5.87163	5.91568	-0.07848	8e-05	0.00045	0.99947	769	6.02182	-3.4826	9.58622	6.10362	-0.0818	0	0	1
770	0.7714	1.17711	-0.14167	1.03544	-0.26404	0.95388	0.03572	0.0104	770	0.7888	0.50866	0.22709	0.73575	0.05304	0.70647	0.13791	0.15562	770	4.58519	2.70425	1.89407	4.59832	-0.01314	0.13269	0.10131	0.76601	770	5.97862	0.04405	5.87167	5.91572	0.0629	8e-05	0.00045	0.99947	770	6.08314	-3.4826	9.58622	6.10362	-0.02048	0	0	1
771	0.9047	1.17844	-0.14201	1.03643	-0.13173	0.95382	0.03576	0.01042	771	0.6448	0.50972	0.22752	0.73724	-0.09245	0.70615	0.13793	0.15592	771	4.51396	2.70565	1.89551	4.60116	-0.08721	0.13234	0.10107	0.76659	771	5.84473	0.04405	5.87171	5.91576	-0.07103	8e-05	0.00044	0.99948	771	5.90973	-3.4826	9.58622	6.10362	-0.19389	0	0	1
772	0.9353	1.17976	-0.14235	1.03741	-0.10212	0.95376	0.03579	0.01045	772	0.8455	0.51079	0.22795	0.73874	0.10677	0.70583	0.13796	0.15621	772	4.74263	2.70705	1.89695	4.604	0.13863	0.13199	0.10084	0.76717	772	5.93247	0.04405	5.87174	5.91579	0.01668	8e-05	0.00044	0.99948	772	5.76404	-3.4826	9.58622	6.10362	-0.33958	0	0	1
773	1.0153	1.18109	-0.14268	1.03841	-0.02311	0.9537	0.03582	0.01047	773	0.6642	0.51185	0.22838	0.74023	-0.07602	0.70551	0.13798	0.1565	773	4.34647	2.70845	1.89838	4.60683	-0.26035	0.13165	0.1006	0.76775	773	6.19497	0.04405	5.87178	5.91583	0.27914	8e-05	0.00043	0.99949	773	6.05647	-3.4826	9.58622	6.10362	-0.04715	0	0	1
774	1.0583	1.18241	-0.14302	1.03939	0.0189	0.95364	0.03586	0.0105	774	1.0661	0.51291	0.22881	0.74172	0.32439	0.7052	0.13801	0.1568	774	4.73281	2.70984	1.89981	4.60965	0.12317	0.1313	0.10037	0.76832	774	5.88731	0.04405	5.87181	5.91586	-0.02855	8e-05	0.00043	0.9995	774	5.86478	-3.4826	9.58622	6.10362	-0.23884	0	0	1
775	1.0674	1.18374	-0.14335	1.04039	0.02702	0.95359	0.03589	0.01052	775	0.7261	0.51397	0.22923	0.7432	-0.0171	0.70488	0.13803	0.15709	775	4.73716	2.71122	1.90123	4.61245	0.12471	0.13096	0.10014	0.7689	775	5.94052	0.04405	5.87185	5.9159	0.02462	8e-05	0.00042	0.9995	775	5.86421	-3.4826	9.58622	6.10362	-0.23941	0	0	1
776	0.9901	1.18506	-0.14369	1.04137	-0.05127	0.95353	0.03593	0.01055	776	0.7563	0.51503	0.22966	0.74469	0.01161	0.70456	0.13806	0.15738	776	4.47557	2.7126	1.90265	4.61525	-0.13969	0.13062	0.09991	0.76948	776	5.96009	0.04405	5.87188	5.91593	0.04416	7e-05	0.00042	0.99951	776	5.95967	-3.4826	9.58622	6.10362	-0.14395	0	0	1
777	1.1253	1.18639	-0.14403	1.04236	0.08294	0.95347	0.03596	0.01057	777	0.6665	0.51608	0.23009	0.74617	-0.07968	0.70424	0.13808	0.15768	777	4.5435	2.71398	1.90407	4.61805	-0.07456	0.13027	0.09968	0.77005	777	6.0018	0.04405	5.87191	5.91596	0.08583	7e-05	0.00041	0.99951	777	5.91475	-3.4826	9.58622	6.10362	-0.18887	0	0	1
778	0.9621	1.18771	-0.14437	1.04334	-0.08125	0.95341	0.03599	0.0106	778	0.804	0.51714	0.23052	0.74766	0.05634	0.70392	0.13811	0.15797	778	4.41733	2.71536	1.90549	4.62085	-0.20352	0.12993	0.09944	0.77062	778	5.84841	0.04405	5.87195	5.916	-0.06759	7e-05	0.00041	0.99952	778	6.0355	-3.4826	9.58622	6.10362	-0.06812	0	0	1
779	1.0833	1.18904	-0.1447	1.04434	0.03896	0.95335	0.03603	0.01062	779	0.7805	0.5182	0.23095	0.74915	0.03135	0.70361	0.13813	0.15826	779	4.53389	2.71673	1.9069	4.62363	-0.08974	0.12959	0.09921	0.77119	779	5.69647	0.04405	5.87198	5.91603	-0.21956	7e-05	0.0004	0.99952	779	5.99018	-3.4826	9.58622	6.10362	-0.11344	0	0	1
780	0.8563	1.19036	-0.14504	1.04532	-0.18902	0.95329	0.03606	0.01065	780	0.8898	0.51926	0.23138	0.75064	0.13916	0.70329	0.13815	0.15856	780	4.74624	2.7181	1.90831	4.62641	0.11983	0.12925	0.09898	0.77176	780	5.89708	0.04405	5.87201	5.91606	-0.01899	7e-05	0.0004	0.99953	780	6.20758	-3.4826	9.58622	6.10362	0.10396	0	0	1
781	0.9398	1.19169	-0.14538	1.04631	-0.10651	0.95323	0.03609	0.01067	781	0.707	0.52032	0.23181	0.75213	-0.04512	0.70297	0.13818	0.15885	781	4.34785	2.71946	1.90971	4.62917	-0.28133	0.12892	0.09875	0.77233	781	5.95893	0.04405	5.87204	5.91609	0.04283	7e-05	0.0004	0.99954	781	6.15932	-3.4826	9.58622	6.10362	0.0557	0	0	1
782	1.0592	1.19301	-0.14572	1.04729	0.01191	0.95318	0.03613	0.0107	782	0.7314	0.52137	0.23223	0.7536	-0.02221	0.70265	0.1382	0.15915	782	4.4927	2.72082	1.91112	4.63194	-0.13924	0.12858	0.09852	0.7729	782	5.6738	0.04405	5.87208	5.91613	-0.24233	7e-05	0.00039	0.99954	782	5.84018	-3.4826	9.58622	6.10362	-0.26344	0	0	1
783	1.0888	1.19434	-0.14606	1.04828	0.04052	0.95312	0.03616	0.01072	783	0.7294	0.52243	0.23266	0.75509	-0.02569	0.70234	0.13822	0.15944	783	4.78083	2.72218	1.91252	4.6347	0.14613	0.12824	0.0983	0.77346	783	5.82494	0.04405	5.87211	5.91616	-0.09122	7e-05	0.00039	0.99955	783	5.80052	-3.4826	9.58622	6.10362	-0.3031	0	0	1
784	0.9111	1.19566	-0.1464	1.04926	-0.13817	0.95306	0.0362	0.01075	784	0.7871	0.52348	0.23309	0.75657	0.03052	0.70202	0.13825	0.15973	784	4.69041	2.72354	1.91391	4.63745	0.05296	0.1279	0.09807	0.77403	784	5.75483	0.04405	5.87214	5.91619	-0.16136	7e-05	0.00038	0.99955	784	5.97887	-3.4826	9.58622	6.10362	-0.12475	0	0	1
785	0.9503	1.19699	-0.14674	1.05025	-0.09995	0.953	0.03623	0.01077	785	0.6478	0.52454	0.23352	0.75806	-0.11026	0.7017	0.13827	0.16003	785	4.78797	2.72489	1.9153	4.64019	0.14778	0.12757	0.09784	0.77459	785	5.91398	0.04405	5.87217	5.91622	-0.00224	7e-05	0.00038	0.99956	785	5.86052	-3.4826	9.58622	6.10362	-0.2431	0	0	1
786	1.0384	1.19831	-0.14708	1.05123	-0.01283	0.95294	0.03626	0.0108	786	0.6918	0.52559	0.23395	0.75954	-0.06774	0.70139	0.13829	0.16032	786	4.57735	2.72623	1.91669	4.64292	-0.06558	0.12724	0.09761	0.77515	786	5.7759	0.04405	5.8722	5.91625	-0.14035	7e-05	0.00037	0.99956	786	6.01011	-3.4826	9.58622	6.10362	-0.09351	0	0	1
787	0.9777	1.19964	-0.14742	1.05222	-0.07452	0.95288	0.0363	0.01082	787	0.7257	0.52665	0.23438	0.76103	-0.03533	0.70107	0.13831	0.16062	787	4.47125	2.72758	1.91808	4.64566	-0.17441	0.1269	0.09738	0.77571	787	5.89414	0.04405	5.87223	5.91628	-0.02214	6e-05	0.00037	0.99957	787	6.10218	-3.4826	9.58622	6.10362	-0.00144	0	0	1
788	1.0474	1.20096	-0.14776	1.0532	-0.0058	0.95283	0.03633	0.01084	788	0.6724	0.5277	0.23481	0.76251	-0.09011	0.70075	0.13833	0.16091	788	4.66401	2.72892	1.91946	4.64838	0.01563	0.12657	0.09716	0.77627	788	5.94797	0.04405	5.87226	5.91631	0.03166	6e-05	0.00036	0.99957	788	5.75678	-3.4826	9.58622	6.10362	-0.34684	0	0	1
789	1.0168	1.20228	-0.1481	1.05418	-0.03739	0.95277	0.03636	0.01087	789	0.8209	0.52875	0.23524	0.76399	0.05691	0.70044	0.13836	0.1612	789	4.71905	2.73025	1.92084	4.65109	0.06796	0.12624	0.09693	0.77683	789	5.78165	0.04405	5.87229	5.91634	-0.13469	6e-05	0.00036	0.99958	789	5.98942	-3.4826	9.58622	6.10362	-0.1142	0	0	1
790	1.0653	1.20361	-0.14844	1.05517	0.01013	0.95271	0.0364	0.0109	790	0.6442	0.52981	0.23567	0.76548	-0.12128	0.70012	0.13838	0.1615	790	4.60358	2.73159	1.92222	4.65381	-0.05022	0.12591	0.0967	0.77739	790	5.74401	0.04405	5.87232	5.91637	-0.17236	6e-05	0.00036	0.99958	790	6.04623	-3.4826	9.58622	6.10362	-0.05739	0	0	1
791	1.27	1.20493	-0.14878	1.05615	0.21385	0.95265	0.03643	0.01092	791	0.5918	0.53086	0.2361	0.76696	-0.17516	0.69981	0.1384	0.16179	791	4.58446	2.73292	1.92359	4.65651	-0.07205	0.12558	0.09648	0.77794	791	5.99157	0.04405	5.87235	5.9164	0.07517	6e-05	0.00035	0.99959	791	6.10739	-3.4826	9.58622	6.10362	0.00377	0	0	1
792	0.9477	1.20626	-0.14912	1.05714	-0.10943	0.95259	0.03646	0.01095	792	0.7283	0.53191	0.23653	0.76844	-0.04014	0.69949	0.13842	0.16209	792	4.68612	2.73424	1.92496	4.6592	0.02692	0.12525	0.09625	0.7785	792	5.88846	0.04406	5.87237	5.91643	-0.02797	6e-05	0.00035	0.99959	792	5.88597	-3.4826	9.58622	6.10362	-0.21765	0	0	1
793	0.9488	1.20758	-0.14947	1.05811	-0.10931	0.95253	0.0365	0.01097	793	0.9305	0.53296	0.23696	0.76992	0.16058	0.69918	0.13844	0.16238	793	4.34113	2.73556	1.92633	4.66189	-0.32076	0.12492	0.09603	0.77905	793	5.89739	0.04406	5.8724	5.91646	-0.01907	6e-05	0.00034	0.9996	793	6.02666	-3.4826	9.58622	6.10362	-0.07696	0	0	1
794	1.0268	1.2089	-0.14981	1.05909	-0.0323	0.95248	0.03653	0.011	794	0.6637	0.53401	0.23739	0.7714	-0.1077	0.69886	0.13846	0.16268	794	4.51987	2.73688	1.92769	4.66457	-0.1447	0.12459	0.09581	0.7796	794	5.90983	0.04406	5.87243	5.91649	-0.00665	6e-05	0.00034	0.9996	794	5.97045	-3.4826	9.58622	6.10362	-0.13317	0	0	1
795	0.9785	1.21023	-0.15015	1.06008	-0.08158	0.95242	0.03656	0.01102	795	0.803	0.53506	0.23782	0.77288	0.03012	0.69854	0.13848	0.16297	795	4.73396	2.7382	1.92905	4.66725	0.06671	0.12427	0.09558	0.78015	795	5.83968	0.04406	5.87246	5.91652	-0.07683	6e-05	0.00034	0.99961	795	5.87921	-3.4826	9.58622	6.10362	-0.22441	0	0	1
796	1.1842	1.21155	-0.15049	1.06106	0.12314	0.95236	0.0366	0.01105	796	0.8281	0.53611	0.23825	0.77436	0.05374	0.69823	0.13851	0.16327	796	4.77987	2.73951	1.93041	4.66992	0.10995	0.12394	0.09536	0.7807	796	6.06019	0.04406	5.87248	5.91654	0.14365	6e-05	0.00033	0.99961	796	6.10494	-3.4826	9.58622	6.10362	0.00132	0	0	1
797	1.0702	1.21288	-0.15084	1.06204	0.00816	0.9523	0.03663	0.01107	797	0.6858	0.53716	0.23868	0.77584	-0.09004	0.69791	0.13853	0.16356	797	4.53627	2.74082	1.93176	4.67258	-0.13631	0.12362	0.09514	0.78125	797	5.87424	0.04406	5.87251	5.91657	-0.04233	6e-05	0.00033	0.99961	797	6.06686	-3.4826	9.58622	6.10362	-0.03676	0	0	1
798	0.8773	1.2142	-0.15118	1.06302	-0.18572	0.95224	0.03666	0.0111	798	0.7789	0.53821	0.23911	0.77732	0.00158	0.6976	0.13855	0.16385	798	4.69934	2.74212	1.93311	4.67523	0.0241	0.12329	0.09491	0.78179	798	6.06393	0.04406	5.87254	5.9166	0.14734	6e-05	0.00032	0.99962	798	6.00377	-3.4826	9.58622	6.10362	-0.09985	0	0	1
799	0.9429	1.21552	-0.15153	1.06399	-0.1211	0.95218	0.0367	0.01112	799	0.8199	0.53926	0.23954	0.7788	0.0411	0.69728	0.13857	0.16415	799	4.58963	2.74343	1.93446	4.67789	-0.08826	0.12297	0.09469	0.78234	799	5.88353	0.04406	5.87256	5.91662	-0.03309	6e-05	0.00032	0.99962	799	6.17669	-3.4826	9.58622	6.10362	0.07307	0	0	1
800	1.0743	1.21685	-0.15187	1.06498	0.00932	0.95212	0.03673	0.01115	800	1.1059	0.54031	0.23997	0.78028	0.32562	0.69697	0.13859	0.16444	800	4.56311	2.74472	1.93581	4.68053	-0.11742	0.12265	0.09447	0.78288	800	5.6547	0.04406	5.87259	5.91665	-0.26194	6e-05	0.00032	0.99963	800	6.01013	-3.4826	9.58622	6.10362	-0.09349	0	0	1
801	0.9421	1.21817	-0.15221	1.06596	-0.12385	0.95207	0.03676	0.01117	801	0.6806	0.54136	0.2404	0.78176	-0.10115	0.69666	0.13861	0.16474	801	4.79137	2.74602	1.93715	4.68317	0.1082	0.12233	0.09425	0.78343	801	5.82476	0.04406	5.87261	5.91667	-0.09191	5e-05	0.00031	0.99963	801	5.95148	-3.4826	9.58622	6.10362	-0.15214	0	0	1
802	0.9093	1.21949	-0.15256	1.06693	-0.15763	0.95201	0.03679	0.0112	802	0.7443	0.5424	0.24083	0.78323	-0.03893	0.69634	0.13862	0.16503	802	4.48723	2.74731	1.93849	4.6858	-0.19857	0.12201	0.09403	0.78397	802	5.75894	0.04406	5.87264	5.9167	-0.15775	5e-05	0.00031	0.99964	802	5.81675	-3.4826	9.58622	6.10362	-0.28687	0	0	1
803	0.8933	1.22081	-0.15291	1.0679	-0.17461	0.95195	0.03683	0.01122	803	0.7816	0.54345	0.24126	0.78471	-0.00311	0.69603	0.13864	0.16533	803	4.6596	2.7486	1.93982	4.68842	-0.02882	0.12169	0.09381	0.78451	803	5.79605	0.04406	5.87266	5.91672	-0.12067	5e-05	0.00031	0.99964	803	5.97492	-3.4826	9.58622	6.10362	-0.1287	0	0	1
804	0.9436	1.22214	-0.15325	1.06889	-0.12529	0.95189	0.03686	0.01125	804	0.9175	0.5445	0.24169	0.78619	0.13132	0.69571	0.13866	0.16562	804	4.61931	2.74988	1.94115	4.69103	-0.07173	0.12137	0.09359	0.78505	804	5.96004	0.04406	5.87269	5.91675	0.0433	5e-05	0.0003	0.99964	804	5.84484	-3.4826	9.58622	6.10362	-0.25878	0	0	1
805	1.1985	1.22346	-0.1536	1.06986	0.12864	0.95183	0.03689	0.01127	805	0.9706	0.54554	0.24212	0.78766	0.18294	0.6954	0.13868	0.16592	805	4.87355	2.75117	1.94248	4.69365	0.1799	0.12105	0.09337	0.78558	805	5.80811	0.04406	5.87271	5.91677	-0.10866	5e-05	0.0003	0.99965	805	5.84656	-3.4826	9.58622	6.10362	-0.25706	0	0	1
806	1.2939	1.22478	-0.15394	1.07084	0.22306	0.95177	0.03693	0.0113	806	0.8403	0.54659	0.24255	0.78914	0.05117	0.69509	0.1387	0.16621	806	4.83203	2.75244	1.94381	4.69625	0.13578	0.12073	0.09315	0.78612	806	5.83154	0.04406	5.87274	5.9168	-0.08525	5e-05	0.0003	0.99965	806	6.1174	-3.4826	9.58622	6.10362	0.01378	0	0	1
807	0.9457	1.22611	-0.15429	1.07182	-0.12612	0.95172	0.03696	0.01132	807	0.8973	0.54763	0.24298	0.79061	0.10669	0.69477	0.13872	0.16651	807	4.69785	2.75372	1.94513	4.69885	-0.001	0.12042	0.09293	0.78665	807	6.01498	0.04406	5.87276	5.91682	0.09816	5e-05	0.00029	0.99966	807	6.06949	-3.4826	9.58622	6.10362	-0.03413	0	0	1
808	0.9479	1.22743	-0.15464	1.07279	-0.12489	0.95166	0.03699	0.01135	808	0.7956	0.54868	0.24341	0.79209	0.00352	0.69446	0.13874	0.1668	808	4.70941	2.75499	1.94645	4.70144	0.00797	0.1201	0.09271	0.78719	808	5.81631	0.04406	5.87278	5.91684	-0.10053	5e-05	0.00029	0.99966	808	5.89689	-3.4826	9.58622	6.10362	-0.20673	0	0	1
809	1.0738	1.22875	-0.15498	1.07377	3e-05	0.9516	0.03703	0.01138	809	0.9238	0.54972	0.24384	0.79356	0.13024	0.69414	0.13876	0.1671	809	4.90793	2.75626	1.94777	4.70403	0.20391	0.11979	0.09249	0.78772	809	5.87027	0.04406	5.87281	5.91687	-0.04659	5e-05	0.00029	0.99966	809	5.99755	-3.4826	9.58622	6.10362	-0.10607	0	0	1
810	1.1004	1.23007	-0.15533	1.07474	0.02566	0.95154	0.03706	0.0114	810	0.5274	0.55076	0.24427	0.79503	-0.26763	0.69383	0.13877	0.16739	810	4.62492	2.75752	1.94908	4.7066	-0.08168	0.11947	0.09228	0.78825	810	5.83773	0.04406	5.87283	5.91689	-0.07916	5e-05	0.00028	0.99967	810	6.11606	-3.4826	9.58622	6.10362	0.01244	0	0	1
811	0.9576	1.2314	-0.15568	1.07572	-0.11812	0.95148	0.03709	0.01143	811	0.8632	0.55181	0.2447	0.79651	0.06669	0.69352	0.13879	0.16769	811	4.81934	2.75878	1.95039	4.70917	0.11017	0.11916	0.09206	0.78878	811	5.90252	0.04406	5.87285	5.91691	-0.01439	5e-05	0.00028	0.99967	811	6.3075	-3.4826	9.58622	6.10362	0.20388	0	0	1
812	1.1117	1.23272	-0.15603	1.07669	0.03501	0.95142	0.03712	0.01145	812	0.9283	0.55285	0.24513	0.79798	0.13032	0.69321	0.13881	0.16798	812	4.85016	2.76004	1.9517	4.71174	0.13842	0.11885	0.09184	0.78931	812	5.94295	0.04406	5.87287	5.91693	0.02602	5e-05	0.00028	0.99968	812	5.91417	-3.4826	9.58622	6.10362	-0.18945	0	0	1
813	1.2337	1.23404	-0.15638	1.07766	0.15603	0.95137	0.03716	0.01148	813	0.9801	0.55389	0.24556	0.79945	0.18065	0.69289	0.13883	0.16828	813	4.81063	2.7613	1.953	4.7143	0.09633	0.11854	0.09163	0.78984	813	5.7452	0.04406	5.8729	5.91696	-0.17175	5e-05	0.00027	0.99968	813	5.78277	-3.4826	9.58622	6.10362	-0.32085	0	0	1
814	0.8556	1.23536	-0.15672	1.07864	-0.22304	0.95131	0.03719	0.0115	814	0.9448	0.55493	0.24599	0.80092	0.14388	0.69258	0.13884	0.16857	814	4.57102	2.76255	1.9543	4.71685	-0.14583	0.11823	0.09141	0.79036	814	5.94236	0.04406	5.87292	5.91698	0.02538	5e-05	0.00027	0.99968	814	6.15164	-3.4826	9.58622	6.10362	0.04802	0	0	1
815	1.0918	1.23669	-0.15707	1.07962	0.01219	0.95125	0.03722	0.01153	815	0.6193	0.55597	0.24642	0.80239	-0.1831	0.69227	0.13886	0.16887	815	4.58589	2.7638	1.9556	4.7194	-0.13351	0.11792	0.0912	0.79089	815	5.79906	0.04406	5.87294	5.917	-0.11794	5e-05	0.00027	0.99969	815	6.00277	-3.4826	9.58622	6.10362	-0.10085	0	0	1
816	1.0624	1.23801	-0.15742	1.08059	-0.01818	0.95119	0.03725	0.01155	816	0.831	0.55701	0.24685	0.80386	0.02713	0.69196	0.13888	0.16917	816	4.69971	2.76504	1.95689	4.72193	-0.02223	0.11761	0.09098	0.79141	816	5.85661	0.04406	5.87296	5.91702	-0.06041	5e-05	0.00026	0.99969	816	6.10547	-3.4826	9.58622	6.10362	0.00185	0	0	1
817	0.9295	1.23933	-0.15777	1.08156	-0.15206	0.95113	0.03729	0.01158	817	0.6833	0.55805	0.24729	0.80534	-0.12204	0.69164	0.1389	0.16946	817	4.57822	2.76628	1.95819	4.72447	-0.14625	0.1173	0.09077	0.79193	817	5.80487	0.04406	5.87298	5.91704	-0.11217	4e-05	0.00026	0.99969	817	5.91725	-3.4826	9.58622	6.10362	-0.18637	0	0	1
818	0.9701	1.24065	-0.15812	1.08253	-0.11243	0.95107	0.03732	0.01161	818	0.9064	0.55909	0.24772	0.80681	0.09959	0.69133	0.13891	0.16976	818	4.90057	2.76752	1.95948	4.727	0.17357	0.11699	0.09055	0.79246	818	6.06186	0.04406	5.873	5.91706	0.1448	4e-05	0.00026	0.9997	818	5.99311	-3.4826	9.58622	6.10362	-0.11051	0	0	1
819	1.0491	1.24197	-0.15847	1.0835	-0.0344	0.95102	0.03735	0.01163	819	0.8991	0.56013	0.24815	0.80828	0.09082	0.69102	0.13893	0.17005	819	4.63495	2.76876	1.96076	4.72952	-0.09457	0.11669	0.09034	0.79298	819	5.91082	0.04406	5.87302	5.91708	-0.00626	4e-05	0.00025	0.9997	819	6.06052	-3.4826	9.58622	6.10362	-0.0431	0	0	1
820	1.0773	1.24329	-0.15882	1.08447	-0.00717	0.95096	0.03739	0.01166	820	0.9014	0.56117	0.24858	0.80975	0.09165	0.69071	0.13895	0.17035	820	4.69415	2.76999	1.96204	4.73203	-0.03788	0.11638	0.09013	0.79349	820	5.95458	0.04406	5.87304	5.9171	0.03748	4e-05	0.00025	0.99971	820	5.99294	-3.4826	9.58622	6.10362	-0.11068	0	0	1
821	0.8337	1.24462	-0.15917	1.08545	-0.25174	0.9509	0.03742	0.01168	821	0.7621	0.56221	0.24901	0.81122	-0.04912	0.6904	0.13896	0.17064	821	4.66332	2.77122	1.96332	4.73454	-0.07122	0.11607	0.08991	0.79401	821	5.84461	0.04406	5.87306	5.91712	-0.07251	4e-05	0.00025	0.99971	821	5.81145	-3.4826	9.58622	6.10362	-0.29217	0	0	1
822	0.938	1.24594	-0.15953	1.08641	-0.14841	0.95084	0.03745	0.01171	822	0.8023	0.56325	0.24944	0.81269	-0.01039	0.69008	0.13898	0.17094	822	4.63621	2.77244	1.9646	4.73704	-0.10083	0.11577	0.0897	0.79453	822	5.80113	0.04406	5.87308	5.91714	-0.11601	4e-05	0.00025	0.99971	822	5.96863	-3.4826	9.58622	6.10362	-0.13499	0	0	1
823	1.0688	1.24726	-0.15988	1.08738	-0.01858	0.95078	0.03748	0.01173	823	0.6454	0.56428	0.24987	0.81415	-0.16876	0.68977	0.13899	0.17123	823	4.79411	2.77367	1.96587	4.73954	0.05457	0.11547	0.08949	0.79504	823	5.84487	0.04406	5.8731	5.91716	-0.07229	4e-05	0.00024	0.99972	823	5.96707	-3.4826	9.58622	6.10362	-0.13655	0	0	1
824	0.8378	1.24858	-0.16023	1.08835	-0.25055	0.95072	0.03752	0.01176	824	0.9296	0.56532	0.2503	0.81562	0.11398	0.68946	0.13901	0.17153	824	4.85833	2.77488	1.96714	4.74202	0.1163	0.11516	0.08928	0.79556	824	5.93337	0.04406	5.87312	5.91718	0.01619	4e-05	0.00024	0.99972	824	6.10043	-3.4826	9.58622	6.10362	-0.00319	0	0	1
825	0.9952	1.2499	-0.16058	1.08932	-0.09412	0.95067	0.03755	0.01179	825	0.683	0.56636	0.25074	0.8171	-0.13409	0.68915	0.13902	0.17182	825	4.61899	2.7761	1.96841	4.74451	-0.12552	0.11486	0.08907	0.79607	825	5.89984	0.04406	5.87314	5.9172	-0.01736	4e-05	0.00024	0.99972	825	6.18782	-3.4826	9.58622	6.10362	0.0842	0	0	1
826	0.931	1.25122	-0.16093	1.09029	-0.15929	0.95061	0.03758	0.01181	826	0.5302	0.56739	0.25117	0.81856	-0.28836	0.68884	0.13904	0.17212	826	4.52889	2.77731	1.96968	4.74699	-0.2181	0.11456	0.08886	0.79658	826	5.70339	0.04406	5.87316	5.91722	-0.21383	4e-05	0.00023	0.99973	826	6.14352	-3.4826	9.58622	6.10362	0.0399	0	0	1
827	1.0027	1.25254	-0.16129	1.09125	-0.08856	0.95055	0.03761	0.01184	827	0.8642	0.56843	0.2516	0.82003	0.04417	0.68853	0.13905	0.17242	827	4.84112	2.77852	1.97094	4.74946	0.09166	0.11426	0.08865	0.79709	827	6.074	0.04406	5.87318	5.91724	0.15676	4e-05	0.00023	0.99973	827	5.79778	-3.4826	9.58622	6.10362	-0.30584	0	0	1
828	0.9545	1.25387	-0.16164	1.09223	-0.13773	0.95049	0.03764	0.01186	828	0.8209	0.56946	0.25203	0.82149	-0.00059	0.68822	0.13907	0.17271	828	4.92531	2.77973	1.9722	4.75193	0.17338	0.11396	0.08844	0.7976	828	5.77543	0.04406	5.8732	5.91726	-0.14183	4e-05	0.00023	0.99973	828	6.1536	-3.4826	9.58622	6.10362	0.04998	0	0	1
829	1.1789	1.25519	-0.16199	1.0932	0.08571	0.95043	0.03768	0.01189	829	0.8869	0.5705	0.25246	0.82296	0.06394	0.68791	0.13908	0.17301	829	4.90512	2.78093	1.97345	4.75438	0.15073	0.11366	0.08823	0.79811	829	5.8262	0.04406	5.87322	5.91728	-0.09108	4e-05	0.00023	0.99973	829	5.75832	-3.4826	9.58622	6.10362	-0.3453	0	0	1
830	0.9522	1.25651	-0.16235	1.09416	-0.14196	0.95037	0.03771	0.01192	830	0.7848	0.57153	0.25289	0.82442	-0.03962	0.6876	0.1391	0.1733	830	4.71318	2.78213	1.97471	4.75684	-0.04366	0.11337	0.08802	0.79861	830	5.84632	0.04406	5.87324	5.9173	-0.07097	4e-05	0.00022	0.99974	830	6.20736	-3.4826	9.58622	6.10362	0.10374	0	0	1
831	0.9628	1.25783	-0.1627	1.09513	-0.13233	0.95032	0.03774	0.01194	831	0.7532	0.57256	0.25333	0.82589	-0.07269	0.68729	0.13911	0.1736	831	4.91308	2.78333	1.97596	4.75929	0.15379	0.11307	0.08781	0.79912	831	5.76678	0.04406	5.87325	5.91731	-0.15053	4e-05	0.00022	0.99974	831	5.92025	-3.4826	9.58622	6.10362	-0.18337	0	0	1
832	1.0369	1.25915	-0.16305	1.0961	-0.05919	0.95026	0.03777	0.01197	832	0.9117	0.5736	0.25376	0.82736	0.08435	0.68698	0.13913	0.1739	832	4.63877	2.78452	1.9772	4.76172	-0.12296	0.11277	0.0876	0.79962	832	5.7243	0.04406	5.87327	5.91733	-0.19303	4e-05	0.00022	0.99974	832	5.91056	-3.4826	9.58622	6.10362	-0.19306	0	0	1
833	1.1473	1.26047	-0.16341	1.09706	0.05024	0.9502	0.03781	0.01199	833	0.8162	0.57463	0.25419	0.82882	-0.01262	0.68667	0.13914	0.17419	833	4.83496	2.78571	1.97845	4.76416	0.0708	0.11248	0.08739	0.80013	833	5.9308	0.04406	5.87329	5.91735	0.01345	4e-05	0.00022	0.99975	833	6.08099	-3.4826	9.58622	6.10362	-0.02263	0	0	1
834	1.3577	1.26179	-0.16376	1.09803	0.25967	0.95014	0.03784	0.01202	834	0.8187	0.57566	0.25462	0.83028	-0.01158	0.68636	0.13916	0.17449	834	4.87338	2.7869	1.97969	4.76659	0.10679	0.11218	0.08719	0.80063	834	5.84592	0.04406	5.87331	5.91737	-0.07144	4e-05	0.00021	0.99975	834	6.10686	-3.4826	9.58622	6.10362	0.00324	0	0	1
835	1.0964	1.26311	-0.16412	1.09899	-0.00259	0.95008	0.03787	0.01205	835	0.818	0.57669	0.25505	0.83174	-0.01375	0.68605	0.13917	0.17478	835	5.02095	2.78809	1.98093	4.76902	0.25194	0.11189	0.08698	0.80113	835	5.96228	0.04406	5.87332	5.91738	0.0449	4e-05	0.00021	0.99975	835	6.33955	-3.4826	9.58622	6.10362	0.23593	0	0	1
836	0.7907	1.26443	-0.16447	1.09996	-0.30926	0.95003	0.0379	0.01207	836	0.8202	0.57772	0.25548	0.8332	-0.01301	0.68574	0.13918	0.17508	836	4.46594	2.78927	1.98216	4.77143	-0.30549	0.1116	0.08677	0.80163	836	5.79617	0.04406	5.87334	5.9174	-0.12123	4e-05	0.00021	0.99976	836	5.7698	-3.4826	9.58622	6.10362	-0.33382	0	0	1
837	1.1559	1.26575	-0.16483	1.10092	0.05498	0.94997	0.03794	0.0121	837	0.8993	0.57876	0.25592	0.83468	0.06463	0.68543	0.1392	0.17537	837	4.89216	2.79045	1.98339	4.77384	0.11832	0.1113	0.08657	0.80213	837	5.72616	0.04406	5.87336	5.91742	-0.19126	4e-05	0.00021	0.99976	837	5.90295	-3.4826	9.58622	6.10362	-0.20067	0	0	1
838	1.1293	1.26707	-0.16519	1.10188	0.02741	0.94991	0.03797	0.01212	838	0.8605	0.57979	0.25635	0.83614	0.02437	0.68512	0.13921	0.17567	838	4.69756	2.79162	1.98462	4.77624	-0.07868	0.11101	0.08636	0.80263	838	5.83478	0.04406	5.87337	5.91743	-0.08265	3e-05	0.0002	0.99976	838	5.84196	-3.4826	9.58622	6.10362	-0.26166	0	0	1
839	0.9859	1.26839	-0.16554	1.10285	-0.11695	0.94985	0.038	0.01215	839	0.5958	0.58082	0.25678	0.8376	-0.2418	0.68481	0.13922	0.17597	839	4.66407	2.79279	1.98585	4.77864	-0.11457	0.11072	0.08616	0.80312	839	5.87859	0.04406	5.87339	5.91745	-0.03886	3e-05	0.0002	0.99976	839	5.67713	-3.4826	9.58622	6.10362	-0.42649	0	0	1
840	0.9331	1.26971	-0.1659	1.10381	-0.17071	0.94979	0.03803	0.01218	840	0.9865	0.58184	0.25721	0.83905	0.14744	0.6845	0.13923	0.17626	840	4.77699	2.79396	1.98707	4.78103	-0.00404	0.11043	0.08595	0.80362	840	5.87989	0.04406	5.87341	5.91747	-0.03758	3e-05	0.0002	0.99977	840	5.91319	-3.4826	9.58622	6.10362	-0.19043	0	0	1
841	1.2583	1.27103	-0.16625	1.10478	0.15352	0.94973	0.03806	0.0122	841	0.8272	0.58287	0.25764	0.84051	-0.01332	0.68419	0.13925	0.17656	841	4.7705	2.79513	1.98829	4.78342	-0.01292	0.11014	0.08575	0.80411	841	5.6078	0.04406	5.87342	5.91748	-0.30968	3e-05	0.0002	0.99977	841	5.97512	-3.4826	9.58622	6.10362	-0.1285	0	0	1
842	1.04	1.27235	-0.16661	1.10574	-0.06574	0.94968	0.0381	0.01223	842	0.7243	0.5839	0.25808	0.84198	-0.11768	0.68388	0.13926	0.17686	842	4.8914	2.79629	1.98951	4.7858	0.1056	0.10985	0.08554	0.8046	842	5.85692	0.04406	5.87344	5.9175	-0.06058	3e-05	0.00019	0.99977	842	6.02749	-3.4826	9.58622	6.10362	-0.07613	0	0	1
843	0.9009	1.27367	-0.16697	1.1067	-0.2058	0.94962	0.03813	0.01226	843	0.7246	0.58493	0.25851	0.84344	-0.11884	0.68358	0.13927	0.17715	843	4.67021	2.79745	1.99072	4.78817	-0.11796	0.10957	0.08534	0.80509	843	5.636	0.04406	5.87345	5.91751	-0.28151	3e-05	0.00019	0.99978	843	5.88745	-3.4826	9.58622	6.10362	-0.21617	0	0	1
844	1.0618	1.27499	-0.16733	1.10766	-0.04586	0.94956	0.03816	0.01228	844	0.9489	0.58596	0.25894	0.8449	0.104	0.68327	0.13928	0.17745	844	4.69599	2.79861	1.99194	4.79055	-0.09455	0.10928	0.08514	0.80558	844	5.99879	0.04406	5.87347	5.91753	0.08126	3e-05	0.00019	0.99978	844	6.08746	-3.4826	9.58622	6.10362	-0.01616	0	0	1
845	0.9085	1.27631	-0.16769	1.10862	-0.20012	0.9495	0.03819	0.01231	845	0.9439	0.58698	0.25937	0.84635	0.09754	0.68296	0.1393	0.17774	845	4.90519	2.79976	1.99314	4.7929	0.11228	0.10899	0.08494	0.80607	845	5.77359	0.04406	5.87348	5.91754	-0.14395	3e-05	0.00019	0.99978	845	5.94986	-3.4826	9.58622	6.10362	-0.15376	0	0	1
846	1.2836	1.27763	-0.16804	1.10959	0.17401	0.94944	0.03822	0.01233	846	0.9572	0.58801	0.25981	0.84782	0.10938	0.68265	0.13931	0.17804	846	4.74407	2.80091	1.99435	4.79526	-0.05119	0.10871	0.08473	0.80656	846	5.91017	0.04406	5.8735	5.91756	-0.00739	3e-05	0.00019	0.99978	846	6.06019	-3.4826	9.58622	6.10362	-0.04343	0	0	1
847	1.1507	1.27895	-0.1684	1.11055	0.04015	0.94938	0.03826	0.01236	847	1.0136	0.58904	0.26024	0.84928	0.16433	0.68234	0.13932	0.17834	847	4.8296	2.80206	1.99555	4.79761	0.03199	0.10842	0.08453	0.80705	847	5.74334	0.04406	5.87351	5.91757	-0.17423	3e-05	0.00018	0.99979	847	6.28988	-3.4826	9.58622	6.10362	0.18626	0	0	1
848	1.1548	1.28027	-0.16876	1.11151	0.04329	0.94933	0.03829	0.01239	848	0.7782	0.59006	0.26067	0.85073	-0.07253	0.68204	0.13933	0.17863	848	4.70623	2.8032	1.99675	4.79995	-0.09373	0.10814	0.08433	0.80753	848	5.6683	0.04406	5.87353	5.91759	-0.24929	3e-05	0.00018	0.99979	848	5.72285	-3.4826	9.58622	6.10362	-0.38077	0	0	1
849	1.0468	1.28159	-0.16912	1.11247	-0.06567	0.94927	0.03832	0.01241	849	0.8869	0.59109	0.2611	0.85219	0.03471	0.68173	0.13934	0.17893	849	4.91506	2.80435	1.99795	4.8023	0.11276	0.10785	0.08413	0.80802	849	5.84519	0.04406	5.87354	5.9176	-0.07241	3e-05	0.00018	0.99979	849	5.87237	-3.4826	9.58622	6.10362	-0.23125	0	0	1
850	0.9432	1.28291	-0.16948	1.11343	-0.17023	0.94921	0.03835	0.01244	850	0.9209	0.59211	0.26154	0.85365	0.06725	0.68142	0.13935	0.17923	850	4.83304	2.80549	1.99915	4.80464	0.02841	0.10757	0.08393	0.8085	850	5.85519	0.04406	5.87356	5.91762	-0.06243	3e-05	0.00018	0.99979	850	5.93632	-3.4826	9.58622	6.10362	-0.1673	0	0	1
851	1.0302	1.28423	-0.16984	1.11439	-0.08419	0.94915	0.03838	0.01247	851	0.7875	0.59314	0.26197	0.85511	-0.0676	0.68111	0.13937	0.17952	851	4.9426	2.80662	2.00034	4.80696	0.13564	0.10729	0.08373	0.80898	851	5.82859	0.04406	5.87357	5.91763	-0.08904	3e-05	0.00018	0.9998	851	5.94296	-3.4826	9.58622	6.10362	-0.16066	0	0	1
852	1.078	1.28555	-0.1702	1.11535	-0.03734	0.94909	0.03841	0.01249	852	0.7367	0.59416	0.2624	0.85656	-0.11986	0.68081	0.13938	0.17982	852	4.62275	2.80775	2.00153	4.80928	-0.18653	0.10701	0.08353	0.80946	852	5.87933	0.04406	5.87359	5.91765	-0.03832	3e-05	0.00017	0.9998	852	5.93114	-3.4826	9.58622	6.10362	-0.17248	0	0	1
853	1.3312	1.28686	-0.17056	1.1163	0.2149	0.94904	0.03845	0.01252	853	0.8513	0.59518	0.26283	0.85801	-0.00672	0.6805	0.13939	0.18011	853	4.69315	2.80888	2.00271	4.81159	-0.11845	0.10673	0.08333	0.80994	853	5.7483	0.04406	5.8736	5.91766	-0.16936	3e-05	0.00017	0.9998	853	5.83345	-3.4826	9.58622	6.10362	-0.27017	0	0	1
854	1.0226	1.28818	-0.17092	1.11726	-0.09466	0.94898	0.03848	0.01255	854	0.9886	0.59621	0.26327	0.85948	0.12913	0.68019	0.1394	0.18041	854	4.71108	2.81001	2.0039	4.81391	-0.10283	0.10645	0.08313	0.81042	854	5.80309	0.04406	5.87361	5.91767	-0.11458	3e-05	0.00017	0.9998	854	5.8848	-3.4826	9.58622	6.10362	-0.21882	0	0	1
855	1.124	1.2895	-0.17128	1.11822	0.00578	0.94892	0.03851	0.01257	855	0.9561	0.59723	0.2637	0.86093	0.09517	0.67988	0.13941	0.18071	855	4.83942	2.81113	2.00508	4.81621	0.02321	0.10617	0.08293	0.8109	855	5.92044	0.04406	5.87363	5.91769	0.00275	3e-05	0.00017	0.9998	855	5.87853	-3.4826	9.58622	6.10362	-0.22509	0	0	1
856	1.4299	1.29082	-0.17164	1.11918	0.31072	0.94886	0.03854	0.0126	856	1.0307	0.59825	0.26413	0.86238	0.16832	0.67958	0.13942	0.181	856	4.86783	2.81226	2.00625	4.81851	0.04932	0.10589	0.08273	0.81137	856	5.75895	0.04406	5.87364	5.9177	-0.15875	3e-05	0.00017	0.99981	856	6.11928	-3.4826	9.58622	6.10362	0.01566	0	0	1
857	1.0794	1.29214	-0.17201	1.12013	-0.04073	0.9488	0.03857	0.01262	857	0.8317	0.59927	0.26456	0.86383	-0.03214	0.67927	0.13943	0.1813	857	5.02206	2.81337	2.00743	4.8208	0.20126	0.10562	0.08254	0.81185	857	6.05851	0.04406	5.87365	5.91771	0.1408	3e-05	0.00016	0.99981	857	5.98024	-3.4826	9.58622	6.10362	-0.12338	0	0	1
858	1.1482	1.29346	-0.17237	1.12109	0.02711	0.94874	0.0386	0.01265	858	0.8677	0.60029	0.265	0.86529	0.00241	0.67896	0.13944	0.1816	858	4.81274	2.81449	2.0086	4.82309	-0.01035	0.10534	0.08234	0.81232	858	5.93876	0.04406	5.87367	5.91773	0.02103	3e-05	0.00016	0.99981	858	5.98498	-3.4826	9.58622	6.10362	-0.11864	0	0	1
859	1.0353	1.29478	-0.17273	1.12205	-0.08675	0.94869	0.03864	0.01268	859	1.0232	0.60131	0.26543	0.86674	0.15646	0.67866	0.13945	0.18189	859	4.91406	2.8156	2.00977	4.82537	0.08869	0.10506	0.08214	0.8128	859	5.99265	0.04406	5.87368	5.91774	0.07491	3e-05	0.00016	0.99981	859	5.94847	-3.4826	9.58622	6.10362	-0.15515	0	0	1
860	0.9332	1.2961	-0.17309	1.12301	-0.1898	0.94863	0.03867	0.0127	860	0.9659	0.60233	0.26586	0.86819	0.09771	0.67835	0.13946	0.18219	860	4.87553	2.81671	2.01094	4.82765	0.04788	0.10479	0.08195	0.81327	860	5.83403	0.04406	5.87369	5.91775	-0.08372	3e-05	0.00016	0.99982	860	5.85821	-3.4826	9.58622	6.10362	-0.24541	0	0	1
861	1.0669	1.29741	-0.17346	1.12395	-0.05706	0.94857	0.0387	0.01273	861	1.0631	0.60335	0.26629	0.86964	0.19345	0.67805	0.13947	0.18249	861	4.77355	2.81782	2.0121	4.82992	-0.05637	0.10451	0.08175	0.81374	861	5.94111	0.04406	5.87371	5.91777	0.02334	3e-05	0.00016	0.99982	861	6.16401	-3.4826	9.58622	6.10362	0.06039	0	0	1
862	1.0066	1.29873	-0.17382	1.12491	-0.11831	0.94851	0.03873	0.01276	862	0.9135	0.60437	0.26673	0.8711	0.0424	0.67774	0.13948	0.18278	862	4.96321	2.81892	2.01326	4.83218	0.13103	0.10424	0.08155	0.81421	862	5.92815	0.04406	5.87372	5.91778	0.01037	3e-05	0.00015	0.99982	862	6.14358	-3.4826	9.58622	6.10362	0.03996	0	0	1
863	1.1285	1.30005	-0.17418	1.12587	0.00263	0.94845	0.03876	0.01278	863	0.9756	0.60539	0.26716	0.87255	0.10305	0.67743	0.13949	0.18308	863	4.74758	2.82002	2.01442	4.83444	-0.08686	0.10397	0.08136	0.81468	863	5.88655	0.04406	5.87373	5.91779	-0.03124	3e-05	0.00015	0.99982	863	6.0494	-3.4826	9.58622	6.10362	-0.05422	0	0	1
864	1.1547	1.30137	-0.17455	1.12682	0.02788	0.9484	0.03879	0.01281	864	0.79	0.60641	0.26759	0.874	-0.084	0.67713	0.13949	0.18338	864	4.62133	2.82112	2.01557	4.83669	-0.21536	0.10369	0.08116	0.81514	864	5.95245	0.04406	5.87374	5.9178	0.03465	3e-05	0.00015	0.99982	864	5.92401	-3.4826	9.58622	6.10362	-0.17961	0	0	1
865	1.1942	1.30269	-0.17491	1.12778	0.06642	0.94834	0.03882	0.01284	865	0.9466	0.60743	0.26803	0.87546	0.07115	0.67682	0.1395	0.18367	865	4.85269	2.82221	2.01673	4.83894	0.01375	0.10342	0.08097	0.81561	865	5.89609	0.04406	5.87376	5.91782	-0.02172	2e-05	0.00015	0.99983	865	5.9244	-3.4826	9.58622	6.10362	-0.17922	0	0	1
866	1.1107	1.304	-0.17528	1.12872	-0.01803	0.94828	0.03886	0.01286	866	0.8925	0.60844	0.26846	0.8769	0.0156	0.67652	0.13951	0.18397	866	4.69726	2.8233	2.01788	4.84118	-0.14392	0.10315	0.08078	0.81607	866	5.76228	0.04406	5.87377	5.91783	-0.15555	2e-05	0.00015	0.99983	866	6.0541	-3.4826	9.58622	6.10362	-0.04952	0	0	1
867	0.9966	1.30532	-0.17564	1.12968	-0.13308	0.94822	0.03889	0.01289	867	0.9469	0.60946	0.26889	0.87835	0.06855	0.67621	0.13952	0.18427	867	4.92529	2.82439	2.01902	4.84341	0.08187	0.10288	0.08058	0.81654	867	5.88706	0.04406	5.87378	5.91784	-0.03078	2e-05	0.00015	0.99983	867	5.92799	-3.4826	9.58622	6.10362	-0.17563	0	0	1
868	1.1194	1.30664	-0.176	1.13064	-0.01124	0.94816	0.03892	0.01292	868	0.9836	0.61048	0.26933	0.87981	0.1038	0.67591	0.13953	0.18456	868	4.85935	2.82548	2.02017	4.84565	0.0137	0.10261	0.08039	0.817	868	5.84634	0.04406	5.87379	5.91785	-0.07151	2e-05	0.00014	0.99983	868	5.91922	-3.4826	9.58622	6.10362	-0.1844	0	0	1
869	1.0682	1.30796	-0.17637	1.13159	-0.06339	0.9481	0.03895	0.01295	869	0.9116	0.61149	0.26976	0.88125	0.03035	0.6756	0.13954	0.18486	869	4.94453	2.82656	2.02131	4.84787	0.09666	0.10234	0.0802	0.81746	869	5.75909	0.04406	5.8738	5.91786	-0.15877	2e-05	0.00014	0.99983	869	6.01133	-3.4826	9.58622	6.10362	-0.09229	0	0	1
870	1.0555	1.30928	-0.17674	1.13254	-0.07704	0.94805	0.03898	0.01297	870	0.8519	0.61251	0.27019	0.8827	-0.0308	0.6753	0.13955	0.18516	870	4.78895	2.82764	2.02245	4.85009	-0.06114	0.10207	0.08	0.81792	870	5.70173	0.04406	5.87381	5.91787	-0.21614	2e-05	0.00014	0.99984	870	6.15397	-3.4826	9.58622	6.10362	0.05035	0	0	1
871	1.0149	1.31059	-0.1771	1.13349	-0.11859	0.94799	0.03901	0.013	871	0.88	0.61352	0.27062	0.88414	-0.00415	0.67499	0.13955	0.18545	871	4.99242	2.82872	2.02358	4.8523	0.14012	0.10181	0.07981	0.81838	871	5.68722	0.04406	5.87382	5.91788	-0.23066	2e-05	0.00014	0.99984	871	5.96223	-3.4826	9.58622	6.10362	-0.14139	0	0	1
872	0.9856	1.31191	-0.17747	1.13444	-0.14884	0.94793	0.03904	0.01303	872	0.7251	0.61454	0.27106	0.8856	-0.16049	0.67469	0.13956	0.18575	872	4.87194	2.8298	2.02472	4.85452	0.01743	0.10154	0.07962	0.81884	872	5.9559	0.04406	5.87384	5.9179	0.038	2e-05	0.00014	0.99984	872	5.91658	-3.4826	9.58622	6.10362	-0.18704	0	0	1
873	1.0349	1.31323	-0.17783	1.1354	-0.10049	0.94787	0.03908	0.01305	873	0.8065	0.61555	0.27149	0.88704	-0.08054	0.67438	0.13957	0.18605	873	4.97342	2.83087	2.02585	4.85672	0.1167	0.10127	0.07943	0.8193	873	5.72908	0.04406	5.87385	5.91791	-0.18883	2e-05	0.00014	0.99984	873	5.78606	-3.4826	9.58622	6.10362	-0.31756	0	0	1
874	1.1841	1.31455	-0.1782	1.13635	0.04776	0.94781	0.03911	0.01308	874	0.9099	0.61657	0.27192	0.88849	0.02141	0.67408	0.13958	0.18634	874	4.86149	2.83194	2.02697	4.85891	0.00258	0.10101	0.07924	0.81975	874	5.69135	0.04406	5.87386	5.91792	-0.22657	2e-05	0.00013	0.99984	874	6.0335	-3.4826	9.58622	6.10362	-0.07012	0	0	1
875	1.2463	1.31586	-0.17857	1.13729	0.10901	0.94776	0.03914	0.01311	875	0.9205	0.61758	0.27236	0.88994	0.03056	0.67378	0.13958	0.18664	875	4.82428	2.833	2.0281	4.8611	-0.03682	0.10074	0.07905	0.82021	875	5.82094	0.04406	5.87387	5.91793	-0.09699	2e-05	0.00013	0.99985	875	5.90347	-3.4826	9.58622	6.10362	-0.20015	0	0	1
876	1.2295	1.31718	-0.17893	1.13825	0.09126	0.9477	0.03917	0.01313	876	0.9989	0.61859	0.27279	0.89138	0.10752	0.67347	0.13959	0.18694	876	4.89593	2.83407	2.02922	4.86329	0.03264	0.10048	0.07886	0.82066	876	6.04118	0.04406	5.87388	5.91794	0.12324	2e-05	0.00013	0.99985	876	5.99384	-3.4826	9.58622	6.10362	-0.10978	0	0	1
877	0.8062	1.3185	-0.1793	1.1392	-0.33299	0.94764	0.0392	0.01316	877	0.9749	0.6196	0.27322	0.89282	0.08207	0.67317	0.1396	0.18724	877	4.66732	2.83513	2.03034	4.86547	-0.19815	0.10022	0.07867	0.82111	877	5.91302	0.04406	5.87389	5.91795	-0.00493	2e-05	0.00013	0.99985	877	6.17757	-3.4826	9.58622	6.10362	0.07395	0	0	1
878	1.142	1.31981	-0.17967	1.14014	0.00186	0.94758	0.03923	0.01319	878	0.8202	0.62061	0.27366	0.89427	-0.07407	0.67286	0.1396	0.18753	878	4.9436	2.83619	2.03146	4.86765	0.07595	0.09995	0.07848	0.82157	878	5.73536	0.04406	5.8739	5.91796	-0.1826	2e-05	0.00013	0.99985	878	5.81862	-3.4826	9.58622	6.10362	-0.285	0	0	1
879	0.8829	1.32113	-0.18004	1.14109	-0.25819	0.94752	0.03926	0.01321	879	1.0655	0.62163	0.27409	0.89572	0.16978	0.67256	0.13961	0.18783	879	4.8082	2.83724	2.03257	4.86981	-0.06162	0.09969	0.07829	0.82202	879	5.92312	0.04406	5.87391	5.91797	0.00515	2e-05	0.00013	0.99985	879	6.05673	-3.4826	9.58622	6.10362	-0.04689	0	0	1
880	1.0084	1.32245	-0.18041	1.14204	-0.13364	0.94747	0.03929	0.01324	880	0.927	0.62264	0.27452	0.89716	0.02984	0.67226	0.13962	0.18813	880	4.97748	2.8383	2.03368	4.87198	0.1055	0.09943	0.0781	0.82247	880	5.82276	0.04406	5.87392	5.91798	-0.09522	2e-05	0.00012	0.99985	880	5.83608	-3.4826	9.58622	6.10362	-0.26754	0	0	1
881	0.9564	1.32376	-0.18078	1.14298	-0.18659	0.94741	0.03932	0.01327	881	0.9985	0.62365	0.27496	0.89861	0.0999	0.67195	0.13962	0.18842	881	4.75356	2.83935	2.03479	4.87414	-0.12058	0.09917	0.07791	0.82292	881	5.6483	0.04406	5.87393	5.91799	-0.26969	2e-05	0.00012	0.99986	881	6.07724	-3.4826	9.58622	6.10362	-0.02638	0	0	1
882	1.0195	1.32508	-0.18114	1.14394	-0.12444	0.94735	0.03936	0.0133	882	0.9123	0.62466	0.27539	0.90005	0.01225	0.67165	0.13963	0.18872	882	4.8187	2.84039	2.0359	4.87629	-0.05759	0.09891	0.07773	0.82336	882	6.12035	0.04406	5.87394	5.918	0.20235	2e-05	0.00012	0.99986	882	6.08033	-3.4826	9.58622	6.10362	-0.02329	0	0	1
883	1.2629	1.3264	-0.18151	1.14489	0.11802	0.94729	0.03939	0.01332	883	0.7805	0.62567	0.27582	0.90149	-0.12099	0.67135	0.13964	0.18902	883	4.85058	2.84144	2.037	4.87844	-0.02786	0.09865	0.07754	0.82381	883	5.99799	0.04406	5.87395	5.91801	0.07998	2e-05	0.00012	0.99986	883	5.96901	-3.4826	9.58622	6.10362	-0.13461	0	0	1
884	1.215	1.32771	-0.18188	1.14583	0.06917	0.94723	0.03942	0.01335	884	0.931	0.62668	0.27626	0.90294	0.02807	0.67104	0.13964	0.18931	884	4.95395	2.84248	2.0381	4.88058	0.07337	0.09839	0.07735	0.82425	884	5.79431	0.04406	5.87396	5.91802	-0.12371	2e-05	0.00012	0.99986	884	6.09625	-3.4826	9.58622	6.10362	-0.00737	0	0	1
885	1.2737	1.32903	-0.18225	1.14678	0.12692	0.94717	0.03945	0.01338	885	1.084	0.62768	0.27669	0.90437	0.17963	0.67074	0.13965	0.18961	885	4.88063	2.84352	2.0392	4.88272	-0.00209	0.09814	0.07717	0.8247	885	5.87022	0.04406	5.87397	5.91803	-0.04781	2e-05	0.00012	0.99986	885	5.96065	-3.4826	9.58622	6.10362	-0.14297	0	0	1
886	0.9085	1.33035	-0.18262	1.14773	-0.23922	0.94712	0.03948	0.0134	886	0.8961	0.62869	0.27712	0.90581	-0.00972	0.67044	0.13965	0.18991	886	4.88941	2.84455	2.0403	4.88485	0.00456	0.09788	0.07698	0.82514	886	5.82215	0.04406	5.87398	5.91804	-0.09589	2e-05	0.00012	0.99986	886	6.01699	-3.4826	9.58622	6.10362	-0.08663	0	0	1
887	1.23	1.33166	-0.18299	1.14867	0.08133	0.94706	0.03951	0.01343	887	0.66	0.6297	0.27756	0.90726	-0.24726	0.67014	0.13966	0.1902	887	4.85902	2.84559	2.04139	4.88698	-0.02796	0.09762	0.07679	0.82558	887	5.87136	0.04406	5.87399	5.91805	-0.04669	2e-05	0.00011	0.99987	887	5.90932	-3.4826	9.58622	6.10362	-0.1943	0	0	1
888	1.2502	1.33298	-0.18337	1.14961	0.10059	0.947	0.03954	0.01346	888	0.9771	0.63071	0.27799	0.9087	0.0684	0.66983	0.13966	0.1905	888	4.86022	2.84662	2.04248	4.8891	-0.02888	0.09737	0.07661	0.82602	888	5.76861	0.04406	5.874	5.91806	-0.14945	2e-05	0.00011	0.99987	888	5.95427	-3.4826	9.58622	6.10362	-0.14935	0	0	1
889	0.8195	1.3343	-0.18374	1.15056	-0.33106	0.94694	0.03957	0.01349	889	0.9189	0.63171	0.27842	0.91013	0.00876	0.66953	0.13967	0.1908	889	4.84794	2.84765	2.04357	4.89122	-0.04327	0.09711	0.07642	0.82646	889	5.8469	0.04406	5.87401	5.91807	-0.07117	2e-05	0.00011	0.99987	889	5.72546	-3.4826	9.58622	6.10362	-0.37816	0	0	1
890	0.9671	1.33561	-0.18411	1.1515	-0.1844	0.94688	0.0396	0.01351	890	1.0507	0.63272	0.27886	0.91158	0.13912	0.66923	0.13967	0.1911	890	4.75822	2.84867	2.04465	4.89332	-0.1351	0.09686	0.07624	0.8269	890	5.99797	0.04406	5.87402	5.91808	0.07989	2e-05	0.00011	0.99987	890	6.04207	-3.4826	9.58622	6.10362	-0.06155	0	0	1
891	1.1236	1.33693	-0.18448	1.15245	-0.02885	0.94683	0.03963	0.01354	891	0.8957	0.63373	0.27929	0.91302	-0.01732	0.66893	0.13968	0.19139	891	4.8851	2.84969	2.04574	4.89543	-0.01033	0.0966	0.07605	0.82734	891	6.05967	0.04406	5.87402	5.91808	0.14159	2e-05	0.00011	0.99987	891	5.88832	-3.4826	9.58622	6.10362	-0.2153	0	0	1
892	0.9079	1.33824	-0.18485	1.15339	-0.24549	0.94677	0.03966	0.01357	892	0.89	0.63473	0.27972	0.91445	-0.02446	0.66863	0.13968	0.19169	892	4.77272	2.85071	2.04682	4.89753	-0.12481	0.09635	0.07587	0.82778	892	5.90782	0.04406	5.87403	5.91809	-0.01027	2e-05	0.00011	0.99987	892	6.00363	-3.4826	9.58622	6.10362	-0.09999	0	0	1
893	1.473	1.33956	-0.18522	1.15434	0.31866	0.94671	0.03969	0.01359	893	0.9359	0.63574	0.28016	0.9159	0.02001	0.66832	0.13969	0.19199	893	4.96917	2.85173	2.04789	4.89962	0.06955	0.0961	0.07569	0.82821	893	5.89934	0.04406	5.87404	5.9181	-0.01876	2e-05	0.00011	0.99988	893	6.0405	-3.4826	9.58622	6.10362	-0.06312	0	0	1
894	1.1502	1.34087	-0.1856	1.15527	-0.00508	0.94665	0.03973	0.01362	894	1.0328	0.63674	0.28059	0.91733	0.11547	0.66802	0.13969	0.19228	894	4.89817	2.85275	2.04897	4.90172	-0.00354	0.09585	0.07551	0.82865	894	5.91873	0.04406	5.87405	5.91811	0.00062	2e-05	0.00011	0.99988	894	6.03831	-3.4826	9.58622	6.10362	-0.06531	0	0	1
895	1.097	1.34219	-0.18597	1.15622	-0.05922	0.94659	0.03976	0.01365	895	0.9247	0.63775	0.28102	0.91877	0.00593	0.66772	0.1397	0.19258	895	4.91767	2.85376	2.05004	4.9038	0.01387	0.0956	0.07532	0.82908	895	5.79441	0.04406	5.87406	5.91812	-0.12371	2e-05	0.0001	0.99988	895	5.83171	-3.4826	9.58622	6.10362	-0.27191	0	0	1
896	1.2543	1.34351	-0.18634	1.15717	0.09714	0.94654	0.03979	0.01368	896	0.7744	0.63875	0.28146	0.92021	-0.14581	0.66742	0.1397	0.19288	896	4.90115	2.85477	2.05111	4.90588	-0.00473	0.09535	0.07514	0.82951	896	5.87607	0.04406	5.87407	5.91813	-0.04206	2e-05	0.0001	0.99988	896	5.94253	-3.4826	9.58622	6.10362	-0.16109	0	0	1
897	1.2831	1.34482	-0.18672	1.1581	0.12499	0.94648	0.03982	0.0137	897	0.9642	0.63975	0.28189	0.92164	0.04256	0.66712	0.13971	0.19318	897	5.11449	2.85577	2.05218	4.90795	0.20654	0.0951	0.07496	0.82995	897	5.70482	0.04406	5.87408	5.91814	-0.21332	2e-05	0.0001	0.99988	897	5.99778	-3.4826	9.58622	6.10362	-0.10584	0	0	1
898	1.3184	1.34614	-0.18709	1.15905	0.15935	0.94642	0.03985	0.01373	898	0.9969	0.64075	0.28233	0.92308	0.07382	0.66682	0.13971	0.19347	898	4.81596	2.85678	2.05324	4.91002	-0.09406	0.09485	0.07478	0.83038	898	5.99935	0.04406	5.87408	5.91814	0.08121	2e-05	0.0001	0.99988	898	6.20236	-3.4826	9.58622	6.10362	0.09874	0	0	1
899	0.8188	1.34745	-0.18746	1.15999	-0.34119	0.94636	0.03988	0.01376	899	0.8984	0.64176	0.28276	0.92452	-0.02612	0.66652	0.13971	0.19377	899	5.15022	2.85778	2.0543	4.91208	0.23814	0.0946	0.0746	0.83081	899	5.84732	0.04406	5.87409	5.91815	-0.07083	2e-05	0.0001	0.99988	899	5.90073	-3.4826	9.58622	6.10362	-0.20289	0	0	1
900	1.2221	1.34877	-0.18784	1.16093	0.06117	0.9463	0.03991	0.01379	900	1.0527	0.64276	0.28319	0.92595	0.12675	0.66622	0.13972	0.19407	900	5.03482	2.85878	2.05536	4.91414	0.12068	0.09435	0.07442	0.83123	900	5.78487	0.04406	5.8741	5.91816	-0.13329	2e-05	0.0001	0.99989	900	5.92266	-3.4826	9.58622	6.10362	-0.18096	0	0	1
901	1.218	1.35008	-0.18821	1.16187	0.05613	0.94625	0.03994	0.01381	901	0.9012	0.64376	0.28363	0.92739	-0.02619	0.66592	0.13972	0.19436	901	4.96841	2.85977	2.05642	4.91619	0.05222	0.0941	0.07424	0.83166	901	5.80453	0.04406	5.87411	5.91817	-0.11364	2e-05	0.0001	0.99989	901	6.11183	-3.4826	9.58622	6.10362	0.00821	0	0	1
902	0.9858	1.3514	-0.18859	1.16281	-0.17701	0.94619	0.03997	0.01384	902	0.783	0.64476	0.28406	0.92882	-0.14582	0.66562	0.13972	0.19466	902	4.97616	2.86077	2.05747	4.91824	0.05792	0.09386	0.07406	0.83209	902	5.77087	0.04406	5.87412	5.91818	-0.14731	2e-05	0.0001	0.99989	902	6.09614	-3.4826	9.58622	6.10362	-0.00748	0	0	1
903	1.0376	1.35271	-0.18896	1.16375	-0.12615	0.94613	0.04	0.01387	903	0.8232	0.64576	0.28449	0.93025	-0.10705	0.66532	0.13973	0.19496	903	5.09217	2.86176	2.05852	4.92028	0.17189	0.09361	0.07388	0.83251	903	5.70619	0.04406	5.87412	5.91818	-0.21199	2e-05	0.0001	0.99989	903	5.95408	-3.4826	9.58622	6.10362	-0.14954	0	0	1
904	1.3002	1.35403	-0.18934	1.16469	0.13551	0.94607	0.04003	0.0139	904	0.8135	0.64676	0.28493	0.93169	-0.11819	0.66502	0.13973	0.19526	904	4.9499	2.86275	2.05957	4.92232	0.02758	0.09337	0.0737	0.83294	904	5.93564	0.04406	5.87413	5.91819	0.01745	2e-05	9e-05	0.99989	904	5.9618	-3.4826	9.58622	6.10362	-0.14182	0	0	1
905	0.9001	1.35534	-0.18971	1.16563	-0.26553	0.94601	0.04006	0.01392	905	0.9086	0.64776	0.28536	0.93312	-0.02452	0.66472	0.13973	0.19555	905	5.02205	2.86373	2.06062	4.92435	0.0977	0.09312	0.07352	0.83336	905	5.80968	0.04406	5.87414	5.9182	-0.10852	2e-05	9e-05	0.99989	905	6.08477	-3.4826	9.58622	6.10362	-0.01885	0	0	1
906	1.0952	1.35666	-0.19009	1.16657	-0.07137	0.94596	0.04009	0.01395	906	0.9967	0.64876	0.28579	0.93455	0.06215	0.66442	0.13973	0.19585	906	4.77704	2.86472	2.06166	4.92638	-0.14934	0.09288	0.07334	0.83378	906	5.6757	0.04406	5.87415	5.91821	-0.24251	2e-05	9e-05	0.99989	906	5.92481	-3.4826	9.58622	6.10362	-0.17881	0	0	1
907	0.9158	1.35797	-0.19047	1.1675	-0.25171	0.9459	0.04012	0.01398	907	0.9688	0.64976	0.28623	0.93599	0.03281	0.66412	0.13974	0.19615	907	5.063	2.8657	2.0627	4.9284	0.1346	0.09263	0.07316	0.8342	907	6.05325	0.04406	5.87415	5.91821	0.13504	1e-05	9e-05	0.99989	907	6.0165	-3.4826	9.58622	6.10362	-0.08712	0	0	1
908	1.2866	1.35929	-0.19084	1.16845	0.11816	0.94584	0.04015	0.01401	908	0.7655	0.65076	0.28666	0.93742	-0.17192	0.66382	0.13974	0.19644	908	5.06641	2.86667	2.06374	4.93041	0.13599	0.09239	0.07299	0.83462	908	5.74149	0.04406	5.87416	5.91822	-0.17673	1e-05	9e-05	0.9999	908	5.90488	-3.4826	9.58622	6.10362	-0.19874	0	0	1
909	1.1788	1.3606	-0.19122	1.16938	0.00942	0.94578	0.04018	0.01403	909	0.6883	0.65175	0.2871	0.93885	-0.25055	0.66352	0.13974	0.19674	909	5.14522	2.86765	2.06478	4.93243	0.21279	0.09215	0.07281	0.83504	909	5.6691	0.04406	5.87417	5.91823	-0.24913	1e-05	9e-05	0.9999	909	5.95854	-3.4826	9.58622	6.10362	-0.14508	0	0	1
910	1.218	1.36191	-0.1916	1.17031	0.04768	0.94572	0.04021	0.01406	910	0.8722	0.65275	0.28753	0.94028	-0.06808	0.66322	0.13974	0.19704	910	4.83945	2.86862	2.06581	4.93443	-0.09499	0.09191	0.07263	0.83546	910	5.6675	0.04406	5.87418	5.91824	-0.25074	1e-05	9e-05	0.9999	910	5.86045	-3.4826	9.58622	6.10362	-0.24317	0	0	1
911	0.8661	1.36323	-0.19197	1.17126	-0.30516	0.94567	0.04024	0.01409	911	1.1068	0.65375	0.28796	0.94171	0.16509	0.66292	0.13975	0.19734	911	4.87277	2.86959	2.06684	4.93643	-0.06367	0.09167	0.07246	0.83588	911	5.77438	0.04406	5.87418	5.91824	-0.14386	1e-05	9e-05	0.9999	911	6.16929	-3.4826	9.58622	6.10362	0.06567	0	0	1
912	1.084	1.36454	-0.19235	1.17219	-0.08819	0.94561	0.04027	0.01412	912	0.6543	0.65474	0.2884	0.94314	-0.28884	0.66262	0.13975	0.19763	912	4.86776	2.87056	2.06787	4.93843	-0.07067	0.09143	0.07228	0.83629	912	5.96486	0.04406	5.87419	5.91825	0.04661	1e-05	9e-05	0.9999	912	5.82534	-3.4826	9.58622	6.10362	-0.27828	0	0	1
913	1.0275	1.36586	-0.19273	1.17313	-0.14563	0.94555	0.0403	0.01415	913	1.3044	0.65574	0.28883	0.94457	0.35983	0.66232	0.13975	0.19793	913	4.86589	2.87153	2.0689	4.94043	-0.07454	0.09119	0.0721	0.83671	913	5.79607	0.04406	5.8742	5.91826	-0.12219	1e-05	8e-05	0.9999	913	5.91904	-3.4826	9.58622	6.10362	-0.18458	0	0	1
914	1.3031	1.36717	-0.19311	1.17406	0.12903	0.94549	0.04033	0.01417	914	0.8631	0.65674	0.28926	0.946	-0.0829	0.66202	0.13975	0.19823	914	4.84144	2.87249	2.06992	4.94241	-0.10097	0.09095	0.07193	0.83712	914	5.94743	0.04406	5.8742	5.91826	0.02917	1e-05	8e-05	0.9999	914	6.15321	-3.4826	9.58622	6.10362	0.04959	0	0	1
915	1.1425	1.36849	-0.19349	1.175	-0.0325	0.94543	0.04036	0.0142	915	1.1495	0.65773	0.2897	0.94743	0.20207	0.66172	0.13975	0.19852	915	5.04487	2.87345	2.07095	4.9444	0.10048	0.09071	0.07175	0.83754	915	6.03398	0.04406	5.87421	5.91827	0.11571	1e-05	8e-05	0.9999	915	6.22009	-3.4826	9.58622	6.10362	0.11647	0	0	1
916	1.1847	1.3698	-0.19386	1.17594	0.00876	0.94538	0.0404	0.01423	916	1.0759	0.65873	0.29013	0.94886	0.12704	0.66142	0.13975	0.19882	916	4.74901	2.87441	2.07196	4.94637	-0.19736	0.09047	0.07158	0.83795	916	5.77981	0.04406	5.87422	5.91828	-0.13847	1e-05	8e-05	0.9999	916	5.77834	-3.4826	9.58622	6.10362	-0.32528	0	0	1
917	1.1903	1.37111	-0.19424	1.17687	0.01343	0.94532	0.04043	0.01426	917	0.8972	0.65972	0.29056	0.95028	-0.05308	0.66113	0.13976	0.19912	917	4.97285	2.87536	2.07298	4.94834	0.02451	0.09024	0.07141	0.83836	917	5.68518	0.04406	5.87422	5.91828	-0.2331	1e-05	8e-05	0.99991	917	5.91697	-3.4826	9.58622	6.10362	-0.18665	0	0	1
918	1.1889	1.37243	-0.19462	1.17781	0.0111	0.94526	0.04046	0.01428	918	0.6174	0.66071	0.291	0.95171	-0.33431	0.66083	0.13976	0.19942	918	4.94198	2.87632	2.07399	4.95031	-0.00833	0.09	0.07123	0.83877	918	5.92214	0.04406	5.87423	5.91829	0.00385	1e-05	8e-05	0.99991	918	5.7461	-3.4826	9.58622	6.10362	-0.35752	0	0	1
919	1.2355	1.37374	-0.195	1.17874	0.05676	0.9452	0.04049	0.01431	919	0.8756	0.66171	0.29143	0.95314	-0.07754	0.66053	0.13976	0.19971	919	4.77418	2.87727	2.07501	4.95228	-0.17809	0.08976	0.07106	0.83918	919	5.74964	0.04406	5.87424	5.9183	-0.16866	1e-05	8e-05	0.99991	919	6.01287	-3.4826	9.58622	6.10362	-0.09075	0	0	1
920	1.201	1.37505	-0.19538	1.17967	0.02133	0.94514	0.04052	0.01434	920	0.8164	0.6627	0.29187	0.95457	-0.13817	0.66023	0.13976	0.20001	920	4.83133	2.87821	2.07601	4.95422	-0.1229	0.08953	0.07089	0.83959	920	5.7682	0.04406	5.87424	5.9183	-0.1501	1e-05	8e-05	0.99991	920	6.02561	-3.4826	9.58622	6.10362	-0.07801	0	0	1
921	1.1918	1.37637	-0.19576	1.18061	0.01119	0.94509	0.04055	0.01437	921	1.1336	0.66369	0.2923	0.95599	0.17761	0.65993	0.13976	0.20031	921	4.8666	2.87916	2.07702	4.95618	-0.08958	0.08929	0.07071	0.83999	921	5.90752	0.04406	5.87425	5.91831	-0.01079	1e-05	8e-05	0.99991	921	5.94619	-3.4826	9.58622	6.10362	-0.15743	0	0	1
922	1.0932	1.37768	-0.19614	1.18154	-0.08834	0.94503	0.04058	0.0144	922	0.947	0.66468	0.29273	0.95741	-0.01042	0.65964	0.13976	0.2006	922	4.71538	2.8801	2.07802	4.95812	-0.24275	0.08906	0.07054	0.8404	922	5.76308	0.04406	5.87425	5.91831	-0.15524	1e-05	8e-05	0.99991	922	5.97116	-3.4826	9.58622	6.10362	-0.13246	0	0	1
923	0.9648	1.37899	-0.19652	1.18247	-0.21767	0.94497	0.04061	0.01442	923	0.7675	0.66568	0.29317	0.95885	-0.19134	0.65934	0.13976	0.2009	923	4.88038	2.88104	2.07903	4.96007	-0.07969	0.08883	0.07037	0.8408	923	6.09775	0.04406	5.87426	5.91832	0.17943	1e-05	8e-05	0.99991	923	6.05461	-3.4826	9.58622	6.10362	-0.04901	0	0	1
924	1.1579	1.38031	-0.1969	1.18341	-0.0255	0.94491	0.04064	0.01445	924	1.1695	0.66667	0.2936	0.96027	0.20923	0.65904	0.13976	0.2012	924	4.87793	2.88198	2.08003	4.96201	-0.08407	0.08859	0.0702	0.84121	924	5.9446	0.04406	5.87427	5.91833	0.02627	1e-05	7e-05	0.99991	924	5.9029	-3.4826	9.58622	6.10362	-0.20072	0	0	1
925	1.0992	1.38162	-0.19729	1.18433	-0.08514	0.94485	0.04067	0.01448	925	0.9487	0.66766	0.29403	0.96169	-0.01299	0.65874	0.13976	0.2015	925	5.1734	2.88291	2.08102	4.96393	0.20946	0.08836	0.07003	0.84161	925	5.91035	0.04406	5.87427	5.91833	-0.00798	1e-05	7e-05	0.99991	925	5.94141	-3.4826	9.58622	6.10362	-0.16221	0	0	1
926	1.1314	1.38293	-0.19767	1.18526	-0.05387	0.9448	0.0407	0.01451	926	1.0786	0.66865	0.29447	0.96312	0.11548	0.65845	0.13976	0.20179	926	4.88845	2.88385	2.08202	4.96587	-0.07741	0.08813	0.06986	0.84201	926	6.05695	0.04406	5.87428	5.91834	0.13861	1e-05	7e-05	0.99992	926	5.92985	-3.4826	9.58622	6.10362	-0.17377	0	0	1
927	1.2912	1.38425	-0.19805	1.1862	0.105	0.94474	0.04073	0.01454	927	0.9259	0.66964	0.2949	0.96454	-0.03864	0.65815	0.13976	0.20209	927	4.75392	2.88478	2.08301	4.96779	-0.21387	0.0879	0.06969	0.84241	927	6.04265	0.04406	5.87428	5.91834	0.1243	1e-05	7e-05	0.99992	927	5.94975	-3.4826	9.58622	6.10362	-0.15387	0	0	1
928	1.1535	1.38556	-0.19843	1.18713	-0.03363	0.94468	0.04076	0.01456	928	1.0033	0.67063	0.29534	0.96597	0.03734	0.65785	0.13976	0.20239	928	4.94486	2.88571	2.084	4.96971	-0.02484	0.08767	0.06952	0.84281	928	5.83302	0.04406	5.87429	5.91835	-0.08533	1e-05	7e-05	0.99992	928	5.94016	-3.4826	9.58622	6.10362	-0.16346	0	0	1
929	1.5335	1.38687	-0.19881	1.18806	0.34544	0.94462	0.04079	0.01459	929	1.1682	0.67161	0.29577	0.96738	0.20082	0.65756	0.13976	0.20269	929	4.86502	2.88663	2.08498	4.97161	-0.1066	0.08744	0.06935	0.84321	929	5.71397	0.04406	5.8743	5.91836	-0.20439	1e-05	7e-05	0.99992	929	5.97297	-3.4826	9.58622	6.10362	-0.13065	0	0	1
930	1.1766	1.38819	-0.1992	1.18899	-0.01239	0.94456	0.04081	0.01462	930	0.8403	0.6726	0.2962	0.9688	-0.12851	0.65726	0.13976	0.20298	930	5.1219	2.88756	2.08597	4.97353	0.14838	0.08721	0.06918	0.84361	930	5.8757	0.04406	5.8743	5.91836	-0.04266	1e-05	7e-05	0.99992	930	6.00161	-3.4826	9.58622	6.10362	-0.10201	0	0	1
931	0.8971	1.3895	-0.19958	1.18992	-0.29282	0.94451	0.04084	0.01465	931	1.0735	0.67359	0.29664	0.97023	0.10327	0.65696	0.13976	0.20328	931	4.9046	2.88848	2.08695	4.97543	-0.07083	0.08698	0.06901	0.84401	931	5.94874	0.04406	5.87431	5.91837	0.03037	1e-05	7e-05	0.99992	931	5.83827	-3.4826	9.58622	6.10362	-0.26535	0	0	1
932	1.1516	1.39081	-0.19996	1.19085	-0.03925	0.94445	0.04087	0.01468	932	0.8519	0.67458	0.29707	0.97165	-0.11975	0.65667	0.13976	0.20358	932	4.83737	2.88939	2.08793	4.97732	-0.13996	0.08675	0.06884	0.84441	932	5.72388	0.04406	5.87431	5.91837	-0.19449	1e-05	7e-05	0.99992	932	6.04637	-3.4826	9.58622	6.10362	-0.05725	0	0	1
933	1.1335	1.39212	-0.20035	1.19177	-0.05828	0.94439	0.0409	0.0147	933	0.9404	0.67557	0.2975	0.97307	-0.03267	0.65637	0.13976	0.20387	933	4.98438	2.89031	2.08891	4.97922	0.00516	0.08653	0.06867	0.8448	933	5.84063	0.04406	5.87432	5.91838	-0.07775	1e-05	7e-05	0.99992	933	6.13286	-3.4826	9.58622	6.10362	0.02924	0	0	1
934	1.3114	1.39344	-0.20073	1.19271	0.11869	0.94433	0.04093	0.01473	934	1.0439	0.67655	0.29794	0.97449	0.06941	0.65607	0.13976	0.20417	934	4.90765	2.89122	2.08988	4.9811	-0.07346	0.0863	0.0685	0.8452	934	5.9225	0.04406	5.87432	5.91838	0.00412	1e-05	7e-05	0.99992	934	5.97115	-3.4826	9.58622	6.10362	-0.13247	0	0	1
935	1.1036	1.39475	-0.20111	1.19364	-0.09003	0.94428	0.04096	0.01476	935	1.0951	0.67754	0.29837	0.97591	0.11919	0.65578	0.13975	0.20447	935	4.90633	2.89213	2.09086	4.98299	-0.07666	0.08607	0.06834	0.84559	935	6.09355	0.04406	5.87433	5.91839	0.17516	1e-05	7e-05	0.99992	935	6.0712	-3.4826	9.58622	6.10362	-0.03242	0	0	1
936	1.2044	1.39606	-0.2015	1.19456	0.00984	0.94422	0.04099	0.01479	936	1.2217	0.67852	0.29881	0.97733	0.24437	0.65548	0.13975	0.20477	936	4.91902	2.89304	2.09183	4.98487	-0.06585	0.08585	0.06817	0.84598	936	5.95667	0.04406	5.87433	5.91839	0.03827	1e-05	6e-05	0.99992	936	5.95412	-3.4826	9.58622	6.10362	-0.1495	0	0	1
937	1.1917	1.39737	-0.20188	1.19549	-0.00379	0.94416	0.04102	0.01482	937	1.1227	0.67951	0.29924	0.97875	0.14395	0.65519	0.13975	0.20506	937	4.88039	2.89395	2.09279	4.98674	-0.10636	0.08562	0.068	0.84637	937	5.91482	0.04406	5.87434	5.9184	-0.00358	1e-05	6e-05	0.99993	937	5.85741	-3.4826	9.58622	6.10362	-0.24621	0	0	1
938	1.1457	1.39869	-0.20227	1.19642	-0.05072	0.9441	0.04105	0.01485	938	0.9492	0.68049	0.29967	0.98016	-0.03097	0.65489	0.13975	0.20536	938	4.92676	2.89485	2.09376	4.98861	-0.06185	0.0854	0.06784	0.84676	938	5.5523	0.04406	5.87434	5.9184	-0.36611	1e-05	6e-05	0.99993	938	5.9427	-3.4826	9.58622	6.10362	-0.16092	0	0	1
939	1.2185	1.4	-0.20265	1.19735	0.02116	0.94404	0.04108	0.01487	939	1.0945	0.68148	0.30011	0.98159	0.11292	0.65459	0.13975	0.20566	939	4.94219	2.89576	2.09472	4.99048	-0.04829	0.08518	0.06767	0.84715	939	6.11044	0.04406	5.87435	5.91841	0.19203	1e-05	6e-05	0.99993	939	6.16344	-3.4826	9.58622	6.10362	0.05982	0	0	1
940	1.0392	1.40131	-0.20304	1.19827	-0.15907	0.94399	0.04111	0.0149	940	0.7435	0.68246	0.30054	0.983	-0.2395	0.6543	0.13975	0.20595	940	5.06941	2.89666	2.09568	4.99234	0.07707	0.08495	0.06751	0.84754	940	5.84854	0.04406	5.87435	5.91841	-0.06988	1e-05	6e-05	0.99993	940	5.95394	-3.4826	9.58622	6.10362	-0.14968	0	0	1
941	1.1911	1.40262	-0.20343	1.19919	-0.0081	0.94393	0.04114	0.01493	941	0.7663	0.68345	0.30097	0.98442	-0.21812	0.654	0.13974	0.20625	941	5.02433	2.89755	2.09664	4.99419	0.03013	0.08473	0.06734	0.84793	941	5.76936	0.04406	5.87436	5.91842	-0.14906	1e-05	6e-05	0.99993	941	5.9716	-3.4826	9.58622	6.10362	-0.13202	0	0	1
942	1.2099	1.40393	-0.20381	1.20012	0.00978	0.94387	0.04117	0.01496	942	1.0993	0.68443	0.30141	0.98584	0.11346	0.65371	0.13974	0.20655	942	4.8638	2.89845	2.0976	4.99605	-0.13225	0.08451	0.06718	0.84832	942	5.78631	0.04406	5.87436	5.91842	-0.13212	1e-05	6e-05	0.99993	942	6.11623	-3.4826	9.58622	6.10362	0.01261	0	0	1
943	1.2449	1.40525	-0.2042	1.20105	0.04385	0.94381	0.0412	0.01499	943	0.784	0.68541	0.30184	0.98725	-0.20325	0.65341	0.13974	0.20685	943	5.08102	2.89934	2.09855	4.99789	0.08313	0.08429	0.06701	0.8487	943	5.76455	0.04406	5.87437	5.91843	-0.15388	1e-05	6e-05	0.99993	943	5.86881	-3.4826	9.58622	6.10362	-0.23481	0	0	1
944	1.3659	1.40656	-0.20458	1.20198	0.16393	0.94375	0.04123	0.01502	944	1.0278	0.68639	0.30227	0.98866	0.03913	0.65312	0.13974	0.20714	944	4.87352	2.90023	2.0995	4.99973	-0.12621	0.08407	0.06685	0.84909	944	5.84621	0.04406	5.87437	5.91843	-0.07223	1e-05	6e-05	0.99993	944	5.98623	-3.4826	9.58622	6.10362	-0.11739	0	0	1
945	1.0724	1.40787	-0.20497	1.2029	-0.1305	0.9437	0.04126	0.01504	945	0.9439	0.68737	0.30271	0.99008	-0.04618	0.65282	0.13973	0.20744	945	5.0215	2.90112	2.10045	5.00157	0.01993	0.08385	0.06668	0.84947	945	5.99277	0.04406	5.87438	5.91844	0.07433	1e-05	6e-05	0.99993	945	6.10848	-3.4826	9.58622	6.10362	0.00486	0	0	1
946	1.1247	1.40918	-0.20536	1.20382	-0.07912	0.94364	0.04129	0.01507	946	0.9694	0.68836	0.30314	0.9915	-0.0221	0.65253	0.13973	0.20774	946	5.02207	2.902	2.1014	5.0034	0.01867	0.08363	0.06652	0.84985	946	6.08388	0.04406	5.87438	5.91844	0.16543	1e-05	6e-05	0.99993	946	5.81886	-3.4826	9.58622	6.10362	-0.28476	0	0	1
947	1.1913	1.41049	-0.20575	1.20474	-0.01345	0.94358	0.04132	0.0151	947	0.97	0.68934	0.30358	0.99292	-0.02291	0.65224	0.13973	0.20804	947	4.90629	2.90288	2.10234	5.00522	-0.09894	0.08341	0.06636	0.85023	947	5.93963	0.04406	5.87439	5.91845	0.02118	1e-05	6e-05	0.99993	947	5.96313	-3.4826	9.58622	6.10362	-0.14049	0	0	1
948	1.024	1.4118	-0.20613	1.20567	-0.18167	0.94352	0.04135	0.01513	948	1.1218	0.69032	0.30401	0.99433	0.12747	0.65194	0.13973	0.20833	948	5.10881	2.90377	2.10329	5.00706	0.10176	0.08319	0.0662	0.85062	948	5.91071	0.04406	5.87439	5.91845	-0.00774	1e-05	6e-05	0.99993	948	6.1412	-3.4826	9.58622	6.10362	0.03758	0	0	1
949	1.2245	1.41311	-0.20652	1.20659	0.01791	0.94346	0.04138	0.01516	949	1.1502	0.6913	0.30444	0.99574	0.15446	0.65165	0.13972	0.20863	949	4.81006	2.90464	2.10423	5.00887	-0.19881	0.08297	0.06603	0.851	949	5.93485	0.04406	5.8744	5.91846	0.01639	1e-05	6e-05	0.99994	949	6.04756	-3.4826	9.58622	6.10362	-0.05606	0	0	1
950	1.0685	1.41443	-0.20691	1.20752	-0.13902	0.94341	0.04141	0.01519	950	0.9871	0.69228	0.30488	0.99716	-0.01005	0.65135	0.13972	0.20893	950	5.01852	2.90552	2.10516	5.01068	0.00784	0.08275	0.06587	0.85138	950	5.96157	0.04406	5.8744	5.91846	0.04311	1e-05	5e-05	0.99994	950	5.9292	-3.4826	9.58622	6.10362	-0.17442	0	0	1
951	1.2037	1.41574	-0.2073	1.20844	-0.00474	0.94335	0.04144	0.01522	951	0.9441	0.69325	0.30531	0.99856	-0.05447	0.65106	0.13972	0.20922	951	5.25698	2.90639	2.1061	5.01249	0.24449	0.08254	0.06571	0.85175	951	5.77476	0.04406	5.87441	5.91847	-0.14371	1e-05	5e-05	0.99994	951	6.21188	-3.4826	9.58622	6.10362	0.10826	0	0	1
952	1.2059	1.41705	-0.20769	1.20936	-0.00346	0.94329	0.04147	0.01524	952	0.9976	0.69423	0.30574	0.99997	-0.00238	0.65077	0.13971	0.20952	952	5.19661	2.90726	2.10703	5.01429	0.18231	0.08232	0.06555	0.85213	952	5.73146	0.04406	5.87441	5.91847	-0.18701	1e-05	5e-05	0.99994	952	6.0085	-3.4826	9.58622	6.10362	-0.09512	0	0	1
953	1.4675	1.41836	-0.20808	1.21028	0.25722	0.94323	0.04149	0.01527	953	1.1309	0.69521	0.30618	1.00139	0.12951	0.65047	0.13971	0.20982	953	4.94182	2.90813	2.10796	5.01609	-0.07428	0.0821	0.06539	0.85251	953	5.84085	0.04406	5.87441	5.91847	-0.07763	1e-05	5e-05	0.99994	953	5.97341	-3.4826	9.58622	6.10362	-0.13021	0	0	1
954	1.0462	1.41967	-0.20847	1.2112	-0.165	0.94318	0.04152	0.0153	954	1.1938	0.69619	0.30661	1.0028	0.191	0.65018	0.13971	0.21012	954	5.01657	2.909	2.10889	5.01789	-0.00132	0.08189	0.06523	0.85288	954	5.73346	0.04406	5.87442	5.91848	-0.18502	1e-05	5e-05	0.99994	954	5.76735	-3.4826	9.58622	6.10362	-0.33627	0	0	1
955	1.0386	1.42098	-0.20886	1.21212	-0.17352	0.94312	0.04155	0.01533	955	0.7809	0.69717	0.30704	1.00421	-0.22331	0.64989	0.1397	0.21041	955	5.17722	2.90987	2.10982	5.01969	0.15754	0.08167	0.06507	0.85326	955	5.72544	0.04406	5.87442	5.91848	-0.19304	1e-05	5e-05	0.99994	955	5.95934	-3.4826	9.58622	6.10362	-0.14428	0	0	1
956	1.2354	1.42229	-0.20925	1.21304	0.02236	0.94306	0.04158	0.01536	956	0.9036	0.69814	0.30748	1.00562	-0.10202	0.64959	0.1397	0.21071	956	4.98728	2.91073	2.11074	5.02147	-0.03419	0.08146	0.06491	0.85363	956	5.88772	0.04406	5.87443	5.91849	-0.03077	1e-05	5e-05	0.99994	956	5.69386	-3.4826	9.58622	6.10362	-0.40976	0	0	1
957	1.1776	1.4236	-0.20964	1.21396	-0.03637	0.943	0.04161	0.01539	957	1.0529	0.69912	0.30791	1.00703	0.04587	0.6493	0.13969	0.21101	957	5.08706	2.91159	2.11166	5.02325	0.06381	0.08125	0.06475	0.854	957	5.88501	0.04406	5.87443	5.91849	-0.03348	1e-05	5e-05	0.99994	957	5.89942	-3.4826	9.58622	6.10362	-0.2042	0	0	1
958	1.2043	1.42491	-0.21003	1.21488	-0.01059	0.94294	0.04164	0.01542	958	1.0849	0.7001	0.30835	1.00845	0.07646	0.64901	0.13969	0.2113	958	4.88899	2.91245	2.11258	5.02503	-0.13604	0.08103	0.06459	0.85438	958	5.96652	0.04406	5.87444	5.9185	0.04802	1e-05	5e-05	0.99994	958	5.91423	-3.4826	9.58622	6.10362	-0.18939	0	0	1
959	1.2769	1.42622	-0.21042	1.2158	0.06109	0.94289	0.04167	0.01544	959	1.064	0.70107	0.30878	1.00985	0.05415	0.64871	0.13969	0.2116	959	4.7304	2.9133	2.1135	5.0268	-0.2964	0.08082	0.06443	0.85475	959	5.72674	0.04406	5.87444	5.9185	-0.19176	1e-05	5e-05	0.99994	959	6.10248	-3.4826	9.58622	6.10362	-0.00114	0	0	1
960	1.1688	1.42753	-0.21081	1.21672	-0.04792	0.94283	0.0417	0.01547	960	1.2303	0.70205	0.30921	1.01126	0.21904	0.64842	0.13968	0.2119	960	4.95945	2.91415	2.11441	5.02856	-0.06912	0.08061	0.06427	0.85512	960	5.90638	0.04406	5.87444	5.9185	-0.01213	1e-05	5e-05	0.99994	960	6.25009	-3.4826	9.58622	6.10362	0.14647	0	0	1
961	1.2151	1.42884	-0.2112	1.21764	-0.00254	0.94277	0.04173	0.0155	961	1.0169	0.70302	0.30965	1.01267	0.00423	0.64813	0.13968	0.21219	961	4.97916	2.91501	2.11533	5.03034	-0.05117	0.0804	0.06412	0.85549	961	5.94775	0.04406	5.87445	5.91851	0.02924	1e-05	5e-05	0.99994	961	5.79672	-3.4826	9.58622	6.10362	-0.3069	0	0	1
962	1.2373	1.43015	-0.21159	1.21856	0.01874	0.94271	0.04176	0.01553	962	1.318	0.70399	0.31008	1.01407	0.30393	0.64784	0.13967	0.21249	962	5.05722	2.91585	2.11624	5.03209	0.02513	0.08019	0.06396	0.85585	962	5.90043	0.04406	5.87445	5.91851	-0.01808	1e-05	5e-05	0.99994	962	5.90589	-3.4826	9.58622	6.10362	-0.19773	0	0	1
963	1.2676	1.43146	-0.21198	1.21948	0.04812	0.94266	0.04179	0.01556	963	1.0251	0.70497	0.31051	1.01548	0.00962	0.64754	0.13967	0.21279	963	4.98698	2.9167	2.11715	5.03385	-0.04687	0.07998	0.0638	0.85622	963	5.74307	0.04406	5.87445	5.91851	-0.17545	1e-05	5e-05	0.99995	963	5.93784	-3.4826	9.58622	6.10362	-0.16578	0	0	1
964	1.3156	1.43277	-0.21238	1.22039	0.0952	0.9426	0.04182	0.01559	964	1.1208	0.70594	0.31095	1.01689	0.10391	0.64725	0.13966	0.21309	964	5.10525	2.91755	2.11805	5.0356	0.06965	0.07977	0.06364	0.85659	964	5.91258	0.04406	5.87446	5.91852	-0.00594	1e-05	5e-05	0.99995	964	5.93782	-3.4826	9.58622	6.10362	-0.1658	0	0	1
965	1.1311	1.43408	-0.21277	1.22131	-0.09022	0.94254	0.04184	0.01562	965	1.2487	0.70691	0.31138	1.01829	0.23041	0.64696	0.13966	0.21338	965	5.04627	2.91839	2.11896	5.03735	0.00893	0.07956	0.06349	0.85695	965	5.99507	0.04406	5.87446	5.91852	0.07655	1e-05	5e-05	0.99995	965	5.96591	-3.4826	9.58622	6.10362	-0.13771	0	0	1
966	1.1589	1.43539	-0.21316	1.22223	-0.06333	0.94248	0.04187	0.01565	966	1.0662	0.70789	0.31181	1.0197	0.0465	0.64667	0.13965	0.21368	966	5.0112	2.91923	2.11986	5.03909	-0.02788	0.07935	0.06333	0.85732	966	5.74781	0.04406	5.87447	5.91853	-0.17072	1e-05	5e-05	0.99995	966	6.1247	-3.4826	9.58622	6.10362	0.02108	0	0	1
967	1.1378	1.4367	-0.21355	1.22315	-0.08535	0.94242	0.0419	0.01567	967	1.2479	0.70886	0.31225	1.02111	0.22679	0.64638	0.13965	0.21398	967	5.08874	2.92007	2.12076	5.04083	0.04792	0.07914	0.06318	0.85768	967	5.85094	0.04406	5.87447	5.91853	-0.06759	1e-05	4e-05	0.99995	967	6.11812	-3.4826	9.58622	6.10362	0.0145	0	0	1
968	1.014	1.43801	-0.21395	1.22406	-0.21007	0.94237	0.04193	0.0157	968	1.1424	0.70983	0.31268	1.02251	0.11989	0.64608	0.13964	0.21427	968	4.84523	2.9209	2.12165	5.04255	-0.19732	0.07894	0.06302	0.85804	968	5.85015	0.04406	5.87447	5.91853	-0.06839	1e-05	4e-05	0.99995	968	6.06699	-3.4826	9.58622	6.10362	-0.03663	0	0	1
969	1.3379	1.43932	-0.21434	1.22498	0.11292	0.94231	0.04196	0.01573	969	1.1057	0.7108	0.31311	1.02391	0.08179	0.64579	0.13964	0.21457	969	5.05426	2.92173	2.12255	5.04428	0.00998	0.07873	0.06286	0.85841	969	5.97869	0.04406	5.87448	5.91854	0.06015	1e-05	4e-05	0.99995	969	6.14295	-3.4826	9.58622	6.10362	0.03933	0	0	1
970	1.1169	1.44063	-0.21473	1.2259	-0.109	0.94225	0.04199	0.01576	970	1.1837	0.71177	0.31355	1.02532	0.15838	0.6455	0.13963	0.21487	970	5.06129	2.92257	2.12344	5.04601	0.01528	0.07852	0.06271	0.85877	970	5.96921	0.04406	5.87448	5.91854	0.05067	1e-05	4e-05	0.99995	970	5.90382	-3.4826	9.58622	6.10362	-0.1998	0	0	1
971	1.2534	1.44194	-0.21513	1.22681	0.02659	0.94219	0.04202	0.01579	971	1.0874	0.71274	0.31398	1.02672	0.06068	0.64521	0.13963	0.21516	971	5.10435	2.9234	2.12433	5.04773	0.05662	0.07832	0.06256	0.85913	971	6.10946	0.04406	5.87448	5.91854	0.19091	1e-05	4e-05	0.99995	971	5.98531	-3.4826	9.58622	6.10362	-0.11831	0	0	1
972	1.1816	1.44325	-0.21552	1.22773	-0.04613	0.94213	0.04205	0.01582	972	1.0558	0.71371	0.31441	1.02812	0.02768	0.64492	0.13962	0.21546	972	4.80847	2.92422	2.12522	5.04944	-0.24097	0.07811	0.0624	0.85949	972	5.6435	0.04406	5.87449	5.91855	-0.27505	1e-05	4e-05	0.99995	972	6.08446	-3.4826	9.58622	6.10362	-0.01916	0	0	1
973	1.1418	1.44456	-0.21592	1.22864	-0.08684	0.94208	0.04208	0.01585	973	0.9034	0.71468	0.31485	1.02953	-0.12613	0.64463	0.13961	0.21576	973	4.93281	2.92505	2.1261	5.05115	-0.11834	0.07791	0.06225	0.85984	973	5.89924	0.04406	5.87449	5.91855	-0.01931	1e-05	4e-05	0.99995	973	5.9699	-3.4826	9.58622	6.10362	-0.13372	0	0	1
974	1.1139	1.44587	-0.21631	1.22956	-0.11566	0.94202	0.0421	0.01588	974	0.8597	0.71565	0.31528	1.03093	-0.17123	0.64434	0.13961	0.21606	974	5.02425	2.92587	2.12699	5.05286	-0.02861	0.0777	0.06209	0.8602	974	5.74604	0.04406	5.87449	5.91855	-0.17252	1e-05	4e-05	0.99995	974	6.06086	-3.4826	9.58622	6.10362	-0.04276	0	0	1
975	1.2972	1.44718	-0.21671	1.23047	0.06673	0.94196	0.04213	0.01591	975	0.9223	0.71662	0.31571	1.03233	-0.11003	0.64405	0.1396	0.21635	975	5.11052	2.92669	2.12787	5.05456	0.05596	0.0775	0.06194	0.86056	975	5.94363	0.04406	5.8745	5.91856	0.02507	1e-05	4e-05	0.99995	975	5.98543	-3.4826	9.58622	6.10362	-0.11819	0	0	1
976	1.1687	1.44849	-0.2171	1.23139	-0.06269	0.9419	0.04216	0.01593	976	1.2449	0.71759	0.31615	1.03374	0.21117	0.64376	0.1396	0.21665	976	5.23816	2.92751	2.12875	5.05626	0.1819	0.0773	0.06179	0.86091	976	5.9189	0.04406	5.8745	5.91856	0.00034	1e-05	4e-05	0.99995	976	5.82574	-3.4826	9.58622	6.10362	-0.27788	0	0	1
977	1.3458	1.4498	-0.2175	1.2323	0.1135	0.94185	0.04219	0.01596	977	0.9799	0.71855	0.31658	1.03513	-0.05523	0.64347	0.13959	0.21695	977	4.9874	2.92832	2.12963	5.05795	-0.07055	0.07709	0.06164	0.86127	977	5.5518	0.04406	5.8745	5.91856	-0.36677	1e-05	4e-05	0.99995	977	5.93628	-3.4826	9.58622	6.10362	-0.16734	0	0	1
978	1.1266	1.45111	-0.21789	1.23322	-0.10661	0.94179	0.04222	0.01599	978	0.9891	0.71952	0.31701	1.03653	-0.04743	0.64318	0.13958	0.21724	978	5.10478	2.92914	2.1305	5.05964	0.04514	0.07689	0.06148	0.86162	978	5.86929	0.04406	5.87451	5.91857	-0.04928	1e-05	4e-05	0.99995	978	5.95846	-3.4826	9.58622	6.10362	-0.14516	0	0	1
979	1.1473	1.45241	-0.21829	1.23412	-0.08683	0.94173	0.04225	0.01602	979	1.2069	0.72049	0.31745	1.03794	0.16897	0.64288	0.13958	0.21754	979	5.04582	2.92995	2.13138	5.06133	-0.01551	0.07669	0.06133	0.86198	979	5.83714	0.04406	5.87451	5.91857	-0.08143	1e-05	4e-05	0.99995	979	5.94451	-3.4826	9.58622	6.10362	-0.15911	0	0	1
980	1.3129	1.45372	-0.21869	1.23503	0.07786	0.94167	0.04228	0.01605	980	1.2114	0.72145	0.31788	1.03933	0.17207	0.64259	0.13957	0.21784	980	5.00819	2.93076	2.13225	5.06301	-0.05482	0.07649	0.06118	0.86233	980	5.80088	0.04406	5.87451	5.91857	-0.1177	1e-05	4e-05	0.99996	980	5.71618	-3.4826	9.58622	6.10362	-0.38744	0	0	1
981	1.3138	1.45503	-0.21908	1.23595	0.07785	0.94162	0.0423	0.01608	981	0.9662	0.72242	0.31831	1.04073	-0.07453	0.6423	0.13956	0.21813	981	4.93848	2.93157	2.13311	5.06468	-0.1262	0.07629	0.06103	0.86268	981	5.89151	0.04406	5.87452	5.91858	-0.02707	1e-05	4e-05	0.99996	981	5.80037	-3.4826	9.58622	6.10362	-0.30325	0	0	1
982	1.0836	1.45634	-0.21948	1.23686	-0.15326	0.94156	0.04233	0.01611	982	1.0761	0.72339	0.31875	1.04214	0.03397	0.64202	0.13955	0.21843	982	4.96576	2.93237	2.13398	5.06635	-0.10059	0.07609	0.06088	0.86303	982	6.10316	0.04406	5.87452	5.91858	0.18458	1e-05	4e-05	0.99996	982	6.13929	-3.4826	9.58622	6.10362	0.03567	0	0	1
983	1.1229	1.45765	-0.21988	1.23777	-0.11487	0.9415	0.04236	0.01614	983	1.055	0.72435	0.31918	1.04353	0.01147	0.64173	0.13955	0.21873	983	5.1479	2.93318	2.13485	5.06803	0.07988	0.07589	0.06073	0.86338	983	5.90504	0.04406	5.87452	5.91858	-0.01354	1e-05	4e-05	0.99996	983	6.07116	-3.4826	9.58622	6.10362	-0.03246	0	0	1
984	1.2608	1.45896	-0.22027	1.23869	0.02212	0.94144	0.04239	0.01617	984	1.0332	0.72531	0.31961	1.04492	-0.01173	0.64144	0.13954	0.21902	984	5.11523	2.93398	2.13571	5.06969	0.04554	0.07569	0.06058	0.86373	984	5.7992	0.04406	5.87453	5.91859	-0.11939	1e-05	4e-05	0.99996	984	5.90057	-3.4826	9.58622	6.10362	-0.20305	0	0	1
985	1.0999	1.46027	-0.22067	1.2396	-0.13969	0.94138	0.04242	0.0162	985	1.1103	0.72628	0.32004	1.04632	0.06398	0.64115	0.13953	0.21932	985	5.07293	2.93478	2.13657	5.07135	0.00159	0.07549	0.06043	0.86408	985	5.81131	0.04406	5.87453	5.91859	-0.10728	1e-05	4e-05	0.99996	985	5.86349	-3.4826	9.58622	6.10362	-0.24013	0	0	1
986	1.3351	1.46157	-0.22107	1.2405	0.0946	0.94133	0.04245	0.01623	986	1.151	0.72724	0.32048	1.04772	0.10328	0.64086	0.13953	0.21962	986	4.88104	2.93557	2.13743	5.073	-0.19196	0.0753	0.06028	0.86442	986	5.90837	0.04406	5.87453	5.91859	-0.01022	1e-05	4e-05	0.99996	986	6.16999	-3.4826	9.58622	6.10362	0.06637	0	0	1
987	1.2463	1.46288	-0.22147	1.24141	0.00489	0.94127	0.04248	0.01626	987	0.8436	0.72821	0.32091	1.04912	-0.20552	0.64057	0.13952	0.21991	987	4.95668	2.93637	2.13828	5.07465	-0.11797	0.0751	0.06013	0.86477	987	5.79084	0.04406	5.87453	5.91859	-0.12776	1e-05	4e-05	0.99996	987	5.9268	-3.4826	9.58622	6.10362	-0.17682	0	0	1
988	1.2055	1.46419	-0.22187	1.24232	-0.03682	0.94121	0.0425	0.01628	988	1.1727	0.72917	0.32134	1.05051	0.12219	0.64028	0.13951	0.22021	988	4.99567	2.93716	2.13914	5.0763	-0.08063	0.0749	0.05998	0.86511	988	5.6621	0.04406	5.87454	5.9186	-0.2565	1e-05	4e-05	0.99996	988	5.9464	-3.4826	9.58622	6.10362	-0.15722	0	0	1
989	1.186	1.4655	-0.22227	1.24323	-0.05723	0.94115	0.04253	0.01631	989	1.1601	0.73013	0.32178	1.05191	0.10819	0.63999	0.1395	0.22051	989	5.00994	2.93795	2.13999	5.07794	-0.068	0.07471	0.05984	0.86546	989	5.87343	0.04406	5.87454	5.9186	-0.04517	1e-05	3e-05	0.99996	989	5.9959	-3.4826	9.58622	6.10362	-0.10772	0	0	1
990	1.0551	1.46681	-0.22267	1.24414	-0.18904	0.9411	0.04256	0.01634	990	0.9761	0.73109	0.32221	1.0533	-0.0772	0.6397	0.13949	0.2208	990	5.2795	2.93874	2.14084	5.07958	0.19992	0.07451	0.05969	0.8658	990	5.8885	0.04406	5.87454	5.9186	-0.0301	1e-05	3e-05	0.99996	990	5.89979	-3.4826	9.58622	6.10362	-0.20383	0	0	1
991	1.1996	1.46812	-0.22307	1.24505	-0.04545	0.94104	0.04259	0.01637	991	0.9411	0.73205	0.32264	1.05469	-0.1136	0.63941	0.13949	0.2211	991	5.01429	2.93953	2.14168	5.08121	-0.06692	0.07432	0.05954	0.86614	991	6.00448	0.04406	5.87455	5.91861	0.08587	1e-05	3e-05	0.99996	991	6.1258	-3.4826	9.58622	6.10362	0.02218	0	0	1
992	1.2073	1.46942	-0.22346	1.24596	-0.03866	0.94098	0.04262	0.0164	992	1.2645	0.73302	0.32307	1.05609	0.20841	0.63912	0.13948	0.2214	992	5.00874	2.94031	2.14253	5.08284	-0.0741	0.07412	0.05939	0.86649	992	5.95276	0.04406	5.87455	5.91861	0.03415	1e-05	3e-05	0.99996	992	5.87627	-3.4826	9.58622	6.10362	-0.22735	0	0	1
993	1.1802	1.47073	-0.22386	1.24687	-0.06667	0.94092	0.04265	0.01643	993	1.0507	0.73398	0.32351	1.05749	-0.00678	0.63884	0.13947	0.22169	993	4.87529	2.9411	2.14337	5.08447	-0.20918	0.07393	0.05925	0.86683	993	5.81482	0.04406	5.87455	5.91861	-0.10379	1e-05	3e-05	0.99996	993	5.98853	-3.4826	9.58622	6.10362	-0.11509	0	0	1
994	1.3288	1.47204	-0.22426	1.24778	0.08103	0.94086	0.04267	0.01646	994	1.028	0.73494	0.32394	1.05888	-0.03088	0.63855	0.13946	0.22199	994	4.92371	2.94188	2.14421	5.08609	-0.16238	0.07373	0.0591	0.86717	994	6.19856	0.04406	5.87455	5.91861	0.27994	1e-05	3e-05	0.99996	994	5.99774	-3.4826	9.58622	6.10362	-0.10588	0	0	1
995	1.1814	1.47335	-0.22467	1.24868	-0.06728	0.94081	0.0427	0.01649	995	1.0138	0.7359	0.32437	1.06027	-0.04647	0.63826	0.13945	0.22229	995	5.08719	2.94265	2.14505	5.0877	-0.00052	0.07354	0.05895	0.86751	995	5.8621	0.04406	5.87456	5.91862	-0.05652	1e-05	3e-05	0.99996	995	6.03288	-3.4826	9.58622	6.10362	-0.07074	0	0	1
996	1.0942	1.47465	-0.22507	1.24958	-0.15539	0.94075	0.04273	0.01652	996	1.0627	0.73686	0.32481	1.06167	0.00104	0.63797	0.13944	0.22258	996	5.09804	2.94343	2.14589	5.08932	0.00872	0.07335	0.05881	0.86785	996	5.76236	0.04406	5.87456	5.91862	-0.15626	1e-05	3e-05	0.99996	996	5.88898	-3.4826	9.58622	6.10362	-0.21464	0	0	1
997	1.1319	1.47596	-0.22547	1.25049	-0.11859	0.94069	0.04276	0.01655	997	1.2288	0.73781	0.32524	1.06305	0.16575	0.63768	0.13944	0.22288	997	5.01828	2.94421	2.14673	5.09094	-0.07265	0.07315	0.05866	0.86818	997	5.86492	0.04406	5.87456	5.91862	-0.0537	0	3e-05	0.99996	997	6.10958	-3.4826	9.58622	6.10362	0.00596	0	0	1
998	1.0969	1.47727	-0.22587	1.2514	-0.1545	0.94063	0.04279	0.01658	998	1.0905	0.73877	0.32567	1.06444	0.02606	0.6374	0.13943	0.22318	998	5.04184	2.94498	2.14756	5.09254	-0.0507	0.07296	0.05852	0.86852	998	5.88453	0.04406	5.87456	5.91862	-0.0341	0	3e-05	0.99996	998	5.964	-3.4826	9.58622	6.10362	-0.13962	0	0	1
999	1.0583	1.47858	-0.22627	1.25231	-0.19401	0.94058	0.04282	0.01661	999	1.1564	0.73973	0.3261	1.06583	0.09057	0.63711	0.13942	0.22347	999	5.0836	2.94575	2.14839	5.09414	-0.01054	0.07277	0.05837	0.86886	999	5.89258	0.04406	5.87457	5.91863	-0.02605	0	3e-05	0.99996
1000	1.1921	1.47988	-0.22667	1.25321	-0.06111	0.94052	0.04284	0.01664	1000	0.8815	0.74069	0.32654	1.06723	-0.18572	0.63682	0.13941	0.22377	1000	5.02914	2.94652	2.14922	5.09574	-0.06659	0.07258	0.05823	0.86919	1000	5.77734	0.04406	5.87457	5.91863	-0.14129	0	3e-05	0.99996
1001	1.0094	1.48119	-0.22707	1.25412	-0.24472	0.94046	0.04287	0.01667	1001	1.1168	0.74165	0.32697	1.06862	0.04819	0.63653	0.1394	0.22407	1001	5.17132	2.94728	2.15004	5.09732	0.07399	0.07239	0.05808	0.86953	1001	5.86688	0.04406	5.87457	5.91863	-0.05175	0	3e-05	0.99997
1002	1.2489	1.4825	-0.22748	1.25502	-0.00612	0.9404	0.0429	0.0167	1002	1.1907	0.7426	0.3274	1.07	0.1207	0.63625	0.13939	0.22436	1002	5.1059	2.94805	2.15087	5.09892	0.00698	0.0722	0.05794	0.86986	1002	5.81221	0.04406	5.87457	5.91863	-0.10643	0	3e-05	0.99997
1003	1.3663	1.4838	-0.22788	1.25592	0.11038	0.94035	0.04293	0.01673	1003	1.0615	0.74356	0.32783	1.07139	-0.00989	0.63596	0.13938	0.22466	1003	5.26853	2.94881	2.15169	5.1005	0.16803	0.07201	0.0578	0.87019	1003	5.81142	0.04406	5.87458	5.91864	-0.10722	0	3e-05	0.99997
1004	1.2117	1.48511	-0.22828	1.25683	-0.04513	0.94029	0.04296	0.01676	1004	1.1617	0.74451	0.32827	1.07278	0.08892	0.63567	0.13937	0.22496	1004	5.23725	2.94957	2.15251	5.10208	0.13517	0.07182	0.05765	0.87052	1004	5.77396	0.04406	5.87458	5.91864	-0.14468	0	3e-05	0.99997
1005	1.2858	1.48642	-0.22868	1.25774	0.02807	0.94023	0.04298	0.01678	1005	1.0648	0.74547	0.3287	1.07417	-0.00937	0.63539	0.13936	0.22525	1005	5.20001	2.95033	2.15333	5.10366	0.09635	0.07164	0.05751	0.87085	1005	5.96992	0.04406	5.87458	5.91864	0.05128	0	3e-05	0.99997
1006	1.2418	1.48772	-0.22909	1.25863	-0.01684	0.94017	0.04301	0.01681	1006	1.0425	0.74642	0.32913	1.07555	-0.03306	0.6351	0.13935	0.22555	1006	5.13464	2.95108	2.15415	5.10523	0.02941	0.07145	0.05737	0.87119	1006	5.74918	0.04406	5.87458	5.91864	-0.16947	0	3e-05	0.99997
1007	0.9724	1.48903	-0.22949	1.25954	-0.28714	0.94012	0.04304	0.01684	1007	1.3376	0.74738	0.32956	1.07694	0.26066	0.63481	0.13934	0.22584	1007	4.89655	2.95184	2.15496	5.1068	-0.21025	0.07126	0.05722	0.87151	1007	5.88565	0.04406	5.87459	5.91865	-0.033	0	3e-05	0.99997
1008	1.2183	1.49034	-0.2299	1.26044	-0.04214	0.94006	0.04307	0.01687	1008	1.0843	0.74833	0.33	1.07833	0.00597	0.63453	0.13933	0.22614	1008	4.9998	2.95259	2.15577	5.10836	-0.10857	0.07107	0.05708	0.87184	1008	5.83696	0.04406	5.87459	5.91865	-0.08169	0	3e-05	0.99997
1009	1.2721	1.49164	-0.2303	1.26134	0.01076	0.94	0.0431	0.0169	1009	1.0055	0.74929	0.33043	1.07972	-0.07422	0.63424	0.13932	0.22644	1009	5.05644	2.95334	2.15659	5.10993	-0.05349	0.07089	0.05694	0.87217	1009	5.73153	0.04406	5.87459	5.91865	-0.18712	0	3e-05	0.99997
1010	1.2485	1.49295	-0.2307	1.26225	-0.01375	0.93994	0.04312	0.01693	1010	1.2661	0.75024	0.33086	1.0811	0.185	0.63395	0.13931	0.22673	1010	5.16774	2.95409	2.15739	5.11148	0.05626	0.0707	0.0568	0.8725	1010	5.68487	0.04406	5.87459	5.91865	-0.23378	0	3e-05	0.99997
1011	1.2553	1.49426	-0.23111	1.26315	-0.00785	0.93988	0.04315	0.01696	1011	1.1023	0.75119	0.33129	1.08248	0.01981	0.63367	0.1393	0.22703	1011	5.22965	2.95484	2.1582	5.11304	0.11661	0.07052	0.05666	0.87282	1011	5.72608	0.04406	5.87459	5.91865	-0.19258	0	3e-05	0.99997
1012	1.3158	1.49556	-0.23151	1.26405	0.05175	0.93983	0.04318	0.01699	1012	1.1045	0.75215	0.33173	1.08388	0.02063	0.63338	0.13929	0.22733	1012	5.03161	2.95558	2.159	5.11458	-0.08298	0.07033	0.05652	0.87315	1012	5.88142	0.04406	5.8746	5.91866	-0.03724	0	3e-05	0.99997
1013	1.4438	1.49687	-0.23192	1.26495	0.17885	0.93977	0.04321	0.01702	1013	1.3178	0.7531	0.33216	1.08526	0.23254	0.6331	0.13928	0.22762	1013	5.00333	2.95632	2.15981	5.11613	-0.1128	0.07015	0.05638	0.87347	1013	5.79979	0.04406	5.8746	5.91866	-0.11887	0	3e-05	0.99997
1014	1.0116	1.49817	-0.23232	1.26585	-0.25425	0.93971	0.04324	0.01705	1014	1.255	0.75405	0.33259	1.08664	0.16836	0.63281	0.13927	0.22792	1014	5.05301	2.95706	2.16061	5.11767	-0.06466	0.06996	0.05624	0.8738	1014	5.77408	0.04406	5.8746	5.91866	-0.14458	0	3e-05	0.99997
1015	0.9783	1.49948	-0.23273	1.26675	-0.28845	0.93965	0.04326	0.01708	1015	1.3373	0.755	0.33302	1.08802	0.24928	0.63253	0.13926	0.22821	1015	5.10541	2.9578	2.16141	5.11921	-0.0138	0.06978	0.0561	0.87412	1015	5.79053	0.04406	5.8746	5.91866	-0.12813	0	3e-05	0.99997
1016	1.2145	1.50079	-0.23314	1.26765	-0.05315	0.9396	0.04329	0.01711	1016	1.2109	0.75595	0.33346	1.08941	0.12149	0.63224	0.13925	0.22851	1016	5.04043	2.95854	2.1622	5.12074	-0.08031	0.0696	0.05596	0.87444	1016	5.6276	0.04406	5.8746	5.91866	-0.29107	0	3e-05	0.99997
1017	1.4718	1.50209	-0.23354	1.26855	0.20325	0.93954	0.04332	0.01714	1017	0.9911	0.7569	0.33389	1.09079	-0.09969	0.63195	0.13924	0.22881	1017	5.1557	2.95927	2.163	5.12227	0.03343	0.06942	0.05582	0.87476	1017	5.88496	0.04406	5.87461	5.91867	-0.03371	0	2e-05	0.99997
1018	1.1298	1.5034	-0.23395	1.26945	-0.13965	0.93948	0.04335	0.01717	1018	1.2492	0.75785	0.33432	1.09217	0.15703	0.63167	0.13923	0.2291	1018	5.07458	2.96001	2.16379	5.1238	-0.04922	0.06923	0.05568	0.87508	1018	5.69188	0.04406	5.87461	5.91867	-0.22679	0	2e-05	0.99997
1019	1.2073	1.5047	-0.23436	1.27034	-0.06305	0.93942	0.04338	0.0172	1019	1.2117	0.7588	0.33475	1.09355	0.11815	0.63138	0.13922	0.2294	1019	5.07566	2.96074	2.16458	5.12532	-0.04966	0.06905	0.05554	0.8754	1019	5.85834	0.04406	5.87461	5.91867	-0.06033	0	2e-05	0.99997
1020	1.2754	1.50601	-0.23476	1.27125	0.00415	0.93937	0.0434	0.01723	1020	1.1434	0.75975	0.33518	1.09493	0.04847	0.6311	0.13921	0.2297	1020	5.24414	2.96147	2.16537	5.12684	0.1173	0.06887	0.05541	0.87572	1020	5.7685	0.04406	5.87461	5.91867	-0.15017	0	2e-05	0.99997
1021	1.2221	1.50731	-0.23517	1.27214	-0.05004	0.93931	0.04343	0.01726	1021	1.3535	0.7607	0.33562	1.09632	0.25719	0.63081	0.13919	0.22999	1021	5.05358	2.96219	2.16616	5.12835	-0.07477	0.06869	0.05527	0.87604	1021	5.80499	0.04406	5.87461	5.91867	-0.11369	0	2e-05	0.99997
1022	1.2696	1.50862	-0.23558	1.27304	-0.00344	0.93925	0.04346	0.01729	1022	0.9914	0.76165	0.33605	1.0977	-0.10629	0.63053	0.13918	0.23029	1022	4.88216	2.96292	2.16694	5.12986	-0.2477	0.06851	0.05513	0.87636	1022	5.79363	0.04406	5.87462	5.91868	-0.12505	0	2e-05	0.99997
1023	1.2413	1.50993	-0.23599	1.27394	-0.03264	0.93919	0.04349	0.01732	1023	1.2664	0.76259	0.33648	1.09907	0.16733	0.63025	0.13917	0.23058	1023	5.23528	2.96364	2.16772	5.13136	0.10391	0.06833	0.05499	0.87668	1023	5.99285	0.04406	5.87462	5.91868	0.07417	0	2e-05	0.99997
1024	1.0727	1.51123	-0.23639	1.27484	-0.20214	0.93914	0.04351	0.01735	1024	0.9715	0.76354	0.33691	1.10045	-0.12895	0.62996	0.13916	0.23088	1024	5.05821	2.96436	2.1685	5.13286	-0.07466	0.06815	0.05486	0.87699	1024	5.8176	0.04406	5.87462	5.91868	-0.10108	0	2e-05	0.99997
1025	1.1217	1.51254	-0.2368	1.27574	-0.15403	0.93908	0.04354	0.01738	1025	1.2553	0.76449	0.33734	1.10183	0.15347	0.62968	0.13915	0.23118	1025	5.25237	2.96508	2.16928	5.13436	0.118	0.06797	0.05472	0.87731	1025	5.90939	0.04406	5.87462	5.91868	-0.00929	0	2e-05	0.99997
1026	1.2592	1.51384	-0.23721	1.27663	-0.01743	0.93902	0.04357	0.01741	1026	1.2947	0.76543	0.33778	1.10321	0.19149	0.62939	0.13914	0.23147	1026	5.2039	2.9658	2.17006	5.13586	0.06804	0.0678	0.05458	0.87762	1026	5.90918	0.04406	5.87462	5.91868	-0.00951	0	2e-05	0.99997
[truncated: 4,972 more rows]

## Sheet: Bio data
	N -> I						I -> D
[truncated: 101 more rows]
