# Supplementary material for: Advancing Enzyme’s Stability and Catalytic Efficiency through Synergy of Force-Field Calculations, Evolutionary Analysis, and Machine Learning
Source: ACS Catal. 2023 Sep 11;13(19):12506–18. doi: 10.1021/acscatal.3c02575 (PMC10563018; doi:10.1021/acscatal.3c02575)
Supplement: Supplementary file 3 — cs3c02575_si_003.xlsx [file cs3c02575_si_003.xlsx]

## Sheet: Summary
Model:	N -> I -> D
Slope	0	-123	1
N -> I					I -> D
Name	Value	CI 95 %	Fixed?		Name	Value	CI 95 %	Fixed?
Eact.	428.54	2.34	0		Eact.	248.21	2.31	0
Tact.	91.85	0.1	0		Tact.	101.72	0.21	0
ΔHcal	1062.51	18.01	0		ΔHcal	-109.86	18.41	0
ΔCP	0	N/A	1		ΔCP	0	N/A	1
Model fit statistics
SSR	0.07788
Degrees of freedom	18797
AIC	-48004.9
BIC	-47675.5

## Sheet: Datasets
Calorimetry
Name	Scan rate	Final temperature	Start temperature	End temperature	Include reheating?
Signal_1.1.DhaA223_DSC	1	94.61	32	96	yes
Signal_1.1.DhaA223_DSC_0Cp	1	94.61	32	96	yes
Spectroscopy
Name	Scan rate	Start temperature	End temperature
Signal_1.1.DhaA223_spec_rates	1	50	86
Signal_2.1.DhaA223_spec_rates	1	50	96
Signal_3.1.DhaA223_spec_rates	0.5	50	96
Signal_4.1.DhaA223_spec_rates	2	50	95
Kinetics
Name	Temperature	Time cut
Signal_1.1.DhaA223_kinetics_CD	1	6001
Signal_2.1.DhaA223_kinetics_CD	3	6001
Signal_3.1.DhaA223_kinetics_CD	5	4282
Signal_4.1.DhaA223_kinetics_CD	7	1028
Signal_5.1.DhaA223_kinetics_CD	9	523

## Sheet: Calorimetry
Signal_1.1.DhaA223_DSC
						fraction of states
temperature	CP	CP1	CP2	CP modeled	residuals	state 1	state 2	state 3
33.0956	-0.14694	-0.59685	0	-0.59685	0.44992	1	0	0
33.2624	-0.19988	-0.59685	0	-0.59685	0.39697	1	0	0
33.4276	-0.26097	-0.59685	0	-0.59685	0.33588	1	0	0
33.5927	-0.2796	-0.59685	0	-0.59685	0.31725	1	0	0
33.7624	-0.32602	-0.59685	0	-0.59685	0.27084	1	0	0
33.9298	-0.36093	-0.59685	0	-0.59685	0.23592	1	0	0
34.0961	-0.35741	-0.59685	0	-0.59685	0.23944	1	0	0
34.26	-0.41303	-0.59685	0	-0.59685	0.18382	1	0	0
34.4271	-0.42163	-0.59685	0	-0.59685	0.17522	1	0	0
34.5934	-0.37311	-0.59685	0	-0.59685	0.22374	1	0	0
34.7602	-0.41502	-0.59685	0	-0.59685	0.18183	1	0	0
34.9276	-0.38348	-0.59685	0	-0.59685	0.21337	1	0	0
35.0963	-0.3626	-0.59685	0	-0.59685	0.23426	1	0	0
35.2635	-0.32654	-0.59685	0	-0.59685	0.27031	1	0	0
35.4328	-0.28109	-0.59685	0	-0.59685	0.31576	1	0	0
35.6048	-0.2622	-0.59685	0	-0.59685	0.33465	1	0	0
35.7724	-0.25387	-0.59685	0	-0.59685	0.34298	1	0	0
35.9361	-0.22692	-0.59685	0	-0.59685	0.36993	1	0	0
36.1027	-0.19553	-0.59685	0	-0.59685	0.40132	1	0	0
36.2668	-0.22806	-0.59685	0	-0.59685	0.36879	1	0	0
36.4316	-0.19752	-0.59685	0	-0.59685	0.39933	1	0	0
36.5956	-0.15991	-0.59685	0	-0.59685	0.43695	1	0	0
36.7596	-0.11072	-0.59685	0	-0.59685	0.48613	1	0	0
36.9274	-0.10084	-0.59685	0	-0.59685	0.49601	1	0	0
37.094	-0.12107	-0.59685	0	-0.59685	0.47578	1	0	0
37.2643	-0.10433	-0.59685	0	-0.59685	0.49252	1	0	0
37.4313	-0.06076	-0.59685	0	-0.59685	0.53609	1	0	0
37.6003	-0.02692	-0.59685	0	-0.59685	0.56993	1	0	0
37.7677	-0.06906	-0.59685	0	-0.59685	0.52779	1	0	0
37.9354	-0.01786	-0.59685	0	-0.59685	0.57899	1	0	0
38.1014	-0.0261	-0.59685	0	-0.59685	0.57075	1	0	0
38.2648	-0.04195	-0.59685	0	-0.59685	0.5549	1	0	0
38.4303	0.01588	-0.59685	0	-0.59685	0.61273	1	0	0
38.5982	-0.00141	-0.59685	0	-0.59685	0.59544	1	0	0
38.7638	-0.00946	-0.59685	0	-0.59685	0.58739	1	0	0
38.93	0.03655	-0.59685	0	-0.59685	0.6334	1	0	0
39.0962	0.02969	-0.59685	0	-0.59685	0.62654	1	0	0
39.2677	0.01122	-0.59685	0	-0.59685	0.60806	1	0	0
39.4387	0.04509	-0.59685	0	-0.59685	0.64194	1	0	0
39.605	0.08889	-0.59685	0	-0.59685	0.68574	1	0	0
39.77	0.09322	-0.59685	0	-0.59685	0.69007	1	0	0
39.9369	0.05137	-0.59685	0	-0.59685	0.64822	1	0	0
40.1027	0.09006	-0.59685	0	-0.59685	0.68691	1	0	0
40.2686	0.06398	-0.59685	0	-0.59685	0.66083	1	0	0
40.436	0.12351	-0.59685	0	-0.59685	0.72036	1	0	0
40.6034	0.14126	-0.59685	0	-0.59685	0.7381	1	0	0
40.7729	0.11187	-0.59685	0	-0.59685	0.70871	1	0	0
40.9405	0.07751	-0.59684	0	-0.59684	0.67436	1	0	0
41.1072	0.10094	-0.59684	0	-0.59684	0.69778	1	0	0
41.2723	0.08811	-0.59684	0	-0.59684	0.68495	1	0	0
41.4368	0.05716	-0.59684	0	-0.59684	0.654	1	0	0
41.6065	0.05394	-0.59684	0	-0.59684	0.65078	1	0	0
41.7745	0.04103	-0.59684	0	-0.59684	0.63787	1	0	0
41.9429	0.02557	-0.59684	0	-0.59684	0.62241	1	0	0
42.112	0.00492	-0.59684	0	-0.59684	0.60176	1	0	0
42.279	0.00495	-0.59684	0	-0.59684	0.60178	1	0	0
42.4436	-0.0413	-0.59684	0	-0.59684	0.55554	1	0	0
42.6081	-0.03213	-0.59683	0	-0.59683	0.5647	1	0	0
42.7727	-0.05327	-0.59683	0	-0.59683	0.54356	1	0	0
42.9374	-0.05014	-0.59683	0	-0.59683	0.54669	1	0	0
43.1053	-0.0799	-0.59683	0	-0.59683	0.51693	1	0	0
43.2729	-0.06003	-0.59683	0	-0.59683	0.5368	1	0	0
43.4425	-0.07046	-0.59683	0	-0.59683	0.52637	1	0	0
43.611	-0.06001	-0.59682	0	-0.59682	0.53681	1	0	0
43.7762	-0.01148	-0.59682	0	-0.59682	0.58534	1	0	0
43.9425	0.00509	-0.59682	0	-0.59682	0.60191	1	0	0
44.1103	-0.03441	-0.59681	0	-0.59681	0.56241	1	0	0
44.2742	-0.05977	-0.59681	0	-0.59681	0.53704	1	0	0
44.4406	-0.0557	-0.59681	0	-0.59681	0.54111	1	0	0
44.6063	-0.06436	-0.5968	0	-0.5968	0.53245	1	0	0
44.7764	-0.0688	-0.5968	0	-0.5968	0.528	1	0	0
44.9441	-0.08409	-0.59679	0	-0.59679	0.5127	1	0	0
45.1109	-0.12494	-0.59679	0	-0.59679	0.47185	1	0	0
45.2756	-0.12074	-0.59678	0	-0.59678	0.47604	1	0	0
45.442	-0.12045	-0.59678	0	-0.59678	0.47632	1	0	0
45.6083	-0.10839	-0.59677	0	-0.59677	0.48838	1	0	0
45.775	-0.11493	-0.59676	0	-0.59676	0.48184	1	0	0
45.9438	-0.08773	-0.59676	0	-0.59676	0.50902	1	0	0
46.1094	-0.08404	-0.59675	0	-0.59675	0.51271	1	0	0
46.2736	-0.12425	-0.59674	0	-0.59674	0.47249	1	0	0
46.4386	-0.14214	-0.59673	0	-0.59673	0.45458	1	0	0
46.6065	-0.12677	-0.59672	0	-0.59672	0.46995	1	0	0
46.7726	-0.09367	-0.59671	0	-0.59671	0.50303	1	0	0
46.9406	-0.10252	-0.59669	0	-0.59669	0.49417	1	0	0
47.1065	-0.13902	-0.59668	0	-0.59668	0.45766	1	0	0
47.2741	-0.09301	-0.59666	0	-0.59666	0.50366	1	0	0
47.4429	-0.12622	-0.59665	0	-0.59665	0.47043	1	0	0
47.6117	-0.13211	-0.59663	0	-0.59663	0.46452	1	0	0
47.7804	-0.07468	-0.59661	0	-0.59661	0.52193	1	0	0
47.9475	-0.08397	-0.59659	0	-0.59659	0.51261	1	0	0
48.1141	-0.07999	-0.59657	0	-0.59657	0.51658	1	0	0
48.2799	-0.02897	-0.59654	0	-0.59654	0.56758	1	0	0
48.446	-0.05176	-0.59651	0	-0.59651	0.54476	1	0	0
48.6148	-0.04383	-0.59649	0	-0.59649	0.55266	1	0	0
48.7832	-0.02515	-0.59645	0	-0.59645	0.5713	1	0	0
48.9495	0.03031	-0.59642	0	-0.59642	0.62673	1	0	0
49.115	-0.00412	-0.59638	0	-0.59638	0.59226	1	0	0
49.2807	0.00521	-0.59634	0	-0.59634	0.60155	1	0	0
49.4484	-0.00298	-0.5963	0	-0.5963	0.59331	1	0	0
49.6149	0.00511	-0.59625	0	-0.59625	0.60136	1	0	0
49.7827	-0.00525	-0.5962	0	-0.5962	0.59095	1	0	0
49.9525	-0.00104	-0.59614	0	-0.59614	0.5951	1	0	0
50.1185	-0.01025	-0.59608	0	-0.59608	0.58583	1	0	0
50.2828	0.01887	-0.59601	0	-0.59601	0.61489	1	0	0
50.4471	0.04319	-0.59594	0	-0.59594	0.63913	1	0	0
50.6132	0.0839	-0.59587	0	-0.59587	0.67976	1	0	0
50.7826	0.04418	-0.59578	0	-0.59578	0.63996	1	0	0
50.9498	-0.026	-0.59569	0	-0.59569	0.56969	1	0	0
51.1166	0.01202	-0.59559	0	-0.59559	0.60761	1	0	0
51.285	0.03498	-0.59548	0	-0.59548	0.63046	1	0	0
51.4518	-0.01263	-0.59537	0	-0.59537	0.58274	1	0	0
51.6188	-0.01128	-0.59524	0	-0.59524	0.58396	1	0	0
51.7866	0.02831	-0.5951	0	-0.5951	0.62341	1	0	0
51.9534	0.0267	-0.59495	0	-0.59495	0.62165	1	0	0
52.1197	0.00863	-0.59479	0	-0.59479	0.60342	1	0	0
52.2852	0.02597	-0.59462	0	-0.59462	0.62059	1	0	0
52.4511	0.06103	-0.59443	0	-0.59443	0.65546	1	0	0
52.6174	0.07191	-0.59423	0	-0.59423	0.66614	0.99999	1e-05	0
52.7857	-0.00579	-0.594	0	-0.594	0.58821	0.99999	1e-05	0
52.9518	-0.00998	-0.59377	0	-0.59377	0.58379	0.99999	1e-05	0
53.1188	-0.01749	-0.59351	0	-0.59351	0.57601	0.99999	1e-05	0
53.2856	-0.00564	-0.59322	0	-0.59322	0.58758	0.99999	1e-05	0
53.4495	-0.03234	-0.59293	0	-0.59293	0.56059	0.99999	1e-05	0
53.6163	0.00674	-0.5926	0	-0.5926	0.59934	0.99999	1e-05	0
53.7834	0.05601	-0.59224	0	-0.59224	0.64825	0.99999	1e-05	0
53.9507	0.07391	-0.59185	0	-0.59185	0.66576	0.99999	1e-05	0
54.1173	0.00598	-0.59143	0	-0.59143	0.59741	0.99999	1e-05	0
54.2866	0.01927	-0.59098	0	-0.59098	0.61024	0.99999	1e-05	0
54.4519	0.04467	-0.59049	0	-0.59049	0.63516	0.99999	1e-05	0
54.6178	0.05407	-0.58996	0	-0.58996	0.64403	0.99999	1e-05	0
54.784	0.01291	-0.58939	0	-0.58939	0.6023	0.99999	1e-05	0
54.9511	-0.00727	-0.58877	0	-0.58877	0.58151	0.99998	2e-05	0
55.1169	0.00457	-0.5881	0	-0.5881	0.59267	0.99998	2e-05	0
55.2836	-0.00931	-0.58737	0	-0.58737	0.57807	0.99998	2e-05	0
55.4525	0.03182	-0.58658	0	-0.58658	0.61841	0.99998	2e-05	0
55.62	0.02372	-0.58573	0	-0.58573	0.60944	0.99998	2e-05	0
55.7852	0.00871	-0.58481	0	-0.58481	0.59352	0.99998	2e-05	0
55.9516	0.02271	-0.58382	0	-0.58382	0.60653	0.99997	3e-05	0
56.119	0.03978	-0.58274	0	-0.58274	0.62252	0.99997	3e-05	0
56.2864	0.01257	-0.58157	0	-0.58157	0.59415	0.99997	3e-05	0
56.4524	0.05319	-0.58032	0	-0.58032	0.63351	0.99997	3e-05	0
56.6202	0.05158	-0.57895	0	-0.57895	0.63054	0.99996	4e-05	0
56.7873	0.01729	-0.57748	0	-0.57748	0.59477	0.99996	4e-05	0
56.9539	0.01802	-0.57589	-1e-05	-0.5759	0.59391	0.99996	4e-05	0
57.1185	0.03236	-0.57419	-1e-05	-0.5742	0.60655	0.99996	4e-05	0
57.2848	0.00833	-0.57234	-1e-05	-0.57235	0.58067	0.99995	5e-05	0
57.4502	0.00629	-0.57035	-1e-05	-0.57036	0.57665	0.99995	5e-05	0
57.6164	-0.04137	-0.56819	-1e-05	-0.5682	0.52683	0.99994	6e-05	0
57.7835	-0.00639	-0.56584	-1e-05	-0.56585	0.55946	0.99994	6e-05	0
57.9503	0.02861	-0.56332	-1e-05	-0.56333	0.59193	0.99993	7e-05	0
58.1169	0.01329	-0.56059	-1e-05	-0.5606	0.5739	0.99993	7e-05	0
58.2852	-0.0103	-0.5576	-2e-05	-0.55762	0.54731	0.99992	8e-05	0
58.4513	0.01274	-0.55441	-2e-05	-0.55443	0.56717	0.99992	8e-05	0
58.6181	0.03634	-0.55098	-2e-05	-0.551	0.58734	0.99991	9e-05	0
58.7841	0.07485	-0.54727	-2e-05	-0.54729	0.62215	0.9999	0.0001	0
58.9485	0.07084	-0.5433	-2e-05	-0.54332	0.61416	0.99989	0.00011	0
59.1157	0.06803	-0.53895	-3e-05	-0.53898	0.60701	0.99988	0.00011	0
59.2821	0.08126	-0.5343	-3e-05	-0.53433	0.61558	0.99988	0.00012	0
59.449	0.07758	-0.52922	-4e-05	-0.52926	0.60684	0.99987	0.00013	0
59.6153	0.05385	-0.52376	-4e-05	-0.5238	0.57766	0.99985	0.00015	0
59.7806	-0.02446	-0.51793	-5e-05	-0.51798	0.49352	0.99984	0.00016	0
59.9459	-0.05608	-0.51165	-5e-05	-0.5117	0.45563	0.99983	0.00017	0
60.1134	-0.00536	-0.50474	-6e-05	-0.5048	0.49944	0.99982	0.00018	0
60.2816	0.00949	-0.49725	-7e-05	-0.49732	0.5068	0.9998	0.0002	0
60.4477	-0.00594	-0.48932	-7e-05	-0.48939	0.48345	0.99978	0.00021	0
60.6139	0.03521	-0.48072	-8e-05	-0.4808	0.51601	0.99977	0.00023	0
60.7809	0.04865	-0.47137	-0.0001	-0.47147	0.52012	0.99975	0.00025	0
60.9471	0.04835	-0.46135	-0.00011	-0.46146	0.50981	0.99973	0.00027	0
61.1118	0.03119	-0.4507	-0.00012	-0.45082	0.48202	0.99971	0.00029	0
61.2771	0.05901	-0.43912	-0.00014	-0.43926	0.49827	0.99968	0.00032	0
61.446	0.06326	-0.42633	-0.00016	-0.42649	0.48974	0.99966	0.00034	0
61.6121	0.07737	-0.41279	-0.00018	-0.41297	0.49033	0.99963	0.00037	0
61.7801	0.15571	-0.39808	-0.0002	-0.39828	0.55399	0.9996	0.0004	0
61.9466	0.19054	-0.38226	-0.00022	-0.38248	0.57302	0.99957	0.00043	0
62.1149	0.14512	-0.36499	-0.00025	-0.36524	0.51036	0.99953	0.00047	0
62.2816	0.11247	-0.34663	-0.00029	-0.34692	0.45938	0.99949	0.0005	0
62.4494	0.12894	-0.32671	-0.00032	-0.32703	0.45597	0.99945	0.00054	0
62.6146	0.13088	-0.30546	-0.00036	-0.30582	0.4367	0.99941	0.00059	0
62.7824	0.15686	-0.28221	-0.00041	-0.28262	0.43948	0.99936	0.00064	1e-05
62.9477	0.18975	-0.25766	-0.00046	-0.25812	0.44787	0.99931	0.00069	1e-05
63.1146	0.20134	-0.23086	-0.00052	-0.23138	0.43272	0.99925	0.00074	1e-05
63.2782	0.15463	-0.20247	-0.00059	-0.20306	0.35769	0.9992	0.0008	1e-05
63.4464	0.14982	-0.1711	-0.00066	-0.17176	0.32158	0.99913	0.00086	1e-05
63.6143	0.15944	-0.1375	-0.00075	-0.13825	0.29769	0.99906	0.00093	1e-05
63.7811	0.18074	-0.10135	-0.00084	-0.10219	0.28294	0.99899	0.001	1e-05
63.9494	0.20903	-0.06193	-0.00095	-0.06288	0.27192	0.9989	0.00108	1e-05
64.1156	0.16458	-0.02016	-0.00107	-0.02123	0.18582	0.99882	0.00117	1e-05
64.2812	0.10726	0.02454	-0.00121	0.02333	0.08393	0.99872	0.00126	2e-05
64.4471	0.08118	0.073	-0.00136	0.07164	0.00954	0.99862	0.00136	2e-05
64.6136	0.02919	0.12541	-0.00154	0.12387	-0.09469	0.99851	0.00147	2e-05
64.7802	0.05346	0.18165	-0.00173	0.17992	-0.12646	0.9984	0.00158	2e-05
64.9463	0.02678	0.24197	-0.00194	0.24003	-0.21324	0.99827	0.00171	2e-05
65.1126	0.0418	0.30731	-0.00219	0.30512	-0.26332	0.99813	0.00184	3e-05
65.2801	0.05831	0.3781	-0.00247	0.37563	-0.31732	0.99799	0.00198	3e-05
65.4469	0.07595	0.45361	-0.00278	0.45083	-0.37489	0.99783	0.00214	4e-05
65.6133	0.03954	0.53492	-0.00313	0.53179	-0.49225	0.99766	0.0023	4e-05
65.78	0.0009	0.62291	-0.00352	0.61939	-0.61849	0.99747	0.00248	4e-05
65.9453	-0.00146	0.71662	-0.00396	0.71266	-0.71411	0.99727	0.00268	5e-05
66.1131	-0.06474	0.81839	-0.00446	0.81393	-0.87868	0.99706	0.00288	6e-05
66.2796	-0.04668	0.9277	-0.00501	0.92269	-0.96937	0.99683	0.00311	6e-05
66.4466	-0.03405	1.04582	-0.00565	1.04017	-1.07422	0.99658	0.00335	7e-05
66.6133	-0.05249	1.17231	-0.00635	1.16596	-1.21844	0.99631	0.00361	8e-05
66.78	-0.16901	1.30782	-0.00713	1.30069	-1.4697	0.99603	0.00388	9e-05
66.9486	-0.16707	1.45621	-0.00803	1.44818	-1.61525	0.99571	0.00419	0.0001
67.1161	-0.07401	1.61486	-0.00904	1.60582	-1.67982	0.99537	0.00451	0.00012
67.2816	-0.07489	1.78271	-0.01015	1.77256	-1.84745	0.99502	0.00485	0.00013
67.4487	-0.10532	1.9647	-0.0114	1.9533	-2.05861	0.99463	0.00522	0.00015
67.6151	-0.04316	2.1605	-0.01281	2.14769	-2.19085	0.99421	0.00562	0.00017
67.7801	0.03872	2.36897	-0.01438	2.35459	-2.31587	0.99377	0.00605	0.00019
67.947	0.11504	2.59436	-0.01614	2.57822	-2.46319	0.99329	0.00651	0.00021
68.1142	0.20958	2.8377	-0.01813	2.81957	-2.61	0.99276	0.007	0.00023
68.281	0.34797	3.0993	-0.02037	3.07893	-2.73096	0.9922	0.00753	0.00026
68.4483	0.46763	3.38075	-0.02287	3.35788	-2.89024	0.9916	0.0081	0.0003
68.6154	0.56774	3.68129	-0.02565	3.65564	-3.0879	0.99095	0.00871	0.00033
68.7807	0.68326	4.00184	-0.02875	3.97309	-3.28983	0.99026	0.00936	0.00037
68.9479	0.87081	4.35072	-0.03229	4.31843	-3.44762	0.98951	0.01007	0.00042
69.1146	1.13854	4.72308	-0.03621	4.68687	-3.54833	0.9887	0.01082	0.00047
69.2803	1.3494	5.1186	-0.04053	5.07807	-3.72867	0.98785	0.01162	0.00053
69.4467	1.56304	5.54715	-0.04545	5.5017	-3.93866	0.98692	0.01249	0.0006
69.6128	1.83266	6.00639	-0.05094	5.95545	-4.12278	0.98592	0.01341	0.00067
69.7795	2.18604	6.49839	-0.05705	6.44134	-4.25531	0.98485	0.0144	0.00075
69.9477	2.60843	7.0308	-0.06393	6.96687	-4.35844	0.98368	0.01547	0.00084
70.1138	3.01251	7.59709	-0.07162	7.52547	-4.51296	0.98244	0.01661	0.00095
70.2813	3.46595	8.20868	-0.08026	8.12842	-4.66248	0.9811	0.01784	0.00106
70.4481	3.89795	8.85802	-0.08975	8.76827	-4.87032	0.97968	0.01913	0.00119
70.6132	4.46491	9.54792	-0.10031	9.44761	-4.98269	0.97815	0.02051	0.00133
70.7804	5.14128	10.299	-0.11235	10.1867	-5.0454	0.97649	0.02201	0.00149
70.9476	5.76681	11.1012	-0.1257	10.9755	-5.20865	0.97472	0.02361	0.00168
71.1158	6.45487	11.9612	-0.14053	11.8207	-5.36584	0.9728	0.02532	0.00188
71.2854	7.36394	12.8939	-0.15741	12.7364	-5.37251	0.97072	0.02717	0.00211
71.4509	8.31407	13.8696	-0.17586	13.6937	-5.37963	0.96854	0.0291	0.00236
71.6181	9.29909	14.9194	-0.19645	14.723	-5.42389	0.96618	0.03117	0.00264
71.7826	10.3317	16.0189	-0.21883	15.8	-5.46834	0.96371	0.03334	0.00295
71.9482	11.4358	17.2068	-0.24419	16.9626	-5.52684	0.96102	0.03568	0.0033
72.1154	12.6452	18.488	-0.27271	18.2153	-5.5701	0.95811	0.03819	0.0037
72.2822	13.9783	19.8449	-0.304	19.5409	-5.56264	0.95502	0.04085	0.00413
72.4488	15.4298	21.2899	-0.33872	20.9512	-5.52138	0.95171	0.04368	0.00462
72.6149	16.9042	22.8323	-0.37758	22.4547	-5.55057	0.94816	0.04668	0.00516
72.7808	18.6112	24.471	-0.42053	24.0504	-5.43924	0.94437	0.04987	0.00576
72.9458	20.3915	26.1953	-0.46731	25.728	-5.3365	0.94035	0.05322	0.00643
73.1123	22.2805	28.0505	-0.51996	27.5306	-5.25007	0.93601	0.05681	0.00717
73.278	24.4218	30.0189	-0.57842	29.4405	-5.01869	0.93138	0.06062	0.00801
73.4449	26.6617	32.1184	-0.64325	31.4752	-4.81347	0.92641	0.06466	0.00893
73.6132	29.0227	34.3548	-0.71486	33.64	-4.61723	0.92107	0.06897	0.00996
73.7798	31.5042	36.713	-0.79408	35.9189	-4.41476	0.9154	0.07349	0.01111
73.9466	34.0869	39.215	-0.88193	38.3331	-4.24618	0.90933	0.07828	0.01239
74.1141	36.7855	41.8652	-0.97866	40.8865	-4.10104	0.90285	0.08335	0.0138
74.2798	39.7392	44.6241	-1.0834	43.5407	-3.80147	0.89604	0.08861	0.01535
74.4472	42.8089	47.5814	-1.2013	46.3801	-3.57121	0.88867	0.09424	0.01709
74.6129	46.1058	50.6664	-1.32978	49.3366	-3.23081	0.8809	0.1001	0.01901
74.7818	49.5831	53.9571	-1.47236	52.4847	-2.90158	0.87251	0.10634	0.02115
74.9487	53.1376	57.3702	-1.62697	55.7433	-2.60569	0.86369	0.11281	0.02349
75.1149	56.9246	60.9531	-1.79745	59.1557	-2.23108	0.85432	0.11958	0.0261
75.281	60.9396	64.6943	-1.98358	62.7107	-1.77105	0.84439	0.12665	0.02896
75.4457	65.0545	68.5392	-2.18298	66.3562	-1.30171	0.83401	0.13392	0.03206
75.613	69.2711	72.6233	-2.40542	70.2178	-0.9468	0.82281	0.14163	0.03555
75.7807	73.6631	76.8929	-2.65005	74.2428	-0.57973	0.81089	0.14969	0.03943
75.9493	78.25	81.3273	-2.91665	78.4106	-0.1606	0.79824	0.15808	0.0437
76.1161	82.8792	85.8317	-3.20072	82.631	0.24815	0.78507	0.16661	0.04831
76.2828	87.6895	90.5018	-3.51149	86.9903	0.69927	0.77113	0.17546	0.05341
76.4498	92.5785	95.3124	-3.84944	91.4629	1.11554	0.75639	0.1846	0.05903
76.6175	97.5754	100.216	-4.21336	96.0031	1.57231	0.74088	0.19396	0.06517
76.7823	102.661	105.094	-4.59632	100.498	2.16329	0.72493	0.20332	0.07173
76.9454	107.628	110.035	-5.00728	105.028	2.5998	0.70829	0.21283	0.07888
77.1107	112.509	115.076	-5.45337	109.622	2.88663	0.69065	0.22261	0.08679
77.2781	117.473	120.121	-5.93191	114.189	3.28398	0.67207	0.23252	0.09542
77.4451	122.433	125.126	-6.44037	118.685	3.74786	0.65274	0.24245	0.10478
77.6115	127.158	130.119	-6.98314	123.136	4.02187	0.6326	0.25244	0.115
77.7763	131.695	134.918	-7.55029	127.368	4.32713	0.61193	0.26222	0.12592
77.9436	135.946	139.494	-8.15071	131.343	4.60228	0.59031	0.27186	0.13781
78.1099	139.758	143.934	-8.78067	135.153	4.60519	0.56804	0.28134	0.15061
78.2761	143.277	148.198	-9.44253	138.755	4.52145	0.54503	0.29063	0.16445
78.4441	146.446	152.035	-10.1343	141.9	4.54585	0.52119	0.2995	0.17944
78.61	149.006	155.178	-10.8319	144.346	4.65913	0.49724	0.30753	0.19515
78.7778	150.765	158.361	-11.5663	146.795	3.97041	0.47235	0.31545	0.21229
78.9467	151.953	161.1	-12.3236	148.776	3.17709	0.4468	0.32281	0.23074
79.1128	152.492	162.599	-13.0681	149.53	2.96148	0.4215	0.32881	0.2499
79.2795	152.181	162.672	-13.8113	148.861	3.32026	0.39599	0.33356	0.27018
79.4458	151.088	162.489	-14.5647	147.924	3.16409	0.37021	0.33806	0.29173
79.6139	149.103	162.163	-15.3126	146.85	2.25293	0.34413	0.34158	0.31468
79.7794	146.227	161.721	-16.0064	145.714	0.51265	0.31882	0.34308	0.33818
79.9464	142.57	160.183	-16.6786	143.504	-0.93462	0.29358	0.34262	0.36293
80.1145	137.931	156.734	-17.3408	139.393	-1.46198	0.26833	0.34122	0.38906
80.2806	132.357	152.264	-17.9276	134.336	-1.97871	0.24397	0.33915	0.41578
80.4478	126	147.489	-18.3996	129.089	-3.08921	0.22051	0.33656	0.44324
80.6156	119.002	141.711	-18.8406	122.871	-3.86878	0.19763	0.33147	0.47169
80.7808	111.296	134.872	-19.2284	115.644	-4.34747	0.17584	0.32389	0.50045
80.945	103.102	127.421	-19.477	107.944	-4.84247	0.15538	0.31496	0.52938
81.1123	94.6028	119.546	-19.5166	100.029	-5.42636	0.13616	0.30532	0.55883
81.2794	85.8424	110.845	-19.4584	91.3866	-5.54421	0.11792	0.29373	0.58867
81.4462	76.9249	101.573	-19.349	82.2245	-5.29959	0.1009	0.28046	0.61855
81.613	68.1745	92.2018	-19.2013	73.0005	-4.82601	0.08559	0.2663	0.64794
81.7801	59.6529	82.9123	-18.9562	63.9561	-4.30312	0.07207	0.25153	0.67668
81.9432	51.5337	73.5783	-18.4663	55.112	-3.57833	0.05986	0.23578	0.70451
82.1103	43.8315	64.1417	-17.7985	46.3432	-2.51174	0.04869	0.21889	0.73229
82.2772	36.7174	55.3299	-17.0743	38.2555	-1.53817	0.03932	0.20198	0.75866
82.4443	30.3738	47.0758	-16.2823	30.7935	-0.41967	0.03144	0.18499	0.78379
82.6121	24.7828	39.0876	-15.3394	23.7482	1.0346	0.02441	0.16754	0.80812
82.7795	19.8792	31.8352	-14.3211	17.5141	2.36506	0.01855	0.15043	0.83092
82.9448	15.5555	25.7749	-13.3068	12.4681	3.08745	0.01416	0.13446	0.85143
83.1108	11.9276	20.3723	-12.24	8.13231	3.79534	0.01059	0.11894	0.87061
83.2781	9.04375	15.492	-11.1185	4.37358	4.67017	0.00757	0.10385	0.88861
83.4462	6.69883	11.4453	-10.0022	1.44304	5.25578	0.00525	0.08979	0.90491
83.6115	4.86786	8.49506	-8.96131	-0.46625	5.33411	0.00375	0.07746	0.91885
83.7777	3.48097	5.99806	-7.92664	-1.92858	5.40955	0.00256	0.06591	0.9316
83.9452	2.42482	3.92329	-6.9187	-2.99541	5.42023	0.00163	0.05526	0.94312
84.1116	1.63508	2.43414	-5.99483	-3.56069	5.19577	0.00101	0.04603	0.95294
84.2781	1.08795	1.50304	-5.16548	-3.66244	4.75039	0.00067	0.03824	0.96113
84.4464	0.65296	0.74861	-4.37774	-3.62913	4.2821	0.00041	0.03115	0.96847
84.6134	0.4082	0.19078	-3.66743	-3.47665	3.88484	0.00022	0.02505	0.97474
84.7808	0.24172	-0.13818	-3.0547	-3.19288	3.4346	0.00012	0.02007	0.97981
84.9478	0.05926	-0.30704	-2.52904	-2.83608	2.89534	7e-05	0.01603	0.9839
85.1148	-0.09782	-0.43707	-2.05623	-2.4933	2.39548	4e-05	0.01253	0.98744
85.2802	-0.20217	-0.52219	-1.65416	-2.17635	1.97419	2e-05	0.00967	0.99032
85.4464	-0.25741	-0.55896	-1.3298	-1.88876	1.63135	1e-05	0.0075	0.9925
85.6123	-0.31939	-0.57519	-1.0572	-1.63239	1.313	0	0.00575	0.99424
85.7785	-0.31269	-0.58688	-0.8219	-1.40878	1.09609	0	0.00429	0.99571
85.9443	-0.36277	-0.59359	-0.63157	-1.22516	0.86239	0	0.00316	0.99684
86.1112	-0.33479	-0.59541	-0.48848	-1.08389	0.7491	0	0.00237	0.99763
86.277	-0.17283	-0.59611	-0.37049	-0.9666	0.79377	0	0.00173	0.99827
86.4457	-0.03354	-0.59658	-0.27176	-0.86834	0.8348	0	0.00122	0.99878
86.6127	-0.02525	-0.5968	-0.19833	-0.79513	0.76988	0	0.00085	0.99915
86.7789	-0.12508	-0.59683	-0.14742	-0.74425	0.61917	0	0.00061	0.99939
86.9466	-0.28409	-0.59684	-0.10524	-0.70208	0.41799	0	0.00042	0.99958
87.1143	-0.22717	-0.59685	-0.07246	-0.66931	0.44214	0	0.00028	0.99972
87.2809	-0.18441	-0.59685	-0.05031	-0.64716	0.46275	0	0.00019	0.99981
87.4477	-0.22015	-0.59685	-0.03557	-0.63242	0.41228	0	0.00013	0.99987
87.6154	-0.25623	-0.59685	-0.02368	-0.62053	0.3643	0	8e-05	0.99992
87.7819	-0.2479	-0.59685	-0.01511	-0.61196	0.36407	0	5e-05	0.99995
87.9485	-0.15882	-0.59685	-0.01004	-0.60689	0.44808	0	3e-05	0.99997
88.1155	-0.036	-0.59685	-0.00667	-0.60352	0.56751	0	2e-05	0.99998
88.2824	0.01913	-0.59685	-0.00408	-0.60093	0.62006	0	1e-05	0.99999
88.4499	0.00131	-0.59685	-0.00236	-0.59921	0.60053	0	1e-05	0.99999
88.6154	-0.07703	-0.59685	-0.00152	-0.59837	0.52134	0	0	1
88.7792	-0.07886	-0.59685	-0.00094	-0.59779	0.51893	0	0	1
88.9458	-0.0406	-0.59685	-0.00052	-0.59737	0.55678	0	0	1
89.1132	-0.12337	-0.59685	-0.00027	-0.59712	0.47375	0	0	1
89.2817	-0.12907	-0.59685	-0.00017	-0.59702	0.46795	0	0	1
89.4472	-0.08112	-0.59685	-9e-05	-0.59694	0.51583	0	0	1
89.614	-0.06946	-0.59685	-5e-05	-0.5969	0.52744	0	0	1
89.7806	-0.06767	-0.59685	-2e-05	-0.59687	0.5292	0	0	1
89.9477	-0.08225	-0.59685	-1e-05	-0.59686	0.51461	0	0	1
90.1129	-0.09647	-0.59685	-1e-05	-0.59686	0.50039	0	0	1
90.2779	-0.05997	-0.59685	0	-0.59685	0.53689	0	0	1
90.4462	-0.02084	-0.59685	0	-0.59685	0.57602	0	0	1
90.6123	0.04185	-0.59685	0	-0.59685	0.6387	0	0	1
90.7817	0.10415	-0.59685	0	-0.59685	0.701	0	0	1
90.9467	0.04153	-0.59685	0	-0.59685	0.63838	0	0	1
91.1126	0.02246	-0.59685	0	-0.59685	0.61932	0	0	1
91.2799	0.05514	-0.59685	0	-0.59685	0.65199	0	0	1
91.4462	0.02134	-0.59685	0	-0.59685	0.61819	0	0	1
91.6118	0.02244	-0.59685	0	-0.59685	0.61929	0	0	1
91.7804	0.00525	-0.59685	0	-0.59685	0.6021	0	0	1
91.9473	-0.00697	-0.59685	0	-0.59685	0.58989	0	0	1
92.1123	0.0148	-0.59685	0	-0.59685	0.61165	0	0	1
92.2794	0.04428	-0.59685	0	-0.59685	0.64113	0	0	1
92.4479	0.07925	-0.59685	0	-0.59685	0.6761	0	0	1
92.6154	0.10401	-0.59685	0	-0.59685	0.70086	0	0	1
92.778	0.11354	-0.59685	0	-0.59685	0.71039	0	0	1
92.943	0.0452	-0.59685	0	-0.59685	0.64205	0	0	1
93.1101	0.09016	-0.59685	0	-0.59685	0.68701	0	0	1
93.2764	0.08254	-0.59685	0	-0.59685	0.6794	0	0	1
93.4446	0.03561	-0.59685	0	-0.59685	0.63246	0	0	1
93.6095	0.0416	-0.59685	0	-0.59685	0.63846	0	0	1
93.7762	0.04515	-0.59685	0	-0.59685	0.642	0	0	1
93.9438	-0.00361	-0.59685	0	-0.59685	0.59324	0	0	1
94.1098	-0.04948	-0.59685	0	-0.59685	0.54737	0	0	1
94.2771	-0.02823	-0.59685	0	-0.59685	0.56862	0	0	1

## Sheet: Spectroscopy
Signal_1.1.DhaA223_spec_rates									Signal_2.1.DhaA223_spec_rates									Signal_3.1.DhaA223_spec_rates									Signal_4.1.DhaA223_spec_rates
						fraction of states									fraction of states									fraction of states									fraction of states
temperature	signal	signal1	signal2	signal modeled	residuals	state 1	state 2	state 3	temperature	signal	signal1	signal2	signal modeled	residuals	state 1	state 2	state 3	temperature	signal	signal1	signal2	signal modeled	residuals	state 1	state 2	state 3	temperature	signal	signal1	signal2	signal modeled	residuals	state 1	state 2	state 3
50.1217	-1.09421	-1.20589	0	-1.20589	0.11168	1	0	0	51.3219	-0.85418	-0.85948	0	-0.85948	0.0053	1	0	0	50.3218	-0.93919	-0.94048	0	-0.94048	0.00129	1	0	0	51.947	-0.77304	-0.76504	0	-0.76504	-0.008	1	0	0
50.2194	-1.17478	-1.20123	0	-1.20123	0.02645	1	0	0	52.0143	-0.85566	-0.85654	0	-0.85654	0.00087	1	0	0	50.6295	-0.93298	-0.93859	0	-0.93859	0.0056	1	0	0	53.1299	-0.76554	-0.7621	0	-0.7621	-0.00344	1	0	0
50.3171	-1.15787	-1.19656	0	-1.19656	0.03869	1	0	0	52.726	-0.85226	-0.85351	0	-0.85351	0.00125	0.99999	1e-05	0	50.9276	-0.93476	-0.93675	0	-0.93675	0.00199	1	0	0	54.3223	-0.76146	-0.75914	0	-0.75914	-0.00231	1	0	0
50.4147	-0.97012	-1.1919	0	-1.1919	0.22178	1	0	0	53.4087	-0.84741	-0.8506	0	-0.8506	0.00319	0.99999	1e-05	0	51.2354	-0.93275	-0.93486	0	-0.93486	0.00211	1	0	0	55.5148	-0.75897	-0.75618	0	-0.75618	-0.00278	0.99999	1e-05	0
50.5124	-1.19949	-1.18723	0	-1.18723	-0.01225	1	0	0	54.1204	-0.84546	-0.84757	0	-0.84757	0.00211	0.99999	1e-05	0	51.5335	-0.93535	-0.93302	0	-0.93302	-0.00233	1	0	0	56.7265	-0.76003	-0.75317	0	-0.75317	-0.00686	0.99998	2e-05	0
50.61	-1.13877	-1.18257	0	-1.18257	0.0438	1	0	0	54.832	-0.84588	-0.84453	0	-0.84453	-0.00134	0.99999	1e-05	0	51.822	-0.93017	-0.93124	0	-0.93124	0.00107	1	0	0	57.919	-0.74613	-0.75019	0	-0.75019	0.00406	0.99997	3e-05	0
50.6833	-0.93285	-1.17907	0	-1.17907	0.24622	1	0	0	55.534	-0.843	-0.84154	0	-0.84154	-0.00146	0.99998	2e-05	0	52.1105	-0.93004	-0.92946	0	-0.92946	-0.00058	0.99999	1e-05	0	59.1307	-0.74909	-0.74715	0	-0.74715	-0.00195	0.99994	6e-05	0
50.7809	-0.9576	-1.17441	0	-1.17441	0.21681	1	0	0	56.2264	-0.84224	-0.83858	0	-0.83858	-0.00366	0.99997	3e-05	0	52.4278	-0.92912	-0.92751	0	-0.92751	-0.00161	0.99999	1e-05	0	60.3231	-0.74846	-0.74412	0	-0.74412	-0.00434	0.9999	0.0001	0
50.8541	-1.05451	-1.17091	0	-1.17091	0.1164	1	0	0	56.9092	-0.83678	-0.83566	0	-0.83566	-0.00112	0.99996	4e-05	0	52.726	-0.92764	-0.92567	0	-0.92567	-0.00197	0.99999	1e-05	0	61.4964	-0.7362	-0.74109	0	-0.74109	0.00489	0.99982	0.00017	0
50.9518	-1.21135	-1.16625	0	-1.16625	-0.0451	1	0	0	57.6209	-0.83995	-0.83261	0	-0.83261	-0.00735	0.99994	6e-05	0	53.0145	-0.9223	-0.92389	0	-0.92389	0.00159	0.99999	1e-05	0	62.7177	-0.74374	-0.73783	0	-0.73783	-0.00591	0.99969	0.00031	0
51.0494	-1.05349	-1.16158	0	-1.16158	0.1081	1	0	0	58.3133	-0.83038	-0.82963	0	-0.82963	-0.00075	0.99992	8e-05	0	53.3318	-0.92345	-0.92193	0	-0.92193	-0.00152	0.99999	1e-05	0	63.9198	-0.72888	-0.73447	0	-0.73447	0.00559	0.99946	0.00054	0
51.147	-1.13643	-1.15692	0	-1.15692	0.02049	1	0	0	59.0249	-0.83086	-0.82655	0	-0.82655	-0.00431	0.99989	0.00011	0	53.6203	-0.92059	-0.92015	0	-0.92015	-0.00043	0.99999	1e-05	0	65.093	-0.71893	-0.73091	0	-0.73091	0.01199	0.99908	0.00092	1e-05
51.2447	-1.06876	-1.15226	0	-1.15226	0.0835	1	0	0	59.7173	-0.82752	-0.82354	0	-0.82354	-0.00398	0.99985	0.00015	0	53.9184	-0.92078	-0.91831	0	-0.91831	-0.00246	0.99998	2e-05	0	66.2855	-0.71747	-0.72684	-1e-05	-0.72685	0.00937	0.99841	0.00157	2e-05
51.3423	-0.84196	-1.1476	0	-1.1476	0.30564	1	0	0	60.4193	-0.82692	-0.82047	0	-0.82047	-0.00646	0.99979	0.00021	0	54.2069	-0.92001	-0.91653	0	-0.91653	-0.00348	0.99998	2e-05	0	67.4683	-0.71434	-0.72202	-1e-05	-0.72203	0.0077	0.99729	0.00267	4e-05
51.4399	-1.20355	-1.14293	0	-1.14293	-0.06061	1	0	0	61.1117	-0.82111	-0.8174	0	-0.8174	-0.00371	0.99971	0.00029	0	54.5147	-0.91588	-0.91463	0	-0.91463	-0.00125	0.99998	2e-05	0	68.6896	-0.7142	-0.71569	-2e-05	-0.71571	0.00152	0.99531	0.0046	9e-05
51.5131	-1.04676	-1.13944	0	-1.13944	0.09268	1	0	0	61.8233	-0.8158	-0.8142	0	-0.8142	-0.00161	0.99959	0.00041	0	54.8128	-0.91889	-0.91279	0	-0.91279	-0.0061	0.99997	3e-05	0	69.8821	-0.70031	-0.70726	-4e-05	-0.7073	0.007	0.99204	0.00775	0.00021
51.6107	-1.04358	-1.13478	0	-1.13478	0.09119	1	0	0	62.5157	-0.81899	-0.81102	0	-0.81102	-0.00797	0.99943	0.00056	0	55.1109	-0.91354	-0.91094	0	-0.91094	-0.0026	0.99997	3e-05	0	71.065	-0.68547	-0.69525	-7e-05	-0.69532	0.00985	0.98661	0.01292	0.00047
51.7083	-1.13601	-1.13011	0	-1.13011	-0.0059	1	0	0	63.2081	-0.81567	-0.80775	0	-0.80775	-0.00792	0.99922	0.00077	1e-05	55.4186	-0.91216	-0.90904	0	-0.90904	-0.00312	0.99996	4e-05	0	72.2478	-0.66749	-0.67727	-0.00011	-0.67738	0.00989	0.97759	0.02136	0.00105
51.7815	-1.19402	-1.12662	0	-1.12662	-0.0674	1	0	0	63.9198	-0.80724	-0.80427	0	-0.80427	-0.00297	0.99892	0.00107	1e-05	55.7167	-0.9126	-0.90719	0	-0.90719	-0.00541	0.99996	4e-05	0	73.4691	-0.63384	-0.64849	-0.00011	-0.6486	0.01476	0.96212	0.03548	0.0024
51.8791	-1.33152	-1.12196	0	-1.12196	-0.20956	1	0	0	64.6122	-0.80263	-0.80072	0	-0.80072	-0.00191	0.99851	0.00147	2e-05	56.0053	-0.91264	-0.9054	0	-0.9054	-0.00724	0.99995	5e-05	0	74.652	-0.59075	-0.60475	5e-05	-0.6047	0.01395	0.93756	0.05715	0.00529
51.9767	-0.98254	-1.11729	0	-1.11729	0.13475	1	0	0	65.3238	-0.80247	-0.79684	0	-0.79684	-0.00563	0.99794	0.00202	3e-05	56.3034	-0.90101	-0.90355	0	-0.90355	0.00254	0.99994	6e-05	0	75.8733	-0.52413	-0.53392	0.00079	-0.53313	0.009	0.89668	0.09159	0.01173
52.0499	-1.24077	-1.1138	0	-1.1138	-0.12697	1	0	0	66.0162	-0.79759	-0.79276	-1e-05	-0.79277	-0.00483	0.99719	0.00276	5e-05	56.6111	-0.89529	-0.90164	0	-0.90164	0.00635	0.99993	7e-05	0	77.0658	-0.42842	-0.42719	0.0031	-0.42409	-0.00432	0.834	0.14104	0.02497
52.1719	-1.07614	-1.10797	0	-1.10797	0.03183	1	0	0	66.7182	-0.78936	-0.78821	-1e-05	-0.78822	-0.00115	0.99613	0.00378	9e-05	56.9092	-0.88905	-0.89978	0	-0.89978	0.01073	0.99992	8e-05	0	78.2582	-0.28864	-0.26893	0.00932	-0.25961	-0.02904	0.73999	0.20838	0.05163
52.2694	-0.83869	-1.10331	0	-1.10331	0.26462	1	0	0	67.4299	-0.78255	-0.78301	-1e-05	-0.78302	0.00046	0.99467	0.00518	0.00014	57.1977	-0.89377	-0.89798	0	-0.89798	0.00422	0.99991	9e-05	0	79.4603	-0.07038	-0.04606	0.02448	-0.02158	-0.04879	0.60662	0.29029	0.10309
52.3426	-0.8605	-1.09982	0	-1.09982	0.23932	1	0	0	68.1223	-0.76994	-0.77719	-1e-05	-0.7772	0.00725	0.99274	0.00703	0.00024	57.5151	-0.89551	-0.896	0	-0.896	0.00049	0.9999	0.0001	0	80.6624	0.25291	0.23534	0.0572	0.29254	-0.03963	0.43736	0.36841	0.1943
52.4402	-1.0462	-1.09515	0	-1.09515	0.04896	1	0	0	68.805	-0.76079	-0.77046	0	-0.77046	0.00967	0.99016	0.00946	0.00038	57.794	-0.89835	-0.89425	0	-0.89425	-0.00409	0.99988	0.00012	0	81.8549	0.65444	0.5327	0.11808	0.65078	0.00366	0.25717	0.40536	0.33652
52.5133	-1.23792	-1.09166	0	-1.09166	-0.14626	1	0	0	69.5167	-0.75739	-0.76203	2e-05	-0.76201	0.00463	0.98651	0.01287	0.00063	58.1017	-0.89796	-0.89232	0	-0.89232	-0.00564	0.99986	0.00014	0	83.0281	1.03864	0.7762	0.21203	0.98823	0.05041	0.1103	0.36818	0.52169
52.6109	-1.06409	-1.087	0	-1.087	0.02291	0.99999	1e-05	0	70.2187	-0.74093	-0.75183	6e-05	-0.75177	0.01085	0.98162	0.01737	0.00102	58.3902	-0.89795	-0.8905	0	-0.8905	-0.00745	0.99984	0.00016	0	84.2398	1.30499	0.91382	0.33498	1.2488	0.0562	0.02663	0.25117	0.72221
52.7085	-1.05652	-1.08234	0	-1.08234	0.02582	0.99999	1e-05	0	70.9111	-0.73169	-0.73932	0.00013	-0.73919	0.0075	0.97511	0.02325	0.00163	58.6979	-0.89767	-0.88855	0	-0.88855	-0.00912	0.99981	0.00019	0	85.4419	1.40741	0.95316	0.45599	1.40915	-0.00174	0.00267	0.12168	0.87563
52.806	-0.97297	-1.07768	0	-1.07768	0.10472	0.99999	1e-05	0	71.6324	-0.71199	-0.72283	0.00029	-0.72254	0.01054	0.96598	0.03135	0.00267	58.996	-0.89419	-0.88666	0	-0.88666	-0.00753	0.99978	0.00021	0	86.6151	1.49075	0.95743	0.55196	1.50939	-0.01864	8e-05	0.04221	0.95772
52.8792	-1.10804	-1.07418	0	-1.07418	-0.03385	0.99999	1e-05	0	72.3055	-0.68467	-0.70324	0.00056	-0.70268	0.01801	0.95457	0.04123	0.0042	59.3038	-0.89533	-0.8847	0	-0.8847	-0.01063	0.99975	0.00025	0	87.798	1.55484	0.95755	0.626	1.58355	-0.02872	0	0.01004	0.98996
52.9767	-0.94438	-1.06953	0	-1.06953	0.12514	0.99999	1e-05	0	73.0172	-0.66407	-0.67675	0.00109	-0.67566	0.0116	0.93853	0.05473	0.00673	59.5923	-0.89592	-0.88285	0	-0.88285	-0.01307	0.99971	0.00028	0	89.0289	1.61868	0.95755	0.68969	1.64724	-0.02856	0	0.00139	0.99861
53.0986	-1.0816	-1.0637	0	-1.0637	-0.0179	0.99999	1e-05	0	73.7095	-0.62707	-0.64359	0.00199	-0.6416	0.01453	0.91784	0.07155	0.01061	59.8904	-0.88995	-0.88093	0	-0.88093	-0.00902	0.99967	0.00033	0	90.2214	1.68679	0.95755	0.74704	1.70459	-0.0178	0	0.00011	0.99989
53.1718	-1.14489	-1.06021	0	-1.06021	-0.08468	0.99999	1e-05	0	74.4212	-0.59025	-0.59979	0.00362	-0.59617	0.00592	0.88985	0.09334	0.01681	60.1981	-0.8852	-0.87893	-1e-05	-0.87894	-0.00627	0.99962	0.00038	0	91.3946	1.76321	0.95755	0.80269	1.76024	0.00296	0	0	1
53.2693	-1.06096	-1.05555	0	-1.05555	-0.00541	0.99999	1e-05	0	75.1232	-0.53238	-0.54446	0.00635	-0.53811	0.00573	0.85384	0.11993	0.02624	60.4866	-0.8814	-0.87704	-1e-05	-0.87705	-0.00435	0.99956	0.00043	0
53.3668	-0.89992	-1.05089	0	-1.05089	0.15097	0.99999	1e-05	0	75.806	-0.47298	-0.47656	0.01073	-0.46583	-0.00715	0.80903	0.15094	0.04005	60.7944	-0.87926	-0.87501	-1e-05	-0.87502	-0.00424	0.9995	0.0005	0
53.44	-0.87951	-1.04739	0	-1.04739	0.16789	0.99999	1e-05	0	76.5176	-0.38011	-0.38841	0.01814	-0.37027	-0.00984	0.75021	0.18836	0.06146	61.1021	-0.87464	-0.87296	-1e-05	-0.87297	-0.00167	0.99942	0.00058	1e-05
53.5375	-1.11696	-1.04274	0	-1.04274	-0.07422	0.99999	1e-05	0	77.2196	-0.27107	-0.28211	0.02973	-0.25238	-0.01869	0.67863	0.22907	0.09234	61.3906	-0.87218	-0.87101	-1e-05	-0.87102	-0.00115	0.99933	0.00066	1e-05
53.635	-1.12971	-1.03808	0	-1.03808	-0.09163	0.99999	1e-05	0	77.9216	-0.13173	-0.15615	0.04751	-0.10864	-0.02309	0.59318	0.27062	0.1362	61.6887	-0.87261	-0.86898	-1e-05	-0.86899	-0.00362	0.99923	0.00076	1e-05
53.7325	-1.04788	-1.03342	0	-1.03342	-0.01446	0.99999	1e-05	0	78.6333	0.03504	-0.01057	0.07424	0.06367	-0.02864	0.49383	0.30864	0.19745	61.9964	-0.8675	-0.86685	-2e-05	-0.86687	-0.00064	0.99911	0.00088	1e-05
53.83	-0.94854	-1.02876	0	-1.02876	0.08022	0.99999	1e-05	0	79.3257	0.23184	0.14242	0.11109	0.25351	-0.02167	0.38886	0.33485	0.27603	62.2946	-0.86318	-0.86475	-2e-05	-0.86477	0.0016	0.99898	0.001	1e-05
53.8788	-0.9172	-1.02643	0	-1.02643	0.10923	0.99999	1e-05	0	80.0373	0.45792	0.30004	0.16194	0.46198	-0.00407	0.27988	0.34197	0.37693	62.5831	-0.86555	-0.86268	-3e-05	-0.86271	-0.00284	0.99884	0.00115	2e-05
54.0006	-1.04676	-1.02061	0	-1.02061	-0.02615	0.99999	1e-05	0	80.7105	0.68073	0.43859	0.22227	0.66086	0.01987	0.18499	0.32736	0.48814	62.8908	-0.86029	-0.86044	-3e-05	-0.86047	0.00017	0.99866	0.00132	2e-05
54.0737	-0.96157	-1.01712	0	-1.01712	0.05555	0.99999	1e-05	0	81.4221	0.88733	0.55613	0.29639	0.85252	0.03481	0.10326	0.28245	0.61425	63.1793	-0.86156	-0.85828	-4e-05	-0.85832	-0.00324	0.99847	0.00151	3e-05
54.1712	-0.97133	-1.01246	0	-1.01246	0.04113	0.99999	1e-05	0	82.1145	1.04011	0.63493	0.37307	1.008	0.03211	0.04843	0.21846	0.73298	63.487	-0.85248	-0.85592	-5e-05	-0.85597	0.00349	0.99823	0.00174	3e-05
54.2687	-0.92537	-1.0078	0	-1.0078	0.08243	0.99999	1e-05	0	82.8069	1.15601	0.67901	0.44679	1.1258	0.03021	0.01772	0.1477	0.83447	63.7948	-0.8523	-0.85349	-6e-05	-0.85355	0.00125	0.99796	0.002	4e-05
54.3662	-1.17618	-1.00314	0	-1.00314	-0.17304	0.99999	1e-05	0	83.5089	1.20952	0.69785	0.51187	1.20972	-0.00019	0.0046	0.08494	0.91043	64.0736	-0.84676	-0.85122	-7e-05	-0.85129	0.00453	0.99768	0.00227	5e-05
54.4393	-1.02107	-0.99965	0	-0.99965	-0.02142	0.99999	1e-05	0	84.2206	1.24587	0.70334	0.5649	1.26824	-0.02237	0.00077	0.04084	0.95841	64.3814	-0.85023	-0.84863	-9e-05	-0.84872	-0.0015	0.99733	0.0026	6e-05
54.5611	-0.97283	-0.99383	0	-0.99383	0.021	0.99999	1e-05	0	84.913	1.29563	0.70432	0.60545	1.30977	-0.01414	8e-05	0.01684	0.98309	64.6699	-0.84235	-0.84611	-0.00011	-0.84622	0.00387	0.99696	0.00296	8e-05
54.6586	-0.80427	-0.98917	0	-0.98917	0.1849	0.99999	1e-05	0	85.615	1.31291	0.70442	0.63899	1.34341	-0.0305	0	0.00573	0.99427	64.9776	-0.84072	-0.84331	-0.00014	-0.84345	0.00273	0.9965	0.0034	0.0001
54.7317	-0.96909	-0.98568	0	-0.98568	0.01659	0.99999	1e-05	0	86.317	1.35734	0.70443	0.66842	1.37285	-0.0155	0	0.0016	0.9984	65.2853	-0.83601	-0.84037	-0.00017	-0.84054	0.00453	0.99597	0.00391	0.00012
54.8048	-1.12761	-0.98218	0	-0.98218	-0.14542	0.99999	1e-05	0	87.0286	1.39361	0.70443	0.69643	1.40086	-0.00724	0	0.00035	0.99965	65.5738	-0.8327	-0.83748	-0.0002	-0.83768	0.00498	0.9954	0.00444	0.00015
54.9023	-0.97778	-0.97753	0	-0.97753	-0.00025	0.99998	2e-05	0	87.7114	1.41824	0.70443	0.7227	1.42713	-0.00889	0	6e-05	0.99994	65.8912	-0.82914	-0.83412	-0.00025	-0.83437	0.00524	0.99469	0.00512	0.00019
54.9997	-0.81968	-0.97287	0	-0.97287	0.15319	0.99998	2e-05	0	88.4231	1.46998	0.70443	0.74992	1.45435	0.01563	0	1e-05	0.99999	66.1797	-0.82731	-0.83089	-0.0003	-0.83119	0.00389	0.99395	0.00582	0.00023
55.1215	-1.1142	-0.96705	0	-0.96705	-0.14715	0.99998	2e-05	0	89.1154	1.48297	0.70443	0.77637	1.4808	0.00218	0	0	1	66.4682	-0.82146	-0.82746	-0.00037	-0.82783	0.00637	0.99311	0.0066	0.00029
55.1946	-1.06231	-0.96356	0	-0.96356	-0.09876	0.99998	2e-05	0	89.8367	1.51241	0.70443	0.80392	1.50835	0.00406	0	0	1	66.7663	-0.82072	-0.82367	-0.00045	-0.82412	0.0034	0.99212	0.00753	0.00036
55.2921	-0.84738	-0.9589	0	-0.9589	0.11152	0.99998	2e-05	0	90.5195	1.53055	0.70443	0.83	1.53443	-0.00387	0	0	1	67.0837	-0.81027	-0.81934	-0.00055	-0.81989	0.00962	0.99091	0.00865	0.00044
55.3895	-0.75798	-0.95424	0	-0.95424	0.19626	0.99998	2e-05	0	91.2407	1.57103	0.70443	0.85755	1.56198	0.00905	0	0	1	67.3818	-0.81041	-0.81496	-0.00067	-0.81563	0.00522	0.98961	0.00985	0.00055
55.4869	-0.96932	-0.94958	0	-0.94958	-0.01974	0.99998	2e-05	0	91.962	1.58952	0.70443	0.8851	1.58953	0	0	0	1	67.6703	-0.80356	-0.81037	-0.0008	-0.81117	0.00761	0.98817	0.01116	0.00067
55.56	-0.93233	-0.94609	0	-0.94609	0.01376	0.99998	2e-05	0	92.6544	1.62194	0.70443	0.91154	1.61597	0.00597	0	0	1	67.978	-0.79762	-0.80507	-0.00098	-0.80605	0.00843	0.98643	0.01274	0.00083
55.6331	-1.02196	-0.9426	0	-0.9426	-0.07936	0.99998	2e-05	0	93.366	1.64866	0.70443	0.93872	1.64315	0.00551	0	0	1	68.2665	-0.79399	-0.79966	-0.00117	-0.80083	0.00684	0.98457	0.01441	0.00102
55.7305	-0.91767	-0.93794	0	-0.93794	0.02027	0.99998	2e-05	0										68.5646	-0.78471	-0.79355	-0.00142	-0.79497	0.01026	0.98239	0.01636	0.00125
55.8279	-0.97974	-0.93328	0	-0.93328	-0.04646	0.99998	2e-05	0										68.8724	-0.77634	-0.78664	-0.00172	-0.78836	0.01202	0.97982	0.01864	0.00155
55.9253	-0.87918	-0.92863	0	-0.92863	0.04944	0.99997	3e-05	0										69.1705	-0.77142	-0.77927	-0.00208	-0.78135	0.00993	0.97698	0.02112	0.0019
56.0227	-1.05988	-0.92397	0	-0.92397	-0.13591	0.99997	3e-05	0										69.459	-0.76267	-0.77142	-0.00248	-0.7739	0.01124	0.97387	0.02382	0.00231
56.1201	-0.78218	-0.91931	0	-0.91931	0.13714	0.99997	3e-05	0										69.7859	-0.75321	-0.76157	-0.00304	-0.76461	0.0114	0.96984	0.02727	0.00289
56.2175	-0.98319	-0.91465	0	-0.91465	-0.06854	0.99997	3e-05	0										70.0744	-0.74368	-0.75193	-0.00363	-0.75556	0.01188	0.9658	0.03069	0.00352
56.2906	-0.94261	-0.91116	0	-0.91116	-0.03145	0.99997	3e-05	0										70.3726	-0.73761	-0.74089	-0.00435	-0.74524	0.00763	0.96106	0.03464	0.0043
56.388	-0.85364	-0.9065	0	-0.9065	0.05287	0.99997	3e-05	0										70.6611	-0.72518	-0.72906	-0.00518	-0.73424	0.00905	0.95588	0.03889	0.00523
56.461	-1.18001	-0.90301	0	-0.90301	-0.277	0.99997	3e-05	0										70.9592	-0.70967	-0.7155	-0.00619	-0.72169	0.01202	0.94984	0.04379	0.00638
56.5828	-0.88142	-0.89718	0	-0.89718	0.01576	0.99997	3e-05	0										71.2861	-0.69629	-0.69886	-0.00752	-0.70638	0.01009	0.94229	0.04979	0.00793
56.6558	-0.91332	-0.89369	0	-0.89369	-0.01963	0.99996	4e-05	0										71.565	-0.67904	-0.68305	-0.00885	-0.6919	0.01286	0.935	0.05547	0.00953
56.7532	-0.97941	-0.88903	0	-0.88903	-0.09038	0.99996	4e-05	0										71.8535	-0.66868	-0.66495	-0.01047	-0.67542	0.00673	0.92656	0.06192	0.01152
56.8506	-0.89268	-0.88437	0	-0.88437	-0.00831	0.99996	4e-05	0										72.1709	-0.65062	-0.64271	-0.01256	-0.65527	0.00466	0.91606	0.06977	0.01417
56.9479	-0.69437	-0.87972	0	-0.87972	0.18535	0.99996	4e-05	0										72.4594	-0.63143	-0.6202	-0.0148	-0.635	0.00358	0.90532	0.07761	0.01707
57.0453	-0.85952	-0.87506	0	-0.87506	0.01554	0.99996	4e-05	0										72.7479	-0.60611	-0.59528	-0.01739	-0.61267	0.00657	0.89331	0.08615	0.02053
57.1427	-1.08964	-0.8704	0	-0.8704	-0.21924	0.99995	5e-05	0										73.0556	-0.58272	-0.5657	-0.02063	-0.58633	0.00361	0.87894	0.09609	0.02498
57.1914	-0.87419	-0.86807	0	-0.86807	-0.00612	0.99995	5e-05	0										73.3537	-0.56171	-0.5339	-0.02426	-0.55816	-0.00355	0.86336	0.10651	0.03012
57.3131	-0.88689	-0.86224	0	-0.86224	-0.02464	0.99995	5e-05	0										73.6422	-0.53537	-0.4999	-0.02831	-0.52821	-0.00716	0.84659	0.11736	0.03604
57.4104	-0.92323	-0.85759	0	-0.85759	-0.06564	0.99995	5e-05	0										73.9692	-0.49887	-0.4571	-0.03363	-0.49073	-0.00814	0.82535	0.13057	0.04408
57.5078	-1.02682	-0.85292	0	-0.85292	-0.17389	0.99995	5e-05	0										74.2577	-0.46287	-0.41542	-0.03902	-0.45444	-0.00843	0.80454	0.14295	0.05251
57.5808	-0.85289	-0.84943	0	-0.84943	-0.00346	0.99994	6e-05	0										74.5462	-0.42606	-0.36978	-0.04512	-0.4149	-0.01116	0.78164	0.15596	0.0624
57.6781	-1.14358	-0.84477	0	-0.84477	-0.29881	0.99994	6e-05	0										74.8443	-0.38627	-0.31811	-0.05228	-0.37039	-0.01587	0.75561	0.16999	0.07441
57.7755	-1.05811	-0.84011	0	-0.84011	-0.218	0.99994	6e-05	0										75.1521	-0.33696	-0.25999	-0.06059	-0.32058	-0.01638	0.72618	0.18489	0.08893
57.8728	-0.92771	-0.83545	0	-0.83545	-0.09226	0.99994	6e-05	0										75.4405	-0.29394	-0.20086	-0.0693	-0.27016	-0.02378	0.69614	0.19909	0.10477
57.9458	-0.69778	-0.83195	0	-0.83195	0.13417	0.99993	7e-05	0										75.7579	-0.23787	-0.13042	-0.07998	-0.2104	-0.02747	0.66024	0.21473	0.12505
58.0431	-0.6961	-0.82729	0	-0.82729	0.13119	0.99993	7e-05	0										76.0464	-0.18467	-0.06182	-0.09065	-0.15247	-0.0322	0.62514	0.22859	0.14627
58.1405	-0.94167	-0.82263	0	-0.82263	-0.11905	0.99993	7e-05	0										76.3349	-0.12171	0.01109	-0.10224	-0.09115	-0.03056	0.58773	0.2418	0.17045
58.2378	-0.83575	-0.81796	0	-0.81796	-0.01778	0.99992	8e-05	0										76.6426	-0.04774	0.09351	-0.11561	-0.0221	-0.02563	0.54538	0.25487	0.19981
58.3351	-0.85695	-0.8133	0	-0.8133	-0.04365	0.99992	8e-05	0										76.9504	0.03849	0.17965	-0.12983	0.04982	-0.01133	0.50095	0.26617	0.23292
58.4081	-0.87274	-0.8098	0	-0.8098	-0.06293	0.99992	8e-05	0										77.2485	0.1058	0.26606	-0.14431	0.12175	-0.01595	0.45623	0.27491	0.26881
58.5054	-0.8378	-0.80514	0	-0.80514	-0.03266	0.99991	9e-05	0										77.5466	0.18677	0.3553	-0.1593	0.196	-0.00922	0.41026	0.28157	0.30855
58.6027	-1.00968	-0.80047	0	-0.80047	-0.2092	0.99991	9e-05	0										77.8351	0.27088	0.44052	-0.17395	0.26657	0.00431	0.36537	0.28347	0.35042
58.7	-0.75728	-0.79581	0	-0.79581	0.03853	0.99991	9e-05	0										78.1332	0.35031	0.5306	-0.18898	0.34162	0.00869	0.31906	0.28395	0.39714
58.7974	-0.86209	-0.79114	0	-0.79114	-0.07095	0.9999	0.0001	0										78.441	0.4251	0.62039	-0.20398	0.41641	0.00869	0.27213	0.27908	0.44867
58.8703	-0.81468	-0.78764	0	-0.78764	-0.02704	0.9999	0.0001	0										78.7294	0.50539	0.70148	-0.21703	0.48445	0.02094	0.22999	0.27096	0.49922
58.9676	-0.85508	-0.78297	0	-0.78297	-0.07211	0.99989	0.00011	0										79.0372	0.58191	0.78239	-0.22949	0.5529	0.029	0.18763	0.25747	0.55496
59.0406	-0.96956	-0.77947	0	-0.77947	-0.19008	0.99989	0.00011	0										79.3353	0.63959	0.85429	-0.23962	0.61467	0.02493	0.14993	0.24024	0.60977
59.1379	-0.47897	-0.7748	0	-0.7748	0.29583	0.99988	0.00012	0										79.6526	0.70388	0.92206	-0.24768	0.67438	0.0295	0.11447	0.21815	0.66743
59.2352	-0.89618	-0.77013	0	-0.77013	-0.12605	0.99988	0.00012	0										79.9315	0.7566	0.97345	-0.25216	0.72129	0.03531	0.08748	0.19591	0.71664
59.3568	-0.91996	-0.76429	0	-0.76429	-0.15566	0.99987	0.00013	0										80.2297	0.77503	1.01958	-0.25397	0.76561	0.00942	0.06319	0.1702	0.76657
59.4298	-0.81062	-0.76079	0	-0.76079	-0.04983	0.99987	0.00013	0										80.5278	0.8224	1.05631	-0.25242	0.80389	0.01851	0.04392	0.14385	0.81229
59.527	-0.7435	-0.75612	0	-0.75612	0.01261	0.99986	0.00014	0										80.8259	0.84758	1.08459	-0.24763	0.83696	0.01062	0.02898	0.11771	0.85331
59.6243	-0.72342	-0.75144	0	-0.75144	0.02802	0.99985	0.00015	0										81.124	0.87319	1.10517	-0.23966	0.86551	0.00768	0.01811	0.09307	0.8888
59.6973	-0.93247	-0.74793	0	-0.74793	-0.18454	0.99985	0.00015	0										81.4317	0.90588	1.11954	-0.22832	0.89122	0.01466	0.01055	0.07042	0.91907
59.8189	-0.96503	-0.74209	0	-0.74209	-0.22294	0.99984	0.00016	0										81.7298	0.92351	1.12857	-0.21482	0.91375	0.00977	0.00576	0.05153	0.94271
59.8918	-0.86732	-0.73858	0	-0.73858	-0.12873	0.99983	0.00017	0										82.028	0.94235	1.13393	-0.19922	0.93471	0.00764	0.00292	0.03617	0.96091
59.9648	-0.85648	-0.73507	0	-0.73507	-0.12141	0.99983	0.00017	0										82.3165	0.95425	1.13677	-0.18253	0.95424	1e-05	0.00142	0.02475	0.97385
60.062	-0.74747	-0.73039	0	-0.73039	-0.01708	0.99982	0.00018	0										82.6146	0.973	1.13832	-0.16413	0.97419	-0.00119	0.00058	0.01588	0.98354
60.1593	-0.80343	-0.72571	-1e-05	-0.72572	-0.07771	0.99981	0.00019	0										82.9223	0.98228	1.13902	-0.14423	0.99479	-0.01251	0.00022	0.00961	0.99017
60.2565	-0.76046	-0.72103	-1e-05	-0.72104	-0.03942	0.9998	0.0002	0										83.2108	1.01519	1.13928	-0.12504	1.01424	0.00094	8e-05	0.00577	0.99415
60.3538	-0.69101	-0.71634	-1e-05	-0.71635	0.02534	0.99979	0.00021	0										83.5186	1.03541	1.13939	-0.10423	1.03516	0.00025	2e-05	0.00314	0.99684
60.451	-0.74397	-0.71166	-1e-05	-0.71167	-0.03231	0.99978	0.00022	0										83.8071	1.03774	1.13942	-0.08452	1.0549	-0.01716	1e-05	0.00172	0.99828
60.524	-0.62768	-0.70814	-1e-05	-0.70815	0.08047	0.99978	0.00022	0										84.134	1.05512	1.13942	-0.06207	1.07735	-0.02223	0	0.00082	0.99918
60.6212	-0.7917	-0.70345	-1e-05	-0.70346	-0.08824	0.99977	0.00023	0										84.4225	1.08102	1.13943	-0.04222	1.09721	-0.01619	0	0.0004	0.9996
60.6942	-0.74747	-0.69993	-1e-05	-0.69994	-0.04753	0.99976	0.00024	0										84.7206	1.09598	1.13943	-0.02167	1.11776	-0.02177	0	0.00018	0.99982
60.7914	-0.57359	-0.69524	-1e-05	-0.69525	0.12166	0.99975	0.00025	0										85.0091	1.10976	1.13943	-0.00179	1.13764	-0.02788	0	8e-05	0.99992
60.8886	-0.43735	-0.69055	-1e-05	-0.69056	0.2532	0.99973	0.00026	0										85.3265	1.13625	1.13943	0.02009	1.15952	-0.02326	0	3e-05	0.99997
60.9859	-0.71856	-0.68585	-1e-05	-0.68586	-0.0327	0.99972	0.00028	0										85.6054	1.15487	1.13943	0.03932	1.17875	-0.02387	0	1e-05	0.99999
61.0831	-0.58756	-0.68115	-1e-05	-0.68116	0.09361	0.99971	0.00029	0										85.9035	1.17535	1.13943	0.05987	1.1993	-0.02395	0	0	1
61.156	-0.68377	-0.67763	-1e-05	-0.67764	-0.00613	0.9997	0.0003	0										86.2016	1.20297	1.13943	0.08043	1.21986	-0.01688	0	0	1
61.2532	-0.7741	-0.67293	-1e-05	-0.67294	-0.10116	0.99969	0.00031	0										86.4997	1.23283	1.13943	0.10098	1.24041	-0.00758	0	0	1
61.3262	-0.85018	-0.66939	-1e-05	-0.6694	-0.18077	0.99967	0.00032	0										86.8171	1.2425	1.13943	0.12286	1.26229	-0.01979	0	0	1
61.4477	-0.74224	-0.66351	-1e-05	-0.66352	-0.07872	0.99966	0.00034	0										87.096	1.29064	1.13943	0.14209	1.28152	0.00912	0	0	1
61.5449	-0.84271	-0.6588	-1e-05	-0.65881	-0.18389	0.99964	0.00036	0										87.3941	1.3002	1.13943	0.16264	1.30207	-0.00186	0	0	1
61.6178	-0.64944	-0.65527	-1e-05	-0.65528	0.00584	0.99963	0.00037	0										87.6922	1.3297	1.13943	0.18319	1.32262	0.00708	0	0	1
61.715	-0.78745	-0.65055	-2e-05	-0.65057	-0.13689	0.99961	0.00039	0										87.9999	1.3483	1.13943	0.20441	1.34384	0.00446	0	0	1
61.8122	-0.79343	-0.64583	-2e-05	-0.64585	-0.14758	0.99959	0.00041	0										88.298	1.37512	1.13943	0.22496	1.36439	0.01073	0	0	1
61.9094	-0.73869	-0.64111	-2e-05	-0.64113	-0.09757	0.99957	0.00042	0										88.6058	1.39087	1.13943	0.24618	1.38561	0.00526	0	0	1
61.9823	-0.75588	-0.63757	-2e-05	-0.63759	-0.1183	0.99956	0.00044	0										88.8943	1.41417	1.13943	0.26607	1.4055	0.00867	0	0	1
62.0552	-0.53651	-0.63402	-2e-05	-0.63404	0.09753	0.99954	0.00045	0										89.1924	1.43156	1.13943	0.28662	1.42605	0.00551	0	0	1
62.1524	-0.71389	-0.62929	-2e-05	-0.62931	-0.08458	0.99952	0.00047	0										89.5001	1.46364	1.13943	0.30784	1.44727	0.01637	0	0	1
62.2496	-0.61941	-0.62455	-2e-05	-0.62457	0.00517	0.9995	0.0005	0										89.7982	1.47611	1.13943	0.32839	1.46782	0.00829	0	0	1
62.3468	-0.80651	-0.61982	-2e-05	-0.61984	-0.18667	0.99948	0.00052	0										90.0867	1.49759	1.13943	0.34829	1.48772	0.00988	0	0	1
62.444	-0.61782	-0.61507	-3e-05	-0.6151	-0.00272	0.99945	0.00054	0										90.3945	1.51511	1.13943	0.3695	1.50893	0.00618	0	0	1
62.5412	-0.44828	-0.61032	-3e-05	-0.61035	0.16207	0.99943	0.00057	0										90.683	1.52542	1.13943	0.38939	1.52882	-0.0034	0	0	1
62.6141	-0.69386	-0.60676	-3e-05	-0.60679	-0.08707	0.99941	0.00059	0										90.9907	1.55317	1.13943	0.41061	1.55004	0.00314	0	0	1
62.7113	-0.74757	-0.602	-3e-05	-0.60203	-0.14553	0.99938	0.00061	0										91.2792	1.56642	1.13943	0.4305	1.56993	-0.00351	0	0	1
62.7841	-0.4239	-0.59844	-3e-05	-0.59847	0.17457	0.99936	0.00064	1e-05										91.5965	1.58723	1.13943	0.45238	1.59181	-0.00458	0	0	1
62.8813	-0.75588	-0.59367	-4e-05	-0.59371	-0.16217	0.99933	0.00066	1e-05										91.8947	1.59959	1.13943	0.47293	1.61236	-0.01277	0	0	1
62.9785	-0.59003	-0.5889	-4e-05	-0.58894	-0.00109	0.9993	0.00069	1e-05										92.1832	1.6283	1.13943	0.49282	1.63225	-0.00395	0	0	1
63.0514	-0.76335	-0.58532	-4e-05	-0.58536	-0.178	0.99928	0.00072	1e-05										92.4813	1.65799	1.13943	0.51338	1.65281	0.00519	0	0	1
63.1242	-0.5898	-0.58174	-4e-05	-0.58178	-0.00802	0.99925	0.00074	1e-05										92.7794	1.67795	1.13943	0.53393	1.67336	0.00459	0	0	1
63.2214	-0.62184	-0.57695	-4e-05	-0.57699	-0.04484	0.99922	0.00078	1e-05										93.0775	1.6932	1.13943	0.55448	1.69391	-0.00071	0	0	1
63.3186	-0.48448	-0.57216	-5e-05	-0.57221	0.08773	0.99918	0.00081	1e-05										93.3756	1.70957	1.13943	0.57504	1.71447	-0.00489	0	0	1
63.4157	-0.54197	-0.56737	-5e-05	-0.56742	0.02544	0.99914	0.00085	1e-05										93.6834	1.73162	1.13943	0.59625	1.73568	-0.00406	0	0	1
63.5129	-0.69998	-0.56256	-6e-05	-0.56262	-0.13736	0.9991	0.00089	1e-05										93.9719	1.76165	1.13943	0.61615	1.75558	0.00608	0	0	1
63.6101	-0.57952	-0.55775	-6e-05	-0.55781	-0.02172	0.99906	0.00093	1e-05										94.2604	1.79031	1.13943	0.63604	1.77547	0.01485	0	0	1
63.7072	-0.52572	-0.55293	-6e-05	-0.55299	0.02728	0.99902	0.00097	1e-05
63.7801	-0.40415	-0.54931	-7e-05	-0.54938	0.14523	0.99899	0.001	1e-05
63.8529	-0.54856	-0.54569	-7e-05	-0.54576	-0.0028	0.99895	0.00104	1e-05
63.9501	-0.57597	-0.54085	-7e-05	-0.54092	-0.03505	0.9989	0.00108	1e-05
64.0472	-0.7598	-0.53601	-8e-05	-0.53609	-0.22372	0.99885	0.00113	1e-05
64.1444	-0.59704	-0.53115	-9e-05	-0.53124	-0.0658	0.9988	0.00119	1e-05
64.2415	-0.55276	-0.52629	-9e-05	-0.52638	-0.02638	0.99875	0.00124	1e-05
64.3387	-0.4055	-0.52141	-0.0001	-0.52151	0.11601	0.99869	0.00129	2e-05
64.3872	-0.6763	-0.51897	-0.0001	-0.51907	-0.15722	0.99866	0.00132	2e-05
64.4844	-0.3736	-0.51408	-0.00011	-0.51419	0.14059	0.9986	0.00138	2e-05
64.5815	-0.4807	-0.50918	-0.00012	-0.5093	0.0286	0.99854	0.00145	2e-05
64.7029	-0.6358	-0.50304	-0.00013	-0.50317	-0.13264	0.99845	0.00153	2e-05
64.7757	-0.49293	-0.49935	-0.00013	-0.49948	0.00655	0.9984	0.00158	2e-05
64.8729	-0.43964	-0.49441	-0.00014	-0.49455	0.05491	0.99833	0.00165	2e-05
64.9457	-0.60993	-0.4907	-0.00015	-0.49085	-0.11908	0.99827	0.0017	2e-05
65.0428	-0.62866	-0.48574	-0.00016	-0.4859	-0.14276	0.99819	0.00178	3e-05
65.1642	-0.35198	-0.47952	-0.00017	-0.47969	0.12772	0.99809	0.00188	3e-05
65.2128	-0.66457	-0.47703	-0.00018	-0.47721	-0.18737	0.99805	0.00192	3e-05
65.3099	-0.57826	-0.47203	-0.00019	-0.47222	-0.10604	0.99796	0.00201	3e-05
65.407	-0.41578	-0.46702	-0.0002	-0.46722	0.05144	0.99787	0.0021	3e-05
65.5041	-0.3035	-0.46199	-0.00022	-0.46221	0.15871	0.99777	0.00219	4e-05
65.577	-0.6939	-0.4582	-0.00023	-0.45843	-0.23547	0.99769	0.00227	4e-05
65.6741	-0.41372	-0.45314	-0.00024	-0.45338	0.03966	0.99759	0.00237	4e-05
65.7469	-0.48523	-0.44934	-0.00026	-0.4496	-0.03563	0.99751	0.00245	4e-05
65.844	-0.42189	-0.44424	-0.00027	-0.44451	0.02262	0.9974	0.00256	5e-05
65.9411	-0.35151	-0.43913	-0.00029	-0.43942	0.08791	0.99728	0.00267	5e-05
66.0382	-0.43908	-0.434	-0.00031	-0.43431	-0.00477	0.99716	0.00279	5e-05
66.111	-0.42899	-0.43014	-0.00033	-0.43047	0.00147	0.99706	0.00288	6e-05
66.1838	-0.36683	-0.42627	-0.00034	-0.42661	0.05978	0.99696	0.00298	6e-05
66.2809	-0.54197	-0.42108	-0.00037	-0.42145	-0.12053	0.99683	0.00311	6e-05
66.378	-0.41863	-0.41587	-0.00039	-0.41626	-0.00237	0.99668	0.00325	7e-05
66.4994	-0.5607	-0.40931	-0.00043	-0.40974	-0.15096	0.9965	0.00343	7e-05
66.5722	-0.17861	-0.40537	-0.00045	-0.40582	0.2272	0.99638	0.00354	8e-05
66.6693	-0.54155	-0.40008	-0.00048	-0.40056	-0.14099	0.99622	0.0037	8e-05
66.7178	-0.4403	-0.39743	-0.00049	-0.39792	-0.04237	0.99613	0.00378	9e-05
66.8392	-0.2893	-0.39076	-0.00053	-0.39129	0.102	0.99592	0.00399	0.0001
66.912	-0.51862	-0.38674	-0.00056	-0.3873	-0.13132	0.99578	0.00412	0.0001
67.009	-0.30368	-0.38135	-0.0006	-0.38195	0.07827	0.99559	0.0043	0.00011
67.1061	-0.49592	-0.37593	-0.00064	-0.37657	-0.11936	0.99539	0.00449	0.00012
67.1789	-0.43133	-0.37184	-0.00067	-0.37251	-0.05882	0.99524	0.00464	0.00012
67.3003	-0.24423	-0.36498	-0.00073	-0.36571	0.12148	0.99498	0.00489	0.00013
67.3731	-0.28355	-0.36084	-0.00076	-0.3616	0.07805	0.99481	0.00505	0.00014
67.4459	-0.37911	-0.35668	-0.0008	-0.35748	-0.02163	0.99464	0.00522	0.00015
67.5429	-0.33344	-0.3511	-0.00086	-0.35196	0.01852	0.9944	0.00545	0.00016
67.64	-0.17646	-0.34547	-0.00091	-0.34638	0.16992	0.99415	0.00568	0.00017
67.7371	-0.26515	-0.3398	-0.00098	-0.34078	0.07562	0.99389	0.00593	0.00018
67.8341	-0.39878	-0.33409	-0.00104	-0.33513	-0.06364	0.99361	0.00619	0.00019
67.9069	-0.24717	-0.32978	-0.00109	-0.33087	0.0837	0.9934	0.00639	0.0002
68.004	-0.54328	-0.32399	-0.00116	-0.32515	-0.21812	0.99311	0.00667	0.00022
68.101	-0.43231	-0.31816	-0.00124	-0.3194	-0.11291	0.99281	0.00696	0.00023
68.1981	-0.41736	-0.31226	-0.00133	-0.31359	-0.10378	0.99249	0.00726	0.00025
68.2709	-0.29257	-0.3078	-0.00139	-0.30919	0.01663	0.99224	0.0075	0.00026
68.3679	-0.08595	-0.30182	-0.00148	-0.3033	0.21736	0.99189	0.00782	0.00028
68.4407	-0.26954	-0.29729	-0.00156	-0.29885	0.02931	0.99163	0.00808	0.0003
68.5378	-0.25254	-0.29121	-0.00166	-0.29287	0.04033	0.99126	0.00843	0.00032
68.6591	-0.09977	-0.28352	-0.0018	-0.28532	0.18555	0.99078	0.00888	0.00034
68.7318	-0.32783	-0.27886	-0.00188	-0.28074	-0.04708	0.99047	0.00917	0.00036
68.8046	-0.0852	-0.27416	-0.00198	-0.27614	0.19094	0.99016	0.00946	0.00038
68.9017	-0.31746	-0.26782	-0.00211	-0.26993	-0.04753	0.98972	0.00987	0.00041
68.9987	-0.33236	-0.26142	-0.00225	-0.26367	-0.06869	0.98927	0.01029	0.00044
69.0957	-0.31835	-0.25495	-0.0024	-0.25735	-0.061	0.9888	0.01073	0.00047
69.1928	-0.36884	-0.24841	-0.00255	-0.25096	-0.11788	0.98831	0.01119	0.0005
69.2898	-0.44473	-0.24179	-0.00272	-0.24451	-0.20023	0.9878	0.01167	0.00053
69.3626	-0.2588	-0.23676	-0.00285	-0.23961	-0.01919	0.9874	0.01204	0.00056
69.4596	-0.16058	-0.22998	-0.00304	-0.23302	0.07243	0.98684	0.01256	0.0006
69.5566	-0.26889	-0.2231	-0.00324	-0.22634	-0.04255	0.98626	0.01309	0.00064
69.6294	-0.24372	-0.21789	-0.0034	-0.22129	-0.02243	0.98582	0.01351	0.00068
69.7264	-0.15712	-0.21086	-0.00362	-0.21448	0.05735	0.9852	0.01408	0.00072
69.8235	-0.03849	-0.20374	-0.00385	-0.20759	0.1691	0.98455	0.01467	0.00077
69.9205	-0.21387	-0.19651	-0.0041	-0.20061	-0.01326	0.98388	0.01529	0.00083
69.9933	-0.15264	-0.19101	-0.0043	-0.19531	0.04267	0.98335	0.01578	0.00087
70.066	-0.25885	-0.18545	-0.0045	-0.18995	-0.06889	0.98281	0.01627	0.00091
70.1631	-0.17039	-0.17793	-0.0048	-0.18273	0.01234	0.98206	0.01696	0.00098
70.2601	-0.01281	-0.17029	-0.00511	-0.1754	0.1626	0.98128	0.01768	0.00105
70.3328	-0.12158	-0.1645	-0.00535	-0.16985	0.04827	0.98067	0.01823	0.0011
70.4541	-0.02065	-0.15469	-0.00578	-0.16047	0.13982	0.97962	0.01918	0.00119
70.5269	-0.05068	-0.14869	-0.00606	-0.15475	0.10407	0.97896	0.01978	0.00126
70.5996	-0.15301	-0.14262	-0.00635	-0.14897	-0.00405	0.97828	0.0204	0.00132
70.6966	-0.19603	-0.13439	-0.00676	-0.14115	-0.05488	0.97734	0.02125	0.00141
70.7937	0.02105	-0.126	-0.0072	-0.1332	0.15425	0.97636	0.02213	0.00151
70.8907	-0.18029	-0.11747	-0.00766	-0.12513	-0.05516	0.97533	0.02305	0.00161
70.9877	-0.03849	-0.10879	-0.00814	-0.11693	0.07844	0.97427	0.02401	0.00172
71.0847	0.02255	-0.09997	-0.00866	-0.10863	0.13118	0.97317	0.02499	0.00184
71.1332	-0.18916	-0.09549	-0.00893	-0.10442	-0.08474	0.9726	0.0255	0.0019
71.2302	-0.35646	-0.08639	-0.0095	-0.09589	-0.26058	0.97142	0.02655	0.00203
71.3272	-0.15269	-0.07709	-0.0101	-0.08719	-0.0655	0.97019	0.02764	0.00217
71.4242	-0.12013	-0.0676	-0.01075	-0.07835	-0.04179	0.9689	0.02878	0.00232
71.5212	-0.11574	-0.05792	-0.01143	-0.06935	-0.04639	0.96757	0.02996	0.00248
71.5939	0.12166	-0.05055	-0.01196	-0.06251	0.18417	0.96654	0.03086	0.0026
71.6667	-0.00122	-0.04307	-0.01252	-0.05559	0.05436	0.96547	0.0318	0.00273
71.7637	0.00237	-0.0329	-0.0133	-0.0462	0.04857	0.964	0.03308	0.00291
71.8607	0.05244	-0.02249	-0.01414	-0.03663	0.08906	0.96246	0.03442	0.00311
71.9577	-0.12009	-0.01183	-0.01503	-0.02686	-0.09323	0.96086	0.03582	0.00332
72.0547	0.15869	-0.00093	-0.01598	-0.01691	0.1756	0.95919	0.03726	0.00355
72.1274	0.03577	0.0074	-0.01672	-0.00932	0.04509	0.9579	0.03838	0.00373
72.2487	-0.00052	0.02158	-0.01803	0.00355	-0.00407	0.95565	0.04031	0.00404
72.2972	-0.08964	0.02735	-0.01857	0.00878	-0.09841	0.95473	0.0411	0.00417
72.4184	0.0076	0.04209	-0.02001	0.02208	-0.01447	0.95233	0.04315	0.00452
72.4912	0.19344	0.05118	-0.02094	0.03024	0.1632	0.95082	0.04443	0.00475
72.5882	0.05524	0.06357	-0.02225	0.04132	0.01392	0.94874	0.04619	0.00507
72.6609	0.11708	0.07305	-0.02327	0.04978	0.06731	0.94713	0.04755	0.00532
72.7821	0.04875	0.08923	-0.02508	0.06415	-0.01539	0.94434	0.0499	0.00577
72.8306	0.06468	0.09583	-0.02584	0.06999	-0.00531	0.94318	0.05086	0.00596
72.9276	0.2182	0.10924	-0.02741	0.08183	0.13636	0.94081	0.05284	0.00635
73.0246	0.13665	0.12302	-0.02907	0.09395	0.0427	0.93834	0.05489	0.00677
73.1216	-0.08534	0.13718	-0.03085	0.10633	-0.19167	0.93576	0.05702	0.00722
73.1943	0.17285	0.14806	-0.03226	0.1158	0.05705	0.93376	0.05867	0.00757
73.2913	0.2508	0.1629	-0.03423	0.12867	0.12213	0.931	0.06093	0.00808
73.4125	0.11764	0.18196	-0.03685	0.14511	-0.02746	0.9274	0.06386	0.00875
73.461	0.17243	0.18974	-0.03794	0.1518	0.02063	0.92591	0.06507	0.00903
73.558	0.33888	0.20557	-0.04021	0.16536	0.17351	0.92286	0.06753	0.00961
73.655	0.37433	0.22186	-0.04261	0.17925	0.19508	0.91968	0.07008	0.01024
73.7277	0.2103	0.23438	-0.04452	0.18986	0.02044	0.91722	0.07205	0.01074
73.8005	0.23375	0.2472	-0.04652	0.20068	0.03306	0.91467	0.07407	0.01126
73.8974	0.08252	0.26467	-0.04931	0.21536	-0.13284	0.91116	0.07684	0.012
73.9944	0.48091	0.28261	-0.05226	0.23035	0.25056	0.90752	0.0797	0.01278
74.0914	0.23781	0.301	-0.05535	0.24565	-0.00783	0.90375	0.08265	0.01361
74.1641	0.26397	0.31506	-0.05776	0.2573	0.00667	0.90084	0.0849	0.01425
74.2368	0.20647	0.3294	-0.06027	0.26913	-0.06266	0.89785	0.08722	0.01493
74.3338	0.32048	0.34908	-0.06382	0.28526	0.03522	0.89372	0.09039	0.01589
74.4308	0.1119	0.36936	-0.06759	0.30177	-0.18987	0.88941	0.09367	0.01691
74.5278	0.34846	0.3902	-0.07157	0.31863	0.02983	0.88495	0.09705	0.018
74.6247	0.48269	0.41157	-0.07575	0.33582	0.14687	0.88033	0.10052	0.01915
74.7217	0.357	0.43349	-0.08014	0.35335	0.00365	0.87555	0.10409	0.02037
74.7944	0.46956	0.45025	-0.08355	0.3667	0.10286	0.87186	0.10682	0.02132
74.8672	0.56573	0.46739	-0.08711	0.38028	0.18544	0.86807	0.10961	0.02232
74.9884	0.3564	0.49685	-0.09341	0.40344	-0.04704	0.86151	0.1144	0.02409
75.0854	0.56591	0.52122	-0.0988	0.42242	0.14349	0.85603	0.11836	0.02562
75.1581	0.49324	0.53992	-0.10302	0.4369	0.05633	0.85179	0.1214	0.02682
75.2551	0.33463	0.56544	-0.10889	0.45655	-0.12192	0.84598	0.12553	0.0285
75.3278	0.49964	0.58497	-0.11346	0.47151	0.02813	0.8415	0.12869	0.02982
75.4248	0.48666	0.61153	-0.11979	0.49174	-0.00509	0.83536	0.13298	0.03165
75.4975	0.6675	0.63192	-0.12475	0.50717	0.16033	0.83062	0.13627	0.0331
75.5944	0.55116	0.65987	-0.13173	0.52814	0.02301	0.82409	0.14076	0.03514
75.6914	0.65017	0.68868	-0.1391	0.54958	0.10059	0.81732	0.14536	0.03732
75.7884	0.37134	0.71827	-0.14686	0.57141	-0.20007	0.81032	0.15007	0.03962
75.8611	0.4796	0.74093	-0.15291	0.58802	-0.10842	0.80493	0.15366	0.04142
75.9823	0.69286	0.77955	-0.16342	0.61613	0.07674	0.79568	0.15975	0.04458
76.055	0.62126	0.80319	-0.16998	0.63321	-0.01195	0.78998	0.16345	0.04657
76.1278	0.7724	0.82737	-0.17682	0.65055	0.12184	0.78412	0.16722	0.04865
76.2247	0.70724	0.86045	-0.18638	0.67407	0.03317	0.77608	0.17234	0.05157
76.3217	0.64069	0.8945	-0.19646	0.69804	-0.05735	0.76777	0.17757	0.05467
76.4187	0.7652	0.9294	-0.20702	0.72238	0.04282	0.7592	0.18288	0.05795
76.5156	0.88122	0.96505	-0.21803	0.74702	0.1342	0.75039	0.18825	0.06138
76.5883	0.70099	0.99226	-0.22658	0.76568	-0.06469	0.74363	0.19232	0.06407
76.6611	0.88879	1.01986	-0.23537	0.78449	0.10429	0.73674	0.19641	0.06685
76.7823	0.98953	1.06699	-0.25072	0.81627	0.17325	0.72493	0.20332	0.07173
76.855	0.68114	1.0961	-0.26042	0.83568	-0.15455	0.71761	0.20754	0.07484
76.952	0.8021	1.13582	-0.27392	0.8619	-0.0598	0.7076	0.21322	0.07919
77.0489	0.7873	1.17638	-0.288	0.88838	-0.10109	0.69733	0.21895	0.08376
77.1459	0.71388	1.21775	-0.30265	0.9151	-0.20123	0.68679	0.2247	0.08855
77.2186	0.99246	1.24919	-0.31398	0.93521	0.05725	0.67874	0.22901	0.09228
77.2913	0.8496	1.28093	-0.32558	0.95535	-0.10575	0.67057	0.2333	0.09613
77.3883	0.95486	1.32412	-0.34166	0.98246	-0.0276	0.65942	0.23905	0.1015
77.4852	1.04268	1.36849	-0.35853	1.00996	0.03272	0.64797	0.24485	0.10717
77.5822	1.08384	1.41392	-0.37616	1.03776	0.04609	0.63621	0.25068	0.11314
77.6792	0.87122	1.46018	-0.3945	1.06568	-0.19446	0.62419	0.25648	0.11939
77.7519	1.28745	1.49528	-0.40866	1.08662	0.20082	0.61502	0.26079	0.12426
77.8488	1.00452	1.54247	-0.42805	1.11442	-0.1099	0.60263	0.26645	0.13098
77.9216	1.26589	1.57813	-0.44298	1.13515	0.13074	0.59319	0.27061	0.13619
78.0428	1.04929	1.6388	-0.46886	1.16994	-0.12065	0.57713	0.27752	0.14531
78.1155	1.29213	1.67611	-0.48507	1.19104	0.10108	0.56728	0.28165	0.15105
78.2124	1.20348	1.72664	-0.50739	1.21925	-0.01577	0.55393	0.28711	0.15903
78.3094	1.21485	1.77785	-0.53049	1.24736	-0.0325	0.54034	0.29244	0.16735
78.4064	1.54433	1.82937	-0.55426	1.27511	0.26923	0.52658	0.29758	0.176
78.4791	1.40699	1.868	-0.57247	1.29553	0.11146	0.51617	0.30125	0.18268
78.5518	1.34319	1.90651	-0.59098	1.31553	0.02766	0.5057	0.30476	0.18952
78.6488	1.34702	1.95883	-0.61643	1.3424	0.00462	0.49155	0.30938	0.199
78.7457	1.20198	2.01243	-0.64283	1.3696	-0.16762	0.47716	0.31396	0.20891
78.8427	1.32797	2.06686	-0.67008	1.39678	-0.06881	0.46258	0.31838	0.21924
78.9154	1.22619	2.1078	-0.69099	1.41681	-0.19062	0.45157	0.32152	0.22724
79.0366	1.45556	2.17565	-0.72662	1.44903	0.00652	0.43311	0.32625	0.241
79.1336	1.69702	2.22894	-0.7557	1.47324	0.22378	0.41832	0.32945	0.25237
79.1821	1.57918	2.2551	-0.7704	1.4847	0.09448	0.41094	0.33082	0.25817
79.279	1.51016	2.3085	-0.80045	1.50805	0.00211	0.39607	0.33354	0.27011
79.376	1.56606	2.36342	-0.83141	1.53201	0.03405	0.38106	0.33624	0.28253
79.4729	1.59196	2.41892	-0.86306	1.55586	0.03611	0.366	0.33872	0.29536
79.5699	1.60465	2.47424	-0.8953	1.57894	0.02571	0.35094	0.34081	0.30857
79.6669	1.67503	2.52849	-0.92794	1.60055	0.07448	0.33597	0.34231	0.32211
79.7396	1.49352	2.56795	-0.95257	1.61538	-0.12185	0.32486	0.34294	0.33245
79.8365	1.79225	2.61861	-0.9856	1.63301	0.15924	0.31021	0.34304	0.34647
79.9093	1.3956	2.65654	-1.01086	1.64568	-0.25008	0.2992	0.34281	0.3573
80.0062	1.55851	2.70724	-1.04503	1.66221	-0.1037	0.28456	0.34222	0.3721
80.1032	1.69143	2.75822	-1.07967	1.67855	0.01288	0.27001	0.34134	0.38728
80.2002	1.67796	2.80936	-1.11453	1.69483	-0.01687	0.25566	0.34022	0.40277
80.2971	1.55952	2.86056	-1.14936	1.7112	-0.15167	0.2416	0.33892	0.41847
80.3698	1.62934	2.89902	-1.17538	1.72364	-0.0943	0.2313	0.33784	0.43038
80.4426	1.69382	2.93743	-1.20129	1.73614	-0.04232	0.22123	0.33666	0.44237
80.5395	1.62538	2.98625	-1.23603	1.75022	-0.12484	0.20795	0.33418	0.45865
80.6365	1.74818	3.03236	-1.27103	1.76133	-0.01315	0.19483	0.33063	0.47529
80.7335	1.86693	3.07625	-1.306	1.77025	0.09668	0.18197	0.32626	0.49216
80.8062	1.70458	3.10803	-1.33203	1.776	-0.07142	0.17258	0.32257	0.50492
80.9032	1.79828	3.14939	-1.36633	1.78306	0.01522	0.16045	0.31731	0.52201
81.0001	1.81495	3.19002	-1.39987	1.79015	0.0248	0.14888	0.31186	0.53908
81.0729	1.71301	3.2203	-1.42452	1.79578	-0.08278	0.14058	0.30772	0.55186
81.1698	1.44131	3.25883	-1.45714	1.80169	-0.36037	0.12978	0.30157	0.56905
81.2668	1.81642	3.29518	-1.48948	1.8057	0.01072	0.11926	0.29467	0.58641
81.3638	1.91564	3.32952	-1.52121	1.80831	0.10733	0.10912	0.28717	0.60382
81.4607	1.78645	3.36201	-1.55202	1.80999	-0.02353	0.09949	0.27925	0.62113
81.5334	1.86133	3.38532	-1.57438	1.81094	0.0504	0.09265	0.27312	0.63401
81.6547	1.86038	3.42242	-1.60994	1.81248	0.0479	0.08209	0.26272	0.65515
81.7274	1.74299	3.44354	-1.63026	1.81328	-0.07028	0.07622	0.25635	0.66763
81.8244	1.86977	3.46993	-1.65678	1.81315	0.05662	0.06865	0.24736	0.68428
81.8971	1.82997	3.48843	-1.67606	1.81237	0.01761	0.0632	0.24033	0.6967
81.9941	1.89613	3.51149	-1.70076	1.81073	0.0854	0.05629	0.23068	0.71309
82.091	1.65248	3.53276	-1.72401	1.80875	-0.15627	0.0499	0.22086	0.72914
82.188	1.80401	3.5524	-1.74558	1.80682	-0.0028	0.04408	0.21098	0.74478
82.285	1.80389	3.57049	-1.7652	1.80529	-0.0014	0.03893	0.2012	0.75985
82.3577	1.74771	3.58306	-1.7788	1.80426	-0.05655	0.03543	0.19388	0.77084
82.4305	1.82269	3.59474	-1.79182	1.80292	0.01977	0.03206	0.18642	0.78173
82.5274	1.87379	3.60895	-1.80805	1.8009	0.07289	0.02783	0.17636	0.79598
82.6244	1.91481	3.62173	-1.82282	1.79891	0.1159	0.02394	0.16627	0.80985
82.7214	1.91978	3.63314	-1.83588	1.79726	0.12251	0.02043	0.15629	0.82321
82.8184	1.78348	3.64328	-1.847	1.79628	-0.0128	0.01738	0.14657	0.83594
82.9153	1.90993	3.65223	-1.85597	1.79626	0.11367	0.01485	0.13723	0.84792
82.9881	1.99318	3.65823	-1.86153	1.7967	0.19648	0.01319	0.13039	0.85653
83.0851	1.85536	3.66535	-1.86789	1.79746	0.0579	0.01111	0.12133	0.86771
83.182	1.76377	3.67153	-1.8729	1.79863	-0.03486	0.00923	0.11242	0.87846
83.2548	1.74754	3.6756	-1.87567	1.79993	-0.05238	0.00795	0.1059	0.8862
83.3518	1.87128	3.68033	-1.87792	1.80241	0.06887	0.00645	0.09751	0.89601
83.4488	1.70842	3.68434	-1.87836	1.80598	-0.09757	0.00522	0.08958	0.90515
83.5457	1.97961	3.6877	-1.87685	1.81085	0.16876	0.00427	0.08222	0.91351
83.6427	1.85734	3.69052	-1.87389	1.81663	0.04071	0.00351	0.07524	0.92133
83.7155	1.79694	3.69232	-1.87098	1.82134	-0.0244	0.00298	0.07014	0.92697
83.8125	1.96975	3.69435	-1.86611	1.82824	0.1415	0.00235	0.06361	0.93412
83.8852	1.95526	3.69562	-1.86166	1.83396	0.12129	0.00193	0.05894	0.93917
83.9822	1.79409	3.69703	-1.85459	1.84244	-0.04834	0.00146	0.05308	0.94546
84.0792	1.75261	3.69815	-1.84615	1.852	-0.09939	0.0011	0.04771	0.95117
84.1762	1.90213	3.69904	-1.83624	1.8628	0.03933	0.00086	0.0429	0.95625
84.2732	1.808	3.69975	-1.82532	1.87443	-0.06643	0.00068	0.03846	0.9609
84.3701	1.90539	3.70029	-1.81368	1.88661	0.01878	0.00052	0.03426	0.96526
84.4429	2.0278	3.70062	-1.80444	1.89618	0.13162	0.00041	0.03129	0.96833
84.5399	1.64029	3.70096	-1.79141	1.90955	-0.26926	0.00029	0.02761	0.97212
84.6126	1.74097	3.70115	-1.78109	1.92006	-0.17909	0.00022	0.02508	0.97471
84.7096	1.91378	3.70134	-1.76655	1.93479	-0.02102	0.00015	0.02204	0.97781

## Sheet: Kinetics
Signal_1.1.DhaA223_kinetics_CD									Signal_2.1.DhaA223_kinetics_CD									Signal_3.1.DhaA223_kinetics_CD									Signal_4.1.DhaA223_kinetics_CD									Signal_5.1.DhaA223_kinetics_CD
						fraction of states									fraction of states									fraction of states									fraction of states									fraction of states
time	signal	signal1	signal2	signal modeled	residuals	state 1	state 2	state 3	time	signal	signal1	signal2	signal modeled	residuals	state 1	state 2	state 3	time	signal	signal1	signal2	signal modeled	residuals	state 1	state 2	state 3	time	signal	signal1	signal2	signal modeled	residuals	state 1	state 2	state 3	time	signal	signal1	signal2	signal modeled	residuals	state 1	state 2	state 3
2	0.028	-0.27774	0	-0.27774	0.30574	0.99995	5e-05	0	2	0.1689	-0.24358	0	-0.24358	0.41248	0.99961	0.00038	0	2	-0.31	-0.66058	-6e-05	-0.66064	0.35064	0.99734	0.00265	1e-05	2	-0.1562	-1.17616	-7e-05	-1.17623	1.02003	0.98265	0.01723	0.00013	2	-0.0663	0.3565	0.02498	0.38148	-0.44777	0.87432	0.12261	0.00307
3	0.1348	-0.2765	0	-0.2765	0.4113	0.99992	8e-05	0	3	-0.0066	-0.24004	-1e-05	-0.24005	0.23345	0.99942	0.00058	0	3	-0.1728	-0.6367	-0.00014	-0.63684	0.46404	0.99602	0.00397	1e-05	3	0.0769	-1.09518	-0.00016	-1.09534	1.17224	0.97408	0.02563	0.00029	3	-0.1122	0.20431	0.05453	0.25884	-0.37104	0.81754	0.17576	0.0067
4	0.1991	-0.27526	0	-0.27526	0.47437	0.99989	0.00011	0	4	-0.0409	-0.2365	-2e-05	-0.23652	0.19562	0.99923	0.00077	0	4	-0.2744	-0.61284	-0.00025	-0.61309	0.3387	0.99469	0.00528	3e-05	4	0.0539	-1.0149	-0.00029	-1.01519	1.06909	0.96559	0.0339	0.00051	4	0.0354	0.062	0.0941	0.1561	-0.1207	0.76444	0.22399	0.01157
5	0.1555	-0.27403	0	-0.27403	0.42953	0.99987	0.00013	0	5	0.1073	-0.23297	-2e-05	-0.23299	0.34029	0.99904	0.00096	0	5	-0.4698	-0.58902	-0.00039	-0.58941	0.11962	0.99337	0.00659	4e-05	5	0.2138	-0.93533	-0.00045	-0.93578	1.14957	0.95718	0.04203	0.00079	5	0.0701	-0.07106	0.14274	0.07168	-0.00158	0.71479	0.26766	0.01755
6	0.0754	-0.27279	-1e-05	-0.2728	0.34819	0.99984	0.00016	0	6	0.0297	-0.22943	-4e-05	-0.22947	0.25917	0.99885	0.00115	0	6	-0.1524	-0.56523	-0.00057	-0.5658	0.4134	0.99205	0.00789	6e-05	6	-0.0748	-0.85645	-0.00064	-0.85709	0.78229	0.94883	0.05003	0.00114	6	0.2662	-0.19548	0.19958	0.0041	0.2621	0.66837	0.30709	0.02454
7	0.0049	-0.27155	-1e-05	-0.27156	0.27646	0.99981	0.00019	0	7	0.2734	-0.2259	-5e-05	-0.22595	0.49935	0.99865	0.00134	0	7	-0.0606	-0.54147	-0.00077	-0.54224	0.48164	0.99073	0.00919	8e-05	7	0.2028	-0.77825	-0.00087	-0.77912	0.98192	0.94057	0.05789	0.00154	7	0.2822	-0.31182	0.26383	-0.04799	0.33019	0.62496	0.34261	0.03244
8	0.1701	-0.27031	-1e-05	-0.27032	0.44042	0.99979	0.00021	0	8	0.0288	-0.22236	-6e-05	-0.22242	0.25123	0.99846	0.00153	1e-05	8	-0.1518	-0.51775	-0.001	-0.51875	0.36695	0.98941	0.01048	0.00011	8	0.3423	-0.70074	-0.00113	-0.70187	1.04417	0.93237	0.06563	0.002	8	0.3684	-0.4206	0.33472	-0.08588	0.45428	0.58437	0.37448	0.04115
9	0.2197	-0.26907	-1e-05	-0.26908	0.48879	0.99976	0.00024	0	9	-0.0569	-0.21883	-8e-05	-0.21891	0.16201	0.99827	0.00173	1e-05	9	-0.3029	-0.49405	-0.00127	-0.49532	0.19242	0.9881	0.01177	0.00013	9	0.1728	-0.6239	-0.00142	-0.62532	0.79812	0.92424	0.07324	0.00252	9	-0.0303	-0.52232	0.41158	-0.11074	0.08045	0.54642	0.40298	0.0506
10	0.169	-0.26784	-2e-05	-0.26786	0.43685	0.99974	0.00026	0	10	-0.1789	-0.2153	-0.0001	-0.2154	0.0365	0.99808	0.00192	1e-05	10	-0.2067	-0.47039	-0.00157	-0.47196	0.26525	0.98678	0.01305	0.00016	10	0.2842	-0.54774	-0.00174	-0.54948	0.83368	0.91619	0.08072	0.00309	10	-0.0712	-0.61743	0.49375	-0.12368	0.05248	0.51093	0.42837	0.0607
11	0.35	-0.2666	-2e-05	-0.26662	0.61662	0.99971	0.00029	0	11	0.1246	-0.21177	-0.00012	-0.21189	0.33649	0.99788	0.00211	1e-05	11	-0.1249	-0.44676	-0.00189	-0.44865	0.32375	0.98547	0.01433	0.0002	11	0.3712	-0.47223	-0.0021	-0.47433	0.84553	0.9082	0.08807	0.00372	11	-0.3509	-0.70637	0.58065	-0.12572	-0.22518	0.47774	0.45087	0.07139
12	0.2378	-0.26536	-2e-05	-0.26538	0.50318	0.99968	0.00032	0	12	-0.1892	-0.20823	-0.00014	-0.20837	0.01918	0.99769	0.0023	1e-05	12	-0.132	-0.42315	-0.00225	-0.4254	0.2934	0.98416	0.01561	0.00024	12	0.4206	-0.39739	-0.00248	-0.39987	0.82047	0.90029	0.0953	0.00441	12	-0.0539	-0.78953	0.67173	-0.1178	0.0639	0.44672	0.4707	0.08258
13	0.1801	-0.26412	-3e-05	-0.26415	0.44425	0.99966	0.00034	0	13	-0.1601	-0.2047	-0.00017	-0.20487	0.04477	0.9975	0.00249	1e-05	13	-0.3083	-0.39959	-0.00264	-0.40223	0.09392	0.98285	0.01687	0.00028	13	0.2641	-0.32319	-0.0029	-0.32609	0.59019	0.89244	0.10241	0.00515	13	0.0063	-0.86729	0.76648	-0.10081	0.1071	0.4177	0.48807	0.09423
14	0.1923	-0.26289	-3e-05	-0.26292	0.45521	0.99963	0.00037	0	14	-0.1298	-0.20117	-0.00019	-0.20136	0.07157	0.99731	0.00268	2e-05	14	-0.2116	-0.37605	-0.00305	-0.3791	0.1675	0.98154	0.01814	0.00032	14	0.3124	-0.24965	-0.00334	-0.25299	0.56539	0.88466	0.1094	0.00594	14	-0.0422	-0.93999	0.86444	-0.07555	0.03336	0.39057	0.50315	0.10627
15	0.2151	-0.26165	-3e-05	-0.26168	0.47678	0.9996	0.0004	0	15	-0.0129	-0.19764	-0.00022	-0.19786	0.18497	0.99712	0.00287	2e-05	15	-0.171	-0.35254	-0.0035	-0.35604	0.18504	0.98024	0.01939	0.00037	15	0.2154	-0.17674	-0.00382	-0.18056	0.39596	0.87695	0.11627	0.00678	15	-0.1687	-1.00798	0.96516	-0.04282	-0.12588	0.36521	0.51614	0.11866
16	0.1939	-0.26041	-4e-05	-0.26045	0.45435	0.99958	0.00042	0	16	0.1415	-0.19412	-0.00025	-0.19437	0.33587	0.99692	0.00306	2e-05	16	-0.2557	-0.32907	-0.00398	-0.33305	0.07734	0.97893	0.02065	0.00042	16	0.354	-0.10447	-0.00432	-0.10879	0.46279	0.86931	0.12302	0.00767	16	0.1891	-1.07155	1.06825	-0.0033	0.1924	0.34149	0.52718	0.13133
17	0.097	-0.25917	-4e-05	-0.25921	0.35622	0.99955	0.00045	0	17	-0.1676	-0.19059	-0.00029	-0.19088	0.02327	0.99673	0.00325	2e-05	17	-0.2198	-0.30562	-0.00449	-0.31011	0.09031	0.97763	0.0219	0.00047	17	0.3379	-0.03283	-0.00485	-0.03768	0.37558	0.86173	0.12965	0.00862	17	0.4264	-1.13099	1.17335	0.04236	0.38404	0.31931	0.53644	0.14425
18	0.1611	-0.25793	-5e-05	-0.25798	0.41908	0.99952	0.00048	0	18	-0.1236	-0.18706	-0.00032	-0.18738	0.06378	0.99654	0.00343	3e-05	18	-0.1339	-0.28221	-0.00502	-0.28723	0.15333	0.97633	0.02314	0.00053	18	0.5813	0.03818	-0.00541	0.03277	0.54853	0.85422	0.13617	0.00961	18	0.2485	-1.18657	1.28011	0.09354	0.15496	0.29857	0.54405	0.15738
19	0.0974	-0.2567	-5e-05	-0.25675	0.35415	0.9995	0.0005	0	19	-0.0154	-0.18353	-0.00036	-0.18389	0.16849	0.99635	0.00362	3e-05	19	-0.0464	-0.25883	-0.00559	-0.26442	0.21802	0.97503	0.02438	0.00059	19	0.5269	0.10858	-0.006	0.10258	0.42432	0.84678	0.14257	0.01065	19	0.3314	-1.23854	1.38823	0.14969	0.18171	0.27918	0.55015	0.17067
20	0.0397	-0.25546	-6e-05	-0.25552	0.29522	0.99947	0.00053	0	20	-0.2646	-0.18001	-0.00039	-0.1804	-0.0842	0.99616	0.00381	3e-05	20	-0.1456	-0.23548	-0.00618	-0.24166	0.09606	0.97374	0.02561	0.00065	20	0.6611	0.17836	-0.00661	0.17175	0.48934	0.8394	0.14887	0.01173	20	0.4586	-1.28714	1.49741	0.21027	0.24833	0.26105	0.55486	0.18409
21	0.1582	-0.25422	-7e-05	-0.25429	0.41249	0.99944	0.00055	0	21	0.1583	-0.17648	-0.00044	-0.17692	0.33522	0.99596	0.004	3e-05	21	-0.2184	-0.21216	-0.00681	-0.21897	0.00057	0.97244	0.02684	0.00072	21	0.733	0.24754	-0.00725	0.24029	0.49271	0.83208	0.15505	0.01287	21	0.6584	-1.33258	1.60739	0.27481	0.38359	0.24409	0.55829	0.19761
22	0.0113	-0.25298	-7e-05	-0.25305	0.26436	0.99942	0.00058	0	22	0.0845	-0.17296	-0.00048	-0.17344	0.25794	0.99577	0.00419	4e-05	22	-0.153	-0.18887	-0.00746	-0.19633	0.04333	0.97115	0.02807	0.00078	22	0.7468	0.31611	-0.00791	0.3082	0.4386	0.82483	0.16112	0.01405	22	0.4381	-1.37507	1.71794	0.34287	0.09523	0.22824	0.56056	0.2112
23	0.1013	-0.25175	-8e-05	-0.25183	0.35313	0.99939	0.00061	0	23	-0.1129	-0.16943	-0.00052	-0.16995	0.05706	0.99558	0.00438	4e-05	23	-0.1418	-0.16561	-0.00815	-0.17376	0.03196	0.96986	0.02929	0.00086	23	0.7717	0.38408	-0.0086	0.37548	0.39622	0.81764	0.16708	0.01527	23	0.5887	-1.41479	1.82882	0.41403	0.17468	0.21342	0.56175	0.22484
24	-0.0834	-0.25051	-9e-05	-0.2506	0.1672	0.99936	0.00063	0	24	-0.1411	-0.16591	-0.00057	-0.16648	0.02538	0.99539	0.00457	5e-05	24	-0.0162	-0.14238	-0.00886	-0.15124	0.13504	0.96857	0.0305	0.00093	24	0.923	0.45147	-0.00931	0.44216	0.48085	0.81052	0.17294	0.01654	24	0.7086	-1.45194	1.93984	0.4879	0.2207	0.19955	0.56196	0.23849
25	-0.1973	-0.24927	-9e-05	-0.24936	0.05207	0.99934	0.00066	0	25	-0.0533	-0.16239	-0.00062	-0.16301	0.1097	0.9952	0.00475	5e-05	25	-0.0054	-0.11919	-0.0096	-0.12879	0.12339	0.96728	0.03171	0.00101	25	0.7881	0.51826	-0.01005	0.50821	0.27989	0.80345	0.17869	0.01785	25	0.7574	-1.48668	2.05081	0.56413	0.19327	0.18659	0.56128	0.25213
26	-0.0424	-0.24804	-0.0001	-0.24814	0.20574	0.99931	0.00069	0	26	0.0144	-0.15887	-0.00067	-0.15954	0.17393	0.99501	0.00494	5e-05	26	0.2532	-0.09602	-0.01037	-0.10639	0.35959	0.96599	0.03292	0.00109	26	0.8041	0.58447	-0.01082	0.57365	0.23044	0.79645	0.18434	0.01921	26	0.8809	-1.51916	2.16157	0.64241	0.23849	0.17448	0.55978	0.26575
27	-0.0572	-0.2468	-0.00011	-0.24691	0.18971	0.99929	0.00071	0	27	-0.0039	-0.15535	-0.00072	-0.15607	0.15216	0.99481	0.00513	6e-05	27	-0.2702	-0.07289	-0.01117	-0.08406	-0.18614	0.96471	0.03412	0.00117	27	0.8388	0.65011	-0.0116	0.63851	0.20029	0.78951	0.18988	0.02061	27	1.0358	-1.54953	2.27195	0.72242	0.31337	0.16314	0.55754	0.27932
28	0.2804	-0.24556	-0.00012	-0.24568	0.52608	0.99926	0.00074	0	28	-0.2397	-0.15183	-0.00077	-0.1526	-0.0871	0.99462	0.00532	6e-05	28	-0.0038	-0.04978	-0.012	-0.06178	0.05798	0.96343	0.03531	0.00126	28	0.6677	0.71517	-0.01241	0.70276	-0.03506	0.78263	0.19533	0.02204	28	0.9729	-1.57793	2.38183	0.8039	0.169	0.15255	0.55463	0.29282
29	0.0132	-0.24432	-0.00013	-0.24445	0.25765	0.99923	0.00076	0	29	-0.0719	-0.14831	-0.00083	-0.14914	0.07723	0.99443	0.0055	7e-05	29	0.148	-0.02671	-0.01285	-0.03956	0.18757	0.96214	0.0365	0.00135	29	0.9211	0.77967	-0.01324	0.76643	0.15467	0.77581	0.20067	0.02352	29	1.1111	-1.60448	2.49107	0.88659	0.22451	0.14264	0.5511	0.30625
30	-0.0969	-0.24309	-0.00014	-0.24323	0.14632	0.99921	0.00079	0	30	-0.0931	-0.14479	-0.00089	-0.14568	0.05257	0.99424	0.00569	7e-05	30	0.132	-0.00367	-0.01374	-0.01741	0.14941	0.96087	0.03769	0.00144	30	0.5712	0.84361	-0.0141	0.82951	-0.25831	0.76905	0.20591	0.02504	30	1.3224	-1.62931	2.59956	0.97025	0.35215	0.13338	0.54703	0.31959
31	0.0238	-0.24185	-0.00014	-0.24199	0.26579	0.99918	0.00082	0	31	-0.1859	-0.14127	-0.00094	-0.14221	-0.04369	0.99405	0.00588	7e-05	31	0.1829	0.01934	-0.01465	0.00469	0.17821	0.95959	0.03887	0.00154	31	1.0364	0.90698	-0.01497	0.89201	0.14439	0.76235	0.21106	0.02659	31	1.2368	-1.65253	2.70719	1.05466	0.18213	0.12471	0.54246	0.33282
32	0.0474	-0.24061	-0.00015	-0.24076	0.28817	0.99915	0.00084	0	32	-0.1231	-0.13775	-0.00101	-0.13876	0.01566	0.99386	0.00606	8e-05	32	0.2934	0.04232	-0.01559	0.02673	0.26667	0.95831	0.04005	0.00164	32	1.0369	0.96981	-0.01587	0.95394	0.08296	0.7557	0.21611	0.02819	32	1.143	-1.67423	2.81388	1.13965	0.00336	0.11661	0.53745	0.34594
33	0.0207	-0.23938	-0.00016	-0.23954	0.26024	0.99913	0.00087	0	33	-0.1701	-0.13423	-0.00107	-0.1353	-0.0348	0.99367	0.00625	8e-05	33	0.4712	0.06527	-0.01656	0.04871	0.42249	0.95704	0.04122	0.00174	33	0.8711	1.03209	-0.01679	1.0153	-0.14419	0.74912	0.22107	0.02982	33	1.488	-1.69453	2.91953	1.225	0.263	0.10904	0.53203	0.35893
34	-0.0141	-0.23814	-0.00017	-0.23831	0.22421	0.9991	0.0009	0	34	0.0221	-0.13072	-0.00114	-0.13186	0.15395	0.99347	0.00644	9e-05	34	0.0906	0.08819	-0.01756	0.07063	0.01996	0.95576	0.04239	0.00185	34	0.5695	1.09382	-0.01773	1.07609	-0.50659	0.74259	0.22593	0.03149	34	1.4184	-1.71351	3.02408	1.31057	0.10783	0.10196	0.52626	0.37178
35	0.1488	-0.2369	-0.00018	-0.23708	0.38589	0.99907	0.00092	0	35	0.0167	-0.1272	-0.0012	-0.1284	0.1451	0.99328	0.00662	0.0001	35	0.091	0.11108	-0.01858	0.0925	-0.0015	0.95449	0.04355	0.00195	35	1.1212	1.15502	-0.01869	1.13633	-0.01513	0.73611	0.23069	0.03319	35	1.3169	-1.73126	3.12746	1.3962	-0.0793	0.09534	0.52017	0.38449
36	0.0912	-0.23566	-0.00019	-0.23585	0.32706	0.99905	0.00095	0	36	-0.0032	-0.12369	-0.00127	-0.12496	0.12176	0.99309	0.00681	0.0001	36	0.3611	0.13394	-0.01963	0.11431	0.24679	0.95322	0.04471	0.00206	36	0.8983	1.21568	-0.01967	1.19601	-0.29771	0.7297	0.23537	0.03493	36	1.5424	-1.74785	3.2296	1.48175	0.06065	0.08914	0.51381	0.39705
37	0.1545	-0.23443	-0.00021	-0.23464	0.38913	0.99902	0.00097	0	37	-0.0652	-0.12017	-0.00134	-0.12151	0.05631	0.9929	0.00699	0.00011	37	0.269	0.15677	-0.02071	0.13606	0.13294	0.95196	0.04587	0.00218	37	1.3169	1.27581	-0.02067	1.25514	0.06175	0.72334	0.23996	0.0367	37	1.7111	-1.76337	3.33046	1.56709	0.14401	0.08335	0.50719	0.40945
38	0.1467	-0.23319	-0.00022	-0.23341	0.38011	0.99899	0.001	0	38	-0.0383	-0.11666	-0.00142	-0.11808	0.07977	0.99271	0.00718	0.00011	38	0.2333	0.17957	-0.02182	0.15775	0.07555	0.95069	0.04702	0.00229	38	0.972	1.33543	-0.02168	1.31375	-0.34174	0.71704	0.24445	0.03851	38	1.712	-1.77788	3.43	1.65212	0.05988	0.07794	0.50037	0.42169
39	0.0004	-0.23195	-0.00023	-0.23218	0.23258	0.99897	0.00103	1e-05	39	-0.021	-0.11314	-0.00149	-0.11463	0.09364	0.99252	0.00736	0.00012	39	0.4267	0.20234	-0.02296	0.17938	0.24732	0.94943	0.04816	0.00241	39	1.0808	1.39452	-0.02272	1.3718	-0.29099	0.71079	0.24886	0.04035	39	1.6342	-1.79145	3.52817	1.73672	-0.10252	0.07288	0.49336	0.43376
40	0.1348	-0.23072	-0.00024	-0.23096	0.36576	0.99894	0.00105	1e-05	40	0.1859	-0.10963	-0.00157	-0.1112	0.2971	0.99233	0.00755	0.00012	40	0.2453	0.22507	-0.02412	0.20095	0.04434	0.94816	0.0493	0.00254	40	1.2344	1.45309	-0.02378	1.42931	-0.19492	0.70459	0.25318	0.04222	40	1.9031	-1.80413	3.62494	1.82081	0.0823	0.06815	0.4862	0.44565
41	0.1297	-0.22948	-0.00025	-0.22973	0.35943	0.99892	0.00108	1e-05	41	-0.19	-0.10612	-0.00165	-0.10777	-0.08223	0.99214	0.00773	0.00013	41	0.4472	0.24778	-0.02531	0.22247	0.22472	0.9469	0.05044	0.00266	41	1.3223	1.51116	-0.02485	1.48631	-0.16401	0.69845	0.25742	0.04413	41	1.6868	-1.81599	3.72028	1.90429	-0.21748	0.06372	0.47891	0.45737
42	0.0864	-0.22824	-0.00026	-0.2285	0.31491	0.99889	0.00111	1e-05	42	-0.0245	-0.10261	-0.00173	-0.10434	0.07984	0.99194	0.00792	0.00014	42	0.1022	0.27046	-0.02652	0.24394	-0.14174	0.94564	0.05157	0.00279	42	1.2753	1.56872	-0.02594	1.54278	-0.26748	0.69236	0.26157	0.04607	42	1.7658	-1.82709	3.81416	1.98707	-0.22128	0.05958	0.4715	0.46892
43	0.0416	-0.22701	-0.00028	-0.22729	0.26888	0.99886	0.00113	1e-05	43	0.1314	-0.0991	-0.00181	-0.10091	0.23231	0.99175	0.0081	0.00014	43	0.3382	0.2931	-0.02776	0.26534	0.07286	0.94439	0.05269	0.00292	43	0.9266	1.62578	-0.02705	1.59873	-0.67213	0.68633	0.26564	0.04803	43	1.7815	-1.83746	3.90658	2.06912	-0.28762	0.05571	0.46401	0.48028
44	0.1186	-0.22577	-0.00029	-0.22606	0.34466	0.99884	0.00116	1e-05	44	0.0681	-0.09559	-0.0019	-0.09749	0.16558	0.99156	0.00829	0.00015	44	0.1361	0.31572	-0.02903	0.28669	-0.15059	0.94313	0.05382	0.00305	44	1.4554	1.68234	-0.02817	1.65417	-0.19876	0.68035	0.26962	0.05003	44	1.9998	-1.84715	3.99751	2.15036	-0.15055	0.05209	0.45645	0.49146
45	-0.0786	-0.22453	-0.0003	-0.22483	0.14624	0.99881	0.00118	1e-05	45	-0.0483	-0.09208	-0.00198	-0.09406	0.04576	0.99137	0.00847	0.00016	45	0.0863	0.33831	-0.03033	0.30798	-0.22168	0.94188	0.05493	0.00319	45	1.3691	1.7384	-0.02931	1.70909	-0.33999	0.67442	0.27352	0.05206	45	2.0424	-1.85622	4.08694	2.23072	-0.18832	0.04871	0.44884	0.50245
46	0.0849	-0.2233	-0.00032	-0.22362	0.30851	0.99878	0.00121	1e-05	46	-0.0355	-0.08857	-0.00207	-0.09064	0.05514	0.99118	0.00865	0.00016	46	0.0982	0.36087	-0.03165	0.32922	-0.23101	0.94062	0.05605	0.00333	46	1.3945	1.79398	-0.03047	1.76351	-0.36901	0.66854	0.27735	0.05411	46	2.1358	-1.8647	4.17486	2.31016	-0.17436	0.04555	0.44119	0.51326
47	-0.115	-0.22206	-0.00033	-0.22239	0.10739	0.99876	0.00124	1e-05	47	0.0104	-0.08506	-0.00216	-0.08722	0.09762	0.99099	0.00884	0.00017	47	0.0435	0.38339	-0.033	0.35039	-0.30689	0.93937	0.05716	0.00347	47	1.4058	1.84908	-0.03164	1.81744	-0.41163	0.66271	0.28109	0.0562	47	2.2863	-1.87263	4.26127	2.38864	-0.10234	0.04259	0.43353	0.52389
48	-0.2503	-0.22082	-0.00035	-0.22117	-0.02913	0.99873	0.00126	1e-05	48	0.0766	-0.08156	-0.00225	-0.08381	0.16041	0.9908	0.00902	0.00018	48	0.3446	0.40589	-0.03438	0.37151	-0.02691	0.93812	0.05826	0.00361	48	1.549	1.90369	-0.03283	1.87086	-0.32186	0.65694	0.28475	0.05831	48	2.1398	-1.88004	4.34616	2.46612	-0.32632	0.03982	0.42586	0.53432
49	-0.135	-0.21959	-0.00036	-0.21995	0.08495	0.9987	0.00129	1e-05	49	-0.157	-0.07805	-0.00235	-0.0804	-0.0766	0.99061	0.00921	0.00019	49	0.2812	0.42836	-0.03578	0.39258	-0.11138	0.93688	0.05936	0.00376	49	1.6797	1.95783	-0.03404	1.92379	-0.24409	0.65121	0.28834	0.06045	49	2.0486	-1.88697	4.42954	2.54257	-0.49397	0.03724	0.41819	0.54457
50	0.3361	-0.21835	-0.00037	-0.21872	0.55482	0.99868	0.00131	1e-05	50	0.023	-0.07455	-0.00244	-0.07699	0.09999	0.99042	0.00939	0.00019	50	0.0063	0.45079	-0.03721	0.41358	-0.40728	0.93563	0.06046	0.00391	50	1.6658	2.0115	-0.03526	1.97624	-0.31044	0.64554	0.29185	0.06261	50	2.2642	-1.89346	4.51141	2.61795	-0.35375	0.03482	0.41055	0.55464
51	0.0474	-0.21711	-0.00039	-0.2175	0.2649	0.99865	0.00134	1e-05	51	0.0755	-0.07104	-0.00254	-0.07358	0.14908	0.99023	0.00957	0.0002	51	0.2696	0.4732	-0.03866	0.43454	-0.16494	0.93439	0.06155	0.00406	51	1.3905	2.0647	-0.03649	2.02821	-0.63771	0.63991	0.29528	0.0648	51	2.259	-1.89952	4.59177	2.69225	-0.43325	0.03256	0.40293	0.56452
52	-0.007	-0.21588	-0.00041	-0.21629	0.20928	0.99862	0.00137	1e-05	52	-0.0054	-0.06754	-0.00264	-0.07018	0.06478	0.99004	0.00975	0.00021	52	0.1586	0.49558	-0.04014	0.45544	-0.29683	0.93314	0.06264	0.00422	52	1.7824	2.11743	-0.03774	2.07969	-0.29729	0.63434	0.29865	0.06702	52	2.4749	-1.90518	4.67062	2.76544	-0.29054	0.03044	0.39535	0.57421
53	-0.1035	-0.21464	-0.00042	-0.21506	0.11156	0.9986	0.00139	1e-05	53	0.076	-0.06403	-0.00274	-0.06677	0.14277	0.98985	0.00994	0.00022	53	0.3986	0.51792	-0.04165	0.47627	-0.07768	0.9319	0.06372	0.00438	53	1.7621	2.16971	-0.039	2.13071	-0.36861	0.62881	0.30193	0.06926	53	2.6589	-1.91048	4.74799	2.83751	-0.1786	0.02846	0.38781	0.58372
54	0.0125	-0.2134	-0.00044	-0.21384	0.22634	0.99857	0.00142	1e-05	54	0.1516	-0.06053	-0.00285	-0.06338	0.21497	0.98966	0.01012	0.00023	54	0.4716	0.54024	-0.04318	0.49706	-0.02546	0.93066	0.0648	0.00454	54	1.7931	2.22153	-0.04027	2.18126	-0.38815	0.62333	0.30515	0.07153	54	2.6064	-1.91544	4.82387	2.90843	-0.30203	0.02662	0.38033	0.59305
55	-0.0377	-0.21217	-0.00045	-0.21262	0.17492	0.99854	0.00144	1e-05	55	0.196	-0.05703	-0.00295	-0.05998	0.25598	0.98946	0.0103	0.00023	55	0.2725	0.56253	-0.04474	0.51779	-0.24529	0.92943	0.06587	0.0047	55	1.7069	2.2729	-0.04156	2.23134	-0.52443	0.61789	0.30829	0.07381	55	2.7594	-1.92007	4.89827	2.9782	-0.21881	0.02489	0.37291	0.6022
56	0.0089	-0.21093	-0.00047	-0.2114	0.2203	0.99852	0.00147	1e-05	56	0.1954	-0.05353	-0.00306	-0.05659	0.25198	0.98927	0.01048	0.00024	56	0.1709	0.58479	-0.04632	0.53847	-0.36757	0.92819	0.06694	0.00487	56	1.8414	2.32382	-0.04287	2.28095	-0.43955	0.61251	0.31136	0.07613	56	2.4844	-1.9244	4.97122	3.04682	-0.56242	0.02327	0.36556	0.61117
57	0.1125	-0.2097	-0.00049	-0.21019	0.32268	0.99849	0.0015	1e-05	57	0.2258	-0.05003	-0.00317	-0.0532	0.27899	0.98908	0.01067	0.00025	57	0.5185	0.60702	-0.04793	0.55909	-0.04059	0.92696	0.06801	0.00504	57	1.8504	2.37429	-0.04418	2.33011	-0.47971	0.60717	0.31437	0.07846	57	3.0415	-1.92845	5.04273	3.11428	-0.07278	0.02176	0.35828	0.61996
58	0.0249	-0.20846	-0.0005	-0.20896	0.23386	0.99847	0.00152	1e-05	58	-0.0919	-0.04652	-0.00328	-0.0498	-0.0421	0.98889	0.01085	0.00026	58	0.3887	0.62922	-0.04956	0.57966	-0.19095	0.92572	0.06907	0.00521	58	1.9495	2.42433	-0.04551	2.37882	-0.42932	0.60188	0.3173	0.08082	58	2.7956	-1.93224	5.1128	3.18056	-0.38496	0.02035	0.35108	0.62857
59	-0.1695	-0.20722	-0.00052	-0.20774	0.03824	0.99844	0.00155	1e-05	59	-0.0768	-0.04303	-0.00339	-0.04642	-0.03038	0.9887	0.01103	0.00027	59	0.5809	0.65139	-0.05122	0.60017	-0.01927	0.92449	0.07012	0.00539	59	1.8353	2.47393	-0.04685	2.42708	-0.59178	0.59663	0.32017	0.0832	59	2.9212	-1.93578	5.18146	3.24568	-0.32448	0.01902	0.34396	0.63701
60	0.089	-0.20599	-0.00054	-0.20653	0.29553	0.99841	0.00158	1e-05	60	-0.1036	-0.03953	-0.00351	-0.04304	-0.06057	0.98851	0.01121	0.00028	60	0.3566	0.67353	-0.05291	0.62062	-0.26402	0.92326	0.07118	0.00556	60	1.9629	2.5231	-0.0482	2.4749	-0.512	0.59143	0.32297	0.0856	60	2.9776	-1.93909	5.24872	3.30963	-0.33203	0.01779	0.33693	0.64528
61	-0.1574	-0.20475	-0.00056	-0.20531	0.04791	0.99839	0.0016	1e-05	61	-0.1059	-0.03603	-0.00362	-0.03965	-0.06625	0.98832	0.01139	0.00029	61	0.3997	0.69564	-0.05462	0.64102	-0.24132	0.92203	0.07222	0.00574	61	1.9776	2.57184	-0.04956	2.52228	-0.54468	0.58628	0.3257	0.08802	61	3.2446	-1.94219	5.3146	3.37241	-0.12781	0.01663	0.32998	0.65338
62	-0.0689	-0.20351	-0.00058	-0.20409	0.13519	0.99836	0.00163	1e-05	62	-0.167	-0.03253	-0.00374	-0.03627	-0.13073	0.98813	0.01157	0.0003	62	0.5794	0.71772	-0.05635	0.66137	-0.08197	0.92081	0.07327	0.00592	62	1.8396	2.62016	-0.05094	2.56922	-0.72962	0.58117	0.32837	0.09046	62	3.2083	-1.94508	5.37911	3.43403	-0.22573	0.01555	0.32313	0.66131
63	0.1004	-0.20228	-0.00059	-0.20287	0.30327	0.99833	0.00165	1e-05	63	0.0447	-0.02903	-0.00386	-0.03289	0.07759	0.98794	0.01175	0.00031	63	0.6169	0.73977	-0.05811	0.68166	-0.06476	0.91958	0.07431	0.00611	63	2.0752	2.66805	-0.05232	2.61573	-0.54053	0.57611	0.33098	0.09292	63	3.2585	-1.94779	5.44229	3.4945	-0.23599	0.01454	0.31638	0.66908
64	0.0205	-0.20104	-0.00061	-0.20165	0.22216	0.99831	0.00168	1e-05	64	0.2605	-0.02554	-0.00398	-0.02952	0.29002	0.98775	0.01193	0.00032	64	0.4603	0.76179	-0.05989	0.7019	-0.2416	0.91836	0.07534	0.0063	64	2.1111	2.71553	-0.05372	2.66181	-0.55071	0.57108	0.33352	0.0954	64	3.3288	-1.95032	5.50413	3.55381	-0.22501	0.0136	0.30972	0.67668
65	-0.0679	-0.19981	-0.00063	-0.20044	0.13254	0.99828	0.00171	1e-05	65	0.3548	-0.02204	-0.00411	-0.02615	0.38095	0.98756	0.01211	0.00033	65	0.644	0.78379	-0.0617	0.72209	-0.07809	0.91714	0.07637	0.00649	65	2.2145	2.76259	-0.05512	2.70747	-0.49297	0.56611	0.336	0.0979	65	3.2421	-1.95269	5.56467	3.61198	-0.36988	0.01272	0.30316	0.68413
66	0.0766	-0.19857	-0.00065	-0.19922	0.27582	0.99825	0.00173	1e-05	66	0.1612	-0.01855	-0.00423	-0.02278	0.18398	0.98737	0.01229	0.00034	66	0.5899	0.80575	-0.06353	0.74222	-0.15232	0.91592	0.0774	0.00668	66	1.9154	2.80924	-0.05654	2.7527	-0.8373	0.56117	0.33841	0.10041	66	3.59937	-1.9549	5.62393	3.66903	-0.06966	0.01189	0.2967	0.69141
67	-0.178	-0.19733	-0.00067	-0.198	0.02001	0.99823	0.00176	2e-05	67	0.0277	-0.01505	-0.00436	-0.01941	0.04711	0.98718	0.01247	0.00035	67	0.5341	0.82769	-0.06539	0.7623	-0.2282	0.9147	0.07842	0.00688	67	2.2075	2.85549	-0.05797	2.79752	-0.59002	0.55628	0.34077	0.10295	67	3.451	-1.95697	5.68192	3.72495	-0.27395	0.01112	0.29034	0.69854
68	0.0545	-0.1961	-0.00069	-0.19679	0.25129	0.9982	0.00178	2e-05	68	0.0331	-0.01156	-0.00449	-0.01605	0.04915	0.98699	0.01265	0.00036	68	0.6887	0.84959	-0.06727	0.78232	-0.09362	0.91349	0.07944	0.00707	68	2.2845	2.90133	-0.0594	2.84193	-0.55743	0.55143	0.34307	0.1055	68	3.5267	-1.95891	5.73866	3.77975	-0.25305	0.0104	0.28409	0.70552
69	-0.2103	-0.19486	-0.00071	-0.19557	-0.01472	0.99817	0.00181	2e-05	69	0.0157	-0.00807	-0.00462	-0.01269	0.02839	0.9868	0.01283	0.00037	69	0.5382	0.87147	-0.06918	0.80229	-0.26409	0.91227	0.08046	0.00727	69	2.2368	2.94678	-0.06085	2.88593	-0.64913	0.54663	0.3453	0.10807	69	3.81507	-1.96072	5.79418	3.83346	-0.01839	0.00972	0.27794	0.71234
70	-0.14	-0.19363	-0.00073	-0.19436	0.05436	0.99815	0.00183	2e-05	70	0.0422	-0.00457	-0.00476	-0.00933	0.05153	0.98661	0.01301	0.00038	70	0.6185	0.89332	-0.07111	0.82221	-0.20371	0.91106	0.08147	0.00748	70	2.3589	2.99182	-0.06231	2.92951	-0.57062	0.54186	0.34748	0.11065	70	3.58565	-1.96241	5.84849	3.88608	-0.30043	0.00909	0.27189	0.71902
71	-0.1496	-0.19239	-0.00075	-0.19314	0.04355	0.99812	0.00186	2e-05	71	0.137	-0.00108	-0.00489	-0.00597	0.14297	0.98642	0.01319	0.00039	71	0.6708	0.91514	-0.07306	0.84208	-0.17127	0.90985	0.08247	0.00768	71	2.3728	3.03648	-0.06377	2.97271	-0.59991	0.53714	0.3496	0.11325	71	3.86445	-1.96399	5.90162	3.93763	-0.07318	0.0085	0.26595	0.72555
72	-0.0538	-0.19115	-0.00078	-0.19193	0.13813	0.9981	0.00189	2e-05	72	0.3497	0.00241	-0.00503	-0.00262	0.35232	0.98623	0.01337	0.0004	72	0.6603	0.93693	-0.07504	0.86189	-0.20159	0.90864	0.08347	0.00789	72	2.4488	3.08075	-0.06524	3.01551	-0.5667	0.53246	0.35167	0.11587	72	3.86872	-1.96547	5.95359	3.98812	-0.1194	0.00795	0.26011	0.73194
73	-0.1099	-0.18992	-0.0008	-0.19072	0.08082	0.99807	0.00191	2e-05	73	0.1723	0.0059	-0.00517	0.00073	0.17157	0.98604	0.01355	0.00041	73	0.6769	0.95869	-0.07704	0.88165	-0.20475	0.90743	0.08447	0.0081	73	2.4738	3.12463	-0.06673	3.0579	-0.5841	0.52782	0.35368	0.1185	73	3.60627	-1.96685	6.00441	4.03756	-0.43128	0.00743	0.25438	0.73819
74	0.001	-0.18868	-0.00082	-0.1895	0.1905	0.99804	0.00194	2e-05	74	0.2506	0.00939	-0.00531	0.00408	0.24652	0.98585	0.01373	0.00042	74	0.5142	0.98042	-0.07907	0.90135	-0.38715	0.90622	0.08547	0.00831	74	2.4744	3.16812	-0.06822	3.0999	-0.62551	0.52322	0.35563	0.12115	74	4.04483	-1.96815	6.05411	4.08596	-0.04113	0.00695	0.24875	0.7443
75	-0.3247	-0.18745	-0.00084	-0.18829	-0.13641	0.99802	0.00196	2e-05	75	-0.021	0.01288	-0.00545	0.00743	-0.02843	0.98566	0.01391	0.00043	75	0.6823	1.00212	-0.08112	0.921	-0.23871	0.90502	0.08646	0.00853	75	2.5392	3.21124	-0.06972	3.14152	-0.60233	0.51866	0.35753	0.12381	75	3.87188	-1.96936	6.10271	4.13335	-0.26147	0.0065	0.24323	0.75027
76	-0.0771	-0.18621	-0.00086	-0.18707	0.10998	0.99799	0.00199	2e-05	76	0.1568	0.01636	-0.00559	0.01077	0.14603	0.98547	0.01409	0.00044	76	0.8386	1.0238	-0.08319	0.94061	-0.10201	0.90381	0.08744	0.00875	76	2.5841	3.25399	-0.07122	3.18277	-0.59866	0.51414	0.35938	0.12648	76	3.89709	-1.97049	6.15023	4.17974	-0.28265	0.00607	0.23781	0.75612
77	-0.1904	-0.18498	-0.00089	-0.18587	-0.00454	0.99796	0.00202	2e-05	77	0.0448	0.01985	-0.00574	0.01411	0.03069	0.98528	0.01426	0.00046	77	0.9951	1.04544	-0.08529	0.96015	0.03494	0.90261	0.08842	0.00897	77	2.5596	3.29636	-0.07274	3.22362	-0.66402	0.50966	0.36117	0.12917	77	3.91786	-1.97155	6.19668	4.22513	-0.30728	0.00568	0.23249	0.76183
78	-0.0382	-0.18374	-0.00091	-0.18465	0.14645	0.99794	0.00204	2e-05	78	0.2816	0.02334	-0.00589	0.01745	0.26415	0.98509	0.01444	0.00047	78	0.7762	1.06706	-0.0874	0.97966	-0.20345	0.90141	0.0894	0.00919	78	2.7919	3.33836	-0.07426	3.2641	-0.4722	0.50522	0.36291	0.13187	78	4.11225	-1.97253	6.2421	4.26957	-0.15732	0.00531	0.22728	0.76741
79	0.0307	-0.18251	-0.00093	-0.18344	0.21414	0.99791	0.00207	2e-05	79	0.2627	0.02682	-0.00604	0.02078	0.24191	0.9849	0.01462	0.00048	79	0.9864	1.08864	-0.08955	0.99909	-0.0127	0.90021	0.09037	0.00942	79	2.6994	3.37999	-0.07579	3.3042	-0.60481	0.50081	0.3646	0.13459	79	4.27949	-1.97346	6.2865	4.31304	-0.03355	0.00497	0.22216	0.77287
80	-0.2347	-0.18127	-0.00096	-0.18223	-0.05247	0.99788	0.00209	2e-05	80	0.2869	0.03031	-0.00619	0.02412	0.26278	0.98471	0.0148	0.00049	80	1.0086	1.1102	-0.09171	1.01849	-0.00989	0.89901	0.09134	0.00964	80	2.8748	3.42126	-0.07732	3.34394	-0.46914	0.49645	0.36623	0.13732	80	4.24324	-1.97432	6.32989	4.35557	-0.11233	0.00464	0.21715	0.7782
81	0.0327	-0.18003	-0.00098	-0.18101	0.21372	0.99786	0.00212	2e-05	81	0.1827	0.03379	-0.00634	0.02745	0.15525	0.98452	0.01497	0.0005	81	0.9826	1.13173	-0.0939	1.03783	-0.05523	0.89782	0.09231	0.00987	81	2.9418	3.46218	-0.07886	3.38332	-0.44151	0.49212	0.36782	0.14006	81	4.26285	-1.97513	6.37231	4.39718	-0.13433	0.00434	0.21224	0.78342
82	-0.1874	-0.1788	-0.00101	-0.17981	-0.0076	0.99783	0.00215	2e-05	82	0.1359	0.03728	-0.0065	0.03078	0.10512	0.98433	0.01515	0.00052	82	0.9283	1.15324	-0.09611	1.05713	-0.12882	0.89663	0.09327	0.01011	82	2.8953	3.50273	-0.08041	3.42232	-0.52702	0.48783	0.36936	0.14281	82	4.40952	-1.97589	6.41376	4.43787	-0.02836	0.00406	0.20742	0.78852
83	-0.0298	-0.17756	-0.00103	-0.17859	0.14879	0.9978	0.00217	2e-05	83	0.2896	0.04076	-0.00666	0.0341	0.25549	0.98414	0.01533	0.00053	83	0.7892	1.17471	-0.09835	1.07636	-0.28716	0.89543	0.09423	0.01034	83	3.0646	3.54293	-0.08197	3.46096	-0.39637	0.48358	0.37085	0.14557	83	4.4584	-1.97659	6.45428	4.47769	-0.01928	0.0038	0.20271	0.7935
84	-0.1846	-0.17633	-0.00105	-0.17738	-0.00722	0.99778	0.0022	2e-05	84	0.0398	0.04424	-0.00682	0.03742	0.00237	0.98395	0.01551	0.00054	84	1.0972	1.19615	-0.10061	1.09554	0.00165	0.89424	0.09518	0.01058	84	2.8453	3.58279	-0.08353	3.49926	-0.65396	0.47937	0.37229	0.14834	84	4.53179	-1.97726	6.49387	4.51661	0.01518	0.00355	0.19809	0.79836
85	-0.1064	-0.17509	-0.00108	-0.17617	0.06977	0.99775	0.00222	2e-05	85	0.1539	0.04773	-0.00698	0.04075	0.11315	0.98376	0.01568	0.00055	85	0.8875	1.21757	-0.10289	1.11468	-0.22718	0.89305	0.09613	0.01082	85	2.846	3.62229	-0.0851	3.53719	-0.6912	0.47519	0.37369	0.15112	85	4.71808	-1.97787	6.53255	4.55468	0.1634	0.00332	0.19356	0.80312
86	-0.0268	-0.17386	-0.00111	-0.17497	0.14816	0.99773	0.00225	3e-05	86	0.15	0.05121	-0.00714	0.04407	0.10593	0.98358	0.01586	0.00057	86	0.8505	1.23896	-0.10519	1.13377	-0.28327	0.89187	0.09707	0.01106	86	3.0562	3.66145	-0.08667	3.57478	-0.51858	0.47105	0.37503	0.15392	86	4.51917	-1.97845	6.57036	4.59191	-0.07274	0.0031	0.18913	0.80777
87	0.1424	-0.17262	-0.00113	-0.17375	0.31615	0.9977	0.00227	3e-05	87	0.3509	0.05469	-0.0073	0.04739	0.30351	0.98339	0.01603	0.00058	87	0.8077	1.26032	-0.10751	1.15281	-0.3451	0.89068	0.09802	0.0113	87	2.9215	3.70027	-0.08825	3.61202	-0.69052	0.46694	0.37633	0.15672	87	4.87244	-1.97899	6.60729	4.6283	0.24414	0.0029	0.18479	0.81231
88	0.0946	-0.17139	-0.00116	-0.17255	0.26714	0.99767	0.0023	3e-05	88	0.1932	0.05817	-0.00747	0.0507	0.1425	0.9832	0.01621	0.00059	88	0.8777	1.28165	-0.10986	1.17179	-0.29408	0.88949	0.09895	0.01155	88	3.1396	3.73875	-0.08983	3.64892	-0.50932	0.46287	0.37759	0.15953	88	4.45702	-1.9795	6.64338	4.66388	-0.20686	0.00271	0.18054	0.81674
89	-0.172	-0.17015	-0.00118	-0.17133	-0.00067	0.99765	0.00233	3e-05	89	-0.0001	0.06165	-0.00764	0.05401	-0.05411	0.98301	0.01639	0.00061	89	0.975	1.30295	-0.11223	1.19072	-0.21572	0.88831	0.09989	0.0118	89	3.1256	3.7769	-0.09142	3.68548	-0.55988	0.45884	0.3788	0.16236	89	4.56784	-1.97997	6.67864	4.69867	-0.13083	0.00254	0.17638	0.82108
90	-0.1838	-0.16892	-0.00121	-0.17013	-0.01367	0.99762	0.00235	3e-05	90	0.1358	0.06513	-0.00781	0.05732	0.07848	0.98282	0.01656	0.00062	90	1.0718	1.32422	-0.11462	1.2096	-0.1378	0.88713	0.10082	0.01205	90	3.1932	3.81471	-0.09302	3.72169	-0.5285	0.45484	0.37997	0.16519	90	4.7355	-1.98041	6.71308	4.73267	0.00283	0.00237	0.17231	0.82531
91	0.0953	-0.16768	-0.00124	-0.16892	0.26422	0.99759	0.00238	3e-05	91	0.047	0.0686	-0.00798	0.06062	-0.01363	0.98263	0.01674	0.00063	91	1.1159	1.34547	-0.11704	1.22843	-0.11253	0.88595	0.10174	0.01231	91	3.1652	3.85219	-0.09461	3.75758	-0.59238	0.45088	0.38109	0.16803	91	4.72815	-1.98082	6.74673	4.76591	-0.03776	0.00222	0.16833	0.82945
92	-0.1539	-0.16645	-0.00126	-0.16771	0.01381	0.99757	0.0024	3e-05	92	0.0945	0.07208	-0.00815	0.06393	0.03057	0.98244	0.01691	0.00065	92	1.0441	1.36668	-0.11948	1.2472	-0.20311	0.88477	0.10267	0.01256	92	3.206	3.88935	-0.09622	3.79313	-0.58713	0.44695	0.38218	0.17088	92	4.81636	-1.98121	6.7796	4.79839	0.01797	0.00207	0.16443	0.83349
93	0.1044	-0.16521	-0.00129	-0.1665	0.2709	0.99754	0.00243	3e-05	93	-0.0127	0.07556	-0.00833	0.06723	-0.07993	0.98225	0.01709	0.00066	93	1.0323	1.38787	-0.12193	1.26594	-0.23364	0.8836	0.10358	0.01282	93	3.1709	3.92618	-0.09783	3.82835	-0.65746	0.44305	0.38322	0.17373	93	4.94017	-1.98157	6.81171	4.83014	0.11003	0.00194	0.16062	0.83744
94	-0.1052	-0.16398	-0.00132	-0.1653	0.0601	0.99751	0.00246	3e-05	94	0.3577	0.07904	-0.00851	0.07053	0.28717	0.98206	0.01726	0.00067	94	1.1048	1.40903	-0.12441	1.28462	-0.17982	0.88242	0.1045	0.01308	94	3.36	3.9627	-0.09944	3.86326	-0.50326	0.43919	0.38421	0.1766	94	5.03174	-1.98191	6.84308	4.86117	0.17057	0.00181	0.15689	0.8413
95	-0.0006	-0.16274	-0.00135	-0.16409	0.16349	0.99749	0.00248	3e-05	95	0.3228	0.08251	-0.00869	0.07382	0.24897	0.98187	0.01744	0.00069	95	1.17	1.43017	-0.12692	1.30325	-0.13325	0.88125	0.10541	0.01334	95	3.4556	3.99889	-0.10105	3.89784	-0.44224	0.43536	0.38517	0.17947	95	5.04122	-1.98222	6.87371	4.89149	0.14973	0.0017	0.15324	0.84506
96	-0.1036	-0.16151	-0.00138	-0.16289	0.05928	0.99746	0.00251	3e-05	96	0.1775	0.08599	-0.00887	0.07712	0.10038	0.98168	0.01761	0.0007	96	0.7862	1.45127	-0.12944	1.32183	-0.53563	0.88008	0.10631	0.01361	96	3.4146	4.03477	-0.10268	3.93209	-0.51749	0.43157	0.38609	0.18234	96	5.02944	-1.98252	6.90363	4.92111	0.10833	0.00159	0.14967	0.84874
97	-0.2155	-0.16027	-0.0014	-0.16167	-0.05382	0.99744	0.00253	3e-05	97	0.1669	0.08946	-0.00905	0.08041	0.08649	0.98149	0.01779	0.00072	97	0.9861	1.47235	-0.13198	1.34037	-0.35426	0.87891	0.10722	0.01388	97	3.4968	4.07033	-0.1043	3.96603	-0.46923	0.42781	0.38696	0.18523	97	5.19527	-1.9828	6.93286	4.95006	0.24521	0.00148	0.14618	0.85233
98	-0.3185	-0.15904	-0.00143	-0.16047	-0.15803	0.99741	0.00256	3e-05	98	0.0337	0.09293	-0.00923	0.0837	-0.05	0.98131	0.01796	0.00073	98	1.4045	1.4934	-0.13455	1.35885	0.04565	0.87774	0.10812	0.01415	98	3.6006	4.10559	-0.10593	3.99966	-0.39906	0.42408	0.3878	0.18812	98	5.06445	-1.98305	6.9614	4.97835	0.0861	0.00139	0.14277	0.85584
99	-0.0857	-0.1578	-0.00146	-0.15926	0.07356	0.99738	0.00258	3e-05	99	0.2784	0.09641	-0.00942	0.08699	0.19141	0.98112	0.01814	0.00075	99	1.321	1.51442	-0.13714	1.37728	-0.05628	0.87657	0.10901	0.01442	99	3.5137	4.14054	-0.10756	4.03298	-0.51928	0.42038	0.3886	0.19102	99	5.19511	-1.98329	6.98928	5.00599	0.18913	0.0013	0.13943	0.85927
100	0.1017	-0.15657	-0.00149	-0.15806	0.25976	0.99736	0.00261	3e-05	100	0	0.09988	-0.00961	0.09027	-0.09027	0.98093	0.01831	0.00076	100	1.203	1.53541	-0.13975	1.39566	-0.19266	0.8754	0.1099	0.01469	100	3.5939	4.17518	-0.10919	4.06599	-0.47209	0.41672	0.38936	0.19392	100	5.13864	-1.98352	7.0165	5.03298	0.10566	0.00121	0.13617	0.86262
101	-0.3172	-0.15533	-0.00152	-0.15685	-0.16035	0.99733	0.00264	3e-05	101	0.1307	0.10335	-0.0098	0.09355	0.03715	0.98074	0.01848	0.00078	101	1.4467	1.55638	-0.14238	1.414	0.0327	0.87424	0.11079	0.01497	101	3.6873	4.20952	-0.11083	4.09869	-0.41139	0.41309	0.39008	0.19683	101	5.04724	-1.98373	7.04309	5.05936	-0.01212	0.00113	0.13298	0.86589
102	-0.1085	-0.1541	-0.00155	-0.15565	0.04715	0.9973	0.00266	4e-05	102	0.2402	0.10682	-0.00999	0.09683	0.14337	0.98055	0.01866	0.00079	102	1.2742	1.57731	-0.14503	1.43228	-0.15808	0.87308	0.11167	0.01525	102	3.5755	4.24357	-0.11247	4.1311	-0.5556	0.40949	0.39077	0.19974	102	5.19601	-1.98393	7.06905	5.08512	0.11089	0.00106	0.12986	0.86908
103	-0.0925	-0.15286	-0.00158	-0.15444	0.06194	0.99728	0.00269	4e-05	103	0.4796	0.11029	-0.01018	0.10011	0.37949	0.98036	0.01883	0.00081	103	1.1079	1.59822	-0.1477	1.45052	-0.34262	0.87192	0.11255	0.01553	103	3.714	4.27731	-0.11412	4.16319	-0.4492	0.40592	0.39142	0.20266	103	5.10919	-1.98411	7.09441	5.1103	-0.0011	0.00099	0.12681	0.87219
104	-0.1388	-0.15163	-0.00161	-0.15324	0.01444	0.99725	0.00271	4e-05	104	0.1679	0.11376	-0.01038	0.10338	0.06452	0.98017	0.01901	0.00082	104	1.2058	1.6191	-0.1504	1.4687	-0.26291	0.87076	0.11343	0.01581	104	4.0265	4.31077	-0.11576	4.19501	-0.1685	0.40238	0.39203	0.20558	104	5.24454	-1.98429	7.11917	5.13488	0.10966	0.00093	0.12384	0.87524
105	-0.2032	-0.15039	-0.00164	-0.15203	-0.05116	0.99722	0.00274	4e-05	105	0.1342	0.11723	-0.01057	0.10666	0.02755	0.97998	0.01918	0.00084	105	1.3346	1.63996	-0.15311	1.48685	-0.15225	0.8696	0.1143	0.0161	105	3.7074	4.34393	-0.11741	4.22652	-0.51912	0.39887	0.39261	0.20851	105	5.3573	-1.98445	7.14334	5.15889	0.1984	0.00087	0.12092	0.87821
106	-0.0348	-0.14916	-0.00168	-0.15084	0.11603	0.9972	0.00276	4e-05	106	0.289	0.1207	-0.01077	0.10993	0.17908	0.97979	0.01935	0.00085	106	1.3677	1.66078	-0.15585	1.50493	-0.13724	0.86844	0.11517	0.01639	106	3.6672	4.3768	-0.11906	4.25774	-0.59054	0.3954	0.39316	0.21144	106	5.2247	-1.9846	7.16695	5.18235	0.04234	0.00081	0.11808	0.88111
107	-0.1388	-0.14792	-0.00171	-0.14963	0.01083	0.99717	0.00279	4e-05	107	0.1558	0.12416	-0.01097	0.11319	0.04261	0.97961	0.01952	0.00087	107	1.4313	1.68158	-0.1586	1.52298	-0.09168	0.86729	0.11604	0.01668	107	3.8401	4.40938	-0.12071	4.28867	-0.44857	0.39195	0.39367	0.21438	107	5.41291	-1.98474	7.19001	5.20527	0.20764	0.00076	0.1153	0.88395
108	0.0235	-0.14669	-0.00174	-0.14843	0.17193	0.99714	0.00282	4e-05	108	0.0678	0.12763	-0.01118	0.11645	-0.04865	0.97942	0.0197	0.00089	108	1.4831	1.70235	-0.16138	1.54097	-0.05787	0.86613	0.1169	0.01697	108	3.8272	4.44168	-0.12237	4.31931	-0.49211	0.38854	0.39414	0.21732	108	5.4728	-1.98487	7.21251	5.22764	0.24516	0.00071	0.11258	0.88671
109	0.205	-0.14545	-0.00177	-0.14722	0.35223	0.99712	0.00284	4e-05	109	0.2155	0.1311	-0.01138	0.11972	0.09579	0.97923	0.01987	0.0009	109	1.329	1.72309	-0.16418	1.55891	-0.22992	0.86498	0.11776	0.01726	109	3.8434	4.4737	-0.12403	4.34967	-0.50628	0.38515	0.39459	0.22026	109	5.50956	-1.98499	7.23449	5.2495	0.26006	0.00066	0.10992	0.88942
110	-0.1413	-0.14422	-0.0018	-0.14602	0.00472	0.99709	0.00287	4e-05	110	0.2654	0.13456	-0.01159	0.12297	0.14243	0.97904	0.02004	0.00092	110	1.1218	1.74381	-0.16699	1.57682	-0.45502	0.86383	0.11861	0.01756	110	4.1509	4.50544	-0.12569	4.37975	-0.22886	0.38179	0.395	0.22321	110	5.46927	-1.98511	7.25595	5.27084	0.19843	0.00062	0.10733	0.89205
111	0.0772	-0.14298	-0.00184	-0.14482	0.22202	0.99707	0.00289	4e-05	111	0.0486	0.13803	-0.01179	0.12624	-0.07763	0.97885	0.02021	0.00094	111	1.3269	1.7645	-0.16983	1.59467	-0.26777	0.86268	0.11946	0.01786	111	3.8328	4.53691	-0.12735	4.40956	-0.57676	0.37847	0.39538	0.22616	111	5.22754	-1.98522	7.27691	5.29169	-0.06415	0.00058	0.10479	0.89463
112	-0.1883	-0.14175	-0.00187	-0.14362	-0.04468	0.99704	0.00292	4e-05	112	0.0691	0.14149	-0.012	0.12949	-0.06039	0.97866	0.02039	0.00095	112	1.2807	1.78516	-0.17269	1.61247	-0.33177	0.86154	0.12031	0.01816	112	4.1727	4.5681	-0.12901	4.43909	-0.26639	0.37517	0.39572	0.22911	112	5.31474	-1.98532	7.29736	5.31204	0.00269	0.00054	0.10231	0.89715
113	-0.1831	-0.14052	-0.0019	-0.14242	-0.04068	0.99701	0.00294	4e-05	113	0.1815	0.14495	-0.01221	0.13274	0.04876	0.97847	0.02056	0.00097	113	1.6561	1.80579	-0.17557	1.63022	0.02588	0.86039	0.12115	0.01846	113	3.8341	4.59901	-0.13067	4.46834	-0.63424	0.3719	0.39604	0.23206	113	5.5725	-1.98541	7.31734	5.33193	0.24057	0.00051	0.09989	0.8996
114	-0.0814	-0.13928	-0.00194	-0.14122	0.05982	0.99699	0.00297	4e-05	114	-0.0178	0.14842	-0.01243	0.13599	-0.15379	0.97829	0.02073	0.00099	114	1.4062	1.82639	-0.17846	1.64793	-0.24173	0.85925	0.12199	0.01876	114	4.1879	4.62966	-0.13234	4.49732	-0.30942	0.36866	0.39632	0.23502	114	5.57402	-1.9855	7.33684	5.35134	0.22268	0.00047	0.09753	0.902
115	-0.0123	-0.13805	-0.00197	-0.14002	0.12772	0.99696	0.003	4e-05	115	0.2224	0.15188	-0.01264	0.13924	0.08317	0.9781	0.0209	0.001	115	1.3655	1.84697	-0.18138	1.66559	-0.30009	0.8581	0.12283	0.01907	115	4.1413	4.66004	-0.134	4.52604	-0.38474	0.36544	0.39658	0.23798	115	5.65963	-1.98558	7.35588	5.3703	0.28933	0.00044	0.09522	0.90434
116	0.0392	-0.13681	-0.00201	-0.13882	0.17802	0.99693	0.00302	5e-05	116	0.2222	0.15534	-0.01286	0.14248	0.07972	0.97791	0.02107	0.00102	116	1.4292	1.86752	-0.18432	1.6832	-0.254	0.85696	0.12366	0.01938	116	4.171	4.69016	-0.13567	4.55449	-0.38349	0.36226	0.3968	0.24094	116	5.66849	-1.98566	7.37447	5.38881	0.27968	0.00041	0.09296	0.90663
117	-0.1725	-0.13558	-0.00204	-0.13762	-0.03488	0.99691	0.00305	5e-05	117	0.1788	0.1588	-0.01308	0.14572	0.03308	0.97772	0.02124	0.00104	117	1.6004	1.88805	-0.18728	1.70077	-0.10037	0.85582	0.12449	0.01969	117	4.2297	4.72001	-0.13734	4.58267	-0.35298	0.3591	0.397	0.2439	117	5.46843	-1.98573	7.39261	5.40688	0.06155	0.00039	0.09076	0.90886
118	-0.2097	-0.13434	-0.00207	-0.13641	-0.07328	0.99688	0.00307	5e-05	118	0.1426	0.16226	-0.0133	0.14896	-0.00636	0.97753	0.02141	0.00105	118	1.3069	1.90854	-0.19026	1.71828	-0.41139	0.85468	0.12531	0.02	118	4.3101	4.74961	-0.13901	4.6106	-0.3005	0.35597	0.39716	0.24686	118	5.64781	-1.9858	7.41033	5.42453	0.22328	0.00036	0.0886	0.91103
119	0.09	-0.13311	-0.00211	-0.13522	0.22522	0.99685	0.0031	5e-05	119	0.0886	0.16572	-0.01352	0.1522	-0.0636	0.97734	0.02158	0.00107	119	1.5233	1.92901	-0.19325	1.73576	-0.21246	0.85355	0.12613	0.02032	119	4.4174	4.77894	-0.14067	4.63827	-0.22087	0.35287	0.3973	0.24983	119	5.7673	-1.98586	7.42763	5.44177	0.32553	0.00034	0.0865	0.91316
120	-0.1351	-0.13187	-0.00215	-0.13402	-0.00108	0.99683	0.00312	5e-05	120	0.2285	0.16918	-0.01374	0.15544	0.07307	0.97716	0.02175	0.00109	120	1.6156	1.94945	-0.19627	1.75318	-0.13758	0.85241	0.12695	0.02064	120	4.3556	4.80802	-0.14234	4.66568	-0.31008	0.34979	0.39741	0.25279	120	5.56737	-1.98592	7.44451	5.45859	0.10878	0.00032	0.08445	0.91524
121	0.0163	-0.13064	-0.00218	-0.13282	0.14912	0.9968	0.00315	5e-05	121	0.3277	0.17264	-0.01397	0.15867	0.16903	0.97697	0.02192	0.00111	121	1.2651	1.96987	-0.1993	1.77057	-0.50546	0.85128	0.12777	0.02096	121	4.2781	4.83685	-0.14401	4.69284	-0.41473	0.34675	0.39749	0.25576	121	5.59196	-1.98598	7.461	5.47502	0.11694	0.0003	0.08244	0.91726
122	0.1476	-0.12941	-0.00222	-0.13163	0.27922	0.99678	0.00317	5e-05	122	0.2118	0.17609	-0.0142	0.16189	0.0499	0.97678	0.02209	0.00113	122	1.4764	1.99025	-0.20236	1.78789	-0.31149	0.85015	0.12858	0.02128	122	4.382	4.86542	-0.14569	4.71973	-0.33774	0.34372	0.39755	0.25873	122	5.69222	-1.98603	7.47709	5.49106	0.20115	0.00028	0.08048	0.91924
123	0.0687	-0.12817	-0.00225	-0.13042	0.19913	0.99675	0.0032	5e-05	123	0.1318	0.17955	-0.01442	0.16513	-0.03333	0.97659	0.02226	0.00114	123	1.5114	2.01061	-0.20543	1.80518	-0.29378	0.84902	0.12938	0.0216	123	4.5415	4.89375	-0.14736	4.74639	-0.20489	0.34073	0.39758	0.26169	123	5.76858	-1.98608	7.4928	5.50672	0.26185	0.00026	0.07857	0.92117
124	-0.1907	-0.12694	-0.00229	-0.12923	-0.06147	0.99672	0.00323	5e-05	124	0.3167	0.18301	-0.01465	0.16836	0.14835	0.9764	0.02243	0.00116	124	1.3879	2.03095	-0.20853	1.82242	-0.43452	0.84789	0.13019	0.02193	124	4.5583	4.92183	-0.14903	4.7728	-0.2145	0.33776	0.39758	0.26466	124	5.60181	-1.98612	7.50814	5.52202	0.07979	0.00024	0.0767	0.92306
125	-0.0617	-0.1257	-0.00233	-0.12803	0.06633	0.9967	0.00325	5e-05	125	0.2056	0.18646	-0.01489	0.17157	0.03403	0.97622	0.0226	0.00118	125	1.4479	2.05125	-0.21164	1.83961	-0.39171	0.84676	0.13099	0.02225	125	4.4148	4.94966	-0.1507	4.79896	-0.38417	0.33482	0.39756	0.26763	125	5.82856	-1.98616	7.52311	5.53695	0.29161	0.00023	0.07487	0.9249
126	-0.1336	-0.12447	-0.00236	-0.12683	-0.00677	0.99667	0.00328	5e-05	126	0.0381	0.18992	-0.01512	0.1748	-0.13669	0.97603	0.02277	0.0012	126	1.5323	2.07153	-0.21477	1.85676	-0.32446	0.84563	0.13178	0.02258	126	4.5484	4.97726	-0.15237	4.82489	-0.27649	0.3319	0.39751	0.27059	126	5.56558	-1.9862	7.53773	5.55153	0.01405	0.00021	0.07309	0.9267
127	-0.147	-0.12324	-0.0024	-0.12564	-0.02136	0.99664	0.0033	5e-05	127	0.2617	0.19337	-0.01536	0.17801	0.08369	0.97584	0.02294	0.00122	127	1.6882	2.09178	-0.21792	1.87386	-0.18566	0.84451	0.13258	0.02291	127	4.471	5.00461	-0.15404	4.85057	-0.37957	0.329	0.39743	0.27356	127	5.87913	-1.98624	7.552	5.56576	0.31337	0.0002	0.07135	0.92845
128	0.0076	-0.122	-0.00244	-0.12444	0.13204	0.99662	0.00333	6e-05	128	0.2787	0.19682	-0.01559	0.18123	0.09747	0.97565	0.02311	0.00124	128	1.694	2.11201	-0.22109	1.89092	-0.19691	0.84339	0.13337	0.02325	128	4.6025	5.03172	-0.15571	4.87601	-0.27351	0.32614	0.39734	0.27653	128	5.56869	-1.98627	7.56593	5.57966	-0.01096	0.00018	0.06965	0.93016
129	0.0135	-0.12077	-0.00248	-0.12325	0.13675	0.99659	0.00335	6e-05	129	0.2272	0.20028	-0.01583	0.18445	0.04276	0.97546	0.02328	0.00126	129	1.6449	2.13221	-0.22428	1.90793	-0.26302	0.84227	0.13415	0.02358	129	4.4887	5.0586	-0.15738	4.90122	-0.41252	0.32329	0.39721	0.27949	129	5.681	-1.98631	7.57952	5.59321	0.08778	0.00017	0.06799	0.93183
130	-0.1257	-0.11953	-0.00252	-0.12205	-0.00365	0.99656	0.00338	6e-05	130	0.0691	0.20373	-0.01608	0.18765	-0.11855	0.97528	0.02345	0.00127	130	1.765	2.15238	-0.22749	1.92489	-0.15989	0.84115	0.13494	0.02392	130	4.9424	5.08524	-0.15905	4.92619	0.0162	0.32048	0.39707	0.28245	130	5.90799	-1.98634	7.5928	5.60646	0.30153	0.00016	0.06637	0.93347
131	0.059	-0.1183	-0.00255	-0.12085	0.17985	0.99654	0.0034	6e-05	131	0.2841	0.20718	-0.01632	0.19086	0.09324	0.97509	0.02362	0.00129	131	1.609	2.17252	-0.23072	1.9418	-0.3328	0.84003	0.13572	0.02426	131	4.7544	5.11165	-0.16071	4.95094	-0.19654	0.31768	0.3969	0.28542	131	5.81528	-1.98636	7.60575	5.61939	0.19589	0.00015	0.06479	0.93506
132	-0.0708	-0.11707	-0.00259	-0.11966	0.04886	0.99651	0.00343	6e-05	132	0.3884	0.21063	-0.01656	0.19407	0.19433	0.9749	0.02379	0.00131	132	1.8332	2.19264	-0.23396	1.95868	-0.12548	0.83891	0.13649	0.0246	132	4.757	5.13783	-0.16238	4.97545	-0.21845	0.31492	0.39671	0.28838	132	5.78736	-1.98639	7.6184	5.63201	0.15535	0.00014	0.06324	0.93661
133	-0.1877	-0.11583	-0.00263	-0.11846	-0.06924	0.99648	0.00346	6e-05	133	0.2838	0.21408	-0.01681	0.19727	0.08653	0.97471	0.02395	0.00133	133	1.7499	2.21273	-0.23722	1.97551	-0.2256	0.83779	0.13726	0.02494	133	4.9829	5.16378	-0.16405	4.99973	-0.01684	0.31217	0.39649	0.29134	133	5.64718	-1.98642	7.63074	5.64432	0.00285	0.00013	0.06174	0.93813
134	0.1106	-0.1146	-0.00267	-0.11727	0.22787	0.99646	0.00348	6e-05	134	0.2534	0.21753	-0.01706	0.20047	0.05293	0.97453	0.02412	0.00135	134	1.7735	2.23279	-0.24051	1.99228	-0.21879	0.83668	0.13803	0.02529	134	4.8237	5.18951	-0.16571	5.0238	-0.2001	0.30945	0.39625	0.2943	134	5.92314	-1.98644	7.6428	5.65636	0.26678	0.00012	0.06026	0.93961
135	0.0021	-0.11337	-0.00271	-0.11608	0.11818	0.99643	0.00351	6e-05	135	0.0658	0.22098	-0.01731	0.20367	-0.13787	0.97434	0.02429	0.00137	135	1.8726	2.25283	-0.2438	2.00903	-0.13643	0.83557	0.1388	0.02563	135	5.0751	5.21501	-0.16738	5.04763	0.02747	0.30675	0.39599	0.29725	135	5.59797	-1.98646	7.65456	5.6681	-0.07013	0.00012	0.05882	0.94106
136	-0.1757	-0.11213	-0.00275	-0.11488	-0.06082	0.99641	0.00353	6e-05	136	0.5243	0.22443	-0.01756	0.20687	0.31743	0.97415	0.02446	0.00139	136	1.7179	2.27284	-0.24712	2.02572	-0.30782	0.83446	0.13956	0.02598	136	4.7153	5.24029	-0.16904	5.07125	-0.35595	0.30408	0.39571	0.30021	136	5.84754	-1.98648	7.66604	5.67956	0.16798	0.00011	0.05742	0.94247
137	-0.0219	-0.1109	-0.00279	-0.11369	0.09179	0.99638	0.00356	6e-05	137	0.2149	0.22787	-0.01781	0.21006	0.00484	0.97396	0.02462	0.00141	137	2.0666	2.29283	-0.25046	2.04237	0.02423	0.83335	0.14032	0.02633	137	5.1238	5.26535	-0.1707	5.09465	0.02915	0.30143	0.39541	0.30316	137	6.05595	-1.9865	7.67725	5.69075	0.3652	0.0001	0.05605	0.94385
138	-0.0484	-0.10966	-0.00283	-0.11249	0.0641	0.99635	0.00358	6e-05	138	0.2092	0.23132	-0.01807	0.21325	-0.00405	0.97378	0.02479	0.00143	138	2.0821	2.31278	-0.25381	2.05897	0.02313	0.83224	0.14108	0.02669	138	4.8552	5.29019	-0.17236	5.11783	-0.26263	0.2988	0.39509	0.30611	138	5.99952	-1.98652	7.68819	5.70167	0.29785	9e-05	0.05471	0.94519
139	-0.1219	-0.10843	-0.00287	-0.1113	-0.0106	0.99633	0.00361	7e-05	139	0.3177	0.23477	-0.01832	0.21645	0.10126	0.97359	0.02496	0.00145	139	1.9482	2.33271	-0.25718	2.07553	-0.12733	0.83113	0.14183	0.02704	139	4.8721	5.31482	-0.17402	5.1408	-0.26869	0.2962	0.39475	0.30906	139	6.08294	-1.98653	7.69887	5.71234	0.3706	9e-05	0.0534	0.94651
140	-0.0414	-0.1072	-0.00291	-0.11011	0.06871	0.9963	0.00363	7e-05	140	0.4248	0.23821	-0.01858	0.21963	0.20517	0.9734	0.02513	0.00147	140	1.5949	2.35262	-0.26057	2.09205	-0.49714	0.83003	0.14258	0.0274	140	5.0837	5.33923	-0.17568	5.16355	-0.07984	0.29362	0.39438	0.312	140	5.99931	-1.98655	7.70929	5.72274	0.27656	8e-05	0.05213	0.94779
141	0.1404	-0.10596	-0.00296	-0.10892	0.24932	0.99627	0.00366	7e-05	141	0.1811	0.24166	-0.01884	0.22282	-0.04171	0.97321	0.02529	0.00149	141	1.9174	2.3725	-0.26398	2.10852	-0.19111	0.82892	0.14332	0.02776	141	5.3219	5.36342	-0.17734	5.18608	0.13581	0.29106	0.394	0.31494	141	5.80391	-1.98656	7.71947	5.73291	0.071	8e-05	0.05088	0.94904
142	-0.1239	-0.10473	-0.003	-0.10773	-0.01617	0.99625	0.00368	7e-05	142	0.3011	0.2451	-0.0191	0.226	0.0751	0.97303	0.02546	0.00151	142	1.841	2.39235	-0.26741	2.12494	-0.28394	0.82782	0.14406	0.02812	142	5.1374	5.38741	-0.17899	5.20842	-0.07102	0.28852	0.3936	0.31788	142	5.82456	-1.98658	7.7294	5.74282	0.08173	7e-05	0.04967	0.95026
143	-0.0637	-0.1035	-0.00304	-0.10654	0.04284	0.99622	0.00371	7e-05	143	0.2633	0.24854	-0.01937	0.22917	0.03412	0.97284	0.02563	0.00154	143	2.1644	2.41217	-0.27085	2.14132	0.02308	0.82672	0.1448	0.02848	143	5.057	5.41119	-0.18065	5.23054	-0.17354	0.28601	0.39318	0.32082	143	5.97744	-1.98659	7.7391	5.75251	0.22493	7e-05	0.04848	0.95145
144	0.1207	-0.10226	-0.00308	-0.10534	0.22605	0.99619	0.00374	7e-05	144	0.2442	0.25199	-0.01963	0.23236	0.01185	0.97265	0.02579	0.00156	144	2.2666	2.43197	-0.27431	2.15766	0.10894	0.82562	0.14554	0.02884	144	5.1663	5.43476	-0.1823	5.25246	-0.08616	0.28351	0.39274	0.32375	144	5.83842	-1.9866	7.74856	5.76196	0.07646	6e-05	0.04732	0.95262
145	0.0822	-0.10103	-0.00313	-0.10416	0.18635	0.99617	0.00376	7e-05	145	0.3858	0.25543	-0.0199	0.23553	0.15027	0.97246	0.02596	0.00158	145	1.8654	2.45174	-0.27779	2.17395	-0.30856	0.82452	0.14627	0.02921	145	5.2906	5.45812	-0.18395	5.27417	0.01643	0.28104	0.39228	0.32668	145	6.09038	-1.98661	7.7578	5.77119	0.31919	6e-05	0.04619	0.95375
146	-0.1482	-0.0998	-0.00317	-0.10297	-0.04524	0.99614	0.00379	7e-05	146	0.2935	0.25887	-0.02017	0.2387	0.0548	0.97228	0.02612	0.0016	146	2.0579	2.47149	-0.28128	2.19021	-0.13231	0.82343	0.147	0.02957	146	5.0562	5.48128	-0.18559	5.29569	-0.23949	0.27859	0.3918	0.3296	146	5.77073	-1.98662	7.76681	5.78019	-0.00946	6e-05	0.04508	0.95486
147	0.0003	-0.09856	-0.00321	-0.10177	0.10207	0.99612	0.00381	7e-05	147	0.5794	0.26231	-0.02044	0.24187	0.33753	0.97209	0.02629	0.00162	147	2.1427	2.49121	-0.2848	2.20641	-0.06371	0.82233	0.14773	0.02994	147	5.2801	5.50424	-0.18724	5.317	-0.0369	0.27617	0.39131	0.33253	147	5.92809	-1.98663	7.77561	5.78898	0.13911	5e-05	0.04401	0.95594
148	0.069	-0.09733	-0.00325	-0.10058	0.16958	0.99609	0.00384	7e-05	148	0.0719	0.26575	-0.02071	0.24504	-0.17314	0.9719	0.02646	0.00164	148	2.1443	2.5109	-0.28833	2.22257	-0.07828	0.82124	0.14845	0.03032	148	5.003	5.527	-0.18888	5.33812	-0.33512	0.27376	0.3908	0.33544	148	5.81451	-1.98664	7.7842	5.79756	0.01695	5e-05	0.04295	0.957
149	-0.1863	-0.0961	-0.0033	-0.0994	-0.08691	0.99606	0.00386	8e-05	149	0.5477	0.26919	-0.02098	0.24821	0.29949	0.97171	0.02662	0.00166	149	2.1717	2.53057	-0.29188	2.23869	-0.067	0.82015	0.14917	0.03069	149	5.5515	5.54956	-0.19052	5.35904	0.19246	0.27137	0.39027	0.33836	149	5.86685	-1.98665	7.79259	5.80594	0.06091	5e-05	0.04193	0.95803
150	-0.0494	-0.09486	-0.00334	-0.0982	0.04881	0.99604	0.00389	8e-05	150	0.4552	0.27263	-0.02126	0.25137	0.20383	0.97153	0.02679	0.00169	150	2.2126	2.55021	-0.29544	2.25477	-0.04217	0.81905	0.14988	0.03106	150	5.3685	5.57192	-0.19216	5.37976	-0.01126	0.26901	0.38972	0.34127	150	6.14137	-1.98666	7.80077	5.81411	0.32725	4e-05	0.04092	0.95904
151	0.0087	-0.09363	-0.00339	-0.09702	0.10572	0.99601	0.00391	8e-05	151	0.3468	0.27607	-0.02154	0.25453	0.09227	0.97134	0.02695	0.00171	151	1.9989	2.56983	-0.29902	2.27081	-0.27191	0.81797	0.1506	0.03144	151	5.3936	5.59409	-0.1938	5.40029	-0.00669	0.26666	0.38916	0.34417	151	5.95293	-1.98666	7.80876	5.8221	0.13083	4e-05	0.03994	0.96002
152	-0.1377	-0.0924	-0.00343	-0.09583	-0.04187	0.99598	0.00394	8e-05	152	0.3436	0.2795	-0.02182	0.25768	0.08591	0.97115	0.02712	0.00173	152	1.9432	2.58942	-0.30262	2.2868	-0.3436	0.81688	0.1513	0.03182	152	5.5396	5.61607	-0.19543	5.42064	0.11896	0.26434	0.38858	0.34708	152	5.83463	-1.98667	7.81656	5.82989	0.00474	4e-05	0.03899	0.96098
153	0.1411	-0.09116	-0.00348	-0.09464	0.23574	0.99596	0.00396	8e-05	153	0.1914	0.28294	-0.0221	0.26084	-0.06944	0.97097	0.02728	0.00175	153	2.1882	2.60898	-0.30623	2.30275	-0.11455	0.81579	0.15201	0.0322	153	5.3616	5.63785	-0.19707	5.44078	-0.07919	0.26204	0.38799	0.34997	153	6.00672	-1.98668	7.82417	5.83749	0.16923	3e-05	0.03805	0.96191
154	0.0791	-0.08993	-0.00352	-0.09345	0.17255	0.99593	0.00399	8e-05	154	0.3721	0.28638	-0.02238	0.264	0.1081	0.97078	0.02745	0.00177	154	2.1169	2.62852	-0.30987	2.31865	-0.20175	0.81471	0.15271	0.03258	154	5.3438	5.65945	-0.19869	5.46076	-0.11695	0.25975	0.38738	0.35287	154	6.00615	-1.98668	7.83159	5.84491	0.16124	3e-05	0.03714	0.96282
155	-0.3693	-0.0887	-0.00357	-0.09227	-0.27704	0.9959	0.00401	8e-05	155	0.4449	0.28981	-0.02266	0.26715	0.17775	0.97059	0.02761	0.0018	155	2.1036	2.64803	-0.31352	2.33451	-0.23091	0.81362	0.15341	0.03296	155	5.3764	5.68085	-0.20032	5.48053	-0.10413	0.25749	0.38676	0.35576	155	5.95408	-1.98669	7.83884	5.85215	0.10192	3e-05	0.03625	0.96372
156	-0.0482	-0.08746	-0.00361	-0.09107	0.04288	0.99588	0.00404	8e-05	156	0.1517	0.29325	-0.02295	0.2703	-0.1186	0.97041	0.02777	0.00182	156	2.2661	2.66751	-0.31718	2.35033	-0.08423	0.81254	0.15411	0.03335	156	5.4442	5.70207	-0.20194	5.50013	-0.05593	0.25524	0.38612	0.35864	156	5.66989	-1.98669	7.84592	5.85923	-0.18934	3e-05	0.03539	0.96459
157	0.1453	-0.08623	-0.00366	-0.08989	0.23519	0.99585	0.00406	8e-05	157	0.3873	0.29668	-0.02324	0.27344	0.11385	0.97022	0.02794	0.00184	157	2.3246	2.68697	-0.32086	2.36611	-0.04151	0.81146	0.1548	0.03374	157	5.6184	5.72311	-0.20357	5.51954	0.09886	0.25302	0.38546	0.36152	157	5.90913	-1.9867	7.85283	5.86613	0.043	3e-05	0.03454	0.96544
158	0.0249	-0.085	-0.00371	-0.08871	0.1136	0.99583	0.00409	8e-05	158	0.5202	0.30011	-0.02353	0.27658	0.24361	0.97003	0.0281	0.00187	158	2.2128	2.70641	-0.32456	2.38185	-0.16905	0.81038	0.15549	0.03412	158	5.3778	5.74396	-0.20518	5.53878	-0.16098	0.25082	0.38479	0.36439	158	6.07313	-1.9867	7.85957	5.87287	0.20026	2e-05	0.03371	0.96626
159	0.0115	-0.08377	-0.00375	-0.08752	0.09902	0.9958	0.00412	9e-05	159	0.4543	0.30355	-0.02382	0.27973	0.17457	0.96985	0.02827	0.00189	159	2.0626	2.72581	-0.32828	2.39753	-0.33494	0.8093	0.15618	0.03452	159	5.6348	5.76463	-0.2068	5.55783	0.07697	0.24863	0.38411	0.36726	159	5.75611	-1.98671	7.86615	5.87944	-0.12333	2e-05	0.0329	0.96707
160	0.02	-0.08253	-0.0038	-0.08633	0.10633	0.99577	0.00414	9e-05	160	0.4013	0.30698	-0.02411	0.28287	0.11843	0.96966	0.02843	0.00191	160	2.3111	2.7452	-0.33201	2.41319	-0.10209	0.80823	0.15686	0.03491	160	5.7489	5.78512	-0.20841	5.57671	0.17219	0.24646	0.38341	0.37013	160	5.90516	-1.98671	7.87257	5.88586	0.0193	2e-05	0.03212	0.96786
161	-0.0329	-0.0813	-0.00385	-0.08515	0.05225	0.99575	0.00417	9e-05	161	0.3377	0.31041	-0.0244	0.28601	0.05169	0.96947	0.02859	0.00193	161	2.3449	2.76455	-0.33576	2.42879	-0.0839	0.80715	0.15755	0.0353	161	5.4935	5.80543	-0.21002	5.59541	-0.10191	0.24431	0.3827	0.37298	161	5.98975	-1.98672	7.87884	5.89212	0.09762	2e-05	0.03135	0.96863
162	0.1806	-0.08007	-0.00389	-0.08396	0.26456	0.99572	0.00419	9e-05	162	0.454	0.31384	-0.0247	0.28914	0.16486	0.96929	0.02876	0.00196	162	2.2749	2.78388	-0.33952	2.44436	-0.16946	0.80608	0.15822	0.0357	162	5.6965	5.82556	-0.21163	5.61393	0.08256	0.24219	0.38198	0.37584	162	5.91157	-1.98672	7.88496	5.89824	0.01333	2e-05	0.0306	0.96939
163	0.0503	-0.07883	-0.00394	-0.08277	0.13308	0.99569	0.00422	9e-05	163	0.3926	0.31727	-0.025	0.29227	0.10032	0.9691	0.02892	0.00198	163	2.3189	2.80319	-0.3433	2.45989	-0.14099	0.80501	0.1589	0.03609	163	5.8065	5.84552	-0.21323	5.63229	0.17421	0.24007	0.38124	0.37869	163	6.1515	-1.98672	7.89093	5.90421	0.24729	2e-05	0.02986	0.97012
164	-0.13	-0.0776	-0.00399	-0.08159	-0.04841	0.99567	0.00424	9e-05	164	0.1603	0.3207	-0.0253	0.2954	-0.13511	0.96891	0.02908	0.00201	164	2.4211	2.82247	-0.34709	2.47538	-0.05427	0.80394	0.15957	0.03649	164	5.6546	5.86531	-0.21483	5.65048	0.00412	0.23798	0.38049	0.38153	164	6.16725	-1.98673	7.89676	5.91003	0.25721	2e-05	0.02915	0.97084
165	-0.1669	-0.07637	-0.00404	-0.08041	-0.08649	0.99564	0.00427	9e-05	165	0.2556	0.32413	-0.0256	0.29853	-0.04293	0.96873	0.02925	0.00203	165	2.403	2.84172	-0.35091	2.49081	-0.08781	0.80287	0.16024	0.03689	165	5.7013	5.88492	-0.21643	5.66849	0.03281	0.23591	0.37973	0.38436	165	5.98276	-1.98673	7.90245	5.91572	0.06704	2e-05	0.02845	0.97154
166	0.0331	-0.07514	-0.00409	-0.07923	0.11232	0.99561	0.00429	9e-05	166	0.5348	0.32756	-0.0259	0.30166	0.23314	0.96854	0.02941	0.00205	166	2.307	2.86095	-0.35473	2.50622	-0.19921	0.8018	0.1609	0.0373	166	5.6777	5.90436	-0.21802	5.68634	-0.00864	0.23385	0.37895	0.3872	166	5.84286	-1.98673	7.908	5.92127	-0.07841	1e-05	0.02777	0.97222
167	0.1033	-0.0739	-0.00414	-0.07804	0.18134	0.99559	0.00432	9e-05	167	0.4536	0.33099	-0.0262	0.30479	0.14882	0.96835	0.02957	0.00208	167	2.2871	2.88015	-0.35858	2.52157	-0.23447	0.80073	0.16156	0.0377	167	5.6974	5.92363	-0.21961	5.70402	-0.00662	0.23181	0.37817	0.39002	167	6.02924	-1.98673	7.91342	5.92669	0.10255	1e-05	0.0271	0.97288
168	-0.077	-0.07267	-0.00419	-0.07686	-0.00014	0.99556	0.00434	0.0001	168	0.3348	0.33441	-0.02651	0.3079	0.0269	0.96817	0.02973	0.0021	168	2.2585	2.89933	-0.36244	2.53689	-0.27839	0.79967	0.16222	0.03811	168	5.5825	5.94274	-0.2212	5.72154	-0.13904	0.22979	0.37737	0.39284	168	6.03632	-1.98674	7.91871	5.93197	0.10434	1e-05	0.02645	0.97354
169	0.0219	-0.07144	-0.00424	-0.07568	0.09757	0.99554	0.00437	0.0001	169	0.2352	0.33784	-0.02682	0.31102	-0.07582	0.96798	0.02989	0.00213	169	2.266	2.91848	-0.36631	2.55217	-0.28616	0.79861	0.16288	0.03851	169	5.8687	5.96167	-0.22279	5.73888	0.12981	0.22779	0.37656	0.39565	169	5.98541	-1.98674	7.92388	5.93714	0.04827	1e-05	0.02582	0.97417
170	0.0071	-0.0702	-0.00429	-0.07449	0.08159	0.99551	0.00439	0.0001	170	0.2287	0.34126	-0.02713	0.31413	-0.08544	0.96779	0.03006	0.00215	170	2.452	2.9376	-0.3702	2.5674	-0.1154	0.79754	0.16353	0.03892	170	5.7903	5.98045	-0.22437	5.75608	0.03422	0.22581	0.37573	0.39846	170	6.0992	-1.98674	7.92892	5.94218	0.15702	1e-05	0.0252	0.97479
171	-0.1863	-0.06897	-0.00434	-0.07331	-0.11299	0.99548	0.00442	0.0001	171	0.2971	0.34469	-0.02744	0.31725	-0.02015	0.96761	0.03022	0.00218	171	2.5528	2.9567	-0.37411	2.58259	-0.02979	0.79648	0.16418	0.03933	171	6.0124	5.99906	-0.22594	5.77312	0.23929	0.22384	0.3749	0.40126	171	5.90331	-1.98674	7.93383	5.94709	-0.04378	1e-05	0.0246	0.97539
172	-0.0802	-0.06774	-0.00439	-0.07213	-0.00807	0.99546	0.00444	0.0001	172	0.2241	0.34811	-0.02775	0.32036	-0.09626	0.96742	0.03038	0.0022	172	2.4441	2.97578	-0.37803	2.59775	-0.15365	0.79542	0.16483	0.03975	172	5.9448	6.0175	-0.22752	5.78998	0.15482	0.22189	0.37406	0.40406	172	5.90196	-1.98674	7.93864	5.9519	-0.04993	1e-05	0.02401	0.97598
173	-0.2398	-0.06651	-0.00444	-0.07095	-0.16886	0.99543	0.00447	0.0001	173	0.41	0.35154	-0.02806	0.32348	0.08653	0.96723	0.03054	0.00223	173	2.6615	2.99483	-0.38197	2.61286	0.04864	0.79437	0.16547	0.04016	173	6.0932	6.03579	-0.22909	5.8067	0.2865	0.21995	0.3732	0.40684	173	6.01527	-1.98675	7.94332	5.95657	0.05869	1e-05	0.02343	0.97656
174	0.0707	-0.06527	-0.00449	-0.06976	0.14046	0.9954	0.00449	0.0001	174	0.6379	0.35496	-0.02838	0.32658	0.31132	0.96705	0.0307	0.00225	174	2.6243	3.01385	-0.38592	2.62793	-0.00363	0.79331	0.16611	0.04058	174	6.0989	6.05391	-0.23065	5.82326	0.27564	0.21804	0.37234	0.40963	174	6.19015	-1.98675	7.94789	5.96114	0.229	1e-05	0.02287	0.97712
175	-0.0755	-0.06404	-0.00454	-0.06858	-0.00692	0.99538	0.00452	0.0001	175	0.4266	0.35838	-0.0287	0.32968	0.09692	0.96686	0.03086	0.00228	175	2.8176	3.03285	-0.38989	2.64296	0.17464	0.79225	0.16675	0.04099	175	5.8409	6.07188	-0.23222	5.83966	0.00123	0.21614	0.37146	0.4124	175	5.89303	-1.98675	7.95236	5.96561	-0.07258	1e-05	0.02232	0.97767
176	-0.0663	-0.06281	-0.00459	-0.0674	0.0011	0.99535	0.00454	0.0001	176	0.3517	0.3618	-0.02902	0.33278	0.01891	0.96668	0.03102	0.0023	176	2.5749	3.05182	-0.39387	2.65795	-0.08305	0.7912	0.16739	0.04141	176	5.9656	6.08969	-0.23378	5.85591	0.10968	0.21425	0.37058	0.41517	176	6.07003	-1.98675	7.95672	5.96997	0.10006	1e-05	0.02179	0.97821
177	0.1831	-0.06158	-0.00464	-0.06622	0.24932	0.99532	0.00457	0.00011	177	0.3419	0.36523	-0.02934	0.33589	0.00601	0.96649	0.03118	0.00233	177	2.5547	3.07077	-0.39787	2.6729	-0.1182	0.79015	0.16802	0.04183	177	6.0038	6.10735	-0.23533	5.87202	0.13178	0.21239	0.36968	0.41793	177	6.20046	-1.98675	7.96097	5.97422	0.22624	1e-05	0.02126	0.97873
178	-0.0533	-0.06035	-0.00469	-0.06504	0.01174	0.9953	0.00459	0.00011	178	0.2375	0.36865	-0.02966	0.33899	-0.10148	0.9663	0.03134	0.00235	178	2.6915	3.08969	-0.40188	2.68781	0.00369	0.7891	0.16865	0.04225	178	6.0312	6.12485	-0.23688	5.88797	0.14323	0.21053	0.36878	0.42069	178	6.25473	-1.98675	7.96512	5.97837	0.27636	1e-05	0.02075	0.97924
179	0.1412	-0.05911	-0.00475	-0.06386	0.20506	0.99527	0.00462	0.00011	179	0.1716	0.37207	-0.02998	0.34209	-0.17048	0.96612	0.03151	0.00238	179	2.7471	3.10859	-0.40591	2.70268	0.04442	0.78805	0.16927	0.04268	179	5.9729	6.1422	-0.23843	5.90377	0.06913	0.2087	0.36787	0.42344	179	6.21589	-1.98675	7.96917	5.98242	0.23347	1e-05	0.02026	0.97974
180	-0.0905	-0.05788	-0.0048	-0.06268	-0.02782	0.99525	0.00465	0.00011	180	0.2826	0.37548	-0.03031	0.34517	-0.06257	0.96593	0.03167	0.0024	180	2.6596	3.12746	-0.40995	2.71751	-0.05791	0.787	0.1699	0.0431	180	6.0254	6.1594	-0.23997	5.91943	0.10597	0.20688	0.36694	0.42618	180	6.05503	-1.98675	7.97312	5.98637	0.06866	1e-05	0.01977	0.98022
181	0.0065	-0.05665	-0.00485	-0.0615	0.068	0.99522	0.00467	0.00011	181	0.5401	0.3789	-0.03064	0.34826	0.19184	0.96575	0.03183	0.00243	181	2.5791	3.14631	-0.41401	2.7323	-0.1532	0.78595	0.17052	0.04353	181	6.38	6.17645	-0.24151	5.93494	0.44506	0.20508	0.36601	0.42891	181	6.2835	-1.98676	7.97698	5.99022	0.29327	1e-05	0.0193	0.9807
182	-0.0533	-0.05542	-0.00491	-0.06033	0.00702	0.99519	0.0047	0.00011	182	0.5171	0.38232	-0.03097	0.35135	0.16575	0.96556	0.03199	0.00246	182	2.5616	3.16513	-0.41808	2.74705	-0.18545	0.78491	0.17113	0.04396	182	6.0327	6.19335	-0.24305	5.9503	0.0824	0.20329	0.36507	0.43164	182	5.8558	-1.98676	7.98075	5.99399	-0.13819	0	0.01883	0.98116
183	-0.1149	-0.05418	-0.00496	-0.05914	-0.05576	0.99517	0.00472	0.00011	183	0.3585	0.38574	-0.0313	0.35444	0.00406	0.96537	0.03214	0.00248	183	2.704	3.18393	-0.42217	2.76176	-0.05777	0.78387	0.17175	0.04439	183	6.248	6.21011	-0.24458	5.96553	0.28248	0.20152	0.36412	0.43436	183	6.20739	-1.98676	7.98442	5.99766	0.20972	0	0.01838	0.98161
184	0.0002	-0.05295	-0.00501	-0.05796	0.05817	0.99514	0.00475	0.00011	184	0.3508	0.38915	-0.03163	0.35752	-0.00672	0.96519	0.0323	0.00251	184	2.5128	3.2027	-0.42627	2.77643	-0.26364	0.78282	0.17236	0.04482	184	6.0433	6.22671	-0.24611	5.9806	0.0627	0.19976	0.36316	0.43707	184	6.08779	-1.98676	7.98801	6.00125	0.08654	0	0.01794	0.98205
185	0.1074	-0.05172	-0.00507	-0.05679	0.16419	0.99511	0.00477	0.00012	185	0.4068	0.39257	-0.03197	0.3606	0.0462	0.965	0.03246	0.00253	185	2.6148	3.22145	-0.43038	2.79107	-0.17627	0.78178	0.17297	0.04525	185	6.1115	6.24317	-0.24763	5.99554	0.11596	0.19802	0.3622	0.43978	185	6.01843	-1.98676	7.99151	6.00475	0.01368	0	0.01751	0.98249
186	-0.0053	-0.05049	-0.00512	-0.05561	0.05031	0.99509	0.0048	0.00012	186	0.3813	0.39598	-0.0323	0.36368	0.01762	0.96482	0.03262	0.00256	186	2.7865	3.24018	-0.43451	2.80567	-0.01916	0.78074	0.17357	0.04569	186	6.2254	6.25949	-0.24915	6.01034	0.21506	0.1963	0.36122	0.44248	186	6.01123	-1.98676	7.99493	6.00817	0.00306	0	0.01709	0.98291
187	-0.0732	-0.04926	-0.00518	-0.05444	-0.01877	0.99506	0.00482	0.00012	187	0.5435	0.3994	-0.03264	0.36676	0.17674	0.96463	0.03278	0.00259	187	2.5302	3.25887	-0.43866	2.82021	-0.29001	0.7797	0.17417	0.04612	187	6.2001	6.27567	-0.25067	6.025	0.1751	0.19458	0.36024	0.44517	187	6.07945	-1.98676	7.99827	6.01151	0.06794	0	0.01668	0.98332
188	0.0573	-0.04802	-0.00523	-0.05325	0.11056	0.99503	0.00485	0.00012	188	0.381	0.40281	-0.03298	0.36983	0.01117	0.96444	0.03294	0.00261	188	2.9272	3.27755	-0.44282	2.83473	0.09247	0.77867	0.17477	0.04656	188	6.0069	6.29171	-0.25218	6.03953	-0.03262	0.19289	0.35925	0.44786	188	5.97835	-1.98676	8.00152	6.01476	-0.03641	0	0.01628	0.98372
189	0.0754	-0.04679	-0.00529	-0.05208	0.12748	0.99501	0.00487	0.00012	189	0.5769	0.40622	-0.03332	0.3729	0.20399	0.96426	0.0331	0.00264	189	2.7028	3.29619	-0.44699	2.8492	-0.1464	0.77763	0.17537	0.047	189	6.1371	6.3076	-0.25369	6.05391	0.08319	0.19121	0.35826	0.45053	189	6.1242	-1.98676	8.0047	6.01794	0.10626	0	0.01589	0.98411
190	-0.2754	-0.04556	-0.00534	-0.0509	-0.2245	0.99498	0.0049	0.00012	190	0.2038	0.40964	-0.03366	0.37598	-0.17218	0.96407	0.03326	0.00267	190	2.7128	3.31482	-0.45118	2.86364	-0.15084	0.7766	0.17596	0.04744	190	6.3892	6.32336	-0.25519	6.06817	0.32103	0.18954	0.35725	0.4532	190	6.13213	-1.98676	8.0078	6.02104	0.11109	0	0.01551	0.98449
191	0.0952	-0.04433	-0.0054	-0.04973	0.14493	0.99496	0.00492	0.00012	191	0.2763	0.41305	-0.034	0.37905	-0.10274	0.96389	0.03342	0.0027	191	2.8352	3.33342	-0.45538	2.87804	-0.04283	0.77557	0.17656	0.04788	191	6.3154	6.33898	-0.25669	6.08229	0.23311	0.18789	0.35624	0.45587	191	6.01407	-1.98676	8.01083	6.02407	-0.01	0	0.01514	0.98486
192	0.0074	-0.0431	-0.00546	-0.04856	0.05595	0.99493	0.00495	0.00012	192	0.2872	0.41646	-0.03435	0.38211	-0.09491	0.9637	0.03357	0.00272	192	2.7536	3.35199	-0.4596	2.89239	-0.13879	0.77453	0.17714	0.04832	192	6.2195	6.35446	-0.25819	6.09627	0.12322	0.18625	0.35523	0.45852	192	5.92208	-1.98676	8.01378	6.02702	-0.10494	0	0.01477	0.98522
193	0.0305	-0.04186	-0.00551	-0.04737	0.07788	0.9949	0.00497	0.00013	193	0.3643	0.41987	-0.0347	0.38517	-0.02087	0.96352	0.03373	0.00275	193	2.8464	3.37054	-0.46383	2.90671	-0.06031	0.7735	0.17773	0.04877	193	6.4674	6.36981	-0.25968	6.11013	0.35726	0.18463	0.3542	0.46117	193	6.07235	-1.98676	8.01667	6.02991	0.04244	0	0.01442	0.98558
194	-0.0975	-0.04063	-0.00557	-0.0462	-0.0513	0.99488	0.005	0.00013	194	0.3406	0.42328	-0.03505	0.38823	-0.04763	0.96333	0.03389	0.00278	194	2.937	3.38906	-0.46807	2.92099	0.01601	0.77248	0.17831	0.04921	194	6.2298	6.38503	-0.26116	6.12387	0.10594	0.18302	0.35317	0.46381	194	6.15887	-1.98676	8.01948	6.03272	0.12615	0	0.01407	0.98592
195	-0.1369	-0.0394	-0.00563	-0.04503	-0.09187	0.99485	0.00502	0.00013	195	0.3211	0.42669	-0.0354	0.39129	-0.07019	0.96315	0.03405	0.00281	195	2.8394	3.40756	-0.47233	2.93523	-0.09583	0.77145	0.17889	0.04966	195	6.4715	6.40011	-0.26265	6.13746	0.33403	0.18142	0.35214	0.46644	195	6.00839	-1.98676	8.02223	6.03547	-0.02708	0	0.01374	0.98626
196	0.0375	-0.03817	-0.00568	-0.04385	0.08135	0.99482	0.00505	0.00013	196	0.2014	0.4301	-0.03575	0.39435	-0.19295	0.96296	0.03421	0.00283	196	2.7985	3.42604	-0.4766	2.94944	-0.15094	0.77042	0.17947	0.05011	196	6.3882	6.41506	-0.26412	6.15094	0.23726	0.17984	0.35109	0.46906	196	5.99345	-1.98676	8.02491	6.03815	-0.0447	0	0.01341	0.98659
197	-0.1748	-0.03694	-0.00574	-0.04268	-0.13212	0.9948	0.00507	0.00013	197	0.4109	0.43351	-0.0361	0.39741	0.0135	0.96277	0.03436	0.00286	197	2.9727	3.44449	-0.48089	2.9636	0.0091	0.7694	0.18004	0.05056	197	6.4097	6.42988	-0.2656	6.16428	0.24541	0.17828	0.35004	0.47168	197	6.19827	-1.98676	8.02753	6.04077	0.15751	0	0.01309	0.98691
198	0.0294	-0.03571	-0.0058	-0.04151	0.0709	0.99477	0.0051	0.00013	198	0.4348	0.43691	-0.03646	0.40045	0.03435	0.96259	0.03452	0.00289	198	2.8815	3.46291	-0.48518	2.97773	-0.09623	0.76837	0.18061	0.05101	198	6.2572	6.44457	-0.26706	6.17751	0.07969	0.17672	0.34899	0.47429	198	5.9902	-1.98676	8.03008	6.04332	-0.05312	0	0.01277	0.98723
199	0.1935	-0.03447	-0.00586	-0.04033	0.23383	0.99475	0.00512	0.00013	199	0.6157	0.44032	-0.03682	0.4035	0.2122	0.9624	0.03468	0.00292	199	2.8388	3.48132	-0.4895	2.99182	-0.15302	0.76735	0.18118	0.05147	199	6.4292	6.45914	-0.26853	6.19061	0.23859	0.17518	0.34793	0.47689	199	6.11673	-1.98677	8.03257	6.0458	0.07092	0	0.01246	0.98753
200	0.0022	-0.03324	-0.00591	-0.03915	0.04136	0.99472	0.00515	0.00013	200	0.4102	0.44372	-0.03717	0.40655	0.00365	0.96222	0.03483	0.00295	200	2.6943	3.49969	-0.49382	3.00587	-0.31157	0.76633	0.18175	0.05192	200	6.3595	6.47358	-0.26999	6.20359	0.15591	0.17366	0.34686	0.47948	200	6.17563	-1.98677	8.03501	6.04824	0.12739	0	0.01217	0.98783
201	0.0216	-0.03201	-0.00597	-0.03798	0.05958	0.99469	0.00517	0.00014	201	0.4085	0.44713	-0.03753	0.4096	-0.0011	0.96203	0.03499	0.00298	201	2.9936	3.51805	-0.49816	3.01989	-0.02628	0.76531	0.18231	0.05238	201	6.4542	6.48789	-0.27144	6.21645	0.23776	0.17214	0.34579	0.48207	201	6.01865	-1.98677	8.03738	6.05061	-0.03197	0	0.01187	0.98812
202	0.0516	-0.03078	-0.00603	-0.03681	0.08841	0.99467	0.0052	0.00014	202	0.5026	0.45053	-0.0379	0.41263	0.08996	0.96185	0.03515	0.003	202	2.9534	3.53637	-0.50251	3.03386	-0.08046	0.7643	0.18287	0.05284	202	6.5975	6.50207	-0.27289	6.22918	0.36832	0.17064	0.34472	0.48464	202	6.19483	-1.98677	8.0397	6.05293	0.1419	0	0.01159	0.98841
203	0.0221	-0.02955	-0.00609	-0.03564	0.05774	0.99464	0.00522	0.00014	203	0.2546	0.45394	-0.03826	0.41568	-0.16108	0.96166	0.0353	0.00303	203	2.8051	3.55468	-0.50688	3.0478	-0.2427	0.76328	0.18343	0.05329	203	6.5302	6.51614	-0.27434	6.2418	0.28841	0.16915	0.34363	0.48721	203	6.22715	-1.98677	8.04196	6.05519	0.17195	0	0.01131	0.98869
204	0.1181	-0.02832	-0.00615	-0.03447	0.15257	0.99461	0.00525	0.00014	204	0.4469	0.45734	-0.03862	0.41872	0.02818	0.96148	0.03546	0.00306	204	3.0336	3.57296	-0.51126	3.0617	-0.0281	0.76226	0.18398	0.05375	204	6.4819	6.53008	-0.27578	6.2543	0.22761	0.16768	0.34255	0.48977	204	5.97867	-1.98677	8.04417	6.0574	-0.07873	0	0.01104	0.98896
205	-0.0969	-0.02708	-0.00621	-0.03329	-0.0636	0.99459	0.00527	0.00014	205	0.4862	0.46074	-0.03899	0.42175	0.06445	0.96129	0.03562	0.00309	205	3.1631	3.59121	-0.51565	3.07556	0.08754	0.76125	0.18453	0.05422	205	6.499	6.54389	-0.27722	6.26667	0.23233	0.16622	0.34146	0.49232	205	5.92044	-1.98677	8.04633	6.05956	-0.13912	0	0.01077	0.98922
206	-0.0581	-0.02585	-0.00627	-0.03212	-0.02598	0.99456	0.0053	0.00014	206	0.4212	0.46415	-0.03936	0.42479	-0.00359	0.96111	0.03577	0.00312	206	2.9044	3.60944	-0.52006	3.08938	-0.18499	0.76024	0.18508	0.05468	206	6.4487	6.55759	-0.27865	6.27894	0.16976	0.16477	0.34036	0.49487	206	5.93672	-1.98677	8.04843	6.06166	-0.12494	0	0.01052	0.98948
207	0.0228	-0.02462	-0.00633	-0.03095	0.05375	0.99453	0.00532	0.00014	207	0.5679	0.46755	-0.03973	0.42782	0.14008	0.96092	0.03593	0.00315	207	2.9079	3.62765	-0.52448	3.10317	-0.19527	0.75923	0.18563	0.05514	207	6.3713	6.57117	-0.28008	6.29109	0.08021	0.16333	0.33926	0.4974	207	6.04442	-1.98677	8.05048	6.06371	-0.01929	0	0.01026	0.98973
208	0.0084	-0.02339	-0.00639	-0.02978	0.03818	0.99451	0.00535	0.00015	208	0.593	0.47095	-0.0401	0.43085	0.16215	0.96074	0.03608	0.00318	208	3.1505	3.64583	-0.52891	3.11692	0.03357	0.75822	0.18617	0.05561	208	6.5007	6.58463	-0.2815	6.30313	0.19757	0.16191	0.33816	0.49993	208	6.24569	-1.98677	8.05248	6.06571	0.17997	0	0.01002	0.98998
209	0.0012	-0.02216	-0.00645	-0.02861	0.02981	0.99448	0.00537	0.00015	209	0.3166	0.47435	-0.04047	0.43388	-0.11727	0.96055	0.03624	0.00321	209	2.9974	3.66399	-0.53335	3.13064	-0.13324	0.75721	0.18671	0.05608	209	6.3671	6.59797	-0.28292	6.31505	0.05205	0.1605	0.33705	0.50245	209	6.09177	-1.98677	8.05444	6.06767	0.0241	0	0.00978	0.99022
210	0.0311	-0.02093	-0.00651	-0.02744	0.05854	0.99446	0.0054	0.00015	210	0.3756	0.47775	-0.04085	0.4369	-0.0613	0.96037	0.03639	0.00324	210	3.2544	3.68213	-0.53781	3.14432	0.11008	0.7562	0.18725	0.05655	210	6.5928	6.6112	-0.28434	6.32686	0.26594	0.1591	0.33594	0.50496	210	6.01799	-1.98677	8.05635	6.06958	-0.05159	0	0.00954	0.99046
211	0.1218	-0.0197	-0.00658	-0.02628	0.14807	0.99443	0.00542	0.00015	211	0.451	0.48115	-0.04123	0.43992	0.01108	0.96018	0.03655	0.00327	211	3.2354	3.70024	-0.54228	3.15796	0.07744	0.7552	0.18779	0.05702	211	6.6382	6.62431	-0.28575	6.33856	0.29963	0.15771	0.33482	0.50746	211	6.03711	-1.98677	8.05821	6.07144	-0.03433	0	0.00931	0.99069
212	0.0077	-0.01847	-0.00664	-0.02511	0.0328	0.9944	0.00545	0.00015	212	0.3099	0.48454	-0.0416	0.44294	-0.13304	0.96	0.0367	0.0033	212	3.1759	3.71832	-0.54676	3.17156	0.00434	0.75419	0.18832	0.05749	212	6.7314	6.63731	-0.28715	6.35016	0.38124	0.15634	0.3337	0.50996	212	6.21532	-1.98677	8.06003	6.07326	0.14206	0	0.00909	0.99091
213	0.0494	-0.01723	-0.0067	-0.02393	0.07333	0.99438	0.00547	0.00015	213	0.4279	0.48794	-0.04198	0.44596	-0.01806	0.95981	0.03686	0.00333	213	3.1902	3.73638	-0.55126	3.18512	0.00507	0.75319	0.18885	0.05796	213	6.7454	6.65019	-0.28855	6.36164	0.38376	0.15498	0.33258	0.51244	213	6.05148	-1.98677	8.0618	6.07503	-0.02356	0	0.00887	0.99113
214	0.2112	-0.016	-0.00676	-0.02276	0.23397	0.99435	0.0055	0.00015	214	0.3464	0.49134	-0.04236	0.44898	-0.10257	0.95963	0.03701	0.00336	214	3.1231	3.75442	-0.55577	3.19865	-0.07556	0.75219	0.18938	0.05843	214	6.6853	6.66297	-0.28995	6.37302	0.31228	0.15363	0.33145	0.51492	214	6.1283	-1.98677	8.06354	6.07677	0.05153	0	0.00866	0.99134
215	-0.0511	-0.01477	-0.00683	-0.0216	-0.0295	0.99432	0.00552	0.00016	215	0.3854	0.49473	-0.04275	0.45198	-0.06659	0.95944	0.03717	0.00339	215	2.9643	3.77243	-0.56029	3.21214	-0.24785	0.75119	0.1899	0.05891	215	6.9187	6.67563	-0.29134	6.38429	0.53441	0.15229	0.33032	0.51739	215	5.875	-1.98677	8.06523	6.07846	-0.20346	0	0.00845	0.99155
216	0.1103	-0.01354	-0.00689	-0.02043	0.13073	0.9943	0.00555	0.00016	216	0.4202	0.49813	-0.04313	0.455	-0.0348	0.95926	0.03732	0.00342	216	3.2873	3.79042	-0.56482	3.2256	0.06169	0.75019	0.19043	0.05939	216	6.854	6.68818	-0.29272	6.39546	0.45855	0.15096	0.32919	0.51985	216	6.04407	-1.98677	8.06688	6.08011	-0.03604	0	0.00825	0.99175
217	-0.1458	-0.01231	-0.00695	-0.01926	-0.12654	0.99427	0.00557	0.00016	217	0.5643	0.50152	-0.04352	0.458	0.10629	0.95907	0.03748	0.00345	217	3.2216	3.80839	-0.56937	3.23902	-0.01743	0.74919	0.19095	0.05986	217	6.4776	6.70062	-0.2941	6.40652	0.07109	0.14964	0.32805	0.52231	217	6.08898	-1.98677	8.06849	6.08172	0.00726	0	0.00805	0.99195
218	0.1032	-0.01108	-0.00702	-0.0181	0.12129	0.99424	0.0056	0.00016	218	0.2773	0.50492	-0.0439	0.46102	-0.18371	0.95889	0.03763	0.00348	218	3.2461	3.82633	-0.57392	3.25241	-0.00631	0.74819	0.19146	0.06034	218	6.9509	6.71295	-0.29548	6.41747	0.53343	0.14834	0.32691	0.52475	218	6.19645	-1.98677	8.07006	6.08329	0.11316	0	0.00786	0.99214
219	0.0154	-0.00985	-0.00708	-0.01693	0.03233	0.99422	0.00562	0.00016	219	0.5355	0.50831	-0.04429	0.46402	0.07148	0.9587	0.03778	0.00351	219	3.1508	3.84425	-0.57849	3.26576	-0.11496	0.7472	0.19198	0.06082	219	6.7411	6.72517	-0.29685	6.42832	0.31278	0.14705	0.32577	0.52718	219	6.24434	-1.98677	8.07159	6.08482	0.15952	0	0.00767	0.99233
220	0.0141	-0.00862	-0.00714	-0.01576	0.02986	0.99419	0.00565	0.00016	220	0.3503	0.5117	-0.04468	0.46702	-0.11672	0.95852	0.03794	0.00354	220	3.2394	3.86215	-0.58308	3.27907	-0.03967	0.74621	0.19249	0.06131	220	6.5691	6.73729	-0.29822	6.43907	0.13002	0.14577	0.32462	0.52961	220	6.00823	-1.98677	8.07309	6.08632	-0.07809	0	0.00749	0.99251
221	-0.0328	-0.00739	-0.00721	-0.0146	-0.01821	0.99417	0.00567	0.00016	221	0.5644	0.5151	-0.04508	0.47002	0.09438	0.95834	0.03809	0.00357	221	3.1213	3.88002	-0.58767	3.29235	-0.17105	0.74521	0.193	0.06179	221	6.6429	6.7493	-0.29958	6.44972	0.19317	0.1445	0.32347	0.53203	221	6.07104	-1.98677	8.07455	6.08778	-0.01674	0	0.00731	0.99269
222	0.0202	-0.00615	-0.00727	-0.01342	0.03363	0.99414	0.00569	0.00017	222	0.4578	0.51849	-0.04547	0.47302	-0.01522	0.95815	0.03824	0.00361	222	3.02	3.89786	-0.59228	3.30558	-0.28559	0.74422	0.1935	0.06227	222	6.7236	6.76121	-0.30093	6.46028	0.26332	0.14324	0.32232	0.53444	222	6.01385	-1.98677	8.07597	6.0892	-0.07536	0	0.00713	0.99287
223	0.2702	-0.00492	-0.00734	-0.01226	0.28246	0.99411	0.00572	0.00017	223	0.4795	0.52188	-0.04587	0.47601	0.00349	0.95797	0.0384	0.00364	223	3.2854	3.91569	-0.5969	3.31879	-0.03339	0.74323	0.19401	0.06276	223	6.6645	6.77302	-0.30229	6.47073	0.19377	0.14199	0.32117	0.53684	223	5.98553	-1.98677	8.07737	6.0906	-0.10507	0	0.00696	0.99304
224	0.0189	-0.00369	-0.0074	-0.01109	0.03	0.99409	0.00574	0.00017	224	0.5005	0.52527	-0.04626	0.47901	0.02149	0.95778	0.03855	0.00367	224	3.4672	3.93349	-0.60153	3.33196	0.13524	0.74224	0.19451	0.06325	224	6.7716	6.78472	-0.30363	6.48109	0.29052	0.14075	0.32002	0.53923	224	6.03523	-1.98677	8.07872	6.09195	-0.05673	0	0.00679	0.99321
225	0.0257	-0.00246	-0.00747	-0.00993	0.03563	0.99406	0.00577	0.00017	225	0.4507	0.52866	-0.04666	0.482	-0.0313	0.9576	0.0387	0.0037	225	3.3752	3.95126	-0.60617	3.34509	0.03011	0.74126	0.19501	0.06373	225	6.9258	6.79632	-0.30498	6.49134	0.43446	0.13952	0.31886	0.54162	225	6.17111	-1.98677	8.08005	6.09328	0.07783	0	0.00663	0.99337
226	0.3228	-0.00123	-0.00753	-0.00876	0.33157	0.99403	0.00579	0.00017	226	0.4267	0.53205	-0.04706	0.48499	-0.05828	0.95741	0.03886	0.00373	226	3.3645	3.96901	-0.61082	3.35819	0.00631	0.74027	0.19551	0.06422	226	6.9649	6.80782	-0.30631	6.50151	0.4634	0.13831	0.3177	0.54399	226	6.00516	-1.98677	8.08134	6.09457	-0.08942	0	0.00647	0.99353
227	-0.0587	0	-0.0076	-0.0076	-0.0511	0.99401	0.00582	0.00017	227	0.4453	0.53543	-0.04746	0.48797	-0.04267	0.95723	0.03901	0.00376	227	3.2902	3.98674	-0.61549	3.37125	-0.08105	0.73929	0.196	0.06471	227	7.0174	6.81921	-0.30765	6.51156	0.50583	0.1371	0.31654	0.54636	227	6.04141	-1.98677	8.08261	6.09584	-0.05443	0	0.00632	0.99368
228	-0.0509	0.00123	-0.00767	-0.00644	-0.04446	0.99398	0.00584	0.00017	228	0.4081	0.53882	-0.04787	0.49095	-0.08286	0.95704	0.03916	0.0038	228	3.4133	4.00445	-0.62017	3.38428	0.02902	0.7383	0.19649	0.06521	228	6.8944	6.83051	-0.30897	6.52154	0.37286	0.13591	0.31538	0.54872	228	5.97056	-1.98677	8.08384	6.09707	-0.12651	0	0.00616	0.99384
229	0.2596	0.00246	-0.00773	-0.00527	0.26487	0.99396	0.00587	0.00018	229	0.2715	0.54221	-0.04827	0.49394	-0.22244	0.95686	0.03931	0.00383	229	3.3991	4.02213	-0.62486	3.39727	0.00183	0.73732	0.19698	0.0657	229	6.9702	6.84171	-0.3103	6.53141	0.43878	0.13472	0.31421	0.55107	229	6.01961	-1.98677	8.08504	6.09827	-0.07866	0	0.00602	0.99398
230	0.1154	0.00369	-0.0078	-0.00411	0.11951	0.99393	0.00589	0.00018	230	0.0841	0.54559	-0.04868	0.49691	-0.41282	0.95668	0.03946	0.00386	230	3.5981	4.03979	-0.62956	3.41023	0.18787	0.73634	0.19747	0.06619	230	6.8896	6.85281	-0.31161	6.5412	0.3484	0.13355	0.31304	0.55341	230	6.08427	-1.98677	8.08622	6.09945	-0.01518	0	0.00587	0.99413
231	0.1159	0.00492	-0.00787	-0.00295	0.11885	0.9939	0.00592	0.00018	231	0.5242	0.54898	-0.04909	0.49989	0.02431	0.95649	0.03962	0.00389	231	3.3706	4.05742	-0.63427	3.42315	-0.05255	0.73536	0.19795	0.06669	231	6.8767	6.86382	-0.31293	6.55089	0.32581	0.13239	0.31188	0.55574	231	5.95507	-1.98677	8.08736	6.10059	-0.14552	0	0.00573	0.99427
232	0.008	0.00615	-0.00793	-0.00178	0.00978	0.99388	0.00594	0.00018	232	0.5763	0.55236	-0.0495	0.50286	0.07343	0.95631	0.03977	0.00392	232	3.3268	4.07503	-0.639	3.43603	-0.10923	0.73438	0.19843	0.06719	232	6.9998	6.87473	-0.31424	6.56049	0.43931	0.13123	0.31071	0.55806	232	6.13759	-1.98677	8.08848	6.10171	0.03588	0	0.00559	0.99441
233	-0.0531	0.00738	-0.008	-0.00062	-0.05248	0.99385	0.00597	0.00018	233	0.4933	0.55575	-0.04991	0.50584	-0.01254	0.95612	0.03992	0.00396	233	3.4981	4.09262	-0.64373	3.44889	0.04921	0.73341	0.19891	0.06768	233	6.9291	6.88555	-0.31554	6.57001	0.35909	0.13009	0.30954	0.56038	233	6.14189	-1.98677	8.08957	6.1028	0.03909	0	0.00546	0.99454
234	0.097	0.00861	-0.00807	0.00054	0.09646	0.99382	0.00599	0.00018	234	0.5592	0.55913	-0.05032	0.50881	0.05039	0.95594	0.04007	0.00399	234	3.4753	4.11018	-0.64848	3.4617	0.0136	0.73243	0.19938	0.06818	234	7.1016	6.89627	-0.31684	6.57943	0.52217	0.12895	0.30837	0.56268	234	6.22551	-1.98677	8.09064	6.10387	0.12164	0	0.00533	0.99467
235	-0.0055	0.00984	-0.00814	0.0017	-0.00721	0.9938	0.00602	0.00019	235	0.4371	0.56252	-0.05073	0.51179	-0.07468	0.95575	0.04022	0.00402	235	3.4062	4.12772	-0.65324	3.47448	-0.06828	0.73146	0.19986	0.06868	235	6.6334	6.90689	-0.31813	6.58876	0.04464	0.12783	0.30719	0.56498	235	6.09945	-1.98677	8.09168	6.10491	-0.00546	0	0.0052	0.9948
236	-0.1254	0.01107	-0.00821	0.00286	-0.12827	0.99377	0.00604	0.00019	236	0.6234	0.5659	-0.05115	0.51475	0.10865	0.95557	0.04037	0.00406	236	3.6378	4.14524	-0.65801	3.48723	0.15057	0.73049	0.20033	0.06918	236	7.0524	6.91743	-0.31942	6.59801	0.45439	0.12672	0.30602	0.56727	236	5.9874	-1.98677	8.09269	6.10592	-0.11852	0	0.00508	0.99492
237	0.1349	0.0123	-0.00828	0.00402	0.13087	0.99374	0.00607	0.00019	237	0.4842	0.56928	-0.05157	0.51771	-0.03351	0.95539	0.04052	0.00409	237	3.6329	4.16274	-0.66279	3.49995	0.13295	0.72951	0.2008	0.06969	237	6.9377	6.92787	-0.3207	6.60717	0.33053	0.12561	0.30484	0.56954	237	6.28285	-1.98677	8.09368	6.10691	0.17593	0	0.00495	0.99505
238	-0.0972	0.01354	-0.00835	0.00519	-0.10239	0.99372	0.00609	0.00019	238	0.4447	0.57266	-0.05199	0.52067	-0.07598	0.9552	0.04068	0.00412	238	3.7679	4.18021	-0.66758	3.51263	0.25528	0.72854	0.20126	0.07019	238	7.0079	6.93822	-0.32198	6.61624	0.39166	0.12452	0.30367	0.57182	238	6.11737	-1.98677	8.09465	6.10788	0.00949	0	0.00483	0.99517
239	0.1256	0.01477	-0.00842	0.00635	0.11925	0.99369	0.00612	0.00019	239	0.5171	0.57604	-0.05241	0.52363	-0.00653	0.95502	0.04083	0.00416	239	3.5546	4.19765	-0.67239	3.52526	0.02933	0.72758	0.20173	0.0707	239	6.9269	6.94848	-0.32325	6.62523	0.30167	0.12343	0.30249	0.57408	239	5.93889	-1.98677	8.0956	6.10883	-0.16994	0	0.00472	0.99528
240	-0.2089	0.016	-0.00848	0.00752	-0.21641	0.99367	0.00614	0.00019	240	0.4611	0.57942	-0.05283	0.52659	-0.06549	0.95484	0.04098	0.00419	240	3.5553	4.21508	-0.6772	3.53788	0.01742	0.72661	0.20219	0.0712	240	7.0119	6.95866	-0.32452	6.63414	0.37777	0.12236	0.30131	0.57633	240	6.15734	-1.98677	8.09652	6.10975	0.04759	0	0.00461	0.99539
241	0.1485	0.01723	-0.00855	0.00868	0.13983	0.99364	0.00617	0.00019	241	0.2968	0.5828	-0.05325	0.52955	-0.23275	0.95465	0.04113	0.00422	241	3.6828	4.23248	-0.68203	3.55045	0.13235	0.72564	0.20265	0.07171	241	7.0102	6.96874	-0.32579	6.64295	0.36725	0.12129	0.30014	0.57857	241	6.20251	-1.98677	8.09742	6.11065	0.09186	0	0.00449	0.99551
242	0.2134	0.01846	-0.00863	0.00983	0.20357	0.99361	0.00619	0.0002	242	0.3638	0.58618	-0.05368	0.5325	-0.1687	0.95447	0.04128	0.00426	242	3.6481	4.24986	-0.68686	3.563	0.0851	0.72468	0.20311	0.07222	242	6.8912	6.97873	-0.32705	6.65168	0.23951	0.12023	0.29896	0.58081	242	5.95981	-1.98677	8.09829	6.11152	-0.15171	0	0.00439	0.99561
243	0.0311	0.01969	-0.0087	0.01099	0.02011	0.99359	0.00621	0.0002	243	0.3303	0.58956	-0.0541	0.53546	-0.20515	0.95428	0.04143	0.00429	243	3.5866	4.26721	-0.69171	3.5755	0.0111	0.72371	0.20356	0.07273	243	7.0397	6.98864	-0.3283	6.66034	0.37936	0.11918	0.29778	0.58304	243	6.04784	-1.98677	8.09915	6.11238	-0.06454	0	0.00428	0.99572
244	0.0037	0.02092	-0.00877	0.01215	-0.00845	0.99356	0.00624	0.0002	244	0.4748	0.59293	-0.05453	0.5384	-0.0636	0.9541	0.04158	0.00432	244	3.6286	4.28455	-0.69657	3.58798	0.04062	0.72275	0.20401	0.07324	244	6.7934	6.99846	-0.32955	6.66891	0.12448	0.11815	0.2966	0.58525	244	6.11829	-1.98677	8.09998	6.11321	0.00507	0	0.00418	0.99582
245	0.0822	0.02215	-0.00884	0.01331	0.06889	0.99353	0.00626	0.0002	245	0.5393	0.59631	-0.05496	0.54135	-0.00205	0.95392	0.04173	0.00436	245	3.6874	4.30185	-0.70144	3.60041	0.08698	0.72179	0.20446	0.07375	245	6.903	7.0082	-0.33079	6.67741	0.22559	0.11712	0.29542	0.58746	245	5.81353	-1.98677	8.1008	6.11403	-0.3005	0	0.00408	0.99592
246	0.1497	0.02338	-0.00891	0.01447	0.13523	0.99351	0.00629	0.0002	246	0.4245	0.59968	-0.05539	0.54429	-0.11979	0.95373	0.04188	0.00439	246	3.6757	4.31914	-0.70632	3.61282	0.06287	0.72083	0.20491	0.07426	246	7.1217	7.01785	-0.33203	6.68582	0.43588	0.1161	0.29424	0.58966	246	6.15767	-1.98677	8.1016	6.11483	0.04284	0	0.00398	0.99602
247	0.0707	0.02461	-0.00898	0.01563	0.05507	0.99348	0.00631	0.0002	247	0.4468	0.60306	-0.05583	0.54723	-0.10043	0.95355	0.04202	0.00443	247	3.6741	4.3364	-0.71121	3.62519	0.0489	0.71987	0.20535	0.07478	247	6.995	7.02742	-0.33326	6.69416	0.30084	0.11508	0.29306	0.59185	247	6.41303	-1.98677	8.10237	6.1156	0.29743	0	0.00389	0.99611
248	0.0216	0.02584	-0.00905	0.01679	0.00482	0.99346	0.00634	0.00021	248	0.5776	0.60643	-0.05626	0.55017	0.02743	0.95337	0.04217	0.00446	248	3.4944	4.35364	-0.71611	3.63753	-0.14314	0.71891	0.20579	0.07529	248	7.0226	7.0369	-0.33449	6.70241	0.32019	0.11408	0.29188	0.59404	248	6.17297	-1.98677	8.10313	6.11636	0.05661	0	0.00379	0.99621
249	0.1183	0.02707	-0.00913	0.01794	0.10036	0.99343	0.00636	0.00021	249	0.6201	0.60981	-0.0567	0.55311	0.06699	0.95318	0.04232	0.0045	249	3.2913	4.37086	-0.72102	3.64984	-0.35854	0.71796	0.20623	0.07581	249	6.8156	7.04631	-0.33572	6.71059	0.10501	0.11309	0.2907	0.59621	249	6.16017	-1.98677	8.10387	6.1171	0.04307	0	0.0037	0.9963
250	0.0134	0.0283	-0.0092	0.0191	-0.0057	0.9934	0.00639	0.00021	250	0.409	0.61318	-0.05713	0.55605	-0.14705	0.953	0.04247	0.00453	250	3.5359	4.38805	-0.72594	3.66211	-0.12622	0.717	0.20667	0.07633	250	7.1758	7.05563	-0.33694	6.71869	0.45711	0.1121	0.28952	0.59838	250	6.16046	-1.98677	8.10459	6.11782	0.04264	0	0.00361	0.99639
251	0.1116	0.02953	-0.00927	0.02026	0.09134	0.99338	0.00641	0.00021	251	0.6728	0.61655	-0.05757	0.55898	0.11382	0.95281	0.04262	0.00456	251	3.6918	4.40523	-0.73087	3.67436	0.01744	0.71605	0.20711	0.07684	251	6.9958	7.06486	-0.33815	6.72671	0.26909	0.11112	0.28834	0.60053	251	6.10114	-1.98677	8.1053	6.11853	-0.01739	0	0.00353	0.99647
252	-0.1148	0.03076	-0.00934	0.02142	-0.13621	0.99335	0.00644	0.00021	252	0.5877	0.61993	-0.05801	0.56192	0.02579	0.95263	0.04277	0.0046	252	3.7562	4.42237	-0.73581	3.68656	0.06964	0.7151	0.20754	0.07736	252	6.8742	7.07402	-0.33936	6.73466	0.13954	0.11016	0.28716	0.60268	252	6.05374	-1.98677	8.10599	6.11922	-0.06548	0	0.00344	0.99656
253	-0.032	0.03199	-0.00942	0.02257	-0.05457	0.99332	0.00646	0.00021	253	0.4252	0.6233	-0.05846	0.56484	-0.13964	0.95245	0.04292	0.00463	253	3.9293	4.4395	-0.74076	3.69874	0.23056	0.71415	0.20797	0.07789	253	7.0512	7.0831	-0.34056	6.74254	0.30866	0.1092	0.28599	0.60482	253	6.25039	-1.98677	8.10666	6.11989	0.1305	0	0.00336	0.99664
254	0.1378	0.03322	-0.00949	0.02373	0.11407	0.9933	0.00649	0.00022	254	0.6123	0.62667	-0.0589	0.56777	0.04453	0.95226	0.04307	0.00467	254	3.8382	4.4566	-0.74573	3.71087	0.12732	0.7132	0.2084	0.07841	254	7.0499	7.0921	-0.34176	6.75034	0.29957	0.10824	0.28481	0.60695	254	6.04205	-1.98677	8.10731	6.12054	-0.0785	0	0.00328	0.99672
255	0.1163	0.03445	-0.00957	0.02488	0.09142	0.99327	0.00651	0.00022	255	0.4408	0.63004	-0.05934	0.5707	-0.12989	0.95208	0.04321	0.00471	255	3.6249	4.47368	-0.7507	3.72298	-0.09808	0.71225	0.20882	0.07893	255	6.8289	7.10102	-0.34296	6.75806	0.07084	0.1073	0.28363	0.60907	255	5.82102	-1.98677	8.10795	6.12118	-0.30016	0	0.0032	0.9968
256	0.1976	0.03568	-0.00964	0.02604	0.17156	0.99325	0.00654	0.00022	256	0.4834	0.63341	-0.05979	0.57362	-0.09022	0.9519	0.04336	0.00474	256	3.7437	4.49074	-0.75568	3.73506	0.00864	0.7113	0.20924	0.07945	256	7.2387	7.10986	-0.34415	6.76571	0.47299	0.10637	0.28245	0.61118	256	6.02838	-1.98677	8.10858	6.12181	-0.09343	0	0.00312	0.99688
257	0.1043	0.03691	-0.00971	0.0272	0.07711	0.99322	0.00656	0.00022	257	0.7114	0.63678	-0.06024	0.57654	0.13486	0.95171	0.04351	0.00478	257	3.8502	4.50778	-0.76068	3.7471	0.1031	0.71036	0.20967	0.07998	257	7.097	7.11863	-0.34533	6.7733	0.3237	0.10544	0.28128	0.61328	257	6.28786	-1.98677	8.10919	6.12242	0.16544	0	0.00305	0.99695
258	0.049	0.03814	-0.00979	0.02835	0.02065	0.99319	0.00658	0.00022	258	0.461	0.64014	-0.06069	0.57945	-0.11845	0.95153	0.04366	0.00481	258	3.7765	4.52479	-0.76568	3.75911	0.01739	0.70941	0.21008	0.0805	258	7.0966	7.12732	-0.34651	6.78081	0.31579	0.10452	0.2801	0.61538	258	6.17799	-1.98677	8.10978	6.12301	0.05498	0	0.00297	0.99703
259	0.0912	0.03937	-0.00986	0.02951	0.0617	0.99317	0.00661	0.00022	259	0.7772	0.64351	-0.06114	0.58237	0.19483	0.95135	0.0438	0.00485	259	3.8736	4.54178	-0.77069	3.77109	0.10252	0.70847	0.2105	0.08103	259	7.0542	7.13593	-0.34769	6.78824	0.26596	0.10361	0.27893	0.61747	259	6.33604	-1.98677	8.11036	6.12359	0.21245	0	0.0029	0.9971
260	-0.2424	0.0406	-0.00994	0.03066	-0.27306	0.99314	0.00663	0.00023	260	0.5759	0.64688	-0.06159	0.58529	-0.00938	0.95116	0.04395	0.00488	260	3.8432	4.55874	-0.77572	3.78302	0.06017	0.70753	0.21091	0.08156	260	7.0309	7.14447	-0.34886	6.79561	0.23529	0.10271	0.27775	0.61954	260	6.13071	-1.98677	8.11093	6.12416	0.00655	0	0.00283	0.99717
261	-0.0955	0.04183	-0.01001	0.03182	-0.12731	0.99311	0.00666	0.00023	261	0.5124	0.65024	-0.06205	0.58819	-0.0758	0.95098	0.0441	0.00492	261	3.8767	4.57569	-0.78075	3.79494	0.08176	0.70658	0.21133	0.08209	261	7.1323	7.15293	-0.35002	6.80291	0.32939	0.10181	0.27658	0.62161	261	6.06554	-1.98677	8.11148	6.12471	-0.05917	0	0.00277	0.99723
262	0.334	0.04305	-0.01009	0.03296	0.30104	0.99309	0.00668	0.00023	262	0.634	0.65361	-0.0625	0.59111	0.04289	0.9508	0.04425	0.00496	262	3.8834	4.59261	-0.78579	3.80682	0.07658	0.70565	0.21174	0.08262	262	7.0678	7.16132	-0.35118	6.81014	0.25766	0.10092	0.27541	0.62367	262	6.09232	-1.98677	8.11202	6.12525	-0.03293	0	0.0027	0.9973
263	0.0964	0.04428	-0.01017	0.03411	0.06228	0.99306	0.00671	0.00023	263	0.5948	0.65697	-0.06296	0.59401	0.00079	0.95062	0.04439	0.00499	263	3.9909	4.60951	-0.79084	3.81867	0.17223	0.70471	0.21214	0.08315	263	7.186	7.16964	-0.35233	6.81731	0.3687	0.10004	0.27423	0.62572	263	6.22112	-1.98677	8.11255	6.12578	0.09534	0	0.00263	0.99737
264	0.1211	0.04551	-0.01024	0.03527	0.08583	0.99303	0.00673	0.00023	264	0.6964	0.66034	-0.06342	0.59692	0.09948	0.95043	0.04454	0.00503	264	4.0078	4.62639	-0.79591	3.83048	0.17732	0.70377	0.21255	0.08368	264	7.1386	7.17788	-0.35348	6.8244	0.3142	0.09917	0.27306	0.62776	264	5.99122	-1.98677	8.11306	6.12629	-0.13507	0	0.00257	0.99743
265	0.0457	0.04674	-0.01032	0.03642	0.00928	0.99301	0.00676	0.00024	265	0.5064	0.6637	-0.06388	0.59982	-0.09342	0.95025	0.04469	0.00506	265	3.8074	4.64324	-0.80098	3.84226	-0.03486	0.70283	0.21295	0.08422	265	7.3224	7.18606	-0.35463	6.83143	0.49097	0.09831	0.2719	0.6298	265	6.15082	-1.98677	8.11357	6.1268	0.02402	0	0.00251	0.99749
266	0.1258	0.04797	-0.0104	0.03757	0.08822	0.99298	0.00678	0.00024	266	0.5891	0.66706	-0.06434	0.60272	-0.01362	0.95007	0.04483	0.0051	266	3.864	4.66007	-0.80606	3.85401	0.00999	0.7019	0.21335	0.08475	266	7.0733	7.19416	-0.35577	6.83839	0.23491	0.09745	0.27073	0.63182	266	6.1359	-1.98677	8.11406	6.12729	0.00861	0	0.00245	0.99755
267	-0.0648	0.0492	-0.01047	0.03873	-0.10353	0.99296	0.00681	0.00024	267	0.5821	0.67043	-0.0648	0.60563	-0.02352	0.94988	0.04498	0.00514	267	3.7915	4.67688	-0.81115	3.86573	-0.07423	0.70097	0.21375	0.08529	267	7.3445	7.20219	-0.3569	6.84529	0.49922	0.0966	0.26956	0.63384	267	6.12053	-1.98677	8.11453	6.12776	-0.00723	0	0.00239	0.99761
268	0.2305	0.05043	-0.01055	0.03988	0.19062	0.99293	0.00683	0.00024	268	0.5684	0.67379	-0.06527	0.60852	-0.04012	0.9497	0.04512	0.00517	268	3.8885	4.69367	-0.81625	3.87742	0.01108	0.70003	0.21414	0.08582	268	7.2004	7.21015	-0.35803	6.85212	0.34828	0.09576	0.2684	0.63585	268	5.90674	-1.98677	8.115	6.12823	-0.22149	0	0.00233	0.99767
269	0.0183	0.05166	-0.01063	0.04103	-0.02273	0.9929	0.00685	0.00024	269	0.6136	0.67715	-0.06574	0.61141	0.00219	0.94952	0.04527	0.00521	269	3.9201	4.71043	-0.82136	3.88907	0.03102	0.6991	0.21454	0.08636	269	6.9988	7.21804	-0.35916	6.85888	0.13992	0.09492	0.26723	0.63784	269	5.97204	-1.98677	8.11546	6.12869	-0.15665	0	0.00228	0.99772
270	0.1638	0.05289	-0.01071	0.04218	0.12162	0.99288	0.00688	0.00024	270	0.5293	0.68051	-0.0662	0.61431	-0.08501	0.94933	0.04542	0.00525	270	3.9026	4.72718	-0.82648	3.9007	0.0019	0.69817	0.21493	0.0869	270	7.1444	7.22586	-0.36028	6.86558	0.27882	0.0941	0.26607	0.63983	270	6.15649	-1.98677	8.1159	6.12913	0.02736	0	0.00222	0.99778
271	0.1062	0.05412	-0.01079	0.04333	0.06287	0.99285	0.0069	0.00025	271	0.6653	0.68387	-0.06667	0.6172	0.0481	0.94915	0.04556	0.00529	271	4.0422	4.7439	-0.83161	3.91229	0.12991	0.69724	0.21532	0.08744	271	7.1089	7.23362	-0.3614	6.87222	0.23668	0.09328	0.26491	0.64181	271	6.03476	-1.98677	8.11633	6.12956	-0.0948	0	0.00217	0.99783
272	0.092	0.05535	-0.01087	0.04448	0.04752	0.99282	0.00693	0.00025	272	0.6626	0.68723	-0.06714	0.62009	0.04252	0.94897	0.04571	0.00532	272	3.9696	4.7606	-0.83674	3.92386	0.04575	0.69632	0.21571	0.08798	272	7.2714	7.24131	-0.36251	6.8788	0.3926	0.09246	0.26375	0.64379	272	6.07779	-1.98677	8.11676	6.12999	-0.0522	0	0.00212	0.99788
273	0.1018	0.05658	-0.01094	0.04564	0.05617	0.9928	0.00695	0.00025	273	0.7003	0.69059	-0.06762	0.62297	0.07733	0.94879	0.04585	0.00536	273	3.9029	4.77727	-0.84189	3.93538	-0.03248	0.69539	0.21609	0.08852	273	7.3057	7.24893	-0.36361	6.88532	0.42039	0.09166	0.26259	0.64575	273	6.1722	-1.98677	8.11717	6.1304	0.0418	0	0.00207	0.99793
274	0.0592	0.05781	-0.01102	0.04679	0.01242	0.99277	0.00698	0.00025	274	0.7406	0.69394	-0.06809	0.62585	0.11475	0.9486	0.046	0.0054	274	4.0112	4.79392	-0.84705	3.94687	0.06432	0.69447	0.21647	0.08906	274	7.2615	7.25648	-0.36471	6.89177	0.36973	0.09086	0.26143	0.64771	274	6.16291	-1.98677	8.11757	6.1308	0.03211	0	0.00202	0.99798
275	0.1111	0.05904	-0.0111	0.04794	0.06317	0.99275	0.007	0.00025	275	0.6745	0.6973	-0.06857	0.62873	0.04577	0.94842	0.04614	0.00544	275	3.893	4.81056	-0.85221	3.95835	-0.06535	0.69354	0.21685	0.0896	275	7.283	7.26397	-0.36581	6.89816	0.38484	0.09007	0.26028	0.64965	275	6.03243	-1.98677	8.11797	6.1312	-0.09877	0	0.00197	0.99803
276	0.0114	0.06027	-0.01118	0.04909	-0.03768	0.99272	0.00703	0.00025	276	0.7385	0.70066	-0.06904	0.63162	0.10689	0.94824	0.04629	0.00547	276	3.9358	4.82717	-0.85738	3.96979	-0.03398	0.69262	0.21723	0.09015	276	7.1774	7.27139	-0.3669	6.90449	0.27291	0.08928	0.25913	0.65159	276	6.01698	-1.98677	8.11835	6.13158	-0.1146	0	0.00192	0.99808
277	0.059	0.06149	-0.01126	0.05023	0.00877	0.99269	0.00705	0.00026	277	0.5459	0.70401	-0.06952	0.63449	-0.08859	0.94806	0.04643	0.00551	277	3.8428	4.84375	-0.86257	3.98118	-0.13839	0.6917	0.21761	0.09069	277	7.0805	7.27875	-0.36799	6.91076	0.16974	0.08851	0.25797	0.65352	277	5.95793	-1.98677	8.11873	6.13196	-0.17403	0	0.00187	0.99813
278	0.1101	0.06272	-0.01134	0.05138	0.05872	0.99267	0.00707	0.00026	278	0.6561	0.70737	-0.07	0.63737	0.01873	0.94787	0.04658	0.00555	278	3.965	4.86032	-0.86776	3.99256	-0.02756	0.69078	0.21798	0.09124	278	7.2882	7.28604	-0.36907	6.91697	0.37123	0.08773	0.25682	0.65544	278	6.19146	-1.98677	8.11909	6.13232	0.05914	0	0.00183	0.99817
279	0.1628	0.06395	-0.01142	0.05253	0.11027	0.99264	0.0071	0.00026	279	0.6391	0.71072	-0.07048	0.64024	-0.00114	0.94769	0.04672	0.00559	279	3.89	4.87686	-0.87296	4.0039	-0.1139	0.68986	0.21835	0.09178	279	7.2586	7.29327	-0.37015	6.92312	0.33547	0.08697	0.25568	0.65735	279	6.19667	-1.98677	8.11945	6.13268	0.06399	0	0.00179	0.99821
280	0.1377	0.06518	-0.01151	0.05367	0.08402	0.99261	0.00712	0.00026	280	0.8007	0.71407	-0.07096	0.64311	0.15759	0.94751	0.04687	0.00563	280	4.1364	4.89338	-0.87817	4.01521	0.12119	0.68894	0.21872	0.09233	280	7.1504	7.30044	-0.37122	6.92922	0.22118	0.08621	0.25453	0.65926	280	6.28108	-1.98677	8.1198	6.13303	0.14805	0	0.00174	0.99826
281	0.1972	0.06641	-0.01159	0.05482	0.14238	0.99259	0.00715	0.00026	281	0.5373	0.71743	-0.07145	0.64598	-0.10868	0.94733	0.04701	0.00566	281	3.9524	4.90988	-0.88339	4.02649	-0.07409	0.68803	0.21909	0.09288	281	7.1931	7.30754	-0.37229	6.93525	0.25784	0.08546	0.25339	0.66115	281	6.17942	-1.98677	8.12014	6.13337	0.04605	0	0.0017	0.9983
282	0.1847	0.06764	-0.01167	0.05597	0.12873	0.99256	0.00717	0.00027	282	0.7261	0.72078	-0.07193	0.64885	0.07725	0.94714	0.04715	0.0057	282	4.137	4.92636	-0.88861	4.03775	0.09926	0.68711	0.21946	0.09343	282	7.1837	7.31459	-0.37335	6.94124	0.24246	0.08471	0.25225	0.66304	282	6.08365	-1.98677	8.12047	6.1337	-0.05005	0	0.00166	0.99834
283	0.1008	0.06887	-0.01175	0.05712	0.04368	0.99254	0.0072	0.00027	283	0.5448	0.72413	-0.07242	0.65171	-0.10691	0.94696	0.0473	0.00574	283	4.1268	4.94282	-0.89385	4.04897	0.07784	0.6862	0.21982	0.09398	283	7.1822	7.32157	-0.37441	6.94716	0.23504	0.08398	0.25111	0.66492	283	6.12542	-1.98677	8.12079	6.13402	-0.00861	0	0.00162	0.99838
284	-0.0068	0.0701	-0.01183	0.05827	-0.06507	0.99251	0.00722	0.00027	284	0.4736	0.72748	-0.07291	0.65457	-0.18097	0.94678	0.04744	0.00578	284	4.1246	4.95925	-0.8991	4.06015	0.06445	0.68529	0.22018	0.09453	284	7.4229	7.32849	-0.37546	6.95303	0.46987	0.08324	0.24997	0.66679	284	6.17184	-1.98677	8.12111	6.13434	0.0375	0	0.00158	0.99842
285	0.0029	0.07133	-0.01191	0.05942	-0.05651	0.99248	0.00725	0.00027	285	0.5858	0.73083	-0.0734	0.65743	-0.07163	0.9466	0.04758	0.00582	285	4.0555	4.97566	-0.90435	4.07131	-0.01581	0.68438	0.22054	0.09508	285	7.1521	7.33535	-0.37651	6.95884	0.19326	0.08252	0.24883	0.66865	285	6.01238	-1.98677	8.12142	6.13465	-0.12227	0	0.00154	0.99846
286	0.1533	0.07256	-0.012	0.06056	0.09274	0.99246	0.00727	0.00027	286	0.5298	0.73418	-0.07389	0.66029	-0.13049	0.94641	0.04773	0.00586	286	4.2704	4.99205	-0.90961	4.08244	0.18796	0.68347	0.2209	0.09564	286	7.4306	7.34215	-0.37755	6.9646	0.466	0.0818	0.2477	0.6705	286	6.17844	-1.98677	8.12172	6.13495	0.04349	0	0.00151	0.99849
287	-0.0043	0.07378	-0.01208	0.0617	-0.066	0.99243	0.00729	0.00028	287	0.6654	0.73753	-0.07439	0.66314	0.00225	0.94623	0.04787	0.0059	287	4.0964	5.00842	-0.91488	4.09354	0.00286	0.68256	0.22125	0.09619	287	7.0517	7.34889	-0.37859	6.9703	0.0814	0.08109	0.24657	0.67235	287	6.07623	-1.98677	8.12201	6.13524	-0.05902	0	0.00147	0.99853
288	-0.0147	0.07501	-0.01216	0.06285	-0.07755	0.9924	0.00732	0.00028	288	0.6668	0.74088	-0.07488	0.666	0.0008	0.94605	0.04801	0.00594	288	4.5928	5.02476	-0.92016	4.1046	0.48819	0.68165	0.2216	0.09675	288	7.1277	7.35557	-0.37962	6.97595	0.15175	0.08038	0.24544	0.67418	288	6.06546	-1.98677	8.1223	6.13553	-0.07007	0	0.00144	0.99856
289	0.0643	0.07624	-0.01225	0.06399	0.0003	0.99238	0.00734	0.00028	289	0.6226	0.74423	-0.07538	0.66885	-0.04625	0.94587	0.04816	0.00598	289	4.2141	5.04109	-0.92545	4.11564	0.09846	0.68074	0.22196	0.0973	289	7.3873	7.3622	-0.38065	6.98155	0.40575	0.07968	0.24431	0.67601	289	6.29206	-1.98677	8.12258	6.13581	0.15625	0	0.0014	0.9986
290	0.0814	0.07747	-0.01233	0.06514	0.01626	0.99235	0.00737	0.00028	290	0.551	0.74758	-0.07587	0.67171	-0.1207	0.94569	0.0483	0.00602	290	4.2743	5.05739	-0.93074	4.12665	0.14765	0.67984	0.2223	0.09786	290	7.2729	7.36876	-0.38167	6.98709	0.28581	0.07899	0.24319	0.67783	290	6.03194	-1.98677	8.12286	6.13609	-0.10415	0	0.00137	0.99863
291	-0.0284	0.0787	-0.01241	0.06629	-0.09468	0.99233	0.00739	0.00028	291	0.5316	0.75092	-0.07637	0.67455	-0.14295	0.9455	0.04844	0.00606	291	4.1139	5.07367	-0.93604	4.13763	-0.02373	0.67893	0.22265	0.09842	291	7.3649	7.37527	-0.38269	6.99258	0.37232	0.0783	0.24206	0.67964	291	6.24352	-1.98677	8.12312	6.13635	0.10717	0	0.00133	0.99867
292	-0.2309	0.07993	-0.0125	0.06743	-0.29833	0.9923	0.00742	0.00028	292	0.7795	0.75427	-0.07687	0.6774	0.1021	0.94532	0.04858	0.0061	292	4.195	5.08993	-0.94136	4.14857	0.04642	0.67803	0.22299	0.09898	292	7.2769	7.38172	-0.38371	6.99801	0.27888	0.07761	0.24094	0.68144	292	6.13746	-1.98677	8.12338	6.13661	0.00085	0	0.0013	0.9987
293	-0.0469	0.08116	-0.01258	0.06858	-0.11547	0.99227	0.00744	0.00029	293	0.6649	0.75761	-0.07738	0.68023	-0.01534	0.94514	0.04873	0.00613	293	4.4062	5.10617	-0.94668	4.15949	0.2467	0.67713	0.22334	0.09953	293	7.0356	7.38812	-0.38472	7.0034	0.0322	0.07694	0.23983	0.68323	293	6.00547	-1.98677	8.12364	6.13687	-0.1314	0	0.00127	0.99873
294	0.2476	0.08238	-0.01267	0.06971	0.17788	0.99225	0.00747	0.00029	294	0.8059	0.76096	-0.07788	0.68308	0.12282	0.94496	0.04887	0.00617	294	4.2878	5.12239	-0.952	4.17039	0.11742	0.67623	0.22368	0.1001	294	7.3618	7.39446	-0.38572	7.00874	0.35306	0.07627	0.23871	0.68502	294	6.27556	-1.98677	8.12389	6.13712	0.13844	0	0.00124	0.99876
295	0.0871	0.08361	-0.01275	0.07086	0.01624	0.99222	0.00749	0.00029	295	0.6913	0.7643	-0.07838	0.68592	0.00538	0.94478	0.04901	0.00621	295	4.2615	5.13858	-0.95734	4.18124	0.08026	0.67533	0.22402	0.10066	295	7.417	7.40075	-0.38673	7.01402	0.40298	0.0756	0.2376	0.6868	295	6.16417	-1.98677	8.12413	6.13736	0.02681	0	0.00121	0.99879
296	0.0462	0.08484	-0.01284	0.072	-0.0258	0.99219	0.00751	0.00029	296	0.7544	0.76765	-0.07889	0.68876	0.06564	0.94459	0.04915	0.00625	296	4.1503	5.15476	-0.96268	4.19208	-0.04177	0.67443	0.22435	0.10122	296	7.411	7.40698	-0.38772	7.01926	0.39174	0.07494	0.23649	0.68857	296	6.15146	-1.98677	8.12436	6.13759	0.01387	0	0.00118	0.99882
297	0.172	0.08607	-0.01292	0.07315	0.09885	0.99217	0.00754	0.00029	297	0.8393	0.77099	-0.0794	0.69159	0.14771	0.94441	0.04929	0.0063	297	4.1317	5.17091	-0.96804	4.20287	-0.07117	0.67353	0.22469	0.10178	297	7.3136	7.41315	-0.38871	7.02444	0.28916	0.07429	0.23538	0.69033	297	6.18768	-1.98677	8.12459	6.13782	0.04986	0	0.00115	0.99885
298	-0.1233	0.0873	-0.01301	0.07429	-0.19759	0.99214	0.00756	0.0003	298	0.7111	0.77433	-0.07991	0.69442	0.01668	0.94423	0.04943	0.00634	298	4.3265	5.18704	-0.9734	4.21364	0.11286	0.67264	0.22502	0.10234	298	7.2402	7.41928	-0.3897	7.02958	0.21062	0.07364	0.23428	0.69208	298	6.08286	-1.98677	8.12482	6.13805	-0.05519	0	0.00113	0.99887
299	0.0432	0.08853	-0.0131	0.07543	-0.03223	0.99211	0.00759	0.0003	299	0.7395	0.77767	-0.08042	0.69725	0.04225	0.94405	0.04958	0.00638	299	4.3073	5.20315	-0.97876	4.22439	0.08292	0.67174	0.22535	0.10291	299	7.2909	7.42534	-0.39068	7.03466	0.25624	0.073	0.23317	0.69382	299	5.94744	-1.98677	8.12504	6.13827	-0.19083	0	0.0011	0.9989
300	0.0804	0.08976	-0.01318	0.07658	0.00383	0.99209	0.00761	0.0003	300	0.5483	0.78101	-0.08093	0.70008	-0.15178	0.94387	0.04972	0.00642	300	4.3431	5.21923	-0.98414	4.23509	0.10801	0.67085	0.22568	0.10347	300	7.2403	7.43136	-0.39166	7.0397	0.2006	0.07237	0.23207	0.69556	300	6.11882	-1.98677	8.12525	6.13848	-0.01966	0	0.00107	0.99893
301	0.0442	0.09098	-0.01327	0.07771	-0.03351	0.99206	0.00764	0.0003	301	0.7781	0.78435	-0.08145	0.7029	0.07519	0.94368	0.04986	0.00646	301	4.5175	5.2353	-0.98952	4.24578	0.27172	0.66996	0.226	0.10404	301	7.2666	7.43732	-0.39263	7.04469	0.22191	0.07173	0.23098	0.69729	301	6.19619	-1.98677	8.12546	6.13869	0.0575	0	0.00105	0.99895
302	0.081	0.09221	-0.01336	0.07885	0.00214	0.99204	0.00766	0.0003	302	0.5372	0.78769	-0.08196	0.70573	-0.16853	0.9435	0.05	0.0065	302	4.2981	5.25134	-0.99492	4.25642	0.04167	0.66907	0.22633	0.10461	302	7.4004	7.44324	-0.3936	7.04964	0.35076	0.07111	0.22988	0.69901	302	5.94276	-1.98677	8.12567	6.1389	-0.19614	0	0.00102	0.99898
303	0.15	0.09344	-0.01344	0.08	0.07	0.99201	0.00768	0.00031	303	0.748	0.79103	-0.08248	0.70855	0.03944	0.94332	0.05014	0.00654	303	4.3511	5.26737	-1.00031	4.26706	0.08405	0.66818	0.22665	0.10517	303	7.1923	7.4491	-0.39456	7.05454	0.13777	0.07049	0.22879	0.70072	303	5.8967	-1.98677	8.12587	6.1391	-0.2424	0	0.001	0.999
304	0.2339	0.09467	-0.01353	0.08114	0.15276	0.99198	0.00771	0.00031	304	0.5524	0.79437	-0.08299	0.71138	-0.15898	0.94314	0.05028	0.00658	304	4.4443	5.28337	-1.00572	4.27765	0.16665	0.66729	0.22697	0.10574	304	7.2568	7.45491	-0.39552	7.05939	0.19742	0.06988	0.2277	0.70242	304	6.12569	-1.98677	8.12606	6.13929	-0.0136	0	0.00097	0.99903
305	0.0085	0.0959	-0.01362	0.08228	-0.07378	0.99196	0.00773	0.00031	305	0.7894	0.79771	-0.08351	0.7142	0.07521	0.94296	0.05042	0.00662	305	4.2021	5.29935	-1.01114	4.28821	-0.08611	0.6664	0.22729	0.10631	305	7.4954	7.46066	-0.39648	7.06418	0.43121	0.06927	0.22662	0.70412	305	5.95391	-1.98677	8.12625	6.13948	-0.18557	0	0.00095	0.99905
306	0.1041	0.09712	-0.01371	0.08341	0.02068	0.99193	0.00776	0.00031	306	0.8219	0.80105	-0.08404	0.71701	0.10489	0.94278	0.05056	0.00666	306	4.3964	5.31531	-1.01656	4.29875	0.09765	0.66552	0.2276	0.10688	306	7.5423	7.46637	-0.39743	7.06894	0.47336	0.06866	0.22553	0.7058	306	6.08446	-1.98677	8.12644	6.13967	-0.05521	0	0.00093	0.99907
307	0.0487	0.09835	-0.0138	0.08455	-0.03586	0.9919	0.00778	0.00031	307	0.8327	0.80438	-0.08456	0.71982	0.11288	0.94259	0.0507	0.0067	307	4.1346	5.33125	-1.02199	4.30926	-0.17466	0.66463	0.22792	0.10745	307	7.3315	7.47203	-0.39837	7.07366	0.25784	0.06806	0.22445	0.70748	307	6.18124	-1.98677	8.12662	6.13985	0.04139	0	0.0009	0.9991
308	0.1997	0.09958	-0.01388	0.0857	0.114	0.99188	0.00781	0.00032	308	0.5144	0.80772	-0.08508	0.72264	-0.20824	0.94241	0.05084	0.00675	308	4.3049	5.34716	-1.02742	4.31974	-0.01484	0.66375	0.22823	0.10802	308	7.354	7.47764	-0.39931	7.07833	0.27567	0.06747	0.22337	0.70915	308	6.0821	-1.98677	8.12679	6.14002	-0.05792	0	0.00088	0.99912
309	0.2307	0.10081	-0.01397	0.08684	0.14386	0.99185	0.00783	0.00032	309	0.8094	0.81105	-0.08561	0.72544	0.08395	0.94223	0.05098	0.00679	309	4.261	5.36306	-1.03287	4.33019	-0.06919	0.66286	0.22854	0.1086	309	7.3889	7.4832	-0.40025	7.08295	0.30595	0.06688	0.2223	0.71082	309	6.10041	-1.98677	8.12697	6.1402	-0.03979	0	0.00086	0.99914
310	0.0119	0.10204	-0.01406	0.08798	-0.07607	0.99183	0.00785	0.00032	310	0.7498	0.81439	-0.08613	0.72826	0.02155	0.94205	0.05112	0.00683	310	4.3928	5.37894	-1.03832	4.34062	0.05218	0.66198	0.22885	0.10917	310	7.5416	7.48871	-0.40118	7.08753	0.45407	0.0663	0.22123	0.71247	310	5.91519	-1.98677	8.12713	6.14036	-0.22518	0	0.00084	0.99916
311	0.1632	0.10327	-0.01415	0.08912	0.07409	0.9918	0.00788	0.00032	311	0.7703	0.81772	-0.08666	0.73106	0.03924	0.94187	0.05126	0.00687	311	4.534	5.39479	-1.04378	4.35101	0.18299	0.6611	0.22915	0.10974	311	7.2888	7.49418	-0.40211	7.09207	0.19673	0.06572	0.22016	0.71412	311	6.07134	-1.98677	8.1273	6.14053	-0.06919	0	0.00082	0.99918
312	0.0749	0.10449	-0.01424	0.09025	-0.01535	0.99177	0.0079	0.00032	312	0.7282	0.82105	-0.08719	0.73386	-0.00566	0.94169	0.0514	0.00691	312	4.3657	5.41062	-1.04924	4.36138	0.00432	0.66022	0.22946	0.11032	312	7.1712	7.49959	-0.40303	7.09656	0.07464	0.06515	0.21909	0.71576	312	6.09894	-1.98677	8.12746	6.14069	-0.04175	0	0.0008	0.9992
313	0.055	0.10572	-0.01433	0.09139	-0.03639	0.99175	0.00793	0.00033	313	0.8217	0.82439	-0.08772	0.73667	0.08504	0.94151	0.05154	0.00696	313	4.2681	5.42643	-1.05472	4.37171	-0.10361	0.65934	0.22976	0.11089	313	7.5038	7.50496	-0.40395	7.10101	0.40279	0.06458	0.21803	0.71739	313	5.98297	-1.98677	8.12762	6.14085	-0.15788	0	0.00078	0.99922
314	0.0637	0.10695	-0.01442	0.09253	-0.02883	0.99172	0.00795	0.00033	314	0.7146	0.82772	-0.08826	0.73946	-0.02486	0.94133	0.05168	0.007	314	4.5213	5.44222	-1.0602	4.38202	0.13928	0.65847	0.23006	0.11147	314	7.2889	7.51028	-0.40486	7.10542	0.18348	0.06402	0.21697	0.71901	314	5.9904	-1.98677	8.12777	6.141	-0.1506	0	0.00076	0.99924
315	0.063	0.10818	-0.01451	0.09367	-0.03066	0.99169	0.00797	0.00033	315	0.6373	0.83105	-0.08879	0.74226	-0.10496	0.94114	0.05182	0.00704	315	4.4664	5.45799	-1.06569	4.3923	0.07409	0.65759	0.23036	0.11205	315	7.3741	7.51556	-0.40577	7.10979	0.26432	0.06346	0.21591	0.72063	315	6.22571	-1.98677	8.12792	6.14115	0.08456	0	0.00074	0.99926
316	0.0444	0.1094	-0.0146	0.0948	-0.0504	0.99167	0.008	0.00033	316	0.6592	0.83438	-0.08932	0.74506	-0.08586	0.94096	0.05196	0.00708	316	4.6273	5.47374	-1.07118	4.40256	0.22474	0.65672	0.23066	0.11263	316	7.5339	7.52079	-0.40668	7.11411	0.41979	0.06291	0.21486	0.72223	316	5.98039	-1.98677	8.12806	6.14129	-0.1609	0	0.00073	0.99927
317	0.2863	0.11063	-0.0147	0.09593	0.19036	0.99164	0.00802	0.00033	317	0.7337	0.83771	-0.08986	0.74785	-0.01415	0.94078	0.05209	0.00712	317	4.4262	5.48947	-1.07668	4.41279	0.01341	0.65584	0.23095	0.1132	317	7.3947	7.52597	-0.40758	7.11839	0.27631	0.06236	0.21381	0.72383	317	6.03379	-1.98677	8.1282	6.14143	-0.10764	0	0.00071	0.99929
318	0.0667	0.11186	-0.01479	0.09707	-0.03037	0.99162	0.00805	0.00034	318	0.6789	0.84104	-0.0904	0.75064	-0.07174	0.9406	0.05223	0.00717	318	4.623	5.50518	-1.08219	4.42299	0.20002	0.65497	0.23124	0.11378	318	7.3886	7.53111	-0.40848	7.12263	0.26596	0.06182	0.21276	0.72543	318	6.3052	-1.98677	8.12834	6.14157	0.16363	0	0.00069	0.99931
319	-0.0268	0.11309	-0.01488	0.09821	-0.12501	0.99159	0.00807	0.00034	319	0.7991	0.84437	-0.09094	0.75343	0.04567	0.94042	0.05237	0.00721	319	4.6287	5.52086	-1.08771	4.43315	0.19555	0.6541	0.23154	0.11436	319	7.1812	7.53621	-0.40937	7.12684	0.05436	0.06128	0.21171	0.72701	319	6.35233	-1.98677	8.12848	6.14171	0.21062	0	0.00068	0.99932
320	0.1813	0.11432	-0.01497	0.09935	0.08196	0.99156	0.0081	0.00034	320	0.5	0.8477	-0.09148	0.75622	-0.25622	0.94024	0.05251	0.00725	320	4.4166	5.53653	-1.09323	4.4433	-0.02669	0.65323	0.23182	0.11494	320	7.3177	7.54126	-0.41026	7.131	0.1867	0.06074	0.21067	0.72859	320	5.98084	-1.98677	8.12861	6.14184	-0.161	0	0.00066	0.99934
321	0.0256	0.11554	-0.01506	0.10048	-0.07488	0.99154	0.00812	0.00034	321	0.7163	0.85102	-0.09202	0.759	-0.0427	0.94006	0.05265	0.0073	321	4.3564	5.55217	-1.09876	4.45341	-0.09701	0.65236	0.23211	0.11553	321	7.3416	7.54626	-0.41114	7.13512	0.20648	0.06021	0.20963	0.73015	321	6.01296	-1.98677	8.12874	6.14197	-0.12901	0	0.00064	0.99936
322	-0.0467	0.11677	-0.01516	0.10161	-0.14832	0.99151	0.00814	0.00035	322	0.6627	0.85435	-0.09257	0.76178	-0.09908	0.93988	0.05278	0.00734	322	4.7112	5.56779	-1.1043	4.46349	0.2477	0.6515	0.2324	0.11611	322	7.4401	7.55122	-0.41202	7.1392	0.30089	0.05969	0.2086	0.73171	322	6.11171	-1.98677	8.12886	6.14209	-0.03039	0	0.00063	0.99937
323	0.0553	0.118	-0.01525	0.10275	-0.04745	0.99148	0.00817	0.00035	323	0.6852	0.85768	-0.09311	0.76457	-0.07936	0.93969	0.05292	0.00738	323	4.5469	5.5834	-1.10984	4.47356	0.07335	0.65063	0.23268	0.11669	323	7.3992	7.55614	-0.41289	7.14325	0.25595	0.05917	0.20756	0.73327	323	5.94461	-1.98677	8.12899	6.14222	-0.19761	0	0.00061	0.99939
324	0.0916	0.11923	-0.01534	0.10389	-0.01228	0.99146	0.00819	0.00035	324	0.7676	0.861	-0.09366	0.76734	0.00026	0.93951	0.05306	0.00743	324	4.5737	5.59898	-1.11539	4.48359	0.09011	0.64976	0.23296	0.11727	324	7.3948	7.56102	-0.41376	7.14726	0.24754	0.05865	0.20653	0.73481	324	6.14387	-1.98677	8.12911	6.14234	0.00153	0	0.0006	0.9994
325	0.1631	0.12045	-0.01544	0.10501	0.05808	0.99143	0.00822	0.00035	325	0.6171	0.86433	-0.09421	0.77012	-0.15302	0.93933	0.0532	0.00747	325	4.4915	5.61454	-1.12095	4.49359	-0.00209	0.6489	0.23324	0.11786	325	7.4793	7.56585	-0.41463	7.15122	0.32807	0.05814	0.20551	0.73635	325	5.9802	-1.98677	8.12922	6.14245	-0.16225	0	0.00058	0.99942
326	-0.0356	0.12168	-0.01553	0.10615	-0.14175	0.99141	0.00824	0.00035	326	0.8022	0.86765	-0.09476	0.77289	0.02931	0.93915	0.05333	0.00751	326	4.7565	5.63008	-1.12651	4.50357	0.25293	0.64804	0.23352	0.11844	326	7.562	7.57065	-0.41549	7.15516	0.40684	0.05764	0.20448	0.73788	326	6.15767	-1.98677	8.12934	6.14257	0.0151	0	0.00057	0.99943
327	0.188	0.12291	-0.01562	0.10729	0.08071	0.99138	0.00826	0.00036	327	0.685	0.87097	-0.09531	0.77566	-0.09067	0.93897	0.05347	0.00756	327	4.4119	5.6456	-1.13208	4.51352	-0.10162	0.64718	0.2338	0.11903	327	7.3973	7.57539	-0.41635	7.15904	0.23825	0.05713	0.20346	0.7394	327	6.31506	-1.98677	8.12945	6.14268	0.17238	0	0.00056	0.99944
328	0.286	0.12414	-0.01572	0.10842	0.17758	0.99135	0.00829	0.00036	328	0.689	0.8743	-0.09586	0.77844	-0.08944	0.93879	0.05361	0.0076	328	4.6949	5.6611	-1.13766	4.52344	0.17146	0.64631	0.23407	0.11962	328	7.5633	7.5801	-0.4172	7.1629	0.4004	0.05664	0.20245	0.74092	328	6.2285	-1.98677	8.12956	6.14279	0.08571	0	0.00054	0.99946
329	0.1571	0.12536	-0.01581	0.10955	0.04755	0.99133	0.00831	0.00036	329	0.6728	0.87762	-0.09641	0.78121	-0.1084	0.93861	0.05375	0.00764	329	4.702	5.67658	-1.14324	4.53334	0.16867	0.64546	0.23434	0.1202	329	7.5326	7.58477	-0.41805	7.16672	0.36588	0.05614	0.20143	0.74242	329	6.25486	-1.98677	8.12966	6.14289	0.11197	0	0.00053	0.99947
330	0.008	0.12659	-0.01591	0.11068	-0.10268	0.9913	0.00834	0.00036	330	0.8598	0.88094	-0.09697	0.78397	0.07583	0.93843	0.05388	0.00769	330	4.6777	5.69203	-1.14883	4.5432	0.1345	0.6446	0.23461	0.12079	330	7.3589	7.5894	-0.41889	7.17051	0.18839	0.05565	0.20042	0.74392	330	6.20901	-1.98677	8.12977	6.143	0.06601	0	0.00052	0.99948
331	0.2325	0.12782	-0.016	0.11182	0.12068	0.99127	0.00836	0.00036	331	0.6884	0.88426	-0.09753	0.78673	-0.09834	0.93825	0.05402	0.00773	331	4.7203	5.70747	-1.15443	4.55304	0.16726	0.64374	0.23488	0.12138	331	7.5393	7.59398	-0.41973	7.17425	0.36505	0.05517	0.19942	0.74542	331	6.22997	-1.98677	8.12987	6.1431	0.08687	0	0.00051	0.99949
332	0.1011	0.12905	-0.0161	0.11295	-0.01185	0.99125	0.00838	0.00037	332	0.7658	0.88758	-0.09808	0.7895	-0.0237	0.93807	0.05416	0.00778	332	4.4807	5.72289	-1.16003	4.56286	-0.08216	0.64288	0.23515	0.12197	332	7.5812	7.59853	-0.42057	7.17796	0.40324	0.05469	0.19841	0.7469	332	6.19651	-1.98677	8.12997	6.1432	0.05331	0	0.00049	0.99951
333	-0.0424	0.13027	-0.01619	0.11408	-0.15648	0.99122	0.00841	0.00037	333	0.9862	0.8909	-0.09864	0.79226	0.19394	0.93789	0.05429	0.00782	333	4.4779	5.73828	-1.16564	4.57264	-0.09475	0.64203	0.23541	0.12256	333	7.4498	7.60304	-0.4214	7.18164	0.26816	0.05421	0.19741	0.74838	333	6.24146	-1.98677	8.13006	6.14329	0.09817	0	0.00048	0.99952
334	0.2313	0.1315	-0.01629	0.11521	0.11609	0.9912	0.00843	0.00037	334	0.7638	0.89422	-0.0992	0.79502	-0.03122	0.93771	0.05443	0.00787	334	4.7102	5.75366	-1.17125	4.58241	0.12779	0.64117	0.23568	0.12315	334	7.5773	7.6075	-0.42223	7.18527	0.39202	0.05374	0.19642	0.74985	334	6.18363	-1.98677	8.13016	6.14339	0.04024	0	0.00047	0.99953
335	0.1109	0.13273	-0.01638	0.11635	-0.00544	0.99117	0.00846	0.00037	335	0.8137	0.89754	-0.09977	0.79777	0.01593	0.93753	0.05456	0.00791	335	4.6464	5.76901	-1.17687	4.59214	0.05426	0.64032	0.23594	0.12374	335	7.6418	7.61193	-0.42305	7.18888	0.45292	0.05327	0.19542	0.75131	335	6.28459	-1.98677	8.13025	6.14348	0.14111	0	0.00046	0.99954
336	0.2427	0.13395	-0.01648	0.11747	0.12523	0.99114	0.00848	0.00038	336	0.9055	0.90086	-0.10033	0.80053	0.10497	0.93735	0.0547	0.00795	336	4.8192	5.78435	-1.1825	4.60185	0.21735	0.63947	0.2362	0.12433	336	7.2369	7.61632	-0.42387	7.19245	0.04445	0.05281	0.19443	0.75276	336	6.14592	-1.98677	8.13034	6.14357	0.00235	0	0.00045	0.99955
337	0.106	0.13518	-0.01658	0.1186	-0.0126	0.99112	0.00851	0.00038	337	1.0771	0.90417	-0.1009	0.80327	0.27382	0.93717	0.05484	0.008	337	4.6619	5.79966	-1.18814	4.61152	0.05037	0.63862	0.23646	0.12492	337	7.4139	7.62067	-0.42468	7.19599	0.21791	0.05234	0.19345	0.75421	337	6.06725	-1.98677	8.13043	6.14366	-0.07641	0	0.00044	0.99956
338	0.1455	0.13641	-0.01667	0.11974	0.02577	0.99109	0.00853	0.00038	338	0.9297	0.90749	-0.10146	0.80603	0.12367	0.93698	0.05497	0.00804	338	4.8961	5.81496	-1.19377	4.62119	0.27492	0.63777	0.23671	0.12552	338	7.4604	7.62499	-0.42549	7.1995	0.26091	0.05189	0.19246	0.75565	338	6.21029	-1.98677	8.13051	6.14374	0.06655	0	0.00043	0.99957
339	0.3047	0.13764	-0.01677	0.12087	0.18384	0.99106	0.00855	0.00038	339	0.7864	0.91081	-0.10203	0.80878	-0.02238	0.9368	0.05511	0.00809	339	4.8589	5.83023	-1.19942	4.63081	0.22809	0.63692	0.23697	0.12611	339	7.3257	7.62926	-0.4263	7.20296	0.12274	0.05144	0.19148	0.75708	339	6.20664	-1.98677	8.13059	6.14382	0.06282	0	0.00042	0.99958
340	0.0577	0.13886	-0.01687	0.12199	-0.06429	0.99104	0.00858	0.00038	340	0.9852	0.91412	-0.1026	0.81152	0.17368	0.93662	0.05524	0.00813	340	4.6147	5.84549	-1.20507	4.64042	-0.02571	0.63608	0.23722	0.1267	340	7.5518	7.6335	-0.4271	7.2064	0.3454	0.05099	0.1905	0.75851	340	6.03603	-1.98677	8.13067	6.1439	-0.10788	0	0.00041	0.99959
341	0.1095	0.14009	-0.01697	0.12312	-0.01362	0.99101	0.0086	0.00039	341	0.8497	0.91744	-0.10317	0.81427	0.03543	0.93644	0.05538	0.00818	341	4.8945	5.86072	-1.21073	4.64999	0.24451	0.63523	0.23747	0.1273	341	7.2313	7.63771	-0.4279	7.20981	0.0215	0.05054	0.18953	0.75993	341	6.13472	-1.98677	8.13075	6.14398	-0.00926	0	0.0004	0.9996
342	0.223	0.14132	-0.01706	0.12426	0.09875	0.99099	0.00863	0.00039	342	0.9568	0.92075	-0.10374	0.81701	0.13979	0.93626	0.05551	0.00823	342	4.633	5.87593	-1.21639	4.65954	-0.02654	0.63439	0.23772	0.12789	342	7.4053	7.64187	-0.4287	7.21317	0.19213	0.0501	0.18856	0.76134	342	5.98206	-1.98677	8.13083	6.14406	-0.162	0	0.00039	0.99961
343	0.211	0.14254	-0.01716	0.12538	0.08562	0.99096	0.00865	0.00039	343	0.6858	0.92406	-0.10432	0.81974	-0.13395	0.93608	0.05565	0.00827	343	4.7229	5.89112	-1.22206	4.66906	0.05384	0.63354	0.23797	0.12849	343	7.4203	7.646	-0.42949	7.21651	0.20379	0.04967	0.18759	0.76274	343	6.01344	-1.98677	8.13091	6.14414	-0.1307	0	0.00038	0.99962
344	0.1774	0.14377	-0.01726	0.12651	0.05089	0.99093	0.00867	0.00039	344	0.6481	0.92738	-0.10489	0.82249	-0.17439	0.9359	0.05578	0.00832	344	5.0039	5.9063	-1.22774	4.67856	0.32534	0.6327	0.23821	0.12909	344	7.5191	7.65009	-0.43027	7.21982	0.29928	0.04923	0.18663	0.76414	344	6.29847	-1.98677	8.13098	6.14421	0.15426	0	0.00037	0.99963
345	0.0438	0.145	-0.01736	0.12764	-0.08384	0.99091	0.0087	0.0004	345	0.8487	0.93069	-0.10547	0.82522	0.02348	0.93572	0.05592	0.00836	345	4.63	5.92145	-1.23342	4.68803	-0.05803	0.63186	0.23846	0.12968	345	7.3654	7.65415	-0.43106	7.22309	0.14231	0.0488	0.18567	0.76553	345	6.17854	-1.98677	8.13105	6.14428	0.03426	0	0.00036	0.99964
346	0.1885	0.14622	-0.01746	0.12876	0.05973	0.99088	0.00872	0.0004	346	0.8448	0.934	-0.10605	0.82795	0.01685	0.93554	0.05605	0.00841	346	4.7247	5.93658	-1.23911	4.69747	0.02723	0.63102	0.2387	0.13028	346	7.3291	7.65817	-0.43183	7.22634	0.10276	0.04838	0.18471	0.76691	346	6.14132	-1.98677	8.13112	6.14435	-0.00303	0	0.00035	0.99965
347	0.222	0.14745	-0.01756	0.12989	0.09211	0.99085	0.00875	0.0004	347	0.905	0.93731	-0.10662	0.83069	0.07431	0.93536	0.05618	0.00845	347	4.6377	5.95169	-1.2448	4.70689	-0.06919	0.63018	0.23894	0.13088	347	7.406	7.66216	-0.43261	7.22955	0.17645	0.04796	0.18376	0.76828	347	6.01349	-1.98677	8.13119	6.14442	-0.13093	0	0.00034	0.99966
348	0.1785	0.14868	-0.01766	0.13102	0.04748	0.99083	0.00877	0.0004	348	0.9243	0.94062	-0.1072	0.83342	0.09088	0.93518	0.05632	0.0085	348	4.8779	5.96679	-1.2505	4.71629	0.16162	0.62934	0.23918	0.13148	348	7.4056	7.66611	-0.43338	7.23273	0.17287	0.04754	0.18281	0.76965	348	6.41275	-1.98677	8.13126	6.14449	0.26826	0	0.00033	0.99967
349	0.1334	0.14991	-0.01776	0.13215	0.00125	0.9908	0.00879	0.0004	349	0.562	0.94393	-0.10779	0.83614	-0.27414	0.935	0.05645	0.00855	349	4.9299	5.98186	-1.25621	4.72565	0.20425	0.6285	0.23942	0.13208	349	7.4865	7.67003	-0.43414	7.23589	0.25062	0.04713	0.18186	0.77101	349	6.11527	-1.98677	8.13132	6.14455	-0.02928	0	0.00033	0.99967
350	0.01	0.15113	-0.01786	0.13327	-0.12327	0.99078	0.00882	0.00041	350	0.7601	0.94724	-0.10837	0.83887	-0.07877	0.93482	0.05659	0.00859	350	4.8633	5.99691	-1.26192	4.73499	0.12831	0.62767	0.23965	0.13268	350	7.3613	7.67391	-0.43491	7.239	0.12229	0.04671	0.18092	0.77236	350	6.34818	-1.98677	8.13139	6.14462	0.20356	0	0.00032	0.99968
351	0.1214	0.15236	-0.01796	0.1344	-0.013	0.99075	0.00884	0.00041	351	0.7567	0.95055	-0.10895	0.8416	-0.08489	0.93464	0.05672	0.00864	351	4.8497	6.01194	-1.26763	4.74431	0.10539	0.62683	0.23989	0.13328	351	7.4729	7.67776	-0.43567	7.24209	0.2308	0.04631	0.17998	0.77371	351	5.99257	-1.98677	8.13145	6.14468	-0.15211	0	0.00031	0.99969
352	0.2924	0.15359	-0.01806	0.13553	0.15687	0.99072	0.00886	0.00041	352	0.5916	0.95385	-0.10954	0.84431	-0.25271	0.93446	0.05685	0.00869	352	4.9026	6.02695	-1.27335	4.7536	0.149	0.626	0.24012	0.13388	352	7.3596	7.68158	-0.43642	7.24516	0.11444	0.0459	0.17904	0.77505	352	6.31262	-1.98677	8.13151	6.14474	0.16788	0	0.0003	0.9997
353	0.1486	0.15481	-0.01816	0.13665	0.01195	0.9907	0.00889	0.00041	353	0.8255	0.95716	-0.11013	0.84703	-0.02153	0.93428	0.05699	0.00873	353	4.7917	6.04194	-1.27908	4.76286	0.02884	0.62517	0.24035	0.13448	353	7.3661	7.68536	-0.43717	7.24819	0.11791	0.0455	0.17811	0.77638	353	6.2984	-1.98677	8.13157	6.1448	0.1536	0	0.0003	0.9997
354	0.0492	0.15604	-0.01826	0.13778	-0.08858	0.99067	0.00891	0.00042	354	0.908	0.96047	-0.11072	0.84975	0.05825	0.9341	0.05712	0.00878	354	4.976	6.05692	-1.28481	4.77211	0.2039	0.62434	0.24058	0.13509	354	7.5289	7.68911	-0.43792	7.25119	0.2777	0.04511	0.17718	0.77771	354	6.1022	-1.98677	8.13163	6.14486	-0.04266	0	0.00029	0.99971
355	0.1187	0.15727	-0.01836	0.13891	-0.0202	0.99065	0.00894	0.00042	355	1.0782	0.96377	-0.11131	0.85246	0.22573	0.93392	0.05725	0.00883	355	4.9499	6.07187	-1.29055	4.78132	0.16858	0.62351	0.2408	0.13569	355	7.6521	7.69283	-0.43866	7.25417	0.39793	0.04471	0.17626	0.77903	355	6.27535	-1.98677	8.13168	6.14491	0.13044	0	0.00028	0.99972
356	0.1318	0.15849	-0.01847	0.14002	-0.00823	0.99062	0.00896	0.00042	356	0.9221	0.96708	-0.1119	0.85518	0.06692	0.93374	0.05739	0.00887	356	4.7631	6.0868	-1.29629	4.79051	-0.02741	0.62268	0.24103	0.13629	356	7.4679	7.69651	-0.4394	7.25711	0.21078	0.04432	0.17534	0.78034	356	6.17654	-1.98677	8.13174	6.14497	0.03157	0	0.00028	0.99972
357	0.1607	0.15972	-0.01857	0.14115	0.01955	0.99059	0.00898	0.00042	357	0.8288	0.97038	-0.11249	0.85789	-0.02909	0.93356	0.05752	0.00892	357	4.8021	6.10171	-1.30204	4.79967	0.00243	0.62185	0.24125	0.1369	357	7.4282	7.70017	-0.44013	7.26004	0.16817	0.04394	0.17442	0.78165	357	6.10456	-1.98677	8.13179	6.14502	-0.04046	0	0.00027	0.99973
358	-0.2435	0.16094	-0.01867	0.14227	-0.38577	0.99057	0.00901	0.00043	358	0.7359	0.97369	-0.11308	0.86061	-0.1247	0.93338	0.05765	0.00897	358	4.7544	6.11661	-1.30779	4.80882	-0.05441	0.62102	0.24148	0.1375	358	7.3074	7.70379	-0.44086	7.26293	0.04448	0.04356	0.1735	0.78294	358	5.88999	-1.98677	8.13184	6.14507	-0.25508	0	0.00026	0.99974
359	-0.1203	0.16217	-0.01877	0.1434	-0.2637	0.99054	0.00903	0.00043	359	0.6531	0.97699	-0.11368	0.86331	-0.21021	0.9332	0.05778	0.00901	359	4.7102	6.13148	-1.31355	4.81793	-0.10772	0.6202	0.2417	0.13811	359	7.4484	7.70738	-0.44159	7.26579	0.18261	0.04318	0.17259	0.78423	359	6.08833	-1.98677	8.1319	6.14513	-0.0568	0	0.00026	0.99974
360	0.009	0.1634	-0.01888	0.14452	-0.13552	0.99051	0.00906	0.00043	360	0.7729	0.98029	-0.11428	0.86601	-0.09311	0.93302	0.05792	0.00906	360	4.7858	6.14633	-1.31932	4.82701	-0.04121	0.61937	0.24191	0.13872	360	7.3938	7.71093	-0.44231	7.26862	0.12518	0.0428	0.17168	0.78552	360	6.20369	-1.98677	8.13195	6.14518	0.05851	0	0.00025	0.99975
361	0.0396	0.16462	-0.01898	0.14564	-0.10604	0.99049	0.00908	0.00043	361	0.9204	0.98359	-0.11488	0.86871	0.05168	0.93284	0.05805	0.00911	361	4.9308	6.16116	-1.32509	4.83607	0.09472	0.61855	0.24213	0.13932	361	7.6207	7.71446	-0.44303	7.27143	0.34927	0.04243	0.17078	0.7868	361	5.98864	-1.98677	8.13199	6.14522	-0.15658	0	0.00024	0.99976
362	-0.012	0.16585	-0.01908	0.14677	-0.15877	0.99046	0.0091	0.00043	362	0.7292	0.9869	-0.11548	0.87142	-0.14222	0.93266	0.05818	0.00916	362	5.0294	6.17598	-1.33086	4.84512	0.18428	0.61772	0.24235	0.13993	362	7.3318	7.71796	-0.44375	7.27421	0.05759	0.04206	0.16988	0.78807	362	6.25094	-1.98677	8.13204	6.14527	0.10567	0	0.00024	0.99976
363	-0.0503	0.16708	-0.01919	0.14789	-0.19819	0.99044	0.00913	0.00044	363	0.5047	0.9902	-0.11608	0.87412	-0.36942	0.93248	0.05831	0.0092	363	5.0197	6.19077	-1.33664	4.85413	0.16557	0.6169	0.24256	0.14054	363	7.5461	7.72142	-0.44446	7.27696	0.26914	0.04169	0.16898	0.78933	363	6.10787	-1.98677	8.13209	6.14532	-0.03745	0	0.00023	0.99977
364	0.103	0.1683	-0.01929	0.14901	-0.04601	0.99041	0.00915	0.00044	364	0.8278	0.9935	-0.11668	0.87682	-0.04902	0.9323	0.05844	0.00925	364	4.9558	6.20554	-1.34243	4.86311	0.09268	0.61608	0.24277	0.14114	364	7.5655	7.72486	-0.44517	7.27969	0.28581	0.04133	0.16808	0.79059	364	5.98585	-1.98677	8.13213	6.14536	-0.15951	0	0.00023	0.99977
365	0.1042	0.16953	-0.0194	0.15013	-0.04593	0.99038	0.00918	0.00044	365	0.8077	0.99679	-0.11728	0.87951	-0.07181	0.93213	0.05858	0.0093	365	4.7832	6.2203	-1.34822	4.87208	-0.08888	0.61526	0.24298	0.14175	365	7.436	7.72827	-0.44587	7.2824	0.15361	0.04097	0.16719	0.79184	365	6.20124	-1.98677	8.13218	6.14541	0.05583	0	0.00022	0.99978
366	0.121	0.17076	-0.0195	0.15126	-0.03026	0.99036	0.0092	0.00044	366	0.6723	1.00009	-0.11789	0.8822	-0.20991	0.93195	0.05871	0.00935	366	5.0309	6.23503	-1.35401	4.88102	0.14988	0.61445	0.24319	0.14236	366	7.4403	7.73164	-0.44657	7.28507	0.15523	0.04061	0.1663	0.79309	366	6.08181	-1.98677	8.13222	6.14545	-0.06364	0	0.00022	0.99978
367	-0.1125	0.17198	-0.0196	0.15238	-0.26488	0.99033	0.00922	0.00045	367	1.0523	1.00339	-0.11849	0.8849	0.1674	0.93177	0.05884	0.00939	367	4.9857	6.24975	-1.35981	4.88994	0.09576	0.61363	0.2434	0.14297	367	7.3577	7.73499	-0.44727	7.28772	0.06998	0.04026	0.16542	0.79432	367	6.32968	-1.98677	8.13226	6.14549	0.18419	0	0.00021	0.99979
368	0.1623	0.17321	-0.01971	0.1535	0.0088	0.9903	0.00925	0.00045	368	0.8692	1.00669	-0.1191	0.88759	-0.01839	0.93159	0.05897	0.00944	368	4.8657	6.26444	-1.36562	4.89882	-0.03313	0.61281	0.2436	0.14358	368	7.4211	7.73831	-0.44796	7.29035	0.13076	0.0399	0.16454	0.79555	368	6.04802	-1.98677	8.1323	6.14553	-0.09751	0	0.00021	0.99979
369	0.2098	0.17443	-0.01982	0.15461	0.05518	0.99028	0.00927	0.00045	369	0.8434	1.00999	-0.11971	0.89028	-0.04687	0.93141	0.0591	0.00949	369	5.0418	6.27912	-1.37142	4.9077	0.1341	0.612	0.24381	0.14419	369	7.3188	7.74159	-0.44865	7.29294	0.02586	0.03956	0.16366	0.79678	369	6.14384	-1.98677	8.13234	6.14557	-0.00173	0	0.0002	0.9998
370	0.201	0.17566	-0.01992	0.15574	0.04526	0.99025	0.00929	0.00045	370	0.9707	1.01328	-0.12032	0.89296	0.07774	0.93123	0.05923	0.00954	370	5.1379	6.29378	-1.37724	4.91654	0.22136	0.61118	0.24401	0.14481	370	7.4735	7.74485	-0.44934	7.29551	0.17799	0.03921	0.16279	0.798	370	6.07425	-1.98677	8.13238	6.14561	-0.07136	0	0.0002	0.9998
371	0.2492	0.17689	-0.02003	0.15686	0.09234	0.99023	0.00932	0.00046	371	0.9282	1.01658	-0.12093	0.89565	0.03256	0.93105	0.05936	0.00959	371	4.9537	6.30841	-1.38306	4.92535	0.02834	0.61037	0.24421	0.14542	371	7.529	7.74809	-0.45002	7.29807	0.23094	0.03887	0.16192	0.79921	371	6.09174	-1.98677	8.13242	6.14565	-0.05391	0	0.00019	0.99981
372	0.1124	0.17811	-0.02013	0.15798	-0.04558	0.9902	0.00934	0.00046	372	0.9586	1.01987	-0.12155	0.89832	0.06027	0.93087	0.05949	0.00964	372	5.0941	6.32303	-1.38888	4.93415	0.15995	0.60956	0.24441	0.14603	372	7.4578	7.75129	-0.4507	7.30059	0.15721	0.03853	0.16105	0.80041	372	6.09838	-1.98677	8.13246	6.14569	-0.04731	0	0.00019	0.99981
373	0.2111	0.17934	-0.02024	0.1591	0.052	0.99017	0.00937	0.00046	373	0.7747	1.02317	-0.12216	0.90101	-0.12631	0.93069	0.05962	0.00969	373	5.1412	6.33763	-1.39471	4.94292	0.19828	0.60875	0.24461	0.14664	373	7.4803	7.75446	-0.45138	7.30308	0.17721	0.0382	0.16019	0.80161	373	6.1205	-1.98677	8.1325	6.14573	-0.02523	0	0.00018	0.99982
374	0.1154	0.18056	-0.02035	0.16021	-0.04482	0.99015	0.00939	0.00046	374	1.1409	1.02646	-0.12278	0.90368	0.23722	0.93051	0.05975	0.00973	374	5.0115	6.35221	-1.40054	4.95167	0.05984	0.60794	0.24481	0.14726	374	7.3826	7.75761	-0.45205	7.30556	0.07703	0.03786	0.15933	0.8028	374	6.11126	-1.98677	8.13253	6.14576	-0.0345	0	0.00018	0.99982
375	-0.0136	0.18179	-0.02045	0.16134	-0.17494	0.99012	0.00941	0.00047	375	0.9189	1.02975	-0.12339	0.90636	0.01254	0.93033	0.05988	0.00978	375	4.8997	6.36677	-1.40638	4.96039	-0.06069	0.60713	0.245	0.14787	375	7.5725	7.76073	-0.45271	7.30802	0.26448	0.03753	0.15848	0.80399	375	6.02911	-1.98677	8.13257	6.1458	-0.11669	0	0.00017	0.99983
376	-0.0342	0.18302	-0.02056	0.16246	-0.19666	0.99009	0.00944	0.00047	376	0.9347	1.03305	-0.12401	0.90904	0.02567	0.93015	0.06001	0.00983	376	4.9721	6.38131	-1.41223	4.96908	0.00302	0.60632	0.24519	0.14848	376	7.6072	7.76383	-0.45338	7.31045	0.29675	0.03721	0.15762	0.80517	376	6.05459	-1.98677	8.1326	6.14583	-0.09124	0	0.00017	0.99983
377	-0.085	0.18424	-0.02067	0.16357	-0.24857	0.99007	0.00946	0.00047	377	1.0346	1.03634	-0.12463	0.91171	0.1229	0.92997	0.06014	0.00988	377	5.1529	6.39583	-1.41807	4.97776	0.17514	0.60552	0.24538	0.1491	377	7.5565	7.76689	-0.45404	7.31285	0.24365	0.03688	0.15677	0.80634	377	6.01433	-1.98677	8.13263	6.14586	-0.13153	0	0.00017	0.99983
378	0.3748	0.18547	-0.02078	0.16469	0.21011	0.99004	0.00948	0.00047	378	1.1228	1.03963	-0.12525	0.91438	0.20843	0.92979	0.06027	0.00993	378	4.9744	6.41033	-1.42392	4.98641	-0.01201	0.60471	0.24557	0.14971	378	7.4502	7.76993	-0.4547	7.31523	0.13497	0.03656	0.15593	0.80751	378	6.18939	-1.98677	8.13266	6.14589	0.04349	0	0.00016	0.99984
379	0.2122	0.18669	-0.02088	0.16581	0.04639	0.99002	0.00951	0.00048	379	0.7587	1.04292	-0.12588	0.91704	-0.15834	0.92962	0.0604	0.00998	379	5.0654	6.42481	-1.42978	4.99503	0.07037	0.60391	0.24576	0.15033	379	7.2674	7.77294	-0.45535	7.31759	-0.05019	0.03624	0.15509	0.80867	379	6.23518	-1.98677	8.1327	6.14593	0.08925	0	0.00016	0.99984
380	0.3337	0.18792	-0.02099	0.16693	0.16677	0.98999	0.00953	0.00048	380	0.8242	1.04621	-0.1265	0.91971	-0.09551	0.92944	0.06053	0.01003	380	4.8331	6.43927	-1.43564	5.00363	-0.17053	0.6031	0.24595	0.15095	380	7.73576	7.77593	-0.456	7.31993	0.41583	0.03593	0.15425	0.80982	380	6.07569	-1.98677	8.13273	6.14596	-0.07027	0	0.00015	0.99985
381	0.1802	0.18914	-0.0211	0.16804	0.01216	0.98996	0.00956	0.00048	381	0.8839	1.0495	-0.12713	0.92237	-0.03847	0.92926	0.06066	0.01008	381	5.0993	6.45372	-1.44151	5.01221	0.08709	0.6023	0.24614	0.15156	381	7.3635	7.77889	-0.45665	7.32224	0.04125	0.03561	0.15341	0.81097	381	6.19035	-1.98677	8.13276	6.14599	0.04436	0	0.00015	0.99985
382	0.1772	0.19037	-0.02121	0.16916	0.00804	0.98994	0.00958	0.00048	382	0.7754	1.05279	-0.12775	0.92504	-0.14963	0.92908	0.06079	0.01013	382	5.0034	6.46814	-1.44738	5.02076	-0.01737	0.6015	0.24632	0.15218	382	7.3864	7.78183	-0.45729	7.32454	0.06186	0.0353	0.15258	0.81211	382	6.19495	-1.98677	8.13279	6.14602	0.04893	0	0.00015	0.99985
383	0.275	0.1916	-0.02132	0.17028	0.10472	0.98991	0.0096	0.00049	383	0.9507	1.05607	-0.12838	0.92769	0.02301	0.9289	0.06092	0.01018	383	5.0478	6.48255	-1.45325	5.0293	0.0185	0.6007	0.2465	0.1528	383	7.73273	7.78474	-0.45793	7.32681	0.40592	0.03499	0.15176	0.81325	383	6.18758	-1.98677	8.13281	6.14604	0.04153	0	0.00014	0.99986
384	0.1819	0.19282	-0.02143	0.17139	0.01051	0.98988	0.00963	0.00049	384	1.1061	1.05936	-0.12901	0.93035	0.17575	0.92872	0.06105	0.01023	384	4.977	6.49693	-1.45913	5.0378	-0.0608	0.5999	0.24668	0.15342	384	7.6208	7.78762	-0.45856	7.32906	0.29174	0.03469	0.15093	0.81438	384	6.31294	-1.98677	8.13284	6.14607	0.16687	0	0.00014	0.99986
385	0.2667	0.19405	-0.02154	0.17251	0.09419	0.98986	0.00965	0.00049	385	1.0773	1.06265	-0.12964	0.93301	0.14429	0.92854	0.06118	0.01028	385	5.2774	6.5113	-1.46501	5.04629	0.23111	0.5991	0.24686	0.15403	385	7.5264	7.79048	-0.4592	7.33128	0.19512	0.03439	0.15011	0.8155	385	6.18843	-1.98677	8.13287	6.1461	0.04233	0	0.00014	0.99986
386	0.0249	0.19527	-0.02165	0.17362	-0.14872	0.98983	0.00967	0.00049	386	0.856	1.06593	-0.13027	0.93566	-0.07966	0.92836	0.06131	0.01033	386	5.1696	6.52565	-1.4709	5.05475	0.11485	0.59831	0.24704	0.15465	386	7.4786	7.79331	-0.45983	7.33348	0.14511	0.03409	0.14929	0.81662	386	6.25619	-1.98677	8.1329	6.14613	0.11006	0	0.00013	0.99987
387	0.1046	0.1965	-0.02176	0.17474	-0.07014	0.98981	0.0097	0.0005	387	0.9989	1.06922	-0.13091	0.93831	0.06059	0.92818	0.06144	0.01038	387	5.2929	6.53998	-1.47679	5.06319	0.22971	0.59751	0.24722	0.15527	387	7.3509	7.79612	-0.46045	7.33567	0.01523	0.03379	0.14848	0.81773	387	6.08733	-1.98677	8.13292	6.14615	-0.05882	0	0.00013	0.99987
388	0.2129	0.19772	-0.02187	0.17585	0.03705	0.98978	0.00972	0.0005	388	0.9001	1.0725	-0.13154	0.94096	-0.04086	0.92801	0.06156	0.01043	388	5.0506	6.55429	-1.48268	5.07161	-0.021	0.59672	0.24739	0.15589	388	7.2585	7.79891	-0.46107	7.33784	-0.07933	0.0335	0.14767	0.81884	388	6.01813	-1.98677	8.13295	6.14618	-0.12805	0	0.00013	0.99987
389	0.0053	0.19895	-0.02198	0.17697	-0.17167	0.98975	0.00975	0.0005	389	0.8531	1.07579	-0.13218	0.94361	-0.09051	0.92783	0.06169	0.01048	389	5.162	6.56858	-1.48858	5.08	0.08201	0.59592	0.24756	0.15651	389	7.4693	7.80167	-0.46169	7.33998	0.12933	0.0332	0.14686	0.81994	389	6.18021	-1.98677	8.13297	6.1462	0.03401	0	0.00012	0.99988
390	0.1256	0.20018	-0.02209	0.17809	-0.05248	0.98973	0.00977	0.0005	390	0.7215	1.07907	-0.13281	0.94626	-0.22476	0.92765	0.06182	0.01053	390	5.1508	6.58285	-1.49449	5.08836	0.06244	0.59513	0.24774	0.15713	390	7.6602	7.8044	-0.46231	7.34209	0.31811	0.03291	0.14606	0.82103	390	5.9781	-1.98677	8.133	6.14623	-0.16813	0	0.00012	0.99988
391	0.1355	0.2014	-0.0222	0.1792	-0.0437	0.9897	0.00979	0.00051	391	1.1481	1.08235	-0.13345	0.9489	0.1992	0.92747	0.06195	0.01058	391	5.2775	6.5971	-1.5004	5.0967	0.18079	0.59434	0.24791	0.15775	391	7.6016	7.80712	-0.46292	7.3442	0.2574	0.03263	0.14526	0.82212	391	6.24223	-1.98677	8.13302	6.14625	0.09598	0	0.00012	0.99988
392	0.2685	0.20263	-0.02231	0.18032	0.08819	0.98968	0.00982	0.00051	392	0.7683	1.08564	-0.13409	0.95155	-0.18324	0.92729	0.06208	0.01063	392	5.2493	6.61134	-1.50631	5.10503	0.14427	0.59355	0.24807	0.15838	392	7.3491	7.8098	-0.46353	7.34627	0.00282	0.03234	0.14446	0.8232	392	6.11491	-1.98677	8.13304	6.14627	-0.03136	0	0.00011	0.99989
393	0.1831	0.20385	-0.02243	0.18142	0.00167	0.98965	0.00984	0.00051	393	0.864	1.08892	-0.13473	0.95419	-0.09018	0.92711	0.0622	0.01068	393	5.3089	6.62555	-1.51222	5.11333	0.19557	0.59276	0.24824	0.159	393	7.4599	7.81247	-0.46413	7.34834	0.11156	0.03206	0.14367	0.82427	393	5.94218	-1.98677	8.13307	6.1463	-0.20412	0	0.00011	0.99989
394	0.2349	0.20508	-0.02254	0.18254	0.05236	0.98962	0.00986	0.00051	394	1.1315	1.0922	-0.13538	0.95682	0.17468	0.92693	0.06233	0.01073	394	5.1608	6.63975	-1.51814	5.12161	0.0392	0.59197	0.24841	0.15962	394	7.4611	7.81511	-0.46474	7.35037	0.11072	0.03178	0.14288	0.82534	394	6.26539	-1.98677	8.13309	6.14632	0.11907	0	0.00011	0.99989
395	0.3049	0.2063	-0.02265	0.18365	0.12125	0.9896	0.00989	0.00052	395	1.0825	1.09548	-0.13602	0.95946	0.12304	0.92676	0.06246	0.01078	395	5.3416	6.65392	-1.52407	5.12985	0.21174	0.59119	0.24857	0.16024	395	7.70238	7.81773	-0.46534	7.35239	0.34998	0.03151	0.14209	0.8264	395	6.17425	-1.98677	8.13311	6.14634	0.02791	0	0.00011	0.99989
396	0.4038	0.20753	-0.02276	0.18477	0.21904	0.98957	0.00991	0.00052	396	0.8082	1.09876	-0.13666	0.9621	-0.15389	0.92658	0.06259	0.01084	396	5.3051	6.66808	-1.52999	5.13809	0.16701	0.5904	0.24873	0.16087	396	7.6255	7.82033	-0.46593	7.3544	0.2711	0.03123	0.14131	0.82746	396	6.10867	-1.98677	8.13313	6.14636	-0.03769	0	0.0001	0.9999
397	0.1203	0.20875	-0.02288	0.18587	-0.06558	0.98954	0.00993	0.00052	397	0.8638	1.10204	-0.13731	0.96473	-0.10093	0.9264	0.06271	0.01089	397	5.3757	6.68222	-1.53593	5.14629	0.2294	0.58961	0.2489	0.16149	397	7.314	7.8229	-0.46652	7.35638	-0.04238	0.03096	0.14053	0.82851	397	5.9533	-1.98677	8.13315	6.14638	-0.19308	0	0.0001	0.9999
398	0.1681	0.20998	-0.02299	0.18699	-0.01889	0.98952	0.00996	0.00052	398	0.7156	1.10532	-0.13796	0.96736	-0.25176	0.92622	0.06284	0.01094	398	5.4782	6.69634	-1.54186	5.15448	0.32372	0.58883	0.24906	0.16211	398	7.4895	7.82545	-0.46711	7.35834	0.13116	0.03069	0.13975	0.82956	398	5.90337	-1.98677	8.13317	6.1464	-0.24303	0	0.0001	0.9999
399	0.0013	0.2112	-0.0231	0.1881	-0.1868	0.98949	0.00998	0.00053	399	0.9428	1.10859	-0.13861	0.96998	-0.02719	0.92604	0.06297	0.01099	399	5.1755	6.71044	-1.5478	5.16264	0.01286	0.58805	0.24922	0.16274	399	7.5948	7.82798	-0.4677	7.36028	0.23452	0.03042	0.13898	0.8306	399	5.90252	-1.98677	8.13319	6.14642	-0.2439	0	0.0001	0.9999
400	0.1729	0.21243	-0.02322	0.18921	-0.01631	0.98947	0.01001	0.00053	400	1.1748	1.11187	-0.13926	0.97261	0.20219	0.92586	0.06309	0.01104	400	5.2238	6.72453	-1.55374	5.17079	0.05302	0.58726	0.24937	0.16336	400	7.3897	7.83049	-0.46828	7.36221	0.02749	0.03016	0.13821	0.83163	400	6.11471	-1.98677	8.13321	6.14644	-0.03173	0	9e-05	0.99991
401	0.3074	0.21365	-0.02333	0.19032	0.11708	0.98944	0.01003	0.00053	401	0.9728	1.11515	-0.13991	0.97524	-0.00244	0.92569	0.06322	0.01109	401	5.1148	6.73859	-1.55969	5.1789	-0.0641	0.58648	0.24953	0.16399	401	7.2903	7.83297	-0.46886	7.36411	-0.07382	0.02989	0.13745	0.83266	401	6.01566	-1.98677	8.13323	6.14646	-0.1308	0	9e-05	0.99991
402	0.0961	0.21488	-0.02345	0.19143	-0.09533	0.98941	0.01005	0.00053	402	1.1602	1.11842	-0.14056	0.97786	0.18234	0.92551	0.06335	0.01114	402	5.2324	6.75264	-1.56564	5.187	0.0454	0.5857	0.24968	0.16461	402	7.71464	7.83544	-0.46943	7.36601	0.34864	0.02963	0.13668	0.83368	402	5.96014	-1.98677	8.13324	6.14647	-0.18633	0	9e-05	0.99991
403	0.1086	0.2161	-0.02356	0.19254	-0.08394	0.98939	0.01008	0.00054	403	0.9667	1.1217	-0.14122	0.98048	-0.01378	0.92533	0.06347	0.0112	403	5.287	6.76666	-1.57159	5.19507	0.09193	0.58493	0.24984	0.16524	403	7.1749	7.83788	-0.47001	7.36787	-0.19297	0.02937	0.13592	0.8347	403	6.13996	-1.98677	8.13326	6.14649	-0.00653	0	9e-05	0.99991
404	0.1679	0.21733	-0.02367	0.19366	-0.02575	0.98936	0.0101	0.00054	404	0.9303	1.12497	-0.14187	0.9831	-0.0528	0.92515	0.0636	0.01125	404	5.465	6.78067	-1.57755	5.20312	0.26188	0.58415	0.24999	0.16587	404	7.4251	7.8403	-0.47058	7.36972	0.05538	0.02912	0.13517	0.83571	404	6.18451	-1.98677	8.13328	6.14651	0.038	0	9e-05	0.99991
405	0.2193	0.21855	-0.02379	0.19476	0.02454	0.98933	0.01012	0.00054	405	0.8917	1.12825	-0.14253	0.98572	-0.09402	0.92497	0.06373	0.0113	405	5.5046	6.79466	-1.58351	5.21115	0.29345	0.58337	0.25014	0.16649	405	7.489	7.8427	-0.47114	7.37156	0.11744	0.02886	0.13442	0.83672	405	6.27056	-1.98677	8.1333	6.14653	0.12403	0	8e-05	0.99992
406	0.3015	0.21978	-0.02391	0.19587	0.10563	0.98931	0.01015	0.00054	406	1.1406	1.13152	-0.14319	0.98833	0.15227	0.9248	0.06385	0.01135	406	5.2283	6.80863	-1.58948	5.21915	0.00914	0.58259	0.25029	0.16712	406	7.638	7.84508	-0.47171	7.37337	0.26463	0.02861	0.13367	0.83772	406	6.19224	-1.98677	8.13331	6.14654	0.0457	0	8e-05	0.99992
407	0.066	0.221	-0.02402	0.19698	-0.13098	0.98928	0.01017	0.00055	407	1.0412	1.13479	-0.14385	0.99094	0.05025	0.92462	0.06398	0.01141	407	5.4343	6.82258	-1.59544	5.22714	0.20716	0.58182	0.25043	0.16775	407	7.4823	7.84744	-0.47227	7.37517	0.10713	0.02836	0.13292	0.83871	407	6.32679	-1.98677	8.13333	6.14656	0.18023	0	8e-05	0.99992
408	0.2548	0.22223	-0.02414	0.19809	0.05671	0.98926	0.01019	0.00055	408	1.0346	1.13806	-0.14451	0.99355	0.04104	0.92444	0.0641	0.01146	408	5.4905	6.83652	-1.60142	5.2351	0.2554	0.58105	0.25058	0.16838	408	7.3982	7.84977	-0.47282	7.37695	0.02125	0.02812	0.13218	0.8397	408	6.09623	-1.98677	8.13334	6.14657	-0.05034	0	8e-05	0.99992
409	0.1556	0.22345	-0.02425	0.1992	-0.0436	0.98923	0.01022	0.00055	409	0.9452	1.14134	-0.14517	0.99617	-0.05097	0.92426	0.06423	0.01151	409	5.5805	6.85043	-1.60739	5.24304	0.33746	0.58027	0.25072	0.169	409	7.4554	7.85209	-0.47338	7.37871	0.07669	0.02787	0.13144	0.84069	409	6.18193	-1.98677	8.13336	6.14659	0.03534	0	8e-05	0.99992
410	0.1437	0.22468	-0.02437	0.20031	-0.05661	0.9892	0.01024	0.00055	410	1.0288	1.14461	-0.14583	0.99878	0.03003	0.92408	0.06435	0.01156	410	5.452	6.86433	-1.61337	5.25096	0.20104	0.5795	0.25087	0.16963	410	7.4768	7.85439	-0.47393	7.38046	0.09634	0.02763	0.13071	0.84166	410	6.28099	-1.98677	8.13337	6.1466	0.13439	0	7e-05	0.99993
411	0.2323	0.2259	-0.02449	0.20141	0.03088	0.98918	0.01026	0.00056	411	0.94	1.14788	-0.1465	1.00138	-0.06138	0.9239	0.06448	0.01162	411	5.4237	6.87821	-1.61935	5.25886	0.16484	0.57873	0.25101	0.17026	411	7.5019	7.85667	-0.47448	7.38219	0.11971	0.02739	0.12997	0.84264	411	6.24712	-1.98677	8.13339	6.14662	0.1005	0	7e-05	0.99993
412	0.3226	0.22713	-0.0246	0.20253	0.12008	0.98915	0.01029	0.00056	412	0.9772	1.15115	-0.14716	1.00399	-0.02678	0.92373	0.0646	0.01167	412	5.3685	6.89207	-1.62534	5.26673	0.10177	0.57796	0.25115	0.17089	412	7.6112	7.85892	-0.47502	7.3839	0.2273	0.02715	0.12925	0.8436	412	6.12154	-1.98677	8.1334	6.14663	-0.02509	0	7e-05	0.99993
413	0.0721	0.22835	-0.02472	0.20363	-0.13153	0.98913	0.01031	0.00056	413	0.9281	1.15442	-0.14783	1.00659	-0.07848	0.92355	0.06473	0.01172	413	5.3575	6.90591	-1.63132	5.27459	0.08292	0.57719	0.25129	0.17152	413	7.4959	7.86116	-0.47556	7.3856	0.1103	0.02691	0.12852	0.84457	413	6.25315	-1.98677	8.13342	6.14665	0.1065	0	7e-05	0.99993
414	0.0752	0.22958	-0.02484	0.20474	-0.12954	0.9891	0.01034	0.00057	414	1.0717	1.15768	-0.1485	1.00918	0.06252	0.92337	0.06485	0.01177	414	5.3273	6.91973	-1.63732	5.28241	0.04489	0.57643	0.25142	0.17215	414	7.2938	7.86338	-0.4761	7.38728	-0.09348	0.02668	0.1278	0.84552	414	6.27185	-1.98677	8.13343	6.14666	0.12519	0	7e-05	0.99993
415	0.2332	0.2308	-0.02496	0.20584	0.02736	0.98907	0.01036	0.00057	415	1.0106	1.16095	-0.14917	1.01178	-0.00118	0.92319	0.06498	0.01183	415	5.6576	6.93354	-1.64331	5.29023	0.36738	0.57566	0.25156	0.17278	415	7.416	7.86558	-0.47664	7.38894	0.02706	0.02645	0.12708	0.84647	415	6.26345	-1.98677	8.13344	6.14667	0.11678	0	7e-05	0.99993
416	0.1748	0.23203	-0.02507	0.20696	-0.03215	0.98905	0.01038	0.00057	416	0.8335	1.16422	-0.14984	1.01438	-0.18088	0.92302	0.0651	0.01188	416	5.436	6.94732	-1.64931	5.29801	0.13799	0.57489	0.2517	0.17341	416	7.5377	7.86776	-0.47717	7.39059	0.14711	0.02622	0.12637	0.84742	416	6.23078	-1.98677	8.13346	6.14669	0.08409	0	6e-05	0.99994
417	0.2712	0.23325	-0.02519	0.20806	0.06314	0.98902	0.01041	0.00057	417	0.9767	1.16749	-0.15051	1.01698	-0.04027	0.92284	0.06523	0.01193	417	5.5825	6.96109	-1.65531	5.30578	0.27672	0.57413	0.25183	0.17404	417	7.5411	7.86992	-0.4777	7.39222	0.14888	0.02599	0.12565	0.84836	417	6.11424	-1.98677	8.13347	6.1467	-0.03246	0	6e-05	0.99994
418	0.1428	0.23447	-0.02531	0.20916	-0.06636	0.98899	0.01043	0.00058	418	1.19	1.17075	-0.15119	1.01956	0.17044	0.92266	0.06535	0.01199	418	5.8035	6.97484	-1.66132	5.31352	0.48998	0.57337	0.25196	0.17467	418	7.6827	7.87206	-0.47823	7.39383	0.28887	0.02576	0.12494	0.8493	418	6.08858	-1.98677	8.13348	6.14671	-0.05813	0	6e-05	0.99994
419	-0.1385	0.2357	-0.02543	0.21027	-0.34877	0.98897	0.01045	0.00058	419	1.0409	1.17402	-0.15186	1.02216	0.01875	0.92248	0.06548	0.01204	419	5.4131	6.98857	-1.66732	5.32125	0.09185	0.5726	0.25209	0.17531	419	7.3669	7.87418	-0.47875	7.39543	-0.02853	0.02554	0.12424	0.85023	419	5.96399	-1.98677	8.13349	6.14672	-0.18273	0	6e-05	0.99994
420	-0.0736	0.23692	-0.02555	0.21137	-0.28497	0.98894	0.01048	0.00058	420	0.8928	1.17728	-0.15254	1.02474	-0.13194	0.92231	0.0656	0.01209	420	5.4588	7.00228	-1.67334	5.32894	0.12985	0.57184	0.25222	0.17594	420	7.514	7.87628	-0.47927	7.39701	0.11698	0.02531	0.12354	0.85115	420	6.28797	-1.98677	8.1335	6.14673	0.14124	0	6e-05	0.99994
421	0.2774	0.23815	-0.02567	0.21248	0.06492	0.98892	0.0105	0.00058	421	1.1162	1.18054	-0.15322	1.02732	0.08887	0.92213	0.06572	0.01215	421	5.502	7.01598	-1.67935	5.33663	0.16537	0.57108	0.25235	0.17657	421	7.4677	7.87837	-0.47979	7.39858	0.06912	0.02509	0.12284	0.85207	421	5.976	-1.98677	8.13351	6.14674	-0.17075	0	6e-05	0.99994
422	0.2395	0.23937	-0.02579	0.21358	0.02592	0.98889	0.01052	0.00059	422	0.7885	1.18381	-0.15389	1.02992	-0.24141	0.92195	0.06585	0.0122	422	5.5533	7.02966	-1.68537	5.34429	0.20901	0.57032	0.25248	0.1772	422	7.3733	7.88044	-0.4803	7.40014	-0.02684	0.02487	0.12214	0.85298	422	6.01853	-1.98677	8.13353	6.14676	-0.12823	0	6e-05	0.99994
423	0.1745	0.2406	-0.02591	0.21469	-0.04019	0.98886	0.01055	0.00059	423	1.0905	1.18707	-0.15457	1.0325	0.058	0.92177	0.06597	0.01226	423	5.5893	7.04331	-1.69139	5.35192	0.23737	0.56956	0.2526	0.17784	423	7.6462	7.88249	-0.48081	7.40168	0.24453	0.02466	0.12145	0.85389	423	6.24321	-1.98677	8.13354	6.14677	0.09644	0	5e-05	0.99995
424	0.2719	0.24182	-0.02603	0.21579	0.05611	0.98884	0.01057	0.00059	424	0.8724	1.19033	-0.15526	1.03507	-0.16268	0.92159	0.0661	0.01231	424	5.7598	7.05695	-1.69741	5.35954	0.40026	0.56881	0.25273	0.17847	424	7.4145	7.88452	-0.48132	7.4032	0.0113	0.02444	0.12076	0.8548	424	6.14632	-1.98677	8.13355	6.14678	-0.00046	0	5e-05	0.99995
425	0.16	0.24304	-0.02615	0.21689	-0.0569	0.98881	0.01059	0.0006	425	1.1591	1.19359	-0.15594	1.03765	0.12145	0.92142	0.06622	0.01236	425	5.4106	7.07058	-1.70344	5.36714	0.04346	0.56805	0.25285	0.1791	425	7.4732	7.88653	-0.48183	7.4047	0.06849	0.02423	0.12008	0.85569	425	5.95878	-1.98677	8.13356	6.14679	-0.18801	0	5e-05	0.99995
426	0.1277	0.24427	-0.02627	0.218	-0.0903	0.98878	0.01062	0.0006	426	1.0318	1.19685	-0.15662	1.04023	-0.00843	0.92124	0.06634	0.01242	426	5.522	7.08418	-1.70946	5.37472	0.14728	0.56729	0.25297	0.17974	426	7.3985	7.88853	-0.48233	7.4062	-0.0077	0.02402	0.11939	0.85659	426	6.09581	-1.98677	8.13357	6.1468	-0.05099	0	5e-05	0.99995
427	0.2813	0.24549	-0.02639	0.2191	0.0622	0.98876	0.01064	0.0006	427	1.1124	1.20011	-0.15731	1.0428	0.06959	0.92106	0.06646	0.01247	427	5.6643	7.09777	-1.7155	5.38227	0.28203	0.56654	0.25309	0.18037	427	7.3132	7.89051	-0.48283	7.40768	-0.09448	0.02381	0.11872	0.85748	427	6.10226	-1.98677	8.13358	6.14681	-0.04455	0	5e-05	0.99995
428	0.2624	0.24672	-0.02651	0.22021	0.04219	0.98873	0.01066	0.0006	428	1.0186	1.20337	-0.15799	1.04538	-0.02678	0.92089	0.06659	0.01253	428	5.2546	7.11133	-1.72153	5.3898	-0.1352	0.56579	0.25321	0.181	428	7.4083	7.89247	-0.48333	7.40914	-0.00084	0.0236	0.11804	0.85836	428	6.3361	-1.98677	8.13359	6.14682	0.18928	0	5e-05	0.99995
429	0.3004	0.24794	-0.02663	0.22131	0.07909	0.98871	0.01069	0.00061	429	0.9953	1.20663	-0.15868	1.04795	-0.05265	0.92071	0.06671	0.01258	429	5.7544	7.12488	-1.72757	5.39731	0.35708	0.56503	0.25333	0.18164	429	7.4881	7.89442	-0.48382	7.4106	0.07751	0.0234	0.11737	0.85924	429	6.22195	-1.98677	8.1336	6.14683	0.07512	0	5e-05	0.99995
430	0.1978	0.24917	-0.02675	0.22242	-0.02461	0.98868	0.01071	0.00061	430	0.9301	1.20989	-0.15937	1.05052	-0.12042	0.92053	0.06683	0.01264	430	5.4593	7.13842	-1.73361	5.40481	0.05449	0.56428	0.25344	0.18227	430	7.4766	7.89635	-0.48432	7.41203	0.06457	0.02319	0.1167	0.86011	430	6.07884	-1.98677	8.13361	6.14684	-0.068	0	5e-05	0.99995
431	0.3181	0.25039	-0.02688	0.22351	0.09459	0.98865	0.01073	0.00061	431	0.8887	1.21315	-0.16006	1.05309	-0.16439	0.92035	0.06696	0.01269	431	5.4879	7.15193	-1.73965	5.41228	0.07562	0.56353	0.25356	0.18291	431	7.3381	7.89826	-0.4848	7.41346	-0.07535	0.02299	0.11603	0.86098	431	6.15413	-1.98677	8.13361	6.14684	0.00729	0	4e-05	0.99996
432	0.2103	0.25161	-0.027	0.22461	-0.01432	0.98863	0.01076	0.00061	432	1.0793	1.21641	-0.16075	1.05566	0.02365	0.92018	0.06708	0.01275	432	5.3045	7.16543	-1.7457	5.41973	-0.11523	0.56278	0.25367	0.18355	432	7.4644	7.90015	-0.48529	7.41486	0.04954	0.02279	0.11537	0.86184	432	6.17974	-1.98677	8.13362	6.14685	0.03289	0	4e-05	0.99996
433	0.1608	0.25284	-0.02712	0.22572	-0.06492	0.9886	0.01078	0.00062	433	1.1553	1.21966	-0.16145	1.05821	0.09708	0.92	0.0672	0.0128	433	5.4282	7.1789	-1.75175	5.42715	0.00104	0.56203	0.25378	0.18418	433	7.309	7.90203	-0.48577	7.41626	-0.10726	0.02259	0.11471	0.8627	433	6.02424	-1.98677	8.13363	6.14686	-0.12262	0	4e-05	0.99996
434	0.1792	0.25406	-0.02724	0.22682	-0.04762	0.98858	0.0108	0.00062	434	0.8186	1.22292	-0.16214	1.06078	-0.24218	0.91982	0.06732	0.01286	434	5.6191	7.19236	-1.7578	5.43456	0.18453	0.56129	0.2539	0.18482	434	7.4388	7.90389	-0.48625	7.41764	0.02116	0.02239	0.11405	0.86356	434	6.28278	-1.98677	8.13364	6.14687	0.13591	0	4e-05	0.99996
435	0.1099	0.25529	-0.02737	0.22792	-0.11802	0.98855	0.01083	0.00062	435	1.0044	1.22617	-0.16284	1.06333	-0.05894	0.91964	0.06744	0.01291	435	5.6465	7.20581	-1.76385	5.44196	0.20455	0.56054	0.25401	0.18545	435	7.4399	7.90574	-0.48673	7.41901	0.0209	0.0222	0.1134	0.8644	435	6.0146	-1.98677	8.13365	6.14688	-0.13228	0	4e-05	0.99996
436	0.3506	0.25651	-0.02749	0.22902	0.12158	0.98852	0.01085	0.00063	436	0.9173	1.22943	-0.16353	1.0659	-0.1486	0.91947	0.06757	0.01297	436	5.6625	7.21923	-1.76991	5.44932	0.21318	0.5598	0.25411	0.18609	436	7.3962	7.90757	-0.48721	7.42036	-0.02416	0.022	0.11275	0.86525	436	5.98445	-1.98677	8.13366	6.14689	-0.16244	0	4e-05	0.99996
437	0.2386	0.25773	-0.02761	0.23012	0.00848	0.9885	0.01087	0.00063	437	1.1937	1.23268	-0.16423	1.06845	0.12525	0.91929	0.06769	0.01302	437	5.6264	7.23264	-1.77597	5.45667	0.16973	0.55905	0.25422	0.18673	437	7.5059	7.90938	-0.48768	7.4217	0.0842	0.02181	0.1121	0.86609	437	6.19949	-1.98677	8.13366	6.14689	0.0526	0	4e-05	0.99996
438	0.0654	0.25896	-0.02774	0.23122	-0.16582	0.98847	0.0109	0.00063	438	1.2219	1.23593	-0.16493	1.071	0.15089	0.91911	0.06781	0.01308	438	5.5183	7.24603	-1.78203	5.464	0.0543	0.55831	0.25433	0.18737	438	7.5879	7.91118	-0.48815	7.42303	0.16487	0.02162	0.11146	0.86692	438	6.13502	-1.98677	8.13367	6.1469	-0.01188	0	4e-05	0.99996
439	0.2301	0.26018	-0.02786	0.23232	-0.00222	0.98844	0.01092	0.00063	439	1.1418	1.23919	-0.16563	1.07356	0.06824	0.91894	0.06793	0.01313	439	5.3779	7.2594	-1.78809	5.47131	-0.0934	0.55756	0.25443	0.188	439	7.2612	7.91296	-0.48862	7.42434	-0.16314	0.02143	0.11082	0.86775	439	5.95712	-1.98677	8.13368	6.14691	-0.18979	0	4e-05	0.99996
440	-0.0203	0.26141	-0.02799	0.23342	-0.25372	0.98842	0.01094	0.00064	440	1.0325	1.24244	-0.16633	1.07611	-0.04361	0.91876	0.06805	0.01319	440	5.7477	7.27275	-1.79416	5.47859	0.26911	0.55682	0.25454	0.18864	440	7.6957	7.91473	-0.48908	7.42565	0.27006	0.02125	0.11018	0.86857	440	6.11102	-1.98677	8.13369	6.14692	-0.0359	0	4e-05	0.99996
441	0.0214	0.26263	-0.02811	0.23452	-0.21312	0.98839	0.01097	0.00064	441	1.076	1.24569	-0.16703	1.07866	-0.00266	0.91858	0.06817	0.01324	441	5.5356	7.28608	-1.80023	5.48585	0.04974	0.55608	0.25464	0.18928	441	7.5968	7.91648	-0.48954	7.42694	0.16987	0.02106	0.10954	0.86939	441	6.08892	-1.98677	8.13369	6.14692	-0.058	0	3e-05	0.99997
442	0.2388	0.26385	-0.02824	0.23561	0.00318	0.98837	0.01099	0.00064	442	0.9582	1.24894	-0.16774	1.0812	-0.123	0.91841	0.06829	0.0133	442	5.5175	7.2994	-1.8063	5.4931	0.0244	0.55534	0.25474	0.18992	442	7.5796	7.91821	-0.49	7.42821	0.15139	0.02088	0.10891	0.87021	442	6.06191	-1.98677	8.1337	6.14693	-0.08502	0	3e-05	0.99997
443	0.2958	0.26508	-0.02836	0.23672	0.05909	0.98834	0.01101	0.00065	443	1.0501	1.25219	-0.16844	1.08375	-0.03365	0.91823	0.06842	0.01336	443	5.7632	7.3127	-1.81237	5.50033	0.26287	0.5546	0.25484	0.19056	443	7.5304	7.91993	-0.49046	7.42947	0.10093	0.0207	0.10828	0.87102	443	6.19257	-1.98677	8.13371	6.14694	0.04563	0	3e-05	0.99997
444	0.2474	0.2663	-0.02849	0.23781	0.00959	0.98831	0.01104	0.00065	444	1.1525	1.25544	-0.16915	1.08629	0.06621	0.91805	0.06854	0.01341	444	5.5342	7.32598	-1.81845	5.50753	0.02667	0.55387	0.25494	0.19119	444	7.6318	7.92164	-0.49091	7.43073	0.20107	0.02052	0.10766	0.87183	444	5.97034	-1.98677	8.13371	6.14694	-0.1766	0	3e-05	0.99997
445	0.1261	0.26752	-0.02861	0.23891	-0.11281	0.98829	0.01106	0.00065	445	0.9702	1.25869	-0.16986	1.08883	-0.11863	0.91788	0.06866	0.01347	445	5.6642	7.33925	-1.82453	5.51472	0.14948	0.55313	0.25504	0.19183	445	7.5208	7.92333	-0.49136	7.43197	0.08883	0.02034	0.10704	0.87263	445	6.23263	-1.98677	8.13372	6.14695	0.08568	0	3e-05	0.99997
446	0.3214	0.26875	-0.02874	0.24001	0.08139	0.98826	0.01108	0.00065	446	1.0509	1.26194	-0.17057	1.09137	-0.04047	0.9177	0.06878	0.01352	446	5.6032	7.35249	-1.83061	5.52188	0.08131	0.5524	0.25513	0.19247	446	7.5524	7.92501	-0.49181	7.4332	0.11921	0.02016	0.10642	0.87342	446	6.13988	-1.98677	8.13372	6.14695	-0.00708	0	3e-05	0.99997
447	0.3125	0.26997	-0.02887	0.2411	0.07139	0.98824	0.01111	0.00066	447	1.1043	1.26519	-0.17128	1.09391	0.01039	0.91752	0.0689	0.01358	447	5.7806	7.36572	-1.83669	5.52903	0.25157	0.55166	0.25523	0.19311	447	7.3667	7.92667	-0.49226	7.43441	-0.06771	0.01998	0.1058	0.87422	447	6.26596	-1.98677	8.13373	6.14696	0.119	0	3e-05	0.99997
448	0.0952	0.2712	-0.02899	0.24221	-0.147	0.98821	0.01113	0.00066	448	1.0654	1.26843	-0.17199	1.09644	-0.03104	0.91735	0.06902	0.01364	448	5.72	7.37894	-1.84278	5.53616	0.18384	0.55093	0.25532	0.19375	448	7.5504	7.92831	-0.4927	7.43561	0.11479	0.01981	0.10519	0.875	448	6.02609	-1.98677	8.13374	6.14697	-0.12088	0	3e-05	0.99997
449	0.428	0.27242	-0.02912	0.2433	0.1847	0.98818	0.01115	0.00066	449	1.2701	1.27168	-0.1727	1.09898	0.17112	0.91717	0.06914	0.01369	449	5.5098	7.39213	-1.84886	5.54327	-0.03347	0.55019	0.25541	0.19439	449	7.2824	7.92995	-0.49314	7.43681	-0.15441	0.01964	0.10458	0.87579	449	6.01096	-1.98677	8.13374	6.14697	-0.13601	0	3e-05	0.99997
450	0.238	0.27364	-0.02925	0.24439	-0.0064	0.98816	0.01118	0.00067	450	1.298	1.27492	-0.17341	1.10151	0.19649	0.91699	0.06926	0.01375	450	5.3169	7.40531	-1.85495	5.55036	-0.23345	0.54946	0.2555	0.19503	450	7.4229	7.93156	-0.49358	7.43798	-0.01509	0.01947	0.10397	0.87656	450	6.16907	-1.98677	8.13375	6.14698	0.02209	0	3e-05	0.99997
451	0.3268	0.27487	-0.02937	0.2455	0.08131	0.98813	0.0112	0.00067	451	1.1187	1.27817	-0.17413	1.10404	0.01466	0.91682	0.06938	0.01381	451	5.6724	7.41846	-1.86105	5.55741	0.11498	0.54873	0.25559	0.19567	451	7.4054	7.93317	-0.49402	7.43915	-0.03375	0.0193	0.10337	0.87734	451	6.21467	-1.98677	8.13375	6.14698	0.06769	0	3e-05	0.99997
452	0.4094	0.27609	-0.0295	0.24659	0.16281	0.9881	0.01122	0.00067	452	1.1055	1.28141	-0.17485	1.10656	-0.00107	0.91664	0.0695	0.01386	452	5.6665	7.43161	-1.86714	5.56447	0.10203	0.548	0.25568	0.19631	452	7.4138	7.93476	-0.49445	7.44031	-0.02651	0.01913	0.10276	0.87811	452	6.04045	-1.98677	8.13376	6.14699	-0.10654	0	3e-05	0.99997
453	0.1612	0.27731	-0.02963	0.24768	-0.08648	0.98808	0.01125	0.00067	453	1.2769	1.28466	-0.17556	1.1091	0.16781	0.91646	0.06962	0.01392	453	5.6841	7.44473	-1.87324	5.57149	0.11261	0.54727	0.25577	0.19695	453	7.4178	7.93634	-0.49488	7.44146	-0.02366	0.01896	0.10217	0.87887	453	6.19756	-1.98677	8.13376	6.14699	0.05057	0	3e-05	0.99997
454	0.2103	0.27854	-0.02976	0.24878	-0.03848	0.98805	0.01127	0.00068	454	1.166	1.2879	-0.17628	1.11162	0.05438	0.91629	0.06974	0.01398	454	5.7502	7.45784	-1.87933	5.57851	0.1717	0.54655	0.25586	0.1976	454	7.4087	7.9379	-0.49531	7.44259	-0.03389	0.0188	0.10157	0.87963	454	6.03228	-1.98677	8.13377	6.147	-0.11472	0	3e-05	0.99997
455	0.3486	0.27976	-0.02989	0.24987	0.09873	0.98803	0.01129	0.00068	455	0.9671	1.29114	-0.177	1.11414	-0.14704	0.91611	0.06986	0.01403	455	5.6468	7.47093	-1.88543	5.5855	0.06131	0.54582	0.25594	0.19824	455	7.3903	7.93945	-0.49573	7.44372	-0.05342	0.01863	0.10098	0.88039	455	5.96855	-1.98677	8.13377	6.147	-0.17845	0	2e-05	0.99998
456	0.1568	0.28098	-0.03001	0.25097	-0.09417	0.988	0.01132	0.00068	456	1.1045	1.29439	-0.17772	1.11667	-0.01216	0.91593	0.06998	0.01409	456	5.8411	7.484	-1.89154	5.59246	0.24864	0.54509	0.25603	0.19888	456	7.5318	7.94098	-0.49616	7.44482	0.08697	0.01847	0.10039	0.88114	456	5.82046	-1.98677	8.13378	6.14701	-0.32655	0	2e-05	0.99998
457	0.2125	0.28221	-0.03014	0.25207	-0.03956	0.98797	0.01134	0.00069	457	1.0167	1.29763	-0.17845	1.11918	-0.10248	0.91576	0.07009	0.01415	457	5.6584	7.49705	-1.89764	5.59941	0.05899	0.54437	0.25611	0.19952	457	7.5924	7.94251	-0.49658	7.44593	0.14647	0.01831	0.0998	0.88189	457	5.90863	-1.98677	8.13378	6.14701	-0.23838	0	2e-05	0.99998
458	0.308	0.28343	-0.03027	0.25316	0.05484	0.98795	0.01136	0.00069	458	1.1556	1.30087	-0.17917	1.1217	0.0339	0.91558	0.07021	0.01421	458	5.7496	7.51009	-1.90375	5.60634	0.14326	0.54364	0.25619	0.20016	458	7.6715	7.94401	-0.49699	7.44702	0.22448	0.01815	0.09922	0.88263	458	5.98808	-1.98677	8.13379	6.14702	-0.15894	0	2e-05	0.99998
459	0.2759	0.28465	-0.0304	0.25425	0.02165	0.98792	0.01139	0.00069	459	0.9274	1.30411	-0.1799	1.12421	-0.19681	0.9154	0.07033	0.01426	459	5.8429	7.52311	-1.90986	5.61325	0.22965	0.54292	0.25627	0.20081	459	7.4349	7.94551	-0.49741	7.4481	-0.0132	0.01799	0.09864	0.88337	459	5.97372	-1.98677	8.13379	6.14702	-0.1733	0	2e-05	0.99998
460	0.1863	0.28588	-0.03053	0.25535	-0.06904	0.98789	0.01141	0.0007	460	1.225	1.30735	-0.18062	1.12673	0.09828	0.91523	0.07045	0.01432	460	5.7923	7.53611	-1.91597	5.62014	0.17215	0.5422	0.25635	0.20145	460	7.399	7.94699	-0.49782	7.44917	-0.05017	0.01784	0.09806	0.8841	460	5.98042	-1.98677	8.1338	6.14703	-0.16661	0	2e-05	0.99998
461	0.0858	0.2871	-0.03066	0.25644	-0.17064	0.98787	0.01143	0.0007	461	1.3377	1.31059	-0.18135	1.12924	0.20846	0.91505	0.07057	0.01438	461	5.6643	7.5491	-1.92208	5.62702	0.03728	0.54148	0.25643	0.20209	461	7.5361	7.94846	-0.49823	7.45023	0.08587	0.01768	0.09749	0.88483	461	6.2736	-1.98677	8.1338	6.14703	0.12657	0	2e-05	0.99998
462	0.2378	0.28832	-0.03079	0.25753	-0.01973	0.98784	0.01146	0.0007	462	1.0143	1.31382	-0.18208	1.13174	-0.11745	0.91488	0.07069	0.01444	462	5.8701	7.56206	-1.92819	5.63387	0.23623	0.54076	0.25651	0.20273	462	7.5312	7.94992	-0.49864	7.45128	0.07992	0.01753	0.09692	0.88556	462	6.18573	-1.98677	8.13381	6.14704	0.03869	0	2e-05	0.99998
463	0.2868	0.28954	-0.03092	0.25862	0.02818	0.98782	0.01148	0.0007	463	1.0617	1.31706	-0.18281	1.13425	-0.07255	0.9147	0.07081	0.01449	463	5.9324	7.57501	-1.93431	5.6407	0.29169	0.54004	0.25658	0.20338	463	7.6912	7.95136	-0.49905	7.45231	0.23888	0.01737	0.09635	0.88628	463	6.01403	-1.98677	8.13381	6.14704	-0.13301	0	2e-05	0.99998
464	0.1201	0.29077	-0.03105	0.25972	-0.13961	0.98779	0.0115	0.00071	464	1.1584	1.3203	-0.18354	1.13676	0.02164	0.91452	0.07092	0.01455	464	5.7844	7.58795	-1.94042	5.64753	0.13688	0.53932	0.25666	0.20402	464	7.3743	7.9528	-0.49945	7.45335	-0.07904	0.01722	0.09578	0.88699	464	6.0469	-1.98677	8.13381	6.14704	-0.10014	0	2e-05	0.99998
465	0.2042	0.29199	-0.03118	0.26081	-0.05661	0.98776	0.01153	0.00071	465	1.2217	1.32354	-0.18427	1.13927	0.08244	0.91435	0.07104	0.01461	465	5.8154	7.60086	-1.94654	5.65432	0.16108	0.5386	0.25673	0.20466	465	7.3172	7.95421	-0.49985	7.45436	-0.13716	0.01707	0.09522	0.88771	465	6.15911	-1.98677	8.13382	6.14705	0.01206	0	2e-05	0.99998
466	0.3511	0.29321	-0.03132	0.26189	0.0892	0.98774	0.01155	0.00071	466	1.2875	1.32677	-0.18501	1.14176	0.14574	0.91417	0.07116	0.01467	466	5.7984	7.61376	-1.95266	5.6611	0.1373	0.53789	0.25681	0.20531	466	7.5278	7.95562	-0.50025	7.45537	0.07243	0.01692	0.09466	0.88841	466	6.08496	-1.98677	8.13382	6.14705	-0.06209	0	2e-05	0.99998
467	0.0789	0.29444	-0.03145	0.26299	-0.18409	0.98771	0.01157	0.00072	467	0.9679	1.33001	-0.18574	1.14427	-0.17636	0.914	0.07128	0.01473	467	6.0114	7.62664	-1.95879	5.66785	0.34354	0.53717	0.25688	0.20595	467	7.3838	7.95702	-0.50065	7.45637	-0.07257	0.01678	0.09411	0.88912	467	5.98493	-1.98677	8.13383	6.14706	-0.16213	0	2e-05	0.99998
468	0.2873	0.29566	-0.03158	0.26408	0.02322	0.98769	0.0116	0.00072	468	1.1028	1.33324	-0.18648	1.14676	-0.04396	0.91382	0.0714	0.01479	468	5.9781	7.63951	-1.96491	5.6746	0.3035	0.53646	0.25695	0.20659	468	7.5288	7.9584	-0.50104	7.45736	0.07144	0.01663	0.09355	0.88982	468	6.34258	-1.98677	8.13383	6.14706	0.19552	0	2e-05	0.99998
469	0.5045	0.29688	-0.03171	0.26517	0.23933	0.98766	0.01162	0.00072	469	1.1653	1.33647	-0.18721	1.14926	0.01604	0.91364	0.07151	0.01484	469	5.7683	7.65236	-1.97104	5.68132	0.08698	0.53574	0.25702	0.20724	469	7.6823	7.95977	-0.50144	7.45833	0.22397	0.01648	0.093	0.89052	469	6.06606	-1.98677	8.13383	6.14706	-0.081	0	2e-05	0.99998
470	0.439	0.29811	-0.03184	0.26627	0.17274	0.98763	0.01164	0.00073	470	1.041	1.33971	-0.18795	1.15176	-0.11075	0.91347	0.07163	0.0149	470	5.8726	7.66519	-1.97716	5.68803	0.18458	0.53503	0.25709	0.20788	470	7.54	7.96113	-0.50183	7.4593	0.0807	0.01634	0.09245	0.89121	470	6.19528	-1.98677	8.13384	6.14707	0.04821	0	2e-05	0.99998
471	0.2561	0.29933	-0.03198	0.26735	-0.01125	0.98761	0.01166	0.00073	471	0.9865	1.34294	-0.18869	1.15425	-0.16775	0.91329	0.07175	0.01496	471	5.8017	7.678	-1.98329	5.69471	0.107	0.53432	0.25715	0.20853	471	7.4855	7.96247	-0.50221	7.46026	0.02524	0.0162	0.09191	0.8919	471	6.34427	-1.98677	8.13384	6.14707	0.1972	0	2e-05	0.99998
472	0.3189	0.30055	-0.03211	0.26844	0.05046	0.98758	0.01169	0.00073	472	1.2034	1.34617	-0.18943	1.15674	0.04666	0.91312	0.07186	0.01502	472	5.7897	7.6908	-1.98943	5.70137	0.08833	0.53361	0.25722	0.20917	472	7.4524	7.96381	-0.5026	7.46121	-0.00881	0.01606	0.09136	0.89258	472	6.33035	-1.98677	8.13384	6.14707	0.18328	0	2e-05	0.99998
473	0.0968	0.30177	-0.03224	0.26953	-0.17273	0.98755	0.01171	0.00073	473	1.0916	1.3494	-0.19018	1.15922	-0.06763	0.91294	0.07198	0.01508	473	6.019	7.70357	-1.99556	5.70801	0.31098	0.5329	0.25728	0.20982	473	7.5161	7.96513	-0.50298	7.46215	0.05395	0.01592	0.09082	0.89326	473	6.26099	-1.98677	8.13385	6.14708	0.11391	0	2e-05	0.99998
474	0.2222	0.303	-0.03238	0.27062	-0.04842	0.98753	0.01173	0.00074	474	0.9914	1.35263	-0.19092	1.16171	-0.17032	0.91276	0.0721	0.01514	474	5.6286	7.71634	-2.00169	5.71465	-0.08605	0.53219	0.25735	0.21046	474	7.5726	7.96644	-0.50336	7.46308	0.10952	0.01578	0.09029	0.89393	474	6.18696	-1.98677	8.13385	6.14708	0.03988	0	2e-05	0.99998
475	0.369	0.30422	-0.03251	0.27171	0.09729	0.9875	0.01176	0.00074	475	1.1406	1.35586	-0.19166	1.1642	-0.0236	0.91259	0.07222	0.0152	475	5.6602	7.72908	-2.00783	5.72125	-0.06105	0.53148	0.25741	0.21111	475	7.205	7.96774	-0.50374	7.464	-0.25901	0.01564	0.08975	0.89461	475	6.03656	-1.98677	8.13385	6.14708	-0.11052	0	2e-05	0.99998
476	0.3071	0.30544	-0.03264	0.2728	0.0343	0.98748	0.01178	0.00074	476	1.1255	1.35909	-0.19241	1.16668	-0.04118	0.91241	0.07233	0.01526	476	5.9552	7.74181	-2.01396	5.72785	0.22735	0.53078	0.25747	0.21175	476	7.4987	7.96903	-0.50412	7.46491	0.03378	0.0155	0.08922	0.89527	476	6.36908	-1.98677	8.13385	6.14708	0.22199	0	1e-05	0.99999
477	0.142	0.30666	-0.03278	0.27388	-0.13189	0.98745	0.0118	0.00075	477	1.11	1.36232	-0.19316	1.16916	-0.05917	0.91224	0.07245	0.01531	477	6.0024	7.75452	-2.0201	5.73442	0.26798	0.53007	0.25753	0.2124	477	7.415	7.97031	-0.50449	7.46582	-0.05082	0.01537	0.08869	0.89594	477	5.99868	-1.98677	8.13386	6.14709	-0.14841	0	1e-05	0.99999
478	0.3357	0.30789	-0.03291	0.27498	0.06073	0.98742	0.01183	0.00075	478	1.2431	1.36555	-0.1939	1.17165	0.07145	0.91206	0.07256	0.01537	478	5.9799	7.76722	-2.02624	5.74098	0.23893	0.52937	0.25759	0.21304	478	7.6169	7.97158	-0.50486	7.46672	0.15018	0.01524	0.08817	0.8966	478	6.13179	-1.98677	8.13386	6.14709	-0.0153	0	1e-05	0.99999
479	0.1517	0.30911	-0.03305	0.27606	-0.12436	0.9874	0.01185	0.00075	479	1.058	1.36878	-0.19465	1.17413	-0.11612	0.91189	0.07268	0.01543	479	6.0484	7.77989	-2.03238	5.74751	0.30089	0.52866	0.25765	0.21369	479	7.3973	7.97283	-0.50523	7.4676	-0.0703	0.0151	0.08764	0.89725	479	6.27368	-1.98677	8.13386	6.14709	0.12659	0	1e-05	0.99999
480	0.4124	0.31033	-0.03318	0.27715	0.13525	0.98737	0.01187	0.00076	480	1.2826	1.37201	-0.1954	1.17661	0.106	0.91171	0.0728	0.01549	480	6.0444	7.79255	-2.03853	5.75402	0.29037	0.52796	0.25771	0.21433	480	7.3558	7.97408	-0.5056	7.46848	-0.11268	0.01497	0.08712	0.89791	480	5.9493	-1.98677	8.13387	6.1471	-0.1978	0	1e-05	0.99999
481	0.3774	0.31155	-0.03332	0.27823	0.09916	0.98735	0.0119	0.00076	481	1.0283	1.37523	-0.19616	1.17907	-0.15078	0.91153	0.07291	0.01555	481	5.9766	7.8052	-2.04467	5.76053	0.21607	0.52726	0.25776	0.21498	481	7.5885	7.97531	-0.50596	7.46935	0.11915	0.01484	0.08661	0.89855	481	6.18263	-1.98677	8.13387	6.1471	0.03553	0	1e-05	0.99999
482	0.213	0.31278	-0.03345	0.27933	-0.06632	0.98732	0.01192	0.00076	482	1.1543	1.37846	-0.19691	1.18155	-0.02725	0.91136	0.07303	0.01561	482	6.0157	7.81783	-2.05082	5.76701	0.24869	0.52656	0.25782	0.21563	482	7.6546	7.97653	-0.50632	7.47021	0.18439	0.01471	0.08609	0.8992	482	6.16451	-1.98677	8.13387	6.1471	0.01741	0	1e-05	0.99999
483	0.3577	0.314	-0.03359	0.28041	0.07729	0.98729	0.01194	0.00076	483	1.0095	1.38168	-0.19766	1.18402	-0.17452	0.91118	0.07314	0.01567	483	5.8793	7.83044	-2.05696	5.77348	0.10583	0.52586	0.25787	0.21627	483	7.2608	7.97775	-0.50669	7.47106	-0.21026	0.01458	0.08558	0.89984	483	6.25909	-1.98677	8.13387	6.1471	0.11199	0	1e-05	0.99999
484	0.3326	0.31522	-0.03373	0.28149	0.0511	0.98727	0.01196	0.00077	484	1.0758	1.38491	-0.19842	1.18649	-0.11069	0.91101	0.07326	0.01573	484	5.76	7.84303	-2.06311	5.77992	-0.01992	0.52516	0.25792	0.21692	484	7.3835	7.97895	-0.50704	7.47191	-0.0884	0.01446	0.08507	0.90048	484	6.15445	-1.98677	8.13388	6.14711	0.00734	0	1e-05	0.99999
485	0.1669	0.31644	-0.03386	0.28258	-0.11568	0.98724	0.01199	0.00077	485	1.2509	1.38813	-0.19918	1.18895	0.06194	0.91083	0.07338	0.01579	485	5.8135	7.85561	-2.06926	5.78635	0.02715	0.52446	0.25798	0.21757	485	7.5931	7.98014	-0.5074	7.47274	0.12036	0.01433	0.08456	0.90111	485	5.93556	-1.98677	8.13388	6.14711	-0.21155	0	1e-05	0.99999
486	0.3461	0.31767	-0.034	0.28367	0.06243	0.98722	0.01201	0.00077	486	1.2508	1.39136	-0.19993	1.19143	0.05938	0.91066	0.07349	0.01585	486	6.0139	7.86817	-2.07541	5.79276	0.22114	0.52376	0.25803	0.21821	486	7.469	7.98132	-0.50775	7.47357	-0.00457	0.01421	0.08406	0.90174	486	6.04429	-1.98677	8.13388	6.14711	-0.10282	0	1e-05	0.99999
487	0.0123	0.31889	-0.03413	0.28476	-0.27245	0.98719	0.01203	0.00078	487	1.1058	1.39458	-0.20069	1.19389	-0.08809	0.91048	0.07361	0.01591	487	5.8463	7.88071	-2.08156	5.79915	0.04715	0.52306	0.25808	0.21886	487	7.5928	7.98249	-0.50811	7.47438	0.11842	0.01408	0.08356	0.90236	487	6.32244	-1.98677	8.13388	6.14711	0.17533	0	1e-05	0.99999
488	0.3733	0.32011	-0.03427	0.28584	0.08746	0.98716	0.01206	0.00078	488	1.1476	1.3978	-0.20145	1.19635	-0.04875	0.91031	0.07372	0.01597	488	5.9081	7.89324	-2.08771	5.80553	0.10258	0.52237	0.25813	0.21951	488	7.2357	7.98365	-0.50846	7.47519	-0.2395	0.01396	0.08306	0.90299	488	5.96883	-1.98677	8.13389	6.14712	-0.17829	0	1e-05	0.99999
489	0.2871	0.32133	-0.03441	0.28692	0.00018	0.98714	0.01208	0.00078	489	1.1845	1.40102	-0.20221	1.19881	-0.01431	0.91013	0.07384	0.01603	489	6.1972	7.90575	-2.09387	5.81188	0.38532	0.52167	0.25817	0.22015	489	7.3096	7.9848	-0.5088	7.476	-0.1664	0.01384	0.08256	0.9036	489	6.0286	-1.98677	8.13389	6.14712	-0.11852	0	1e-05	0.99999
490	0.3043	0.32256	-0.03455	0.28801	0.01629	0.98711	0.0121	0.00079	490	1.0133	1.40424	-0.20298	1.20126	-0.18797	0.90996	0.07395	0.01609	490	6.0699	7.91824	-2.10002	5.81822	0.25168	0.52098	0.25822	0.2208	490	7.5721	7.98594	-0.50915	7.47679	0.09531	0.01372	0.08207	0.90422	490	6.18971	-1.98677	8.13389	6.14712	0.04259	0	1e-05	0.99999
491	0.2755	0.32378	-0.03468	0.2891	-0.01359	0.98708	0.01213	0.00079	491	1.236	1.40746	-0.20374	1.20372	0.03228	0.90978	0.07407	0.01615	491	6.0477	7.93072	-2.10618	5.82454	0.22316	0.52029	0.25827	0.22145	491	7.657	7.98707	-0.50949	7.47758	0.17942	0.0136	0.08158	0.90483	491	6.15503	-1.98677	8.13389	6.14712	0.00791	0	1e-05	0.99999
492	0.3042	0.325	-0.03482	0.29018	0.01402	0.98706	0.01215	0.00079	492	1.2078	1.41068	-0.2045	1.20618	0.00162	0.90961	0.07418	0.01621	492	6.141	7.94318	-2.11234	5.83084	0.31016	0.5196	0.25831	0.22209	492	7.4776	7.98819	-0.50984	7.47835	-0.00076	0.01348	0.08109	0.90543	492	6.0913	-1.98677	8.13389	6.14712	-0.05582	0	1e-05	0.99999
493	0.2063	0.32622	-0.03496	0.29126	-0.08496	0.98703	0.01217	0.0008	493	1.3005	1.4139	-0.20527	1.20863	0.09187	0.90943	0.07429	0.01628	493	5.921	7.95562	-2.11849	5.83713	0.08387	0.51891	0.25835	0.22274	493	7.3789	7.9893	-0.51018	7.47912	-0.10023	0.01336	0.0806	0.90604	493	6.08442	-1.98677	8.1339	6.14713	-0.06271	0	1e-05	0.99999
494	0.3222	0.32744	-0.0351	0.29234	0.02986	0.98701	0.01219	0.0008	494	1.0432	1.41712	-0.20604	1.21108	-0.16788	0.90926	0.07441	0.01634	494	6.1615	7.96805	-2.12465	5.8434	0.3181	0.51822	0.2584	0.22339	494	7.3199	7.99041	-0.51051	7.4799	-0.15999	0.01324	0.08012	0.90664	494	6.09635	-1.98677	8.1339	6.14713	-0.05078	0	1e-05	0.99999
495	0.3119	0.32867	-0.03524	0.29343	0.01847	0.98698	0.01222	0.0008	495	1.1662	1.42034	-0.20681	1.21353	-0.04733	0.90908	0.07452	0.0164	495	5.9938	7.98046	-2.13081	5.84965	0.14415	0.51753	0.25844	0.22404	495	7.5313	7.9915	-0.51085	7.48065	0.05065	0.01313	0.07964	0.90723	495	6.10206	-1.98677	8.1339	6.14713	-0.04507	0	1e-05	0.99999
496	0.2609	0.32989	-0.03538	0.29451	-0.03361	0.98695	0.01224	0.00081	496	1.1723	1.42355	-0.20758	1.21597	-0.04368	0.90891	0.07464	0.01646	496	6.1677	7.99285	-2.13697	5.85588	0.31182	0.51684	0.25848	0.22468	496	7.3592	7.99258	-0.51118	7.4814	-0.1222	0.01301	0.07916	0.90783	496	6.01215	-1.98677	8.1339	6.14713	-0.13498	0	1e-05	0.99999
497	0.3685	0.33111	-0.03552	0.29559	0.07291	0.98693	0.01226	0.00081	497	1.2817	1.42677	-0.20835	1.21842	0.06328	0.90873	0.07475	0.01652	497	6.0818	8.00523	-2.14314	5.86209	0.21971	0.51615	0.25852	0.22533	497	7.5513	7.99365	-0.51151	7.48214	0.06916	0.0129	0.07868	0.90842	497	5.91323	-1.98677	8.1339	6.14713	-0.2339	0	1e-05	0.99999
498	0.1445	0.33233	-0.03566	0.29667	-0.15217	0.9869	0.01229	0.00081	498	1.2906	1.42999	-0.20912	1.22087	0.06973	0.90856	0.07486	0.01658	498	5.7591	8.01759	-2.1493	5.86829	-0.10919	0.51546	0.25856	0.22598	498	7.5099	7.99471	-0.51184	7.48287	0.02703	0.01279	0.07821	0.909	498	5.89407	-1.98677	8.13391	6.14714	-0.25307	0	1e-05	0.99999
499	0.2761	0.33355	-0.0358	0.29775	-0.02166	0.98688	0.01231	0.00082	499	1.0686	1.4332	-0.20989	1.22331	-0.15471	0.90838	0.07498	0.01664	499	6.1405	8.02994	-2.15546	5.87448	0.26603	0.51478	0.25859	0.22663	499	7.5497	7.99577	-0.51217	7.4836	0.0661	0.01268	0.07774	0.90958	499	5.97785	-1.98677	8.13391	6.14714	-0.16929	0	1e-05	0.99999
500	0.1807	0.33478	-0.03594	0.29884	-0.11814	0.98685	0.01233	0.00082	500	1.1133	1.43642	-0.21067	1.22575	-0.11245	0.90821	0.07509	0.0167	500	6.2705	8.04226	-2.16163	5.88063	0.38986	0.51409	0.25863	0.22728	500	7.543	7.99681	-0.5125	7.48431	0.05868	0.01257	0.07727	0.91016	500	5.94316	-1.98677	8.13391	6.14714	-0.20398	0	1e-05	0.99999
501	0.179	0.336	-0.03608	0.29992	-0.12092	0.98682	0.01236	0.00082	501	1.3173	1.43963	-0.21144	1.22819	0.08911	0.90803	0.07521	0.01676	501	6.0748	8.05458	-2.16779	5.88679	0.18802	0.51341	0.25866	0.22793	501	7.315	7.99785	-0.51282	7.48503	-0.17003	0.01246	0.07681	0.91074	501	6.10123	-1.98677	8.13391	6.14714	-0.04591	0	1e-05	0.99999
502	0.3298	0.33722	-0.03622	0.301	0.0288	0.9868	0.01238	0.00082	502	1.0953	1.44284	-0.21222	1.23062	-0.13533	0.90786	0.07532	0.01683	502	6.1404	8.06687	-2.17396	5.89291	0.24749	0.51273	0.2587	0.22857	502	7.4962	7.99888	-0.51314	7.48574	0.01047	0.01235	0.07634	0.91131	502	6.10233	-1.98677	8.13391	6.14714	-0.04481	0	1e-05	0.99999
503	0.2398	0.33844	-0.03636	0.30208	-0.06228	0.98677	0.0124	0.00083	503	1.0801	1.44606	-0.213	1.23306	-0.15296	0.90768	0.07543	0.01689	503	6.008	8.07915	-2.18013	5.89902	0.10898	0.51205	0.25873	0.22922	503	7.3854	7.99989	-0.51346	7.48643	-0.10103	0.01224	0.07588	0.91188	503	6.09967	-1.98677	8.13391	6.14714	-0.04747	0	1e-05	0.99999
504	0.4239	0.33966	-0.0365	0.30316	0.12074	0.98674	0.01242	0.00083	504	1.2269	1.44927	-0.21377	1.2355	-0.00859	0.90751	0.07554	0.01695	504	6.0019	8.09141	-2.1863	5.90511	0.09678	0.51136	0.25876	0.22987	504	7.5289	8.0009	-0.51378	7.48712	0.04178	0.01213	0.07543	0.91244	504	5.92843	-1.98677	8.13391	6.14714	-0.21872	0	1e-05	0.99999
505	0.1815	0.34088	-0.03664	0.30424	-0.12274	0.98672	0.01245	0.00083	505	1.3186	1.45248	-0.21455	1.23793	0.08067	0.90733	0.07566	0.01701	505	6.1606	8.10366	-2.19247	5.91119	0.2494	0.51068	0.2588	0.23052	505	7.4734	8.0019	-0.5141	7.4878	-0.0144	0.01203	0.07497	0.913	505	5.98121	-1.98677	8.13392	6.14715	-0.16594	0	1e-05	0.99999
506	0.1366	0.34211	-0.03678	0.30533	-0.16872	0.98669	0.01247	0.00084	506	1.0925	1.45569	-0.21534	1.24035	-0.14786	0.90716	0.07577	0.01707	506	5.9238	8.11589	-2.19863	5.91726	0.00654	0.51001	0.25883	0.23117	506	7.4252	8.00289	-0.51441	7.48848	-0.06328	0.01192	0.07452	0.91356	506	6.03232	-1.98677	8.13392	6.14715	-0.11483	0	1e-05	0.99999
507	0.3755	0.34333	-0.03693	0.3064	0.0691	0.98667	0.01249	0.00084	507	1.1769	1.4589	-0.21612	1.24278	-0.06588	0.90698	0.07588	0.01714	507	6.3013	8.1281	-2.2048	5.9233	0.378	0.50933	0.25886	0.23182	507	7.4117	8.00388	-0.51472	7.48916	-0.07745	0.01182	0.07407	0.91411	507	6.16615	-1.98677	8.13392	6.14715	0.019	0	1e-05	0.99999
508	0.2805	0.34455	-0.03707	0.30748	-0.02698	0.98664	0.01252	0.00084	508	1.1881	1.46211	-0.2169	1.24521	-0.05711	0.90681	0.076	0.0172	508	6.0953	8.1403	-2.21098	5.92932	0.16597	0.50865	0.25888	0.23247	508	7.571	8.00485	-0.51503	7.48982	0.08118	0.01172	0.07362	0.91466	508	6.00531	-1.98677	8.13392	6.14715	-0.14184	0	1e-05	0.99999
509	0.3491	0.34577	-0.03721	0.30856	0.04054	0.98661	0.01254	0.00085	509	1.2538	1.46532	-0.21769	1.24763	0.00617	0.90663	0.07611	0.01726	509	5.8662	8.15248	-2.21715	5.93533	-0.06914	0.50797	0.25891	0.23311	509	7.4074	8.00582	-0.51534	7.49048	-0.08307	0.01161	0.07317	0.91521	509	6.1794	-1.98677	8.13392	6.14715	0.03225	0	1e-05	0.99999
510	0.2301	0.34699	-0.03735	0.30964	-0.07954	0.98659	0.01256	0.00085	510	1.3727	1.46853	-0.21847	1.25006	0.12264	0.90646	0.07622	0.01732	510	5.9282	8.16465	-2.22332	5.94133	-0.01313	0.5073	0.25894	0.23376	510	7.4267	8.00677	-0.51565	7.49112	-0.06442	0.01151	0.07273	0.91576	510	6.18666	-1.98677	8.13392	6.14715	0.03951	0	1e-05	0.99999
511	0.1173	0.34821	-0.0375	0.31071	-0.19342	0.98656	0.01258	0.00085	511	1.2288	1.47174	-0.21926	1.25248	-0.02368	0.90628	0.07633	0.01738	511	5.9197	8.1768	-2.22949	5.94731	-0.0276	0.50662	0.25896	0.23441	511	7.4718	8.00772	-0.51595	7.49177	-0.01997	0.01141	0.07229	0.9163	511	6.30969	-1.98677	8.13392	6.14715	0.16253	0	1e-05	0.99999
512	0.2914	0.34944	-0.03764	0.3118	-0.02039	0.98654	0.01261	0.00086	512	1.1204	1.47494	-0.22005	1.25489	-0.1345	0.90611	0.07644	0.01745	512	6.1834	8.18893	-2.23567	5.95326	0.23014	0.50595	0.25899	0.23506	512	7.651	8.00866	-0.51626	7.4924	0.15859	0.01131	0.07185	0.91684	512	6.04807	-1.98677	8.13393	6.14716	-0.09909	0	1e-05	0.99999
513	0.2416	0.35066	-0.03778	0.31288	-0.07127	0.98651	0.01263	0.00086	513	1.423	1.47815	-0.22084	1.25731	0.16569	0.90593	0.07656	0.01751	513	6.257	8.20105	-2.24184	5.95921	0.29779	0.50528	0.25901	0.23571	513	7.2449	8.00959	-0.51656	7.49303	-0.24814	0.01122	0.07141	0.91737	513	6.16641	-1.98677	8.13393	6.14716	0.01925	0	1e-05	0.99999
514	0.2307	0.35188	-0.03793	0.31395	-0.08325	0.98648	0.01265	0.00086	514	1.447	1.48136	-0.22163	1.25973	0.18727	0.90576	0.07667	0.01757	514	5.9204	8.21315	-2.24802	5.96513	-0.04473	0.50461	0.25903	0.23636	514	7.4627	8.01052	-0.51686	7.49366	-0.03096	0.01112	0.07098	0.9179	514	6.27163	-1.98677	8.13393	6.14716	0.12447	0	1e-05	0.99999
515	0.0443	0.3531	-0.03807	0.31503	-0.27073	0.98646	0.01268	0.00087	515	1.2511	1.48456	-0.22242	1.26214	-0.01104	0.90559	0.07678	0.01763	515	5.9393	8.22523	-2.25419	5.97104	-0.03174	0.50393	0.25906	0.23701	515	7.2362	8.01143	-0.51715	7.49428	-0.25808	0.01102	0.07055	0.91843	515	5.9332	-1.98677	8.13393	6.14716	-0.21396	0	1e-05	0.99999
516	0.3721	0.35432	-0.03822	0.3161	0.056	0.98643	0.0127	0.00087	516	1.268	1.48777	-0.22321	1.26456	0.00345	0.90541	0.07689	0.0177	516	6.1455	8.2373	-2.26037	5.97693	0.16856	0.50326	0.25908	0.23766	516	7.4919	8.01234	-0.51745	7.49489	-0.00299	0.01092	0.07012	0.91895	516	6.12029	-1.98677	8.13393	6.14716	-0.02687	0	1e-05	0.99999
517	0.3281	0.35554	-0.03836	0.31718	0.01092	0.98641	0.01272	0.00087	517	1.3779	1.49097	-0.22401	1.26696	0.11094	0.90524	0.077	0.01776	517	5.9962	8.24935	-2.26654	5.98281	0.01339	0.50259	0.2591	0.23831	517	7.4656	8.01324	-0.51774	7.4955	-0.0299	0.01083	0.06969	0.91948	517	6.13076	-1.98677	8.13393	6.14716	-0.0164	0	1e-05	0.99999
518	0.1322	0.35676	-0.03851	0.31825	-0.18606	0.98638	0.01274	0.00088	518	1.0725	1.49417	-0.2248	1.26937	-0.19687	0.90506	0.07711	0.01782	518	6.0489	8.26139	-2.27272	5.98867	0.06023	0.50193	0.25912	0.23896	518	7.5444	8.01414	-0.51803	7.49611	0.0483	0.01073	0.06927	0.91999	518	6.1409	-1.98677	8.13393	6.14716	-0.00626	0	1e-05	0.99999
519	0.1743	0.35799	-0.03865	0.31934	-0.14503	0.98635	0.01277	0.00088	519	1.2085	1.49738	-0.2256	1.27178	-0.06328	0.90489	0.07722	0.01789	519	6.1803	8.27341	-2.2789	5.99451	0.18579	0.50126	0.25913	0.23961	519	7.5866	8.01502	-0.51833	7.49669	0.0899	0.01064	0.06885	0.92051	519	6.15468	-1.98677	8.13393	6.14716	0.00752	0	1e-05	0.99999
520	0.4704	0.35921	-0.0388	0.32041	0.14999	0.98633	0.01279	0.00088	520	1.2183	1.50058	-0.22639	1.27419	-0.05588	0.90471	0.07734	0.01795	520	6.2303	8.28542	-2.28507	6.00035	0.22996	0.50059	0.25915	0.24026	520	7.5796	8.0159	-0.51861	7.49729	0.08232	0.01055	0.06843	0.92102	520	6.06499	-1.98677	8.13393	6.14716	-0.08218	0	1e-05	0.99999
521	0.2592	0.36043	-0.03894	0.32149	-0.06228	0.9863	0.01281	0.00089	521	1.3353	1.50378	-0.22719	1.27659	0.05871	0.90454	0.07745	0.01801	521	6.3304	8.2974	-2.29125	6.00615	0.32425	0.49993	0.25917	0.24091	521	7.4897	8.01677	-0.5189	7.49787	-0.00817	0.01046	0.06801	0.92153
522	0.3225	0.36165	-0.03909	0.32256	-6e-05	0.98627	0.01284	0.00089	522	1.3862	1.50698	-0.22799	1.27899	0.10721	0.90437	0.07756	0.01808	522	6.2146	8.30938	-2.29743	6.01195	0.20265	0.49926	0.25918	0.24156	522	7.5743	8.01763	-0.51919	7.49844	0.07586	0.01037	0.0676	0.92204
523	0.2129	0.36287	-0.03924	0.32363	-0.11073	0.98625	0.01286	0.00089	523	1.2198	1.51018	-0.22879	1.28139	-0.06159	0.90419	0.07767	0.01814	523	6.2723	8.32133	-2.30361	6.01772	0.25458	0.4986	0.2592	0.24221	523	7.5559	8.01848	-0.51947	7.49901	0.05689	0.01028	0.06718	0.92254
524	0.0884	0.36409	-0.03938	0.32471	-0.23631	0.98622	0.01288	0.0009	524	1.3125	1.51338	-0.2296	1.28378	0.02871	0.90402	0.07778	0.0182	524	6.2297	8.33327	-2.30979	6.02348	0.20621	0.49793	0.25921	0.24285	524	7.2397	8.01933	-0.51975	7.49958	-0.25988	0.01019	0.06677	0.92304
525	0.2945	0.36531	-0.03953	0.32578	-0.03128	0.9862	0.0129	0.0009	525	1.3074	1.51658	-0.2304	1.28618	0.02122	0.90384	0.07789	0.01827	525	6.0106	8.3452	-2.31597	6.02923	-0.01863	0.49727	0.25922	0.2435	525	7.3021	8.02017	-0.52003	7.50014	-0.19804	0.0101	0.06637	0.92354
526	0.3945	0.36653	-0.03968	0.32685	0.06764	0.98617	0.01293	0.0009	526	1.169	1.51978	-0.2312	1.28858	-0.11958	0.90367	0.078	0.01833	526	6.2943	8.35711	-2.32215	6.03496	0.25934	0.49661	0.25923	0.24415	526	7.6019	8.021	-0.52031	7.50069	0.10121	0.01001	0.06596	0.92403
527	0.2392	0.36775	-0.03982	0.32793	-0.08873	0.98614	0.01295	0.00091	527	1.0925	1.52298	-0.23201	1.29097	-0.19847	0.9035	0.07811	0.0184	527	6.2921	8.369	-2.32833	6.04067	0.25143	0.49595	0.25924	0.2448	527	7.4511	8.02183	-0.52058	7.50125	-0.05014	0.00992	0.06556	0.92452
528	0.2009	0.36897	-0.03997	0.329	-0.1281	0.98612	0.01297	0.00091	528	1.185	1.52617	-0.23282	1.29335	-0.10836	0.90332	0.07822	0.01846	528	5.9753	8.38088	-2.33451	6.04637	-0.07107	0.49529	0.25925	0.24545	528	7.2762	8.02264	-0.52086	7.50178	-0.22558	0.00984	0.06516	0.92501
529	0.1801	0.3702	-0.04012	0.33008	-0.14998	0.98609	0.01299	0.00091	529	1.1934	1.52937	-0.23362	1.29575	-0.10235	0.90315	0.07833	0.01852	529	6.0027	8.39274	-2.34069	6.05205	-0.04935	0.49463	0.25926	0.2461	529	7.6271	8.02345	-0.52113	7.50232	0.12478	0.00975	0.06476	0.92549
530	0.2626	0.37142	-0.04027	0.33115	-0.06855	0.98607	0.01302	0.00092	530	1.1368	1.53257	-0.23443	1.29814	-0.16134	0.90297	0.07844	0.01859	530	6.2718	8.40459	-2.34687	6.05772	0.21408	0.49398	0.25927	0.24675	530	7.6998	8.02426	-0.5214	7.50286	0.19695	0.00966	0.06436	0.92598
531	0.4035	0.37264	-0.04041	0.33223	0.07128	0.98604	0.01304	0.00092	531	1.1867	1.53576	-0.23524	1.30052	-0.11382	0.9028	0.07855	0.01865	531	6.0367	8.41642	-2.35305	6.06337	-0.02667	0.49332	0.25928	0.2474	531	7.4877	8.02505	-0.52167	7.50338	-0.01568	0.00958	0.06397	0.92645
532	0.3355	0.37386	-0.04056	0.3333	0.0022	0.98601	0.01306	0.00092	532	1.3717	1.53896	-0.23605	1.30291	0.06879	0.90263	0.07866	0.01872	532	6.4626	8.42823	-2.35923	6.069	0.3936	0.49266	0.25928	0.24805	532	7.4131	8.02584	-0.52194	7.5039	-0.0908	0.0095	0.06357	0.92693
533	0.2981	0.37508	-0.04071	0.33437	-0.03627	0.98599	0.01309	0.00093	533	1.2654	1.54215	-0.23687	1.30528	-0.03989	0.90245	0.07877	0.01878	533	6.1809	8.44003	-2.36541	6.07462	0.10628	0.49201	0.25929	0.2487	533	7.2622	8.02663	-0.52221	7.50442	-0.24222	0.00941	0.06318	0.9274
534	0.5079	0.3763	-0.04086	0.33544	0.17246	0.98596	0.01311	0.00093	534	1.4282	1.54535	-0.23768	1.30767	0.12053	0.90228	0.07888	0.01884	534	6.2783	8.45181	-2.37159	6.08022	0.19808	0.49135	0.25929	0.24935	534	7.476	8.0274	-0.52247	7.50493	-0.02893	0.00933	0.06279	0.92787
535	0.3218	0.37752	-0.04101	0.33651	-0.01471	0.98594	0.01313	0.00093	535	1.3067	1.54854	-0.23849	1.31005	-0.00335	0.9021	0.07899	0.01891	535	6.5243	8.46358	-2.37777	6.08581	0.43849	0.4907	0.2593	0.25	535	7.3814	8.02817	-0.52273	7.50544	-0.12404	0.00925	0.06241	0.92834
536	0.1509	0.37874	-0.04116	0.33758	-0.18668	0.98591	0.01315	0.00094	536	1.3899	1.55173	-0.23931	1.31242	0.07748	0.90193	0.0791	0.01897	536	6.0754	8.47533	-2.38395	6.09138	-0.01598	0.49005	0.2593	0.25065	536	7.4855	8.02893	-0.523	7.50593	-0.02044	0.00917	0.06203	0.9288
537	0.3515	0.37996	-0.04131	0.33865	0.01285	0.98588	0.01318	0.00094	537	1.1155	1.55492	-0.24013	1.31479	-0.1993	0.90176	0.0792	0.01904	537	6.2513	8.48707	-2.39013	6.09694	0.15437	0.4894	0.2593	0.2513	537	7.5577	8.02969	-0.52326	7.50643	0.05127	0.00909	0.06164	0.92927
538	0.4269	0.38118	-0.04146	0.33972	0.08718	0.98586	0.0132	0.00094	538	1.261	1.55811	-0.24094	1.31717	-0.05617	0.90158	0.07931	0.0191	538	6.2857	8.49879	-2.39632	6.10247	0.18323	0.48874	0.2593	0.25195	538	7.5638	8.03044	-0.52351	7.50693	0.05688	0.00901	0.06126	0.92972
539	0.141	0.3824	-0.04161	0.34079	-0.19979	0.98583	0.01322	0.00095	539	1.5244	1.56131	-0.24176	1.31955	0.20486	0.90141	0.07942	0.01917	539	6.1161	8.51049	-2.4025	6.10799	0.00811	0.48809	0.2593	0.2526	539	7.5437	8.03118	-0.52377	7.50741	0.03629	0.00893	0.06089	0.93018
540	0.4125	0.38362	-0.04176	0.34186	0.07064	0.9858	0.01324	0.00095	540	1.2257	1.5645	-0.24258	1.32192	-0.09621	0.90124	0.07953	0.01923	540	6.5039	8.52218	-2.40868	6.1135	0.3904	0.48745	0.2593	0.25325	540	7.6145	8.03192	-0.52403	7.50789	0.10661	0.00885	0.06051	0.93063
541	0.5748	0.38484	-0.04191	0.34293	0.23187	0.98578	0.01327	0.00095	541	1.2774	1.56768	-0.2434	1.32428	-0.04688	0.90106	0.07964	0.0193	541	6.3092	8.53386	-2.41486	6.119	0.19021	0.4868	0.2593	0.2539	541	7.5828	8.03265	-0.52428	7.50837	0.07443	0.00878	0.06014	0.93108
542	0.2841	0.38607	-0.04206	0.34401	-0.0599	0.98575	0.01329	0.00096	542	1.2758	1.57087	-0.24423	1.32664	-0.05085	0.90089	0.07975	0.01936	542	6.3771	8.54551	-2.42104	6.12447	0.25263	0.48615	0.2593	0.25455	542	7.3912	8.03337	-0.52453	7.50884	-0.11764	0.0087	0.05977	0.93153
543	0.18	0.38729	-0.04221	0.34508	-0.16507	0.98573	0.01331	0.00096	543	1.4292	1.57406	-0.24505	1.32901	0.10019	0.90072	0.07985	0.01943	543	6.3558	8.55716	-2.42722	6.12994	0.22587	0.4855	0.25929	0.2552	543	7.5122	8.03409	-0.52478	7.50931	0.00289	0.00862	0.0594	0.93198
544	0.5221	0.38851	-0.04237	0.34614	0.17596	0.9857	0.01333	0.00096	544	1.1453	1.57725	-0.24587	1.33138	-0.18608	0.90054	0.07996	0.01949	544	6.3174	8.56878	-2.4334	6.13538	0.18202	0.48486	0.25929	0.25585	544	7.6796	8.0348	-0.52503	7.50977	0.16983	0.00855	0.05903	0.93242
545	0.2349	0.38973	-0.04252	0.34721	-0.11231	0.98567	0.01336	0.00097	545	1.3375	1.58044	-0.2467	1.33374	0.00376	0.90037	0.08007	0.01956	545	6.3472	8.58039	-2.43958	6.14081	0.20639	0.48421	0.25929	0.2565	545	7.5657	8.0355	-0.52528	7.51022	0.05548	0.00848	0.05867	0.93286
546	0.1464	0.39095	-0.04267	0.34828	-0.20188	0.98565	0.01338	0.00097	546	1.2131	1.58362	-0.24753	1.33609	-0.123	0.9002	0.08018	0.01963	546	6.2286	8.59199	-2.44577	6.14622	0.08237	0.48357	0.25928	0.25715	546	7.3056	8.0362	-0.52552	7.51068	-0.20508	0.0084	0.05831	0.93329
547	0.355	0.39217	-0.04282	0.34935	0.00566	0.98562	0.0134	0.00098	547	1.4276	1.58681	-0.24835	1.33846	0.08915	0.90002	0.08029	0.01969	547	6.6109	8.60357	-2.45195	6.15162	0.45927	0.48293	0.25927	0.2578	547	7.4232	8.03689	-0.52577	7.51112	-0.08793	0.00833	0.05794	0.93373
548	0.3162	0.39339	-0.04298	0.35041	-0.03421	0.9856	0.01343	0.00098	548	1.1261	1.58999	-0.24918	1.34081	-0.21471	0.89985	0.08039	0.01976	548	6.2165	8.61514	-2.45813	6.15701	0.05949	0.48228	0.25926	0.25845	548	7.3041	8.03758	-0.52601	7.51157	-0.20747	0.00826	0.05759	0.93416
549	0.3059	0.39461	-0.04313	0.35148	-0.04558	0.98557	0.01345	0.00098	549	1.2982	1.59318	-0.25001	1.34317	-0.04496	0.89968	0.0805	0.01982	549	6.2866	8.62669	-2.46431	6.16238	0.12422	0.48164	0.25926	0.2591	549	7.5937	8.03826	-0.52625	7.51201	0.08169	0.00818	0.05723	0.93459
550	0.4652	0.39583	-0.04328	0.35255	0.11265	0.98554	0.01347	0.00099	550	1.5771	1.59636	-0.25084	1.34552	0.23158	0.8995	0.08061	0.01989	550	6.3552	8.63822	-2.47049	6.16773	0.18747	0.481	0.25925	0.25975	550	7.5113	8.03893	-0.52649	7.51244	-0.00114	0.00811	0.05688	0.93501
551	0.3633	0.39705	-0.04344	0.35361	0.00969	0.98552	0.01349	0.00099	551	1.2625	1.59954	-0.25168	1.34786	-0.08537	0.89933	0.08072	0.01995	551	6.3819	8.64974	-2.47667	6.17307	0.20883	0.48036	0.25924	0.2604	551	7.5105	8.0396	-0.52673	7.51287	-0.00237	0.00804	0.05652	0.93544
552	0.222	0.39827	-0.04359	0.35468	-0.13268	0.98549	0.01352	0.00099	552	1.3411	1.60273	-0.25251	1.35022	-0.00912	0.89916	0.08082	0.02002	552	6.2426	8.66125	-2.48285	6.1784	0.0642	0.47972	0.25923	0.26105	552	7.3588	8.04026	-0.52697	7.51329	-0.1545	0.00797	0.05617	0.93586
553	0.2644	0.39949	-0.04374	0.35575	-0.09135	0.98547	0.01354	0.001	553	1.2625	1.60591	-0.25334	1.35257	-0.09006	0.89898	0.08093	0.02009	553	6.3341	8.67273	-2.48903	6.1837	0.15039	0.47909	0.25921	0.2617	553	7.6455	8.04092	-0.5272	7.51372	0.13178	0.0079	0.05582	0.93627
554	0.0985	0.40071	-0.0439	0.35681	-0.25831	0.98544	0.01356	0.001	554	1.3765	1.60909	-0.25418	1.35491	0.02159	0.89881	0.08104	0.02015	554	6.1239	8.68421	-2.49521	6.189	-0.0651	0.47845	0.2592	0.26235	554	7.4205	8.04157	-0.52744	7.51413	-0.09364	0.00783	0.05548	0.93669
555	0.2673	0.40193	-0.04405	0.35788	-0.09058	0.98541	0.01358	0.001	555	1.2977	1.61227	-0.25502	1.35725	-0.05955	0.89864	0.08114	0.02022	555	6.0771	8.69567	-2.50138	6.19429	-0.11718	0.47781	0.25919	0.263	555	7.3423	8.04222	-0.52767	7.51455	-0.17225	0.00776	0.05513	0.9371
556	0.2001	0.40315	-0.04421	0.35894	-0.15884	0.98539	0.01361	0.00101	556	1.012	1.61545	-0.25585	1.3596	-0.3476	0.89846	0.08125	0.02029	556	6.3529	8.70711	-2.50756	6.19955	0.15335	0.47718	0.25917	0.26365	556	7.4549	8.04286	-0.5279	7.51496	-0.06006	0.0077	0.05479	0.93751
557	0.4079	0.40437	-0.04436	0.36001	0.04789	0.98536	0.01363	0.00101	557	1.3754	1.61863	-0.25669	1.36194	0.01346	0.89829	0.08136	0.02035	557	6.3525	8.71854	-2.51374	6.2048	0.1477	0.47654	0.25916	0.2643	557	7.4322	8.04349	-0.52813	7.51536	-0.08316	0.00763	0.05445	0.93792
558	0.3487	0.40559	-0.04452	0.36107	-0.01237	0.98534	0.01365	0.00101	558	1.131	1.62181	-0.25753	1.36428	-0.23328	0.89812	0.08146	0.02042	558	6.3995	8.72995	-2.51992	6.21003	0.18947	0.47591	0.25914	0.26495	558	7.4043	8.04412	-0.52836	7.51576	-0.11147	0.00756	0.05411	0.93832
559	0.4088	0.40681	-0.04467	0.36214	0.04666	0.98531	0.01367	0.00102	559	1.2045	1.62499	-0.25837	1.36662	-0.16211	0.89795	0.08157	0.02049	559	6.3489	8.74135	-2.5261	6.21525	0.13365	0.47528	0.25913	0.2656	559	7.4795	8.04474	-0.52858	7.51616	-0.03666	0.0075	0.05377	0.93873
560	0.3103	0.40803	-0.04483	0.3632	-0.0529	0.98528	0.0137	0.00102	560	1.1574	1.62817	-0.25922	1.36895	-0.21155	0.89777	0.08168	0.02055	560	6.3936	8.75273	-2.53227	6.22046	0.17314	0.47464	0.25911	0.26625	560	7.2518	8.04536	-0.52881	7.51655	-0.26475	0.00743	0.05344	0.93913
561	0.0922	0.40925	-0.04498	0.36427	-0.27206	0.98526	0.01372	0.00102	561	1.306	1.63134	-0.26006	1.37128	-0.06528	0.8976	0.08178	0.02062	561	6.3364	8.7641	-2.53845	6.22565	0.11075	0.47401	0.25909	0.2669	561	7.4333	8.04598	-0.52903	7.51695	-0.08364	0.00737	0.05311	0.93953
562	0.3587	0.41047	-0.04514	0.36533	-0.00663	0.98523	0.01374	0.00103	562	1.4126	1.63452	-0.2609	1.37362	0.03899	0.89743	0.08189	0.02069	562	6.3381	8.77545	-2.54463	6.23082	0.10728	0.47338	0.25907	0.26755	562	7.3136	8.04658	-0.52925	7.51733	-0.20373	0.0073	0.05278	0.93992
563	0.3992	0.41169	-0.0453	0.36639	0.03281	0.9852	0.01376	0.00103	563	1.3123	1.63769	-0.26175	1.37594	-0.06364	0.89725	0.08199	0.02075	563	6.3631	8.78678	-2.5508	6.23598	0.12712	0.47275	0.25905	0.2682	563	7.491	8.04718	-0.52948	7.5177	-0.02671	0.00724	0.05245	0.94031
564	0.5608	0.41291	-0.04545	0.36746	0.19335	0.98518	0.01379	0.00104	564	1.3703	1.64087	-0.2626	1.37827	-0.00797	0.89708	0.0821	0.02082	564	6.3133	8.79811	-2.55698	6.24113	0.07217	0.47212	0.25903	0.26884	564	7.5113	8.04778	-0.5297	7.51808	-0.00679	0.00718	0.05212	0.9407
565	0.424	0.41413	-0.04561	0.36852	0.05548	0.98515	0.01381	0.00104	565	1.3725	1.64404	-0.26344	1.3806	-0.0081	0.89691	0.0822	0.02089	565	6.3729	8.80941	-2.56315	6.24626	0.12664	0.4715	0.25901	0.26949	565	7.5409	8.04837	-0.52991	7.51846	0.02244	0.00711	0.0518	0.94109
566	0.2436	0.41535	-0.04577	0.36958	-0.12598	0.98513	0.01383	0.00104	566	1.2359	1.64722	-0.26429	1.38293	-0.14703	0.89674	0.08231	0.02095	566	6.3843	8.8207	-2.56932	6.25138	0.13292	0.47087	0.25899	0.27014	566	7.4819	8.04896	-0.53013	7.51883	-0.03693	0.00705	0.05147	0.94148
567	0.5237	0.41657	-0.04593	0.37064	0.15306	0.9851	0.01385	0.00105	567	1.4551	1.65039	-0.26514	1.38525	0.06985	0.89656	0.08241	0.02102	567	6.5439	8.83198	-2.5755	6.25648	0.28742	0.47024	0.25897	0.27079	567	7.5873	8.04954	-0.53035	7.51919	0.06811	0.00699	0.05115	0.94186
568	0.3754	0.41779	-0.04608	0.37171	0.0037	0.98507	0.01388	0.00105	568	1.4848	1.65356	-0.26599	1.38757	0.09723	0.89639	0.08252	0.02109	568	6.4085	8.84324	-2.58167	6.26157	0.14693	0.46962	0.25894	0.27144	568	7.6242	8.05012	-0.53056	7.51956	0.10464	0.00693	0.05083	0.94224
569	0.347	0.41901	-0.04624	0.37277	-0.02576	0.98505	0.0139	0.00105	569	1.3584	1.65674	-0.26685	1.38989	-0.03149	0.89622	0.08263	0.02116	569	6.4058	8.85449	-2.58784	6.26665	0.13915	0.46899	0.25892	0.27209	569	7.3856	8.05069	-0.53077	7.51992	-0.13431	0.00687	0.05051	0.94262
570	0.2072	0.42023	-0.0464	0.37383	-0.16663	0.98502	0.01392	0.00106	570	1.4316	1.65991	-0.2677	1.39221	0.03939	0.89605	0.08273	0.02122	570	6.3897	8.86572	-2.59402	6.2717	0.11799	0.46837	0.25889	0.27274	570	7.71142	8.05125	-0.53099	7.52026	0.19115	0.00681	0.0502	0.94299
571	0.1872	0.42145	-0.04656	0.37489	-0.18769	0.985	0.01394	0.00106	571	1.4544	1.66308	-0.26855	1.39453	0.05987	0.89587	0.08283	0.02129	571	6.2289	8.87694	-2.60019	6.27675	-0.04785	0.46775	0.25887	0.27339	571	7.4636	8.05181	-0.5312	7.52061	-0.05702	0.00675	0.04988	0.94337
572	0.3119	0.42267	-0.04672	0.37595	-0.06405	0.98497	0.01397	0.00106	572	1.1262	1.66625	-0.26941	1.39684	-0.27064	0.8957	0.08294	0.02136	572	6.4433	8.88814	-2.60636	6.28178	0.16152	0.46712	0.25884	0.27404	572	7.289	8.05237	-0.5314	7.52097	-0.23197	0.00669	0.04957	0.94374
573	0.4023	0.42389	-0.04688	0.37701	0.02529	0.98494	0.01399	0.00107	573	1.3634	1.66942	-0.27027	1.39915	-0.03575	0.89553	0.08304	0.02143	573	6.4308	8.89933	-2.61253	6.2868	0.144	0.4665	0.25881	0.27469	573	7.2816	8.05292	-0.53161	7.52131	-0.23971	0.00663	0.04926	0.94411
574	0.0263	0.4251	-0.04704	0.37806	-0.35177	0.98492	0.01401	0.00107	574	1.3181	1.67259	-0.27112	1.40147	-0.08337	0.89536	0.08315	0.0215	574	6.373	8.9105	-2.6187	6.2918	0.0812	0.46588	0.25878	0.27533	574	7.5837	8.05347	-0.53182	7.52165	0.06205	0.00658	0.04895	0.94447
575	0.4133	0.42632	-0.0472	0.37912	0.03417	0.98489	0.01403	0.00107	575	1.5748	1.67576	-0.27198	1.40378	0.17102	0.89518	0.08325	0.02156	575	6.2931	8.92166	-2.62487	6.29679	-0.00369	0.46526	0.25875	0.27598	575	7.5963	8.05401	-0.53202	7.52199	0.07431	0.00652	0.04864	0.94484
576	0.3559	0.42754	-0.04736	0.38018	-0.02429	0.98487	0.01406	0.00108	576	1.4062	1.67893	-0.27284	1.40609	0.00012	0.89501	0.08336	0.02163	576	6.649	8.9328	-2.63103	6.30177	0.34723	0.46464	0.25872	0.27663	576	7.5703	8.05455	-0.53223	7.52232	0.04798	0.00646	0.04834	0.9452
577	0.3761	0.42876	-0.04752	0.38124	-0.00515	0.98484	0.01408	0.00108	577	1.4725	1.68209	-0.2737	1.40839	0.06411	0.89484	0.08346	0.0217	577	6.3601	8.94393	-2.6372	6.30673	0.05337	0.46403	0.25869	0.27728	577	7.3367	8.05508	-0.53243	7.52265	-0.18595	0.0064	0.04804	0.94556
578	0.2498	0.42998	-0.04768	0.3823	-0.13251	0.98481	0.0141	0.00109	578	1.3468	1.68526	-0.27456	1.4107	-0.0639	0.89467	0.08357	0.02177	578	6.3462	8.95504	-2.64337	6.31167	0.03453	0.46341	0.25866	0.27793	578	7.5264	8.05561	-0.53263	7.52298	0.00342	0.00635	0.04773	0.94592
579	0.4553	0.4312	-0.04784	0.38336	0.07194	0.98479	0.01412	0.00109	579	1.3866	1.68843	-0.27543	1.413	-0.0264	0.89449	0.08367	0.02184	579	6.0909	8.96614	-2.64953	6.31661	-0.22571	0.46279	0.25863	0.27858	579	7.4604	8.05613	-0.53283	7.5233	-0.0629	0.00629	0.04744	0.94627
580	0.529	0.43242	-0.048	0.38442	0.14458	0.98476	0.01415	0.00109	580	1.361	1.69159	-0.27629	1.4153	-0.0543	0.89432	0.08377	0.02191	580	6.4177	8.97722	-2.6557	6.32152	0.09618	0.46218	0.2586	0.27922	580	7.5771	8.05665	-0.53303	7.52362	0.05348	0.00624	0.04714	0.94662
581	0.2023	0.43364	-0.04816	0.38548	-0.18318	0.98474	0.01417	0.0011	581	1.4881	1.69476	-0.27715	1.41761	0.0705	0.89415	0.08388	0.02197	581	6.4298	8.98829	-2.66186	6.32643	0.10337	0.46156	0.25856	0.27987	581	7.3302	8.05716	-0.53323	7.52393	-0.19374	0.00618	0.04684	0.94697
582	0.4792	0.43486	-0.04832	0.38654	0.09266	0.98471	0.01419	0.0011	582	1.41	1.69792	-0.27802	1.4199	-0.0099	0.89398	0.08398	0.02204	582	6.2836	8.99934	-2.66803	6.33131	-0.04772	0.46095	0.25853	0.28052	582	7.6216	8.05767	-0.53342	7.52425	0.09735	0.00613	0.04655	0.94732
583	0.2857	0.43608	-0.04848	0.3876	-0.1019	0.98468	0.01421	0.0011	583	1.2412	1.70108	-0.27889	1.42219	-0.181	0.8938	0.08408	0.02211	583	6.5757	9.01038	-2.67419	6.33619	0.2395	0.46034	0.25849	0.28117	583	7.5102	8.05818	-0.53362	7.52456	-0.01436	0.00608	0.04625	0.94767
584	0.5869	0.4373	-0.04864	0.38866	0.19825	0.98466	0.01424	0.00111	584	1.5698	1.70425	-0.27976	1.42449	0.14531	0.89363	0.08419	0.02218	584	6.3936	9.02141	-2.68035	6.34106	0.05254	0.45972	0.25846	0.28182	584	7.4366	8.05868	-0.53381	7.52487	-0.08827	0.00602	0.04596	0.94801
585	0.3293	0.43852	-0.04881	0.38971	-0.06041	0.98463	0.01426	0.00111	585	1.3963	1.70741	-0.28063	1.42678	-0.03048	0.89346	0.08429	0.02225	585	6.3032	9.03242	-2.68651	6.34591	-0.04271	0.45911	0.25842	0.28246	585	7.5353	8.05918	-0.534	7.52518	0.01013	0.00597	0.04567	0.94836
586	0.5418	0.43974	-0.04897	0.39077	0.15103	0.9846	0.01428	0.00112	586	1.3321	1.71057	-0.2815	1.42907	-0.09698	0.89329	0.08439	0.02232	586	6.4191	9.04341	-2.69267	6.35074	0.06836	0.4585	0.25839	0.28311	586	7.4977	8.05967	-0.5342	7.52547	-0.02777	0.00592	0.04539	0.9487
587	0.3357	0.44096	-0.04913	0.39183	-0.05612	0.98458	0.0143	0.00112	587	1.3319	1.71373	-0.28237	1.43136	-0.09947	0.89312	0.0845	0.02239	587	6.5185	9.05439	-2.69883	6.35556	0.16294	0.45789	0.25835	0.28376	587	7.4353	8.06016	-0.53439	7.52577	-0.09047	0.00587	0.0451	0.94903
588	0.5533	0.44217	-0.04929	0.39288	0.16042	0.98455	0.01432	0.00112	588	1.72291	1.71689	-0.28324	1.43365	0.28926	0.89294	0.0846	0.02246	588	6.2341	9.06536	-2.70499	6.36037	-0.12627	0.45728	0.25831	0.28441	588	7.3835	8.06064	-0.53457	7.52607	-0.14256	0.00582	0.04481	0.94937
589	0.2677	0.44339	-0.04946	0.39393	-0.12624	0.98453	0.01435	0.00113	589	1.2768	1.72005	-0.28411	1.43594	-0.15914	0.89277	0.0847	0.02253	589	6.3577	9.07631	-2.71114	6.36517	-0.00747	0.45668	0.25827	0.28505	589	7.3976	8.06112	-0.53476	7.52636	-0.12876	0.00577	0.04453	0.9497
590	0.3142	0.44461	-0.04962	0.39499	-0.08079	0.9845	0.01437	0.00113	590	1.3664	1.72321	-0.28499	1.43822	-0.07182	0.8926	0.0848	0.0226	590	6.3937	9.08725	-2.7173	6.36995	0.02375	0.45607	0.25823	0.2857	590	7.339	8.06159	-0.53495	7.52664	-0.18765	0.00572	0.04425	0.95003
591	0.3946	0.44583	-0.04978	0.39605	-0.00145	0.98447	0.01439	0.00113	591	1.3655	1.72637	-0.28586	1.44051	-0.07501	0.89243	0.08491	0.02267	591	6.5583	9.09817	-2.72346	6.37471	0.18359	0.45546	0.25819	0.28635	591	7.4333	8.06207	-0.53513	7.52694	-0.09363	0.00567	0.04397	0.95036
592	0.3405	0.44705	-0.04995	0.3971	-0.0566	0.98445	0.01441	0.00114	592	1.5147	1.72953	-0.28674	1.44279	0.07191	0.89226	0.08501	0.02273	592	6.3808	9.10908	-2.72961	6.37947	0.00133	0.45486	0.25815	0.287	592	7.5534	8.06253	-0.53532	7.52721	0.02619	0.00562	0.04369	0.95069
593	0.3725	0.44827	-0.05011	0.39816	-0.02566	0.98442	0.01444	0.00114	593	1.4502	1.73269	-0.28762	1.44507	0.00513	0.89209	0.08511	0.0228	593	6.5474	9.11997	-2.73576	6.38421	0.16319	0.45425	0.25811	0.28764	593	7.5188	8.06299	-0.5355	7.52749	-0.00869	0.00557	0.04342	0.95101
594	0.4234	0.44949	-0.05028	0.39921	0.02419	0.9844	0.01446	0.00114	594	1.5008	1.73584	-0.2885	1.44734	0.05345	0.89191	0.08521	0.02287	594	6.3359	9.13085	-2.74192	6.38893	-0.05303	0.45365	0.25806	0.28829	594	7.6185	8.06345	-0.53568	7.52777	0.09073	0.00552	0.04314	0.95134
595	0.3123	0.45071	-0.05044	0.40027	-0.08796	0.98437	0.01448	0.00115	595	1.3539	1.739	-0.28938	1.44962	-0.09572	0.89174	0.08531	0.02294	595	6.337	9.14171	-2.74807	6.39364	-0.05665	0.45304	0.25802	0.28894	595	7.4569	8.06391	-0.53586	7.52805	-0.07114	0.00547	0.04287	0.95166
596	0.3325	0.45193	-0.05061	0.40132	-0.06882	0.98434	0.0145	0.00115	596	1.64784	1.74216	-0.29026	1.4519	0.19594	0.89157	0.08542	0.02301	596	6.7191	9.15256	-2.75422	6.39834	0.32075	0.45244	0.25798	0.28958	596	7.6594	8.06436	-0.53604	7.52832	0.13108	0.00542	0.0426	0.95198
597	0.3098	0.45314	-0.05077	0.40237	-0.09257	0.98432	0.01453	0.00116	597	1.5513	1.74531	-0.29114	1.45417	0.09713	0.8914	0.08552	0.02308	597	6.5565	9.1634	-2.76037	6.40303	0.15347	0.45184	0.25793	0.29023	597	7.4643	8.06481	-0.53622	7.52859	-0.06428	0.00538	0.04233	0.95229
598	0.5569	0.45436	-0.05094	0.40342	0.15348	0.98429	0.01455	0.00116	598	1.182	1.74847	-0.29202	1.45645	-0.27444	0.89123	0.08562	0.02315	598	6.4068	9.17422	-2.76651	6.40771	-0.0009	0.45124	0.25788	0.29088	598	7.3981	8.06525	-0.5364	7.52885	-0.13075	0.00533	0.04206	0.95261
599	0.4395	0.45558	-0.0511	0.40448	0.03502	0.98427	0.01457	0.00116	599	1.5564	1.75162	-0.29291	1.45871	0.09769	0.89106	0.08572	0.02322	599	6.3534	9.18503	-2.77266	6.41237	-0.05896	0.45064	0.25784	0.29152	599	7.4151	8.06569	-0.53658	7.52911	-0.11401	0.00528	0.0418	0.95292
600	0.4396	0.4568	-0.05127	0.40553	0.03407	0.98424	0.01459	0.00117	600	1.4325	1.75477	-0.29379	1.46098	-0.02848	0.89088	0.08582	0.02329	600	6.2969	9.19582	-2.77881	6.41701	-0.12011	0.45004	0.25779	0.29217	600	7.4003	8.06612	-0.53675	7.52937	-0.12907	0.00524	0.04153	0.95323
601	0.3515	0.45802	-0.05144	0.40658	-0.05508	0.98421	0.01461	0.00117	601	1.4406	1.75793	-0.29468	1.46325	-0.02265	0.89071	0.08592	0.02336	601	6.4182	9.2066	-2.78495	6.42165	-0.00344	0.44944	0.25774	0.29281	601	7.491	8.06656	-0.53692	7.52964	-0.03863	0.00519	0.04127	0.95354
602	0.3051	0.45924	-0.0516	0.40764	-0.10253	0.98419	0.01464	0.00118	602	1.5002	1.76108	-0.29556	1.46552	0.03469	0.89054	0.08603	0.02343	602	6.4671	9.21736	-2.7911	6.42626	0.04084	0.44884	0.2577	0.29346	602	7.5231	8.06698	-0.5371	7.52988	-0.00679	0.00515	0.04101	0.95385
603	0.2869	0.46046	-0.05177	0.40869	-0.12179	0.98416	0.01466	0.00118	603	1.2231	1.76423	-0.29645	1.46778	-0.24468	0.89037	0.08613	0.0235	603	6.3509	9.22811	-2.79724	6.43087	-0.07997	0.44825	0.25765	0.29411	603	7.3861	8.06741	-0.53727	7.53014	-0.14404	0.0051	0.04075	0.95415
604	0.4152	0.46167	-0.05194	0.40973	0.00546	0.98414	0.01468	0.00118	604	1.5988	1.76738	-0.29734	1.47004	0.12876	0.8902	0.08623	0.02358	604	6.4989	9.23884	-2.80338	6.43546	0.06344	0.44765	0.2576	0.29475	604	7.4848	8.06783	-0.53744	7.53039	-0.04559	0.00506	0.04049	0.95446
605	0.3895	0.46289	-0.0521	0.41079	-0.02129	0.98411	0.0147	0.00119	605	1.5207	1.77053	-0.29823	1.4723	0.0484	0.89003	0.08633	0.02365	605	6.3333	9.24956	-2.80952	6.44004	-0.10674	0.44706	0.25755	0.2954	605	7.3065	8.06824	-0.53761	7.53063	-0.22413	0.00501	0.04023	0.95476
606	0.4281	0.46411	-0.05227	0.41184	0.01626	0.98408	0.01473	0.00119	606	1.2472	1.77368	-0.29912	1.47456	-0.22736	0.88985	0.08643	0.02372	606	6.5328	9.26027	-2.81566	6.44461	0.08819	0.44646	0.2575	0.29604	606	7.4646	8.06866	-0.53778	7.53088	-0.06628	0.00497	0.03997	0.95506
607	0.3563	0.46533	-0.05244	0.41289	-0.05659	0.98406	0.01475	0.00119	607	1.3041	1.77683	-0.30001	1.47682	-0.17271	0.88968	0.08653	0.02379	607	6.595	9.27096	-2.8218	6.44916	0.14583	0.44587	0.25744	0.29669	607	7.3388	8.06907	-0.53795	7.53112	-0.19232	0.00493	0.03972	0.95535
608	0.5159	0.46655	-0.05261	0.41394	0.10196	0.98403	0.01477	0.0012	608	1.4395	1.77998	-0.30091	1.47907	-0.03957	0.88951	0.08663	0.02386	608	6.4191	9.28164	-2.82793	6.45371	-0.03461	0.44527	0.25739	0.29733	608	7.3562	8.06947	-0.53811	7.53136	-0.17516	0.00488	0.03947	0.95565
609	0.4693	0.46777	-0.05277	0.415	0.05431	0.98401	0.01479	0.0012	609	1.2637	1.78312	-0.3018	1.48132	-0.21762	0.88934	0.08673	0.02393	609	6.5347	9.2923	-2.83407	6.45823	0.07646	0.44468	0.25734	0.29798	609	7.7369	8.06988	-0.53828	7.5316	0.2053	0.00484	0.03922	0.95594
610	0.374	0.46898	-0.05294	0.41604	-0.04204	0.98398	0.01481	0.00121	610	1.5788	1.78627	-0.3027	1.48357	0.09523	0.88917	0.08683	0.024	610	6.4292	9.30295	-2.8402	6.46275	-0.03355	0.44409	0.25729	0.29862	610	7.3801	8.07027	-0.53844	7.53183	-0.15173	0.0048	0.03897	0.95624
611	0.3374	0.4702	-0.05311	0.41709	-0.07969	0.98395	0.01484	0.00121	611	1.4726	1.78942	-0.30359	1.48583	-0.01322	0.889	0.08693	0.02407	611	6.5597	9.31359	-2.84633	6.46726	0.09245	0.4435	0.25723	0.29927	611	7.75783	8.07067	-0.5386	7.53207	0.22577	0.00476	0.03872	0.95653
612	0.4632	0.47142	-0.05328	0.41814	0.04506	0.98393	0.01486	0.00121	612	1.4458	1.79256	-0.30449	1.48807	-0.04227	0.88883	0.08703	0.02414	612	6.4702	9.32421	-2.85247	6.47174	-0.00154	0.44291	0.25718	0.29991	612	7.3278	8.07106	-0.53877	7.53229	-0.20449	0.00471	0.03847	0.95681
613	0.1499	0.47264	-0.05345	0.41919	-0.26929	0.9839	0.01488	0.00122	613	1.6475	1.79571	-0.30539	1.49032	0.15718	0.88866	0.08713	0.02421	613	6.631	9.33482	-2.8586	6.47622	0.15478	0.44232	0.25712	0.30056	613	7.3147	8.07145	-0.53893	7.53252	-0.21782	0.00467	0.03823	0.9571
614	0.4177	0.47386	-0.05362	0.42024	-0.00254	0.98388	0.0149	0.00122	614	1.5269	1.79886	-0.30629	1.49257	0.03434	0.88848	0.08723	0.02428	614	6.3618	9.34541	-2.86472	6.48069	-0.11889	0.44173	0.25706	0.3012	614	7.5853	8.07184	-0.53909	7.53275	0.05255	0.00463	0.03798	0.95738
615	0.5235	0.47508	-0.05379	0.42129	0.10221	0.98385	0.01493	0.00122	615	1.3357	1.802	-0.30719	1.49481	-0.15911	0.88831	0.08733	0.02436	615	6.7647	9.35599	-2.87085	6.48514	0.27956	0.44115	0.25701	0.30185	615	7.4233	8.07222	-0.53925	7.53297	-0.10967	0.00459	0.03774	0.95767
616	0.1908	0.47629	-0.05396	0.42233	-0.23153	0.98382	0.01495	0.00123	616	1.6057	1.80514	-0.30809	1.49705	0.10865	0.88814	0.08743	0.02443	616	6.6025	9.36655	-2.87698	6.48957	0.11292	0.44056	0.25695	0.30249	616	7.3364	8.0726	-0.53941	7.53319	-0.19679	0.00455	0.0375	0.95795
617	0.2983	0.47751	-0.05413	0.42338	-0.12508	0.9838	0.01497	0.00123	617	1.4187	1.80829	-0.309	1.49929	-0.08059	0.88797	0.08753	0.0245	617	6.314	9.37711	-2.8831	6.49401	-0.18	0.43997	0.25689	0.30313	617	7.4425	8.07297	-0.53956	7.53341	-0.09091	0.00451	0.03726	0.95823
618	0.1941	0.47873	-0.0543	0.42443	-0.23033	0.98377	0.01499	0.00124	618	1.5656	1.81143	-0.3099	1.50153	0.06407	0.8878	0.08763	0.02457	618	6.7693	9.38764	-2.88923	6.49841	0.27088	0.43939	0.25683	0.30378	618	7.3911	8.07334	-0.53972	7.53362	-0.14252	0.00447	0.03702	0.9585
619	0.2532	0.47995	-0.05447	0.42548	-0.17228	0.98374	0.01501	0.00124	619	1.4594	1.81457	-0.3108	1.50377	-0.04437	0.88763	0.08773	0.02464	619	6.5637	9.39817	-2.89535	6.50282	0.06088	0.4388	0.25677	0.30442	619	7.3953	8.07371	-0.53987	7.53384	-0.13854	0.00443	0.03679	0.95878
620	0.4191	0.48117	-0.05464	0.42653	-0.00742	0.98372	0.01504	0.00124	620	1.4994	1.81771	-0.31171	1.506	-0.0066	0.88746	0.08783	0.02471	620	6.6426	9.40867	-2.90147	6.5072	0.13539	0.43822	0.25671	0.30506	620	7.4538	8.07408	-0.54003	7.53405	-0.08025	0.0044	0.03655	0.95905
621	0.5759	0.48238	-0.05481	0.42757	0.14833	0.98369	0.01506	0.00125	621	1.4149	1.82085	-0.31262	1.50823	-0.09334	0.88729	0.08793	0.02479	621	6.7738	9.41917	-2.90759	6.51158	0.26222	0.43764	0.25665	0.30571	621	7.5146	8.07444	-0.54018	7.53426	-0.01966	0.00436	0.03632	0.95932
622	0.3852	0.4836	-0.05499	0.42861	-0.04342	0.98367	0.01508	0.00125	622	1.5109	1.82399	-0.31352	1.51047	0.00043	0.88712	0.08802	0.02486	622	6.9787	9.42965	-2.9137	6.51595	0.46275	0.43706	0.25659	0.30635	622	7.4589	8.0748	-0.54033	7.53447	-0.07557	0.00432	0.03609	0.95959
623	0.2903	0.48482	-0.05516	0.42966	-0.13936	0.98364	0.0151	0.00126	623	1.3072	1.82713	-0.31443	1.5127	-0.2055	0.88695	0.08812	0.02493	623	6.5337	9.44012	-2.91982	6.5203	0.0134	0.43647	0.25653	0.30699	623	7.4928	8.07515	-0.54048	7.53467	-0.04187	0.00428	0.03586	0.95986
624	0.309	0.48604	-0.05533	0.43071	-0.12171	0.98361	0.01513	0.00126	624	1.6068	1.83027	-0.31534	1.51493	0.09187	0.88678	0.08822	0.025	624	6.5861	9.45057	-2.92593	6.52464	0.06147	0.43589	0.25647	0.30764	624	7.73855	8.07551	-0.54063	7.53488	0.20368	0.00424	0.03563	0.96013
625	0.2652	0.48726	-0.0555	0.43176	-0.16655	0.98359	0.01515	0.00126	625	1.3877	1.83341	-0.31625	1.51716	-0.12945	0.8866	0.08832	0.02507	625	6.5328	9.46101	-2.93205	6.52896	0.00384	0.43531	0.25641	0.30828	625	7.346	8.07586	-0.54078	7.53508	-0.18907	0.00421	0.0354	0.96039
626	0.5024	0.48847	-0.05567	0.4328	0.0696	0.98356	0.01517	0.00127	626	1.5954	1.83655	-0.31717	1.51938	0.07602	0.88643	0.08842	0.02515	626	6.5924	9.47143	-2.93816	6.53327	0.05913	0.43474	0.25634	0.30892	626	7.4342	8.0762	-0.54093	7.53527	-0.10107	0.00417	0.03517	0.96066
627	0.3127	0.48969	-0.05585	0.43384	-0.12114	0.98354	0.01519	0.00127	627	1.4482	1.83968	-0.31808	1.5216	-0.0734	0.88626	0.08852	0.02522	627	6.5494	9.48185	-2.94427	6.53758	0.01182	0.43416	0.25628	0.30957	627	7.1812	8.07655	-0.54108	7.53547	-0.35427	0.00413	0.03495	0.96092
628	0.3611	0.49091	-0.05602	0.43489	-0.07379	0.98351	0.01521	0.00128	628	1.4042	1.84282	-0.31899	1.52383	-0.11963	0.88609	0.08862	0.02529	628	6.3681	9.49224	-2.95038	6.54186	-0.17376	0.43358	0.25621	0.31021	628	7.3378	8.07689	-0.54123	7.53566	-0.19786	0.0041	0.03472	0.96118
629	0.1826	0.49213	-0.05619	0.43594	-0.25333	0.98348	0.01524	0.00128	629	1.4822	1.84595	-0.31991	1.52604	-0.04385	0.88592	0.08871	0.02536	629	6.619	9.50263	-2.95648	6.54615	0.07286	0.433	0.25615	0.31085	629	7.6368	8.07723	-0.54137	7.53586	0.10095	0.00406	0.0345	0.96144
630	0.3082	0.49334	-0.05637	0.43697	-0.12878	0.98346	0.01526	0.00128	630	1.76703	1.84909	-0.32082	1.52827	0.23876	0.88575	0.08881	0.02544	630	6.5429	9.513	-2.96259	6.55041	-0.00751	0.43243	0.25608	0.31149	630	7.3858	8.07756	-0.54152	7.53604	-0.15025	0.00403	0.03428	0.96169
631	0.1168	0.49456	-0.05654	0.43802	-0.32122	0.98343	0.01528	0.00129	631	1.4644	1.85222	-0.32174	1.53048	-0.06608	0.88558	0.08891	0.02551	631	6.6343	9.52335	-2.96869	6.55466	0.07964	0.43185	0.25601	0.31213	631	7.41	8.07789	-0.54166	7.53623	-0.12623	0.00399	0.03406	0.96195
632	0.5098	0.49578	-0.05671	0.43907	0.07074	0.98341	0.0153	0.00129	632	1.69579	1.85536	-0.32266	1.5327	0.16309	0.88541	0.08901	0.02558	632	6.664	9.53369	-2.9748	6.55889	0.1051	0.43128	0.25595	0.31277	632	7.489	8.07822	-0.5418	7.53642	-0.04742	0.00396	0.03384	0.9622
633	0.4381	0.497	-0.05689	0.44011	-0.00201	0.98338	0.01532	0.0013	633	1.6641	1.85849	-0.32358	1.53491	0.12918	0.88524	0.0891	0.02566	633	6.8193	9.54402	-2.9809	6.56312	0.25617	0.4307	0.25588	0.31342	633	7.3835	8.07855	-0.54194	7.53661	-0.1531	0.00392	0.03362	0.96245
634	0.6269	0.49821	-0.05706	0.44115	0.18575	0.98335	0.01535	0.0013	634	1.3658	1.86162	-0.3245	1.53712	-0.17133	0.88507	0.0892	0.02573	634	6.739	9.55434	-2.987	6.56734	0.17166	0.43013	0.25581	0.31406	634	7.1851	8.07887	-0.54208	7.53679	-0.35169	0.00389	0.03341	0.9627
635	0.5653	0.49943	-0.05724	0.44219	0.12311	0.98333	0.01537	0.0013	635	1.4737	1.86476	-0.32542	1.53934	-0.06564	0.8849	0.0893	0.0258	635	6.4182	9.56464	-2.99309	6.57155	-0.15335	0.42956	0.25574	0.3147	635	7.6114	8.07919	-0.54222	7.53697	0.07443	0.00385	0.03319	0.96295
636	0.4121	0.50065	-0.05741	0.44324	-0.03114	0.9833	0.01539	0.00131	636	1.4822	1.86789	-0.32634	1.54155	-0.05935	0.88473	0.0894	0.02587	636	6.5709	9.57493	-2.99919	6.57574	-0.00484	0.42899	0.25567	0.31534	636	7.4384	8.07951	-0.54236	7.53715	-0.09875	0.00382	0.03298	0.9632
637	0.416	0.50187	-0.05759	0.44428	-0.02828	0.98328	0.01541	0.00131	637	1.4178	1.87102	-0.32726	1.54376	-0.12596	0.88456	0.08949	0.02595	637	6.856	9.5852	-3.00528	6.57992	0.27608	0.42842	0.2556	0.31598	637	7.6074	8.07982	-0.5425	7.53732	0.07008	0.00379	0.03277	0.96345
638	0.301	0.50308	-0.05776	0.44532	-0.14432	0.98325	0.01543	0.00132	638	1.4004	1.87415	-0.32819	1.54596	-0.14556	0.88439	0.08959	0.02602	638	6.5045	9.59546	-3.01137	6.58409	-0.07959	0.42785	0.25553	0.31662	638	7.5502	8.08014	-0.54264	7.5375	0.0127	0.00375	0.03256	0.96369
639	0.2422	0.5043	-0.05794	0.44636	-0.20416	0.98322	0.01546	0.00132	639	1.3848	1.87728	-0.32911	1.54817	-0.16337	0.88422	0.08969	0.02609	639	6.5548	9.60571	-3.01747	6.58824	-0.03344	0.42728	0.25546	0.31726	639	7.4341	8.08045	-0.54277	7.53768	-0.10357	0.00372	0.03235	0.96393
640	0.5723	0.50552	-0.05812	0.4474	0.1249	0.9832	0.01548	0.00132	640	1.5901	1.88041	-0.33004	1.55037	0.03973	0.88405	0.08979	0.02617	640	6.5442	9.61594	-3.02355	6.59239	-0.04819	0.42671	0.25539	0.3179	640	7.6893	8.08075	-0.54291	7.53784	0.15146	0.00369	0.03214	0.96417
641	0.3813	0.50674	-0.05829	0.44845	-0.06714	0.98317	0.0155	0.00133	641	1.4214	1.88354	-0.33096	1.55258	-0.13117	0.88388	0.08988	0.02624	641	6.793	9.62616	-3.02964	6.59652	0.19648	0.42614	0.25531	0.31854	641	7.4001	8.08106	-0.54304	7.53802	-0.13791	0.00366	0.03193	0.96441
642	0.3122	0.50795	-0.05847	0.44948	-0.13728	0.98315	0.01552	0.00133	642	1.5879	1.88666	-0.33189	1.55477	0.03313	0.88371	0.08998	0.02631	642	6.7283	9.63636	-3.03573	6.60063	0.12766	0.42558	0.25524	0.31918	642	7.542	8.08136	-0.54318	7.53818	0.00382	0.00363	0.03173	0.96465
643	0.2582	0.50917	-0.05865	0.45052	-0.19233	0.98312	0.01554	0.00134	643	1.567	1.88979	-0.33282	1.55697	0.01003	0.88354	0.09007	0.02639	643	6.7943	9.64656	-3.04181	6.60475	0.18955	0.42501	0.25517	0.31982	643	7.2527	8.08166	-0.54331	7.53835	-0.28564	0.00359	0.03152	0.96488
644	0.4571	0.51039	-0.05882	0.45157	0.00553	0.98309	0.01557	0.00134	644	1.5475	1.89292	-0.33375	1.55917	-0.01167	0.88337	0.09017	0.02646	644	6.6549	9.65673	-3.04789	6.60884	0.04606	0.42445	0.25509	0.32046	644	7.4384	8.08195	-0.54344	7.53851	-0.10011	0.00356	0.03132	0.96512
645	0.547	0.51161	-0.059	0.45261	0.09439	0.98307	0.01559	0.00134	645	1.582	1.89604	-0.33468	1.56136	0.02064	0.8832	0.09027	0.02654	645	6.6812	9.6669	-3.05397	6.61293	0.06827	0.42388	0.25502	0.3211	645	7.4707	8.08225	-0.54357	7.53868	-0.06797	0.00353	0.03112	0.96535
646	0.3319	0.51282	-0.05918	0.45364	-0.12174	0.98304	0.01561	0.00135	646	1.5196	1.89917	-0.33561	1.56356	-0.04396	0.88303	0.09036	0.02661	646	6.877	9.67705	-3.06005	6.617	0.26	0.42332	0.25494	0.32174	646	7.5095	8.08254	-0.54371	7.53883	-0.02933	0.0035	0.03092	0.96558
647	0.4372	0.51404	-0.05936	0.45468	-0.01748	0.98302	0.01563	0.00135	647	1.5612	1.9023	-0.33655	1.56575	-0.00455	0.88286	0.09046	0.02668	647	6.7779	9.68719	-3.06613	6.62106	0.15684	0.42276	0.25487	0.32238	647	7.4869	8.08283	-0.54383	7.539	-0.05209	0.00347	0.03072	0.96581
648	0.5693	0.51526	-0.05953	0.45573	0.11358	0.98299	0.01565	0.00136	648	1.5599	1.90542	-0.33748	1.56794	-0.00804	0.88269	0.09056	0.02676	648	6.694	9.69731	-3.0722	6.62511	0.06889	0.42219	0.25479	0.32302	648	7.4726	8.08311	-0.54396	7.53915	-0.06655	0.00344	0.03052	0.96604
649	0.4557	0.51647	-0.05971	0.45676	-0.00106	0.98296	0.01568	0.00136	649	1.5044	1.90854	-0.33842	1.57012	-0.06573	0.88252	0.09065	0.02683	649	6.5724	9.70742	-3.07827	6.62915	-0.05675	0.42163	0.25471	0.32365	649	7.6409	8.0834	-0.54409	7.53931	0.1016	0.00341	0.03032	0.96627
650	0.3706	0.51769	-0.05989	0.4578	-0.0872	0.98294	0.0157	0.00136	650	1.4761	1.91167	-0.33935	1.57232	-0.09621	0.88235	0.09075	0.02691	650	6.4222	9.71752	-3.08435	6.63317	-0.21098	0.42107	0.25464	0.32429	650	7.5552	8.08368	-0.54422	7.53946	0.01574	0.00338	0.03013	0.96649
651	0.3541	0.51891	-0.06007	0.45884	-0.10474	0.98291	0.01572	0.00137	651	1.5912	1.91479	-0.34029	1.5745	0.0167	0.88218	0.09084	0.02698	651	6.9225	9.72761	-3.09041	6.6372	0.28531	0.42051	0.25456	0.32493	651	7.6294	8.08396	-0.54434	7.53962	0.08979	0.00335	0.02993	0.96672
652	0.4292	0.52013	-0.06025	0.45988	-0.03068	0.98289	0.01574	0.00137	652	1.4155	1.91791	-0.34123	1.57668	-0.16118	0.88201	0.09094	0.02705	652	6.8235	9.73768	-3.09648	6.6412	0.18231	0.41995	0.25448	0.32557	652	7.5724	8.08423	-0.54447	7.53976	0.03264	0.00332	0.02974	0.96694
653	0.0949	0.52134	-0.06043	0.46091	-0.36601	0.98286	0.01576	0.00138	653	1.4723	1.92103	-0.34216	1.57887	-0.10657	0.88184	0.09103	0.02713	653	6.7006	9.74773	-3.10255	6.64518	0.05541	0.41939	0.2544	0.32621	653	7.2872	8.0845	-0.54459	7.53991	-0.25271	0.00329	0.02954	0.96716
654	0.425	0.52256	-0.06061	0.46195	-0.03695	0.98283	0.01579	0.00138	654	1.6178	1.92415	-0.3431	1.58105	0.03675	0.88167	0.09113	0.0272	654	6.5725	9.75778	-3.10861	6.64917	-0.07667	0.41884	0.25432	0.32684	654	7.4964	8.08478	-0.54472	7.54006	-0.04366	0.00326	0.02935	0.96738
655	0.4374	0.52378	-0.06079	0.46299	-0.02559	0.98281	0.01581	0.00138	655	1.6336	1.92727	-0.34405	1.58322	0.05037	0.8815	0.09122	0.02728	655	6.3772	9.76781	-3.11467	6.65314	-0.27594	0.41828	0.25424	0.32748	655	7.5461	8.08505	-0.54484	7.54021	0.0059	0.00324	0.02916	0.9676
656	0.3435	0.52499	-0.06097	0.46402	-0.12053	0.98278	0.01583	0.00139	656	1.5586	1.93039	-0.34499	1.5854	-0.0268	0.88133	0.09132	0.02735	656	6.7985	9.77783	-3.12073	6.6571	0.14141	0.41772	0.25416	0.32812	656	7.246	8.08531	-0.54496	7.54035	-0.29435	0.00321	0.02898	0.96782
657	0.4853	0.52621	-0.06115	0.46506	0.02024	0.98276	0.01585	0.00139	657	1.4339	1.93351	-0.34593	1.58758	-0.15368	0.88116	0.09141	0.02743	657	6.7202	9.78783	-3.12679	6.66104	0.05916	0.41717	0.25408	0.32876	657	7.2724	8.08558	-0.54508	7.5405	-0.26809	0.00318	0.02879	0.96803
658	0.503	0.52743	-0.06133	0.4661	0.0369	0.98273	0.01587	0.0014	658	1.4316	1.93663	-0.34687	1.58976	-0.15816	0.88099	0.09151	0.0275	658	6.7706	9.79782	-3.13285	6.66497	0.10563	0.41661	0.254	0.32939	658	7.3797	8.08584	-0.54521	7.54063	-0.16093	0.00315	0.0286	0.96825
659	0.1822	0.52864	-0.06151	0.46713	-0.28493	0.9827	0.0159	0.0014	659	1.5897	1.93975	-0.34782	1.59193	-0.00223	0.88082	0.0916	0.02758	659	6.9348	9.8078	-3.1389	6.6689	0.2659	0.41606	0.25391	0.33003	659	7.425	8.0861	-0.54532	7.54078	-0.11577	0.00312	0.02842	0.96846
660	0.5019	0.52986	-0.06169	0.46817	0.03373	0.98268	0.01592	0.0014	660	1.4472	1.94286	-0.34876	1.5941	-0.1469	0.88065	0.0917	0.02765	660	6.8389	9.81776	-3.14495	6.67281	0.16609	0.4155	0.25383	0.33067	660	7.5184	8.08636	-0.54544	7.54092	-0.02251	0.0031	0.02823	0.96867
661	0.3288	0.53108	-0.06187	0.46921	-0.1404	0.98265	0.01594	0.00141	661	1.4186	1.94598	-0.34971	1.59627	-0.17767	0.88048	0.09179	0.02773	661	6.6653	9.82771	-3.151	6.67671	-0.01141	0.41495	0.25375	0.3313	661	7.6428	8.08661	-0.54556	7.54105	0.10175	0.00307	0.02805	0.96888
662	0.3695	0.53229	-0.06205	0.47024	-0.10074	0.98263	0.01596	0.00141	662	1.4424	1.9491	-0.35066	1.59844	-0.15604	0.88031	0.09189	0.0278	662	6.636	9.83765	-3.15705	6.6806	-0.0446	0.4144	0.25366	0.33194	662	7.3792	8.08686	-0.54568	7.54118	-0.16198	0.00304	0.02787	0.96909
663	0.4882	0.53351	-0.06224	0.47127	0.01693	0.9826	0.01598	0.00142	663	1.5775	1.95221	-0.35161	1.6006	-0.0231	0.88014	0.09198	0.02788	663	6.6162	9.84757	-3.1631	6.68447	-0.06828	0.41385	0.25358	0.33257	663	7.602	8.08711	-0.5458	7.54131	0.06068	0.00302	0.02769	0.9693
664	0.4399	0.53473	-0.06242	0.47231	-0.03241	0.98257	0.016	0.00142	664	1.6218	1.95533	-0.35256	1.60277	0.01903	0.87997	0.09208	0.02795	664	6.8033	9.85749	-3.16914	6.68835	0.11495	0.4133	0.25349	0.33321	664	7.6894	8.08736	-0.54591	7.54145	0.14795	0.00299	0.02751	0.9695
665	0.3658	0.53594	-0.0626	0.47334	-0.10754	0.98255	0.01603	0.00143	665	1.6173	1.95844	-0.35351	1.60493	0.01237	0.8798	0.09217	0.02803	665	6.7741	9.86738	-3.17518	6.6922	0.0819	0.41275	0.25341	0.33384	665	7.5406	8.08761	-0.54603	7.54158	-0.00098	0.00296	0.02733	0.96971
666	0.4042	0.53716	-0.06278	0.47438	-0.07018	0.98252	0.01605	0.00143	666	1.69265	1.96155	-0.35446	1.60709	0.08555	0.87963	0.09226	0.0281	666	6.6761	9.87727	-3.18122	6.69605	-0.01995	0.4122	0.25332	0.33448	666	7.297	8.08785	-0.54614	7.54171	-0.24471	0.00294	0.02715	0.96991
667	0.4184	0.53838	-0.06296	0.47542	-0.05701	0.9825	0.01607	0.00143	667	1.5065	1.96467	-0.35541	1.60926	-0.10276	0.87946	0.09236	0.02818	667	6.8395	9.88714	-3.18726	6.69988	0.13962	0.41165	0.25323	0.33511	667	7.4545	8.0881	-0.54626	7.54184	-0.08734	0.00291	0.02697	0.97011
668	0.2229	0.53959	-0.06315	0.47644	-0.25354	0.98247	0.01609	0.00144	668	1.4082	1.96778	-0.35637	1.61141	-0.20321	0.87929	0.09245	0.02825	668	7.0002	9.897	-3.19329	6.70371	0.2965	0.41111	0.25315	0.33575	668	7.3984	8.08834	-0.54637	7.54197	-0.14357	0.00289	0.0268	0.97031
669	0.2959	0.54081	-0.06333	0.47748	-0.18158	0.98244	0.01611	0.00144	669	1.5619	1.97089	-0.35732	1.61357	-0.05167	0.87912	0.09255	0.02833	669	6.6043	9.90684	-3.19933	6.70751	-0.10322	0.41056	0.25306	0.33638	669	7.4766	8.08857	-0.54648	7.54209	-0.06549	0.00286	0.02662	0.97051
670	0.4461	0.54202	-0.06351	0.47851	-0.03241	0.98242	0.01614	0.00145	670	1.4199	1.974	-0.35827	1.61573	-0.19583	0.87896	0.09264	0.02841	670	6.7272	9.91668	-3.20536	6.71132	0.01588	0.41001	0.25297	0.33702	670	7.4211	8.08881	-0.54659	7.54222	-0.12112	0.00284	0.02645	0.97071
671	0.1606	0.54324	-0.0637	0.47954	-0.31894	0.98239	0.01616	0.00145	671	1.6182	1.97711	-0.35923	1.61788	0.00032	0.87879	0.09273	0.02848	671	7.0961	9.9265	-3.21139	6.71511	0.38099	0.40947	0.25288	0.33765	671	7.5963	8.08904	-0.5467	7.54234	0.05396	0.00281	0.02628	0.97091
672	0.4285	0.54446	-0.06388	0.48058	-0.05207	0.98237	0.01618	0.00145	672	1.5165	1.98022	-0.36019	1.62003	-0.10353	0.87862	0.09283	0.02856	672	6.9119	9.9363	-3.21742	6.71888	0.19301	0.40892	0.25279	0.33828	672	7.5004	8.08928	-0.54681	7.54247	-0.04206	0.00279	0.02611	0.9711
673	0.3544	0.54567	-0.06407	0.4816	-0.12721	0.98234	0.0162	0.00146	673	1.63998	1.98333	-0.36115	1.62218	0.0178	0.87845	0.09292	0.02863	673	6.8207	9.94609	-3.22344	6.72265	0.09805	0.40838	0.2527	0.33892	673	7.5652	8.08951	-0.54692	7.54259	0.02262	0.00276	0.02594	0.9713
674	0.4098	0.54689	-0.06425	0.48264	-0.07284	0.98231	0.01622	0.00146	674	1.3743	1.98644	-0.36211	1.62433	-0.25003	0.87828	0.09301	0.02871	674	6.7461	9.95587	-3.22946	6.72641	0.01969	0.40784	0.25261	0.33955	674	7.5074	8.08973	-0.54703	7.5427	-0.0353	0.00274	0.02577	0.97149
675	0.4453	0.54811	-0.06444	0.48367	-0.03837	0.98229	0.01625	0.00147	675	1.6824	1.98955	-0.36307	1.62648	0.05592	0.87811	0.0931	0.02879	675	6.8111	9.96564	-3.23548	6.73016	0.08094	0.40729	0.25252	0.34018	675	7.3796	8.08996	-0.54714	7.54282	-0.16322	0.00272	0.0256	0.97168
676	0.4412	0.54932	-0.06462	0.4847	-0.0435	0.98226	0.01627	0.00147	676	1.69107	1.99266	-0.36403	1.62863	0.06244	0.87794	0.0932	0.02886	676	6.6553	9.9754	-3.2415	6.7339	-0.07859	0.40675	0.25243	0.34082	676	7.5497	8.09018	-0.54725	7.54293	0.00676	0.00269	0.02544	0.97187
677	0.2944	0.55054	-0.06481	0.48573	-0.19133	0.98224	0.01629	0.00148	677	1.5319	1.99576	-0.36499	1.63077	-0.09887	0.87777	0.09329	0.02894	677	6.6419	9.98514	-3.24752	6.73762	-0.09572	0.40621	0.25234	0.34145	677	7.4495	8.0904	-0.54735	7.54305	-0.09355	0.00267	0.02527	0.97206
678	0.5145	0.55175	-0.06499	0.48676	0.02774	0.98221	0.01631	0.00148	678	1.5586	1.99887	-0.36595	1.63292	-0.07432	0.8776	0.09338	0.02902	678	6.7166	9.99487	-3.25353	6.74134	-0.02473	0.40567	0.25225	0.34208	678	7.4764	8.09062	-0.54746	7.54316	-0.06677	0.00265	0.0251	0.97225
679	0.4508	0.55297	-0.06518	0.48779	-0.03699	0.98218	0.01633	0.00148	679	1.5986	2.00197	-0.36692	1.63505	-0.03646	0.87743	0.09348	0.02909	679	6.6474	10.0046	-3.25955	6.74503	-0.09763	0.40513	0.25215	0.34271	679	7.45	8.09084	-0.54756	7.54328	-0.09328	0.00262	0.02494	0.97244
680	0.6676	0.55419	-0.06536	0.48883	0.17878	0.98216	0.01635	0.00149	680	1.71064	2.00508	-0.36788	1.6372	0.07344	0.87726	0.09357	0.02917	680	6.8668	10.0143	-3.26556	6.74872	0.11807	0.40459	0.25206	0.34335	680	7.3373	8.09106	-0.54767	7.54339	-0.20609	0.0026	0.02478	0.97262
681	0.2941	0.5554	-0.06555	0.48985	-0.19575	0.98213	0.01638	0.00149	681	1.3867	2.00818	-0.36885	1.63933	-0.25264	0.8771	0.09366	0.02924	681	6.9201	10.024	-3.27156	6.75241	0.16769	0.40405	0.25197	0.34398	681	7.4414	8.09127	-0.54777	7.5435	-0.1021	0.00258	0.02462	0.97281
682	0.4197	0.55662	-0.06574	0.49088	-0.07118	0.98211	0.0164	0.0015	682	1.63431	2.01129	-0.36981	1.64148	-0.00716	0.87693	0.09375	0.02932	682	6.9346	10.0336	-3.27757	6.75608	0.17852	0.40352	0.25187	0.34461	682	7.3224	8.09149	-0.54788	7.54361	-0.22121	0.00255	0.02446	0.97299
683	0.3836	0.55784	-0.06592	0.49192	-0.10831	0.98208	0.01642	0.0015	683	1.64392	2.01439	-0.37078	1.64361	0.00031	0.87676	0.09384	0.0294	683	6.7564	10.0433	-3.28357	6.75974	-0.00334	0.40298	0.25178	0.34524	683	7.5528	8.0917	-0.54798	7.54372	0.00908	0.00253	0.0243	0.97317
684	0.3936	0.55905	-0.06611	0.49294	-0.09934	0.98205	0.01644	0.00151	684	1.5861	2.01749	-0.37175	1.64574	-0.05964	0.87659	0.09394	0.02947	684	6.9947	10.053	-3.28957	6.76339	0.23131	0.40244	0.25168	0.34587	684	7.2412	8.0919	-0.54808	7.54382	-0.30263	0.00251	0.02414	0.97335
685	0.5866	0.56027	-0.0663	0.49397	0.09263	0.98203	0.01646	0.00151	685	1.5843	2.0206	-0.37272	1.64788	-0.06358	0.87642	0.09403	0.02955	685	6.8999	10.0626	-3.29557	6.76703	0.13287	0.40191	0.25159	0.3465	685	7.2936	8.09211	-0.54818	7.54393	-0.25033	0.00249	0.02398	0.97353
686	0.4898	0.56148	-0.06649	0.49499	-0.0052	0.982	0.01648	0.00151	686	1.7007	2.0237	-0.37369	1.65001	0.05069	0.87625	0.09412	0.02963	686	6.8574	10.0722	-3.30157	6.77066	0.08674	0.40138	0.25149	0.34713	686	7.2338	8.09232	-0.54828	7.54404	-0.31024	0.00247	0.02382	0.97371
687	0.551	0.5627	-0.06667	0.49603	0.05497	0.98198	0.01651	0.00152	687	1.4414	2.0268	-0.37466	1.65214	-0.21074	0.87608	0.09421	0.02971	687	6.7414	10.0818	-3.30756	6.77428	-0.03288	0.40084	0.2514	0.34776	687	7.434	8.09252	-0.54838	7.54414	-0.11014	0.00245	0.02367	0.97389
688	0.4052	0.56391	-0.06686	0.49705	-0.09185	0.98195	0.01653	0.00152	688	1.72904	2.0299	-0.37564	1.65426	0.07478	0.87591	0.0943	0.02978	688	6.7523	10.0914	-3.31355	6.77789	-0.02559	0.40031	0.2513	0.34839	688	7.75951	8.09272	-0.54848	7.54424	0.21527	0.00242	0.02351	0.97406
689	0.5065	0.56513	-0.06705	0.49808	0.00842	0.98192	0.01655	0.00153	689	1.6036	2.033	-0.37661	1.65639	-0.05279	0.87574	0.0944	0.02986	689	6.8567	10.101	-3.31954	6.78149	0.07522	0.39978	0.2512	0.34902	689	7.4465	8.09292	-0.54858	7.54434	-0.09784	0.0024	0.02336	0.97424
690	0.6483	0.56635	-0.06724	0.49911	0.14919	0.9819	0.01657	0.00153	690	1.73332	2.0361	-0.37758	1.65852	0.07481	0.87558	0.09449	0.02994	690	7.0383	10.1106	-3.32553	6.78507	0.25323	0.39924	0.2511	0.34965	690	7.6675	8.09312	-0.54868	7.54444	0.12306	0.00238	0.02321	0.97441
691	0.6236	0.56756	-0.06743	0.50013	0.12347	0.98187	0.01659	0.00154	691	1.6002	2.0392	-0.37856	1.66064	-0.06044	0.87541	0.09458	0.03001	691	6.7727	10.1202	-3.33151	6.78865	-0.01595	0.39871	0.25101	0.35028	691	7.5015	8.09332	-0.54877	7.54455	-0.04304	0.00236	0.02305	0.97458
692	0.3602	0.56878	-0.06762	0.50116	-0.14096	0.98185	0.01661	0.00154	692	1.54	2.04229	-0.37954	1.66275	-0.12276	0.87524	0.09467	0.03009	692	6.8298	10.1297	-3.3375	6.79221	0.03759	0.39818	0.25091	0.35091	692	7.4407	8.09351	-0.54887	7.54464	-0.10394	0.00234	0.0229	0.97476
693	0.5176	0.56999	-0.06781	0.50218	0.01541	0.98182	0.01664	0.00154	693	1.5636	2.04539	-0.38051	1.66488	-0.10128	0.87507	0.09476	0.03017	693	6.8493	10.1393	-3.34348	6.79577	0.05353	0.39765	0.25081	0.35154	693	7.4105	8.0937	-0.54897	7.54473	-0.13424	0.00232	0.02275	0.97493
694	0.5192	0.57121	-0.06799	0.50322	0.01599	0.98179	0.01666	0.00155	694	1.64949	2.04849	-0.38149	1.667	-0.01751	0.8749	0.09485	0.03025	694	6.963	10.1488	-3.34945	6.79932	0.16369	0.39712	0.25071	0.35217	694	7.5476	8.09389	-0.54906	7.54483	0.00277	0.0023	0.0226	0.9751
695	0.5135	0.57242	-0.06818	0.50424	0.00926	0.98177	0.01668	0.00155	695	1.69378	2.05158	-0.38247	1.66911	0.02467	0.87473	0.09494	0.03032	695	6.8962	10.1583	-3.35543	6.80285	0.09335	0.3966	0.25061	0.3528	695	7.4397	8.09408	-0.54916	7.54492	-0.10523	0.00228	0.02246	0.97526
696	0.4291	0.57364	-0.06837	0.50527	-0.07617	0.98174	0.0167	0.00156	696	1.6152	2.05468	-0.38345	1.67123	-0.05603	0.87457	0.09503	0.0304	696	6.6272	10.1678	-3.3614	6.80638	-0.17917	0.39607	0.25051	0.35342	696	7.6593	8.09427	-0.54925	7.54502	0.11428	0.00226	0.02231	0.97543
697	0.5439	0.57486	-0.06856	0.5063	0.03761	0.98172	0.01672	0.00156	697	1.64087	2.05778	-0.38443	1.67335	-0.03247	0.8744	0.09512	0.03048	697	6.7302	10.1773	-3.36737	6.80989	-0.07969	0.39554	0.25041	0.35405	697	7.4726	8.09446	-0.54934	7.54512	-0.07251	0.00224	0.02216	0.9756
698	0.6575	0.57607	-0.06876	0.50731	0.15018	0.98169	0.01674	0.00157	698	1.62834	2.06087	-0.38541	1.67546	-0.04712	0.87423	0.09521	0.03056	698	6.8721	10.1867	-3.37334	6.8134	0.05871	0.39502	0.2503	0.35468	698	7.3706	8.09464	-0.54944	7.5452	-0.17461	0.00222	0.02202	0.97576
699	0.4736	0.57729	-0.06895	0.50834	-0.03474	0.98166	0.01677	0.00157	699	1.3753	2.06396	-0.3864	1.67756	-0.30227	0.87406	0.0953	0.03064	699	6.8463	10.1962	-3.37931	6.81689	0.02941	0.39449	0.2502	0.35531	699	7.2098	8.09483	-0.54953	7.5453	-0.3355	0.0022	0.02187	0.97593
700	0.201	0.5785	-0.06914	0.50936	-0.30836	0.98164	0.01679	0.00157	700	1.6187	2.06706	-0.38738	1.67968	-0.06098	0.87389	0.09539	0.03071	700	6.9284	10.2056	-3.38527	6.82037	0.10803	0.39397	0.2501	0.35593	700	7.493	8.09501	-0.54962	7.54539	-0.05239	0.00218	0.02173	0.97609
701	0.2941	0.57972	-0.06933	0.51039	-0.21629	0.98161	0.01681	0.00158	701	1.63371	2.07015	-0.38837	1.68178	-0.04807	0.87372	0.09548	0.03079	701	6.9529	10.2151	-3.39123	6.82385	0.12905	0.39344	0.25	0.35656	701	7.526	8.09519	-0.54971	7.54548	-0.01948	0.00216	0.02159	0.97625
702	0.3043	0.58093	-0.06952	0.51141	-0.20711	0.98159	0.01683	0.00158	702	1.5803	2.07324	-0.38935	1.68389	-0.10359	0.87356	0.09557	0.03087	702	6.8405	10.2245	-3.39719	6.82731	0.01319	0.39292	0.24989	0.35719	702	7.6042	8.09537	-0.5498	7.54557	0.05864	0.00214	0.02145	0.97641
703	0.3345	0.58215	-0.06971	0.51244	-0.17794	0.98156	0.01685	0.00159	703	1.5809	2.07633	-0.39034	1.68599	-0.10509	0.87339	0.09566	0.03095	703	6.7096	10.2339	-3.40315	6.83076	-0.12117	0.3924	0.24979	0.35781	703	7.6141	8.09554	-0.54989	7.54565	0.06845	0.00213	0.0213	0.97657
704	0.5409	0.58336	-0.0699	0.51346	0.02744	0.98153	0.01687	0.00159	704	1.4187	2.07942	-0.39133	1.68809	-0.2694	0.87322	0.09575	0.03103	704	6.8961	10.2433	-3.4091	6.83421	0.06189	0.39188	0.24969	0.35844	704	7.4063	8.09572	-0.54998	7.54574	-0.13944	0.00211	0.02116	0.97673
705	0.5222	0.58458	-0.0701	0.51448	0.00772	0.98151	0.0169	0.0016	705	1.66475	2.08251	-0.39231	1.6902	-0.02545	0.87305	0.09584	0.03111	705	6.9255	10.2527	-3.41505	6.83764	0.08786	0.39135	0.24958	0.35906	705	7.4423	8.09589	-0.55007	7.54582	-0.10352	0.00209	0.02103	0.97689
706	0.6581	0.58579	-0.07029	0.5155	0.14259	0.98148	0.01692	0.0016	706	1.76868	2.0856	-0.3933	1.6923	0.07638	0.87288	0.09593	0.03118	706	6.8989	10.2621	-3.421	6.84107	0.05783	0.39083	0.24948	0.35969	706	7.5934	8.09606	-0.55016	7.5459	0.04749	0.00207	0.02089	0.97704
707	0.5678	0.58701	-0.07048	0.51653	0.05127	0.98146	0.01694	0.00161	707	1.67425	2.08869	-0.39429	1.6944	-0.02015	0.87271	0.09602	0.03126	707	7.092	10.2714	-3.42694	6.84449	0.24752	0.39031	0.24937	0.36031	707	7.5495	8.09623	-0.55024	7.54599	0.00351	0.00205	0.02075	0.9772
708	0.5356	0.58822	-0.07067	0.51755	0.01805	0.98143	0.01696	0.00161	708	1.72748	2.09178	-0.39529	1.69649	0.03098	0.87255	0.09611	0.03134	708	6.9078	10.2808	-3.43289	6.84788	0.05991	0.38979	0.24927	0.36094	708	7.2502	8.0964	-0.55033	7.54607	-0.29587	0.00203	0.02061	0.97735
709	0.393	0.58944	-0.07087	0.51857	-0.12557	0.9814	0.01698	0.00161	709	1.81739	2.09487	-0.39628	1.69859	0.1188	0.87238	0.0962	0.03142	709	6.8718	10.2901	-3.43883	6.85128	0.02052	0.38928	0.24916	0.36156	709	7.5024	8.09657	-0.55042	7.54615	-0.04375	0.00202	0.02048	0.9775
710	0.4223	0.59065	-0.07106	0.51959	-0.09729	0.98138	0.017	0.00162	710	1.89559	2.09796	-0.39727	1.70069	0.1949	0.87221	0.09629	0.0315	710	7.0266	10.2994	-3.44477	6.85466	0.17194	0.38876	0.24905	0.36219	710	7.3282	8.09674	-0.5505	7.54624	-0.21803	0.002	0.02034	0.97766
711	0.2895	0.59187	-0.07125	0.52062	-0.23112	0.98135	0.01703	0.00162	711	1.75606	2.10104	-0.39826	1.70278	0.05328	0.87204	0.09638	0.03158	711	6.9402	10.3087	-3.4507	6.85804	0.08216	0.38824	0.24895	0.36281	711	7.4984	8.0969	-0.55059	7.54631	-0.04791	0.00198	0.02021	0.97781
712	0.5293	0.59308	-0.07145	0.52163	0.00766	0.98133	0.01705	0.00163	712	1.4483	2.10413	-0.39926	1.70487	-0.25657	0.87187	0.09647	0.03166	712	7.1943	10.318	-3.45663	6.86141	0.3329	0.38773	0.24884	0.36344	712	7.2199	8.09706	-0.55067	7.54639	-0.32649	0.00196	0.02008	0.97796
713	0.6124	0.5943	-0.07164	0.52266	0.08974	0.9813	0.01707	0.00163	713	1.66449	2.10721	-0.40026	1.70695	-0.04247	0.87171	0.09656	0.03173	713	6.9732	10.3273	-3.46257	6.86475	0.10844	0.38721	0.24873	0.36406	713	7.4927	8.09723	-0.55076	7.54647	-0.05377	0.00195	0.01994	0.97811
714	0.4377	0.59551	-0.07184	0.52367	-0.08598	0.98127	0.01709	0.00164	714	1.75086	2.1103	-0.40125	1.70905	0.04181	0.87154	0.09665	0.03181	714	6.9293	10.3366	-3.46849	6.86811	0.0612	0.3867	0.24862	0.36468	714	7.5341	8.09739	-0.55084	7.54655	-0.01245	0.00193	0.01981	0.97826
715	0.35	0.59673	-0.07203	0.5247	-0.1747	0.98125	0.01711	0.00164	715	1.78404	2.11338	-0.40225	1.71113	0.07291	0.87137	0.09674	0.03189	715	7.0591	10.3459	-3.47442	6.87144	0.18766	0.38618	0.24851	0.36531	715	7.3796	8.09755	-0.55092	7.54663	-0.16702	0.00191	0.01968	0.9784
716	0.5611	0.59794	-0.07223	0.52571	0.03538	0.98122	0.01713	0.00164	716	1.76207	2.11647	-0.40325	1.71322	0.04885	0.8712	0.09682	0.03197	716	6.9133	10.3551	-3.48034	6.87477	0.03853	0.38567	0.2484	0.36593	716	7.4692	8.0977	-0.55101	7.54669	-0.0775	0.0019	0.01955	0.97855
717	0.4983	0.59916	-0.07242	0.52674	-0.02844	0.9812	0.01715	0.00165	717	1.5384	2.11955	-0.40425	1.7153	-0.1769	0.87104	0.09691	0.03205	717	6.7779	10.3643	-3.48626	6.87808	-0.10018	0.38515	0.24829	0.36655	717	7.6218	8.09786	-0.55109	7.54677	0.07503	0.00188	0.01942	0.9787
718	0.4018	0.60037	-0.07262	0.52775	-0.12596	0.98117	0.01718	0.00165	718	1.5997	2.12263	-0.40525	1.71738	-0.11768	0.87087	0.097	0.03213	718	7.0246	10.3736	-3.49218	6.88139	0.14321	0.38464	0.24818	0.36717	718	7.517	8.09802	-0.55117	7.54685	-0.02985	0.00186	0.0193	0.97884
719	0.7394	0.60159	-0.07281	0.52878	0.21062	0.98114	0.0172	0.00166	719	1.6087	2.12571	-0.40625	1.71946	-0.11076	0.8707	0.09709	0.03221	719	7.0423	10.3828	-3.49809	6.88469	0.15762	0.38413	0.24807	0.3678	719	7.2686	8.09817	-0.55125	7.54692	-0.27832	0.00185	0.01917	0.97898
720	0.7651	0.6028	-0.07301	0.52979	0.23531	0.98112	0.01722	0.00166	720	1.81057	2.1288	-0.40725	1.72155	0.08903	0.87053	0.09718	0.03229	720	7.085	10.392	-3.50401	6.88797	0.19703	0.38362	0.24796	0.36842	720	7.4527	8.09832	-0.55133	7.54699	-0.09429	0.00183	0.01904	0.97913
721	0.4871	0.60402	-0.0732	0.53082	-0.04371	0.98109	0.01724	0.00167	721	1.77145	2.13188	-0.40826	1.72362	0.04783	0.87037	0.09727	0.03237	721	6.7563	10.4012	-3.50992	6.89125	-0.13495	0.38311	0.24785	0.36904	721	7.561	8.09847	-0.55141	7.54706	0.01394	0.00182	0.01892	0.97927
722	0.5583	0.60523	-0.0734	0.53183	0.02647	0.98107	0.01726	0.00167	722	1.8849	2.13496	-0.40926	1.7257	0.1592	0.8702	0.09735	0.03245	722	7.1221	10.4103	-3.51582	6.89452	0.22758	0.3826	0.24774	0.36966	722	7.5623	8.09862	-0.55149	7.54713	0.01517	0.0018	0.01879	0.97941
723	0.5856	0.60645	-0.0736	0.53285	0.05275	0.98104	0.01728	0.00168	723	1.67043	2.13804	-0.41026	1.72778	-0.05734	0.87003	0.09744	0.03253	723	6.8714	10.4195	-3.52173	6.89777	-0.02638	0.38209	0.24763	0.37028	723	7.5714	8.09877	-0.55157	7.5472	0.0242	0.00178	0.01867	0.97955
724	0.5433	0.60766	-0.07379	0.53387	0.00943	0.98101	0.01731	0.00168	724	1.4543	2.14111	-0.41127	1.72984	-0.27554	0.86986	0.09753	0.03261	724	7.1686	10.4286	-3.52763	6.90102	0.26758	0.38158	0.24752	0.3709	724	7.3849	8.09892	-0.55165	7.54727	-0.16237	0.00177	0.01854	0.97969
725	0.5206	0.60888	-0.07399	0.53489	-0.01429	0.98099	0.01733	0.00168	725	1.5986	2.14419	-0.41228	1.73191	-0.13332	0.86969	0.09762	0.03269	725	6.8887	10.4378	-3.53353	6.90426	-0.01556	0.38108	0.2474	0.37152	725	7.4766	8.09906	-0.55172	7.54734	-0.07074	0.00175	0.01842	0.97983
726	0.5245	0.61009	-0.07419	0.5359	-0.0114	0.98096	0.01735	0.00169	726	1.5339	2.14727	-0.41328	1.73399	-0.20009	0.86953	0.0977	0.03277	726	6.8168	10.4469	-3.53943	6.90749	-0.09069	0.38057	0.24729	0.37214	726	7.6037	8.09921	-0.5518	7.54741	0.05629	0.00174	0.0183	0.97996
727	0.4437	0.61131	-0.07439	0.53692	-0.09322	0.98094	0.01737	0.00169	727	1.6182	2.15035	-0.41429	1.73606	-0.11785	0.86936	0.09779	0.03285	727	6.7153	10.456	-3.54532	6.91071	-0.19541	0.38006	0.24718	0.37276	727	7.6187	8.09935	-0.55188	7.54747	0.07123	0.00172	0.01818	0.9801
728	0.3953	0.61252	-0.07458	0.53794	-0.14264	0.98091	0.01739	0.0017	728	1.77847	2.15342	-0.4153	1.73812	0.04035	0.86919	0.09788	0.03293	728	6.9847	10.4651	-3.55121	6.91392	0.07078	0.37956	0.24706	0.37338	728	7.5386	8.09949	-0.55195	7.54754	-0.00894	0.00171	0.01806	0.98023
729	0.5759	0.61373	-0.07478	0.53895	0.03695	0.98088	0.01741	0.0017	729	1.80331	2.1565	-0.41631	1.74019	0.06312	0.86903	0.09797	0.03301	729	7.0739	10.4742	-3.5571	6.91712	0.15677	0.37905	0.24695	0.374	729	7.6139	8.09963	-0.55203	7.5476	0.0663	0.00169	0.01794	0.98037
730	0.63	0.61495	-0.07498	0.53997	0.09003	0.98086	0.01743	0.00171	730	1.6258	2.15958	-0.41732	1.74226	-0.11645	0.86886	0.09805	0.03309	730	6.654	10.4833	-3.56298	6.92032	-0.26632	0.37855	0.24683	0.37462	730	7.3162	8.09977	-0.55211	7.54766	-0.23147	0.00168	0.01782	0.9805
731	0.4998	0.61616	-0.07518	0.54098	-0.04118	0.98083	0.01746	0.00171	731	1.6955	2.16265	-0.41834	1.74431	-0.04881	0.86869	0.09814	0.03317	731	6.8606	10.4924	-3.56887	6.9235	-0.0629	0.37805	0.24672	0.37524	731	7.5259	8.09991	-0.55218	7.54773	-0.02183	0.00166	0.0177	0.98063
732	0.5593	0.61738	-0.07538	0.542	0.0173	0.98081	0.01748	0.00172	732	1.71335	2.16572	-0.41935	1.74637	-0.03302	0.86852	0.09823	0.03325	732	7.1018	10.5014	-3.57475	6.92667	0.17512	0.37754	0.2466	0.37585	732	7.4789	8.10005	-0.55225	7.5478	-0.06889	0.00165	0.01759	0.98077
733	0.748	0.61859	-0.07558	0.54301	0.20498	0.98078	0.0175	0.00172	733	1.69005	2.1688	-0.42036	1.74844	-0.05838	0.86836	0.09831	0.03333	733	7.1576	10.5105	-3.58062	6.92984	0.22776	0.37704	0.24649	0.37647	733	7.6835	8.10018	-0.55233	7.54785	0.13564	0.00163	0.01747	0.9809
734	0.4471	0.61981	-0.07578	0.54403	-0.09693	0.98075	0.01752	0.00173	734	1.72197	2.17187	-0.42138	1.75049	-0.02852	0.86819	0.0984	0.03341	734	7.1553	10.5195	-3.5865	6.93299	0.2223	0.37654	0.24637	0.37709	734	7.70755	8.10032	-0.5524	7.54792	0.15963	0.00162	0.01735	0.98103
735	0.5258	0.62102	-0.07598	0.54504	-0.01924	0.98073	0.01754	0.00173	735	1.86708	2.17494	-0.42239	1.75255	0.11453	0.86802	0.09849	0.03349	735	6.9578	10.5285	-3.59237	6.93614	0.02166	0.37604	0.24625	0.37771	735	7.5121	8.10045	-0.55247	7.54798	-0.03588	0.00161	0.01724	0.98116
736	0.4394	0.62224	-0.07618	0.54606	-0.10666	0.9807	0.01756	0.00173	736	1.76948	2.17801	-0.42341	1.7546	0.01488	0.86785	0.09857	0.03357	736	7.1126	10.5375	-3.59824	6.93928	0.17332	0.37554	0.24614	0.37832	736	7.6261	8.10058	-0.55255	7.54803	0.07806	0.00159	0.01712	0.98128
737	0.5563	0.62345	-0.07638	0.54707	0.00923	0.98068	0.01758	0.00174	737	1.64297	2.18109	-0.42443	1.75666	-0.11369	0.86769	0.09866	0.03365	737	7.0376	10.5465	-3.6041	6.94241	0.09519	0.37504	0.24602	0.37894	737	7.4106	8.10072	-0.55262	7.5481	-0.1375	0.00158	0.01701	0.98141
738	0.5733	0.62466	-0.07658	0.54808	0.02521	0.98065	0.01761	0.00174	738	1.4892	2.18416	-0.42545	1.75871	-0.26951	0.86752	0.09875	0.03373	738	6.8268	10.5555	-3.60997	6.94552	-0.11872	0.37454	0.2459	0.37956	738	7.5493	8.10085	-0.55269	7.54816	0.00114	0.00156	0.0169	0.98154
739	0.5597	0.62588	-0.07678	0.5491	0.0106	0.98062	0.01763	0.00175	739	1.76253	2.18723	-0.42647	1.76076	0.00177	0.86735	0.09883	0.03381	739	7.1735	10.5645	-3.61583	6.94863	0.22487	0.37404	0.24578	0.38017	739	7.5328	8.10098	-0.55276	7.54822	-0.01542	0.00155	0.01679	0.98166
740	0.685	0.62709	-0.07698	0.55011	0.13489	0.9806	0.01765	0.00175	740	1.76623	2.1903	-0.42749	1.76281	0.00342	0.86719	0.09892	0.03389	740	6.9692	10.5734	-3.62169	6.95173	0.01747	0.37355	0.24567	0.38079	740	7.5183	8.1011	-0.55283	7.54827	-0.02997	0.00154	0.01667	0.98179
741	0.4746	0.62831	-0.07718	0.55113	-0.07653	0.98057	0.01767	0.00176	741	1.5874	2.19337	-0.42851	1.76486	-0.17746	0.86702	0.09901	0.03397	741	7.1636	10.5824	-3.62754	6.95483	0.20878	0.37305	0.24555	0.38141	741	7.4409	8.10123	-0.5529	7.54833	-0.10743	0.00152	0.01656	0.98191
742	0.6365	0.62952	-0.07738	0.55214	0.08436	0.98055	0.01769	0.00176	742	1.594	2.19643	-0.42953	1.7669	-0.1729	0.86685	0.09909	0.03406	742	7.0468	10.5913	-3.63339	6.95791	0.08889	0.37255	0.24543	0.38202	742	7.5092	8.10136	-0.55297	7.54839	-0.03919	0.00151	0.01645	0.98204
743	0.6984	0.63073	-0.07758	0.55315	0.14525	0.98052	0.01771	0.00177	743	1.67953	2.1995	-0.43055	1.76895	-0.08942	0.86669	0.09918	0.03414	743	6.8584	10.6002	-3.63924	6.96098	-0.10258	0.37206	0.24531	0.38264	743	7.457	8.10148	-0.55304	7.54844	-0.09144	0.0015	0.01634	0.98216
744	0.4877	0.63195	-0.07778	0.55417	-0.06647	0.98049	0.01773	0.00177	744	1.4922	2.20257	-0.43158	1.77099	-0.27879	0.86652	0.09926	0.03422	744	6.9504	10.6091	-3.64509	6.96404	-0.01364	0.37156	0.24519	0.38325	744	7.6562	8.1016	-0.55311	7.54849	0.1077	0.00148	0.01624	0.98228
745	0.4664	0.63316	-0.07799	0.55517	-0.08878	0.98047	0.01776	0.00178	745	1.80419	2.20563	-0.4326	1.77303	0.03116	0.86635	0.09935	0.0343	745	6.7232	10.618	-3.65093	6.9671	-0.2439	0.37107	0.24507	0.38386	745	7.454	8.10173	-0.55317	7.54856	-0.09455	0.00147	0.01613	0.9824
746	0.6182	0.63438	-0.07819	0.55619	0.06201	0.98044	0.01778	0.00178	746	1.5748	2.2087	-0.43363	1.77507	-0.20027	0.86618	0.09943	0.03438	746	7.1818	10.6269	-3.65677	6.97015	0.21166	0.37057	0.24495	0.38448	746	7.6343	8.10185	-0.55324	7.54861	0.08569	0.00146	0.01602	0.98252
747	0.2839	0.63559	-0.07839	0.5572	-0.2733	0.98042	0.0178	0.00179	747	1.73483	2.21177	-0.43465	1.77712	-0.04228	0.86602	0.09952	0.03446	747	7.2012	10.6358	-3.66261	6.97318	0.22802	0.37008	0.24483	0.38509	747	7.4677	8.10197	-0.55331	7.54866	-0.08096	0.00145	0.01591	0.98264
748	0.4697	0.6368	-0.07859	0.55821	-0.08851	0.98039	0.01782	0.00179	748	1.78961	2.21483	-0.43568	1.77915	0.01046	0.86585	0.0996	0.03454	748	7.2118	10.6447	-3.66844	6.97621	0.23559	0.36959	0.2447	0.38571	748	7.4626	8.10209	-0.55338	7.54871	-0.08611	0.00143	0.01581	0.98276
749	0.3548	0.63802	-0.0788	0.55922	-0.20442	0.98036	0.01784	0.00179	749	1.70758	2.21789	-0.43671	1.78118	-0.0736	0.86568	0.09969	0.03463	749	6.8849	10.6535	-3.67428	6.97923	-0.09433	0.3691	0.24458	0.38632	749	7.6431	8.1022	-0.55344	7.54876	0.09434	0.00142	0.0157	0.98287
750	0.4569	0.63923	-0.079	0.56023	-0.10333	0.98034	0.01786	0.0018	750	1.572	2.22096	-0.43774	1.78322	-0.21122	0.86552	0.09978	0.03471	750	7.1108	10.6623	-3.68011	6.98224	0.12856	0.36861	0.24446	0.38693	750	7.6841	8.10232	-0.55351	7.54881	0.13529	0.00141	0.0156	0.98299
751	0.3824	0.64045	-0.0792	0.56125	-0.17884	0.98031	0.01788	0.0018	751	1.64153	2.22402	-0.43877	1.78525	-0.14372	0.86535	0.09986	0.03479	751	6.8702	10.6712	-3.68593	6.98524	-0.11504	0.36812	0.24434	0.38754	751	7.88574	8.10244	-0.55357	7.54887	0.33688	0.0014	0.0155	0.98311
752	0.3633	0.64166	-0.07941	0.56225	-0.19895	0.98029	0.0179	0.00181	752	1.83061	2.22708	-0.4398	1.78728	0.04333	0.86518	0.09995	0.03487	752	6.9552	10.68	-3.69175	6.98824	-0.03303	0.36763	0.24422	0.38816	752	7.4745	8.10255	-0.55364	7.54891	-0.07442	0.00138	0.01539	0.98322
753	0.5661	0.64287	-0.07961	0.56326	0.00284	0.98026	0.01793	0.00181	753	1.70288	2.23015	-0.44083	1.78932	-0.08643	0.86502	0.10003	0.03495	753	7.0624	10.6888	-3.69758	6.99121	0.07118	0.36714	0.24409	0.38877	753	7.6996	8.10267	-0.5537	7.54897	0.15064	0.00137	0.01529	0.98334
754	0.6807	0.64409	-0.07981	0.56428	0.11643	0.98024	0.01795	0.00182	754	1.82291	2.23321	-0.44186	1.79135	0.03157	0.86485	0.10011	0.03503	754	7.0472	10.6976	-3.70339	6.9942	0.05301	0.36665	0.24397	0.38938	754	7.3141	8.10278	-0.55377	7.54901	-0.23491	0.00136	0.01519	0.98345
755	0.5017	0.6453	-0.08002	0.56528	-0.06358	0.98021	0.01797	0.00182	755	1.79454	2.23627	-0.4429	1.79337	0.00117	0.86469	0.1002	0.03512	755	7.0917	10.7064	-3.70921	6.99716	0.09454	0.36616	0.24385	0.38999	755	7.5112	8.10289	-0.55383	7.54906	-0.03786	0.00135	0.01509	0.98356
756	0.4789	0.64651	-0.08022	0.56629	-0.08739	0.98018	0.01799	0.00183	756	1.6719	2.23933	-0.44393	1.7954	-0.1235	0.86452	0.10028	0.0352	756	6.9132	10.7151	-3.71502	7.00012	-0.08692	0.36568	0.24372	0.3906	756	7.5037	8.103	-0.55389	7.54911	-0.04541	0.00134	0.01499	0.98368
757	0.4566	0.64773	-0.08043	0.5673	-0.1107	0.98016	0.01801	0.00183	757	1.67513	2.24239	-0.44497	1.79742	-0.12229	0.86435	0.10037	0.03528	757	7.0218	10.7239	-3.72083	7.00306	0.01873	0.36519	0.2436	0.39121	757	7.5145	8.10311	-0.55396	7.54915	-0.03466	0.00133	0.01489	0.98379
758	0.414	0.64894	-0.08063	0.56831	-0.15431	0.98013	0.01803	0.00184	758	1.7266	2.24545	-0.446	1.79945	-0.07284	0.86419	0.10045	0.03536	758	7.2345	10.7326	-3.72663	7.00601	0.22849	0.3647	0.24347	0.39182	758	7.5264	8.10322	-0.55402	7.5492	-0.0228	0.00131	0.01479	0.9839
759	0.5409	0.65015	-0.08084	0.56931	-0.02842	0.98011	0.01805	0.00184	759	1.80431	2.2485	-0.44704	1.80146	0.00285	0.86402	0.10054	0.03544	759	7.0336	10.7414	-3.73243	7.00894	0.02466	0.36422	0.24335	0.39243	759	7.4697	8.10333	-0.55408	7.54925	-0.07955	0.0013	0.01469	0.98401
760	0.3984	0.65137	-0.08104	0.57033	-0.17192	0.98008	0.01807	0.00185	760	1.66029	2.25156	-0.44808	1.80348	-0.14319	0.86385	0.10062	0.03553	760	7.0619	10.7501	-3.73823	7.01187	0.05004	0.36373	0.24322	0.39304	760	7.2954	8.10344	-0.55414	7.5493	-0.2539	0.00129	0.01459	0.98412
761	0.5748	0.65258	-0.08125	0.57133	0.00347	0.98005	0.0181	0.00185	761	1.78584	2.25462	-0.44912	1.8055	-0.01966	0.86369	0.1007	0.03561	761	7.1206	10.7588	-3.74403	7.01478	0.10582	0.36325	0.2431	0.39365	761	7.5472	8.10354	-0.5542	7.54934	-0.00214	0.00128	0.01449	0.98423
762	0.6052	0.6538	-0.08146	0.57234	0.03286	0.98003	0.01812	0.00185	762	1.5769	2.25767	-0.45016	1.80751	-0.23062	0.86352	0.10079	0.03569	762	6.7782	10.7675	-3.74982	7.01769	-0.23948	0.36277	0.24297	0.39426	762	7.72297	8.10365	-0.55426	7.54939	0.17358	0.00127	0.0144	0.98433
763	0.6536	0.65501	-0.08166	0.57335	0.08025	0.98	0.01814	0.00186	763	1.71436	2.26073	-0.4512	1.80953	-0.09517	0.86335	0.10087	0.03577	763	7.2728	10.7762	-3.75561	7.02058	0.25222	0.36229	0.24284	0.39487	763	7.571	8.10375	-0.55432	7.54943	0.02157	0.00126	0.0143	0.98444
764	0.5909	0.65622	-0.08187	0.57435	0.01655	0.97998	0.01816	0.00186	764	1.80187	2.26379	-0.45224	1.81155	-0.00968	0.86319	0.10096	0.03586	764	7.0198	10.7849	-3.7614	7.02347	-0.00367	0.3618	0.24272	0.39548	764	7.6026	8.10386	-0.55438	7.54948	0.05313	0.00125	0.01421	0.98455
765	0.436	0.65744	-0.08208	0.57536	-0.13936	0.97995	0.01818	0.00187	765	1.6144	2.26684	-0.45328	1.81356	-0.19916	0.86302	0.10104	0.03594	765	7.1277	10.7935	-3.76719	7.02634	0.10135	0.36132	0.24259	0.39609	765	7.318	8.10396	-0.55444	7.54952	-0.23152	0.00124	0.01411	0.98465
766	0.4549	0.65865	-0.08228	0.57637	-0.12147	0.97992	0.0182	0.00187	766	1.87574	2.26989	-0.45432	1.81557	0.06017	0.86286	0.10112	0.03602	766	7.2337	10.8022	-3.77297	7.02922	0.20448	0.36084	0.24246	0.3967	766	7.487	8.10406	-0.5545	7.54956	-0.06256	0.00122	0.01402	0.98476
767	0.43	0.65986	-0.08249	0.57737	-0.14737	0.9799	0.01822	0.00188	767	1.79721	2.27295	-0.45537	1.81758	-0.02037	0.86269	0.10121	0.0361	767	7.079	10.8108	-3.77875	7.03208	0.04692	0.36036	0.24233	0.3973	767	7.4196	8.10416	-0.55456	7.5496	-0.13	0.00121	0.01392	0.98486
768	0.4552	0.66107	-0.0827	0.57837	-0.12318	0.97987	0.01824	0.00188	768	1.5866	2.276	-0.45641	1.81959	-0.23299	0.86252	0.10129	0.03619	768	7.1124	10.8195	-3.78452	7.03494	0.07746	0.35988	0.24221	0.39791	768	7.5612	8.10426	-0.55462	7.54964	0.01156	0.0012	0.01383	0.98497
769	0.4754	0.66229	-0.08291	0.57938	-0.10398	0.97985	0.01827	0.00189	769	1.69865	2.27905	-0.45746	1.82159	-0.12295	0.86236	0.10137	0.03627	769	7.2077	10.8281	-3.79029	7.03779	0.16992	0.3594	0.24208	0.39852	769	7.5204	8.10436	-0.55468	7.54968	-0.02929	0.00119	0.01374	0.98507
770	0.6454	0.6635	-0.08311	0.58039	0.06501	0.97982	0.01829	0.00189	770	1.8388	2.2821	-0.4585	1.8236	0.0152	0.86219	0.10146	0.03635	770	7.0393	10.8367	-3.79606	7.04063	-0.00132	0.35893	0.24195	0.39912	770	7.4919	8.10446	-0.55473	7.54973	-0.05783	0.00118	0.01365	0.98517
771	0.4873	0.66471	-0.08332	0.58139	-0.09409	0.97979	0.01831	0.0019	771	1.74399	2.28516	-0.45955	1.82561	-0.08162	0.86202	0.10154	0.03644	771	6.9145	10.8453	-3.80183	7.04345	-0.12895	0.35845	0.24182	0.39973	771	7.5773	8.10456	-0.55479	7.54977	0.02753	0.00117	0.01356	0.98527
772	0.3708	0.66593	-0.08353	0.5824	-0.2116	0.97977	0.01833	0.0019	772	1.82137	2.28821	-0.4606	1.82761	-0.00624	0.86186	0.10162	0.03652	772	7.0079	10.8539	-3.80759	7.04628	-0.03837	0.35797	0.24169	0.40034	772	7.6037	8.10465	-0.55485	7.5498	0.05389	0.00116	0.01346	0.98537
773	0.6499	0.66714	-0.08374	0.5834	0.0665	0.97974	0.01835	0.00191	773	1.90835	2.29126	-0.46165	1.82961	0.07874	0.86169	0.1017	0.0366	773	6.8171	10.8624	-3.81335	7.04909	-0.23199	0.3575	0.24156	0.40094	773	7.5587	8.10475	-0.55491	7.54984	0.00885	0.00115	0.01337	0.98547
774	0.5834	0.66835	-0.08395	0.5844	-0.001	0.97972	0.01837	0.00191	774	1.65235	2.29431	-0.4627	1.83161	-0.17926	0.86153	0.10179	0.03669	774	7.0709	10.871	-3.81911	7.05189	0.01901	0.35702	0.24143	0.40155	774	7.5649	8.10485	-0.55496	7.54989	0.01502	0.00114	0.01329	0.98557
775	0.5048	0.66957	-0.08416	0.58541	-0.08061	0.97969	0.01839	0.00192	775	1.86852	2.29735	-0.46375	1.8336	0.03491	0.86136	0.10187	0.03677	775	7.2331	10.8796	-3.82486	7.05469	0.17841	0.35655	0.2413	0.40215	775	7.589	8.10494	-0.55502	7.54992	0.03908	0.00113	0.0132	0.98567
776	0.6261	0.67078	-0.08437	0.58641	0.03969	0.97966	0.01841	0.00192	776	1.69205	2.3004	-0.4648	1.8356	-0.14355	0.8612	0.10195	0.03685	776	7.2777	10.8881	-3.83061	7.05748	0.22022	0.35607	0.24117	0.40276	776	7.4749	8.10503	-0.55507	7.54996	-0.07506	0.00112	0.01311	0.98577
777	0.6817	0.67199	-0.08458	0.58741	0.09428	0.97964	0.01844	0.00193	777	1.78018	2.30345	-0.46585	1.8376	-0.05742	0.86103	0.10203	0.03694	777	7.1279	10.8966	-3.83636	7.06026	0.06764	0.3556	0.24104	0.40336	777	7.4545	8.10513	-0.55513	7.55	-0.0955	0.00111	0.01302	0.98587
778	0.4739	0.67321	-0.08479	0.58842	-0.11452	0.97961	0.01846	0.00193	778	1.92648	2.3065	-0.46691	1.83959	0.08689	0.86086	0.10212	0.03702	778	7.1005	10.9051	-3.84211	7.06302	0.03747	0.35513	0.24091	0.40397	778	7.6182	8.10522	-0.55518	7.55004	0.06816	0.0011	0.01293	0.98596
779	0.6104	0.67442	-0.085	0.58942	0.02098	0.97959	0.01848	0.00194	779	1.91123	2.30954	-0.46796	1.84158	0.06965	0.8607	0.1022	0.0371	779	7.0489	10.9136	-3.84785	7.06579	-0.01689	0.35465	0.24078	0.40457	779	7.3536	8.10531	-0.55524	7.55007	-0.19647	0.00109	0.01285	0.98606
780	0.5259	0.67563	-0.08521	0.59042	-0.06452	0.97956	0.0185	0.00194	780	1.72428	2.31259	-0.46902	1.84357	-0.1193	0.86053	0.10228	0.03719	780	7.0164	10.9221	-3.85358	7.06855	-0.05215	0.35418	0.24065	0.40517	780	7.5027	8.1054	-0.55529	7.55011	-0.04741	0.00108	0.01276	0.98616
781	0.646	0.67684	-0.08542	0.59142	0.05457	0.97953	0.01852	0.00195	781	1.80168	2.31564	-0.47007	1.84557	-0.04388	0.86037	0.10236	0.03727	781	7.2115	10.9306	-3.85932	7.07129	0.14021	0.35371	0.24051	0.40578	781	7.3726	8.10549	-0.55534	7.55015	-0.17754	0.00107	0.01268	0.98625
782	0.4497	0.67806	-0.08563	0.59243	-0.14273	0.97951	0.01854	0.00195	782	1.94574	2.31868	-0.47113	1.84755	0.09819	0.8602	0.10245	0.03735	782	7.0684	10.9391	-3.86505	7.07403	-0.00563	0.35324	0.24038	0.40638	782	7.4283	8.10558	-0.5554	7.55018	-0.12188	0.00106	0.01259	0.98635
783	0.784	0.67927	-0.08584	0.59343	0.19057	0.97948	0.01856	0.00195	783	1.79855	2.32172	-0.47219	1.84953	-0.05099	0.86004	0.10253	0.03744	783	7.179	10.9475	-3.87078	7.07676	0.10224	0.35277	0.24025	0.40698	783	7.503	8.10566	-0.55545	7.55021	-0.04722	0.00106	0.01251	0.98644
784	0.7354	0.68048	-0.08605	0.59443	0.14097	0.97946	0.01858	0.00196	784	1.90159	2.32477	-0.47324	1.85153	0.05007	0.85987	0.10261	0.03752	784	7.0223	10.956	-3.87651	7.07948	-0.05719	0.3523	0.24012	0.40758	784	7.467	8.10575	-0.5555	7.55025	-0.08325	0.00105	0.01242	0.98653
785	0.5867	0.6817	-0.08626	0.59544	-0.00873	0.97943	0.0186	0.00196	785	1.75114	2.32781	-0.4743	1.85351	-0.10237	0.8597	0.10269	0.03761	785	7.2015	10.9644	-3.88223	7.0822	0.1193	0.35183	0.23998	0.40818	785	7.3966	8.10584	-0.55555	7.55029	-0.15368	0.00104	0.01234	0.98662
786	0.636	0.68291	-0.08648	0.59643	0.03957	0.9794	0.01863	0.00197	786	1.85559	2.33085	-0.47536	1.85549	0.0001	0.85954	0.10277	0.03769	786	6.9203	10.9729	-3.88795	7.08491	-0.16461	0.35137	0.23985	0.40879	786	7.5474	8.10592	-0.5556	7.55032	-0.00292	0.00103	0.01226	0.98672
787	0.8048	0.68412	-0.08669	0.59743	0.20737	0.97938	0.01865	0.00197	787	1.77915	2.33389	-0.47642	1.85747	-0.07832	0.85937	0.10285	0.03777	787	7.2142	10.9813	-3.89366	7.08761	0.12659	0.3509	0.23972	0.40939	787	7.3709	8.10601	-0.55566	7.55035	-0.17945	0.00102	0.01217	0.98681
788	0.6477	0.68533	-0.0869	0.59843	0.04927	0.97935	0.01867	0.00198	788	1.7791	2.33694	-0.47749	1.85945	-0.08035	0.85921	0.10293	0.03786	788	7.1583	10.9897	-3.89938	7.09029	0.068	0.35043	0.23958	0.40999	788	7.5242	8.10609	-0.55571	7.55038	-0.02618	0.00101	0.01209	0.9869
789	0.2207	0.68655	-0.08711	0.59944	-0.37873	0.97933	0.01869	0.00198	789	1.86218	2.33998	-0.47855	1.86143	0.00075	0.85904	0.10302	0.03794	789	7.1346	10.9981	-3.90509	7.09298	0.04162	0.34997	0.23945	0.41059	789	7.1939	8.10617	-0.55576	7.55041	-0.35652	0.001	0.01201	0.98699
790	0.5472	0.68776	-0.08733	0.60043	-0.05323	0.9793	0.01871	0.00199	790	1.6634	2.34302	-0.47961	1.86341	-0.20001	0.85888	0.1031	0.03803	790	6.9134	11.0064	-3.91079	7.09566	-0.18225	0.3495	0.23931	0.41119	790	7.6292	8.10626	-0.55581	7.55045	0.07875	0.00099	0.01193	0.98708
791	0.4482	0.68897	-0.08754	0.60143	-0.15323	0.97928	0.01873	0.00199	791	1.97442	2.34606	-0.48068	1.86538	0.10904	0.85871	0.10318	0.03811	791	6.8812	11.0148	-3.9165	7.09832	-0.21712	0.34904	0.23918	0.41179	791	7.4324	8.10634	-0.55586	7.55048	-0.11808	0.00098	0.01185	0.98717
792	0.6587	0.69018	-0.08775	0.60243	0.05627	0.97925	0.01875	0.002	792	1.90964	2.34909	-0.48174	1.86735	0.04229	0.85855	0.10326	0.0382	792	7.2685	11.0232	-3.9222	7.10098	0.16752	0.34857	0.23904	0.41239	792	7.4227	8.10642	-0.55591	7.55051	-0.12781	0.00098	0.01177	0.98725
793	0.414	0.6914	-0.08797	0.60343	-0.18943	0.97922	0.01877	0.002	793	1.80939	2.35213	-0.48281	1.86932	-0.05994	0.85838	0.10334	0.03828	793	7.0785	11.0315	-3.92789	7.10363	-0.02513	0.34811	0.23891	0.41298	793	7.6301	8.1065	-0.55596	7.55054	0.07956	0.00097	0.01169	0.98734
794	0.4673	0.69261	-0.08818	0.60443	-0.13713	0.9792	0.01879	0.00201	794	1.83607	2.35517	-0.48387	1.8713	-0.03523	0.85822	0.10342	0.03836	794	7.1906	11.0399	-3.93359	7.10627	0.08433	0.34764	0.23877	0.41358	794	7.5253	8.10658	-0.55601	7.55057	-0.02527	0.00096	0.01161	0.98743
795	0.5889	0.69382	-0.08839	0.60543	-0.01653	0.97917	0.01882	0.00201	795	1.92948	2.35821	-0.48494	1.87327	0.05621	0.85805	0.1035	0.03845	795	7.0987	11.0482	-3.93928	7.10891	-0.01021	0.34718	0.23864	0.41418	795	7.1407	8.10666	-0.55605	7.55061	-0.4099	0.00095	0.01154	0.98751
796	0.4807	0.69503	-0.08861	0.60642	-0.12572	0.97915	0.01884	0.00202	796	1.81082	2.36124	-0.48601	1.87523	-0.06442	0.85788	0.10358	0.03853	796	7.1354	11.0565	-3.94496	7.11154	0.02386	0.34672	0.2385	0.41478	796	7.4612	8.10674	-0.5561	7.55064	-0.08943	0.00094	0.01146	0.9876
797	0.4977	0.69624	-0.08882	0.60742	-0.10972	0.97912	0.01886	0.00202	797	1.5464	2.36428	-0.48708	1.8772	-0.3308	0.85772	0.10366	0.03862	797	6.914	11.0648	-3.95065	7.11415	-0.20016	0.34626	0.23836	0.41538	797	7.4551	8.10681	-0.55615	7.55066	-0.09556	0.00093	0.01138	0.98769
798	0.3766	0.69746	-0.08904	0.60842	-0.23182	0.97909	0.01888	0.00203	798	1.81644	2.36732	-0.48815	1.87917	-0.06273	0.85755	0.10374	0.0387	798	7.0452	11.0731	-3.95633	7.11677	-0.07157	0.3458	0.23823	0.41597	798	7.4282	8.10689	-0.5562	7.55069	-0.12249	0.00093	0.0113	0.98777
799	0.6076	0.69867	-0.08925	0.60942	-0.00182	0.97907	0.0189	0.00203	799	1.81946	2.37035	-0.48922	1.88113	-0.06167	0.85739	0.10382	0.03879	799	7.1758	11.0814	-3.96201	7.11937	0.05643	0.34534	0.23809	0.41657	799	7.5365	8.10697	-0.55625	7.55072	-0.01422	0.00092	0.01123	0.98785
800	0.6625	0.69988	-0.08947	0.61041	0.05209	0.97904	0.01892	0.00204	800	1.87595	2.37338	-0.49029	1.88309	-0.00714	0.85722	0.1039	0.03887	800	7.2497	11.0897	-3.96768	7.12197	0.12773	0.34488	0.23795	0.41717	800	7.4413	8.10704	-0.55629	7.55075	-0.10945	0.00091	0.01115	0.98794
801	0.5275	0.70109	-0.08968	0.61141	-0.08391	0.97902	0.01894	0.00204	801	1.7596	2.37642	-0.49136	1.88506	-0.12545	0.85706	0.10398	0.03896	801	7.1787	11.0979	-3.97335	7.12456	0.05414	0.34442	0.23781	0.41776	801	7.3158	8.10712	-0.55634	7.55078	-0.23498	0.0009	0.01108	0.98802
802	0.658	0.70231	-0.0899	0.61241	0.04559	0.97899	0.01896	0.00205	802	1.90216	2.37945	-0.49244	1.88701	0.01515	0.85689	0.10406	0.03904	802	7.3775	11.1062	-3.97902	7.12714	0.25036	0.34396	0.23768	0.41836	802	7.448	8.10719	-0.55639	7.5508	-0.10281	0.00089	0.011	0.9881
803	0.5563	0.70352	-0.09012	0.6134	-0.0571	0.97896	0.01898	0.00205	803	1.91641	2.38248	-0.49351	1.88897	0.02744	0.85673	0.10414	0.03913	803	7.2184	11.1144	-3.98468	7.12971	0.08869	0.34351	0.23754	0.41896	803	7.4763	8.10727	-0.55643	7.55084	-0.07453	0.00089	0.01093	0.98819
804	0.6608	0.70473	-0.09033	0.6144	0.0464	0.97894	0.019	0.00206	804	2.01667	2.38552	-0.49459	1.89093	0.12574	0.85656	0.10422	0.03921	804	7.0353	11.1226	-3.99034	7.13228	-0.09698	0.34305	0.2374	0.41955	804	7.3982	8.10734	-0.55648	7.55086	-0.15266	0.00088	0.01086	0.98827
805	0.5675	0.70594	-0.09055	0.61539	-0.04789	0.97891	0.01903	0.00206	805	2.00993	2.38855	-0.49566	1.89289	0.11705	0.8564	0.1043	0.0393	805	7.2157	11.1308	-3.996	7.13484	0.08086	0.34259	0.23726	0.42015	805	7.3135	8.10741	-0.55652	7.55089	-0.23739	0.00087	0.01078	0.98835
806	0.4922	0.70715	-0.09076	0.61639	-0.12419	0.97889	0.01905	0.00207	806	1.88812	2.39158	-0.49674	1.89484	-0.00672	0.85623	0.10438	0.03938	806	7.142	11.139	-4.00165	7.13739	0.00461	0.34214	0.23712	0.42074	806	7.6663	8.10748	-0.55657	7.55091	0.11538	0.00086	0.01071	0.98843
807	0.6455	0.70837	-0.09098	0.61739	0.02812	0.97886	0.01907	0.00207	807	1.91065	2.39461	-0.49782	1.89679	0.01386	0.85607	0.10446	0.03947	807	7.0392	11.1472	-4.00731	7.13992	-0.10073	0.34168	0.23698	0.42133	807	7.4658	8.10755	-0.55661	7.55094	-0.08514	0.00086	0.01064	0.98851
808	0.4107	0.70958	-0.0912	0.61838	-0.20768	0.97883	0.01909	0.00208	808	1.9532	2.39764	-0.49889	1.89875	0.05446	0.8559	0.10454	0.03956	808	7.2585	11.1554	-4.01295	7.14247	0.11604	0.34123	0.23684	0.42193	808	7.4407	8.10762	-0.55666	7.55096	-0.11027	0.00085	0.01057	0.98859
809	0.5827	0.71079	-0.09142	0.61937	-0.03667	0.97881	0.01911	0.00208	809	1.77901	2.40067	-0.49997	1.9007	-0.12168	0.85574	0.10462	0.03964	809	7.0233	11.1636	-4.0186	7.14499	-0.12169	0.34077	0.2367	0.42252	809	7.4346	8.10769	-0.5567	7.55099	-0.11639	0.00084	0.01049	0.98866
810	0.6469	0.712	-0.09163	0.62037	0.02653	0.97878	0.01913	0.00209	810	1.79687	2.40369	-0.50105	1.90264	-0.10577	0.85558	0.1047	0.03973	810	7.2964	11.1717	-4.02424	7.14751	0.14889	0.34032	0.23656	0.42311	810	7.6651	8.10776	-0.55675	7.55101	0.11408	0.00083	0.01042	0.98874
811	0.6189	0.71321	-0.09185	0.62136	-0.00246	0.97876	0.01915	0.00209	811	1.79244	2.40672	-0.50213	1.90459	-0.11215	0.85541	0.10478	0.03981	811	6.9621	11.1799	-4.02988	7.15002	-0.18793	0.33987	0.23642	0.42371	811	7.504	8.10783	-0.55679	7.55104	-0.04704	0.00083	0.01035	0.98882
812	0.4141	0.71443	-0.09207	0.62236	-0.20826	0.97873	0.01917	0.0021	812	1.92811	2.40975	-0.50322	1.90653	0.02158	0.85525	0.10486	0.0399	812	7.2863	11.188	-4.03551	7.15253	0.13377	0.33942	0.23628	0.4243	812	7.5368	8.1079	-0.55683	7.55107	-0.01427	0.00082	0.01028	0.9889
813	0.5576	0.71564	-0.09229	0.62335	-0.06575	0.97871	0.01919	0.0021	813	2.00803	2.41278	-0.5043	1.90848	0.09955	0.85508	0.10493	0.03998	813	7.3387	11.1962	-4.04114	7.15503	0.18367	0.33897	0.23614	0.42489	813	7.6795	8.10797	-0.55688	7.55109	0.12841	0.00081	0.01021	0.98897
814	0.353	0.71685	-0.09251	0.62434	-0.27134	0.97868	0.01921	0.00211	814	1.90399	2.4158	-0.50538	1.91042	-0.00643	0.85492	0.10501	0.04007	814	7.1621	11.2043	-4.04677	7.15752	0.00458	0.33851	0.236	0.42548	814	7.2491	8.10804	-0.55692	7.55112	-0.30202	0.0008	0.01015	0.98905
815	0.6065	0.71806	-0.09273	0.62533	-0.01884	0.97865	0.01924	0.00211	815	1.71801	2.41883	-0.50647	1.91236	-0.19435	0.85475	0.10509	0.04016	815	7.1328	11.2124	-4.05239	7.16	-0.0272	0.33806	0.23586	0.42608	815	7.5913	8.1081	-0.55696	7.55114	0.04016	0.0008	0.01008	0.98913
816	0.6801	0.71927	-0.09294	0.62633	0.05377	0.97863	0.01926	0.00212	816	1.94945	2.42185	-0.50755	1.9143	0.03515	0.85459	0.10517	0.04024	816	7.2576	11.2205	-4.05801	7.16248	0.09512	0.33761	0.23572	0.42667	816	7.6296	8.10817	-0.557	7.55117	0.07844	0.00079	0.01001	0.9892
817	0.4552	0.72048	-0.09316	0.62732	-0.17212	0.9786	0.01928	0.00212	817	1.8144	2.42488	-0.50864	1.91624	-0.10184	0.85442	0.10525	0.04033	817	7.3836	11.2286	-4.06363	7.16495	0.21866	0.33717	0.23558	0.42726	817	7.639	8.10823	-0.55705	7.55118	0.08781	0.00078	0.00994	0.98927
818	0.5773	0.7217	-0.09338	0.62832	-0.05101	0.97858	0.0193	0.00213	818	1.83043	2.4279	-0.50972	1.91818	-0.08775	0.85426	0.10533	0.04041	818	6.9818	11.2366	-4.06925	7.1674	-0.1856	0.33672	0.23544	0.42785	818	7.6539	8.1083	-0.55709	7.55121	0.10269	0.00078	0.00987	0.98935
819	0.5216	0.72291	-0.0936	0.62931	-0.1077	0.97855	0.01932	0.00213	819	2.00219	2.43092	-0.51081	1.92011	0.08208	0.85409	0.10541	0.0405	819	6.9324	11.2447	-4.07486	7.16985	-0.23746	0.33627	0.23529	0.42844	819	7.6906	8.10836	-0.55713	7.55123	0.13937	0.00077	0.00981	0.98942
820	0.4249	0.72412	-0.09382	0.6303	-0.2054	0.97852	0.01934	0.00214	820	1.89853	2.43395	-0.5119	1.92205	-0.02352	0.85393	0.10548	0.04059	820	7.2738	11.2528	-4.08046	7.17231	0.1015	0.33582	0.23515	0.42903	820	7.6895	8.10842	-0.55717	7.55125	0.13825	0.00076	0.00974	0.98949
821	0.7904	0.72533	-0.09404	0.63129	0.15911	0.9785	0.01936	0.00214	821	1.81361	2.43697	-0.51299	1.92398	-0.11037	0.85376	0.10556	0.04067	821	7.1233	11.2608	-4.08607	7.17474	-0.05144	0.33538	0.23501	0.42962	821	7.77158	8.10849	-0.55721	7.55128	0.2203	0.00076	0.00968	0.98957
822	0.7276	0.72654	-0.09426	0.63228	0.09532	0.97847	0.01938	0.00215	822	1.97952	2.43999	-0.51408	1.92591	0.05361	0.8536	0.10564	0.04076	822	7.2876	11.2688	-4.09167	7.17717	0.11043	0.33493	0.23487	0.4302	822	7.6964	8.10855	-0.55725	7.5513	0.1451	0.00075	0.00961	0.98964
823	0.4787	0.72775	-0.09448	0.63327	-0.15457	0.97845	0.0194	0.00215	823	1.8953	2.44301	-0.51517	1.92784	-0.03254	0.85344	0.10572	0.04085	823	7.2304	11.2769	-4.09726	7.1796	0.0508	0.33448	0.23472	0.43079	823	7.45	8.10861	-0.55729	7.55132	-0.10132	0.00074	0.00955	0.98971
824	0.532	0.72897	-0.09471	0.63426	-0.10226	0.97842	0.01942	0.00216	824	2.14589	2.44603	-0.51626	1.92977	0.21612	0.85327	0.1058	0.04093	824	7.5305	11.2849	-4.10286	7.18201	0.34849	0.33404	0.23458	0.43138	824	7.305	8.10867	-0.55733	7.55134	-0.24634	0.00074	0.00948	0.98978
825	0.6269	0.73018	-0.09493	0.63525	-0.00835	0.97839	0.01944	0.00216	825	1.92282	2.44905	-0.51735	1.9317	-0.00888	0.85311	0.10587	0.04102	825	7.1341	11.2929	-4.10845	7.18442	-0.05032	0.3336	0.23444	0.43197	825	7.3248	8.10873	-0.55737	7.55136	-0.22656	0.00073	0.00942	0.98985
826	0.5656	0.73139	-0.09515	0.63624	-0.07064	0.97837	0.01946	0.00217	826	1.90644	2.45207	-0.51844	1.93363	-0.02719	0.85294	0.10595	0.04111	826	7.1793	11.3009	-4.11404	7.18682	-0.00753	0.33315	0.23429	0.43256	826	7.4001	8.10879	-0.55741	7.55138	-0.15128	0.00072	0.00935	0.98992
827	0.6207	0.7326	-0.09537	0.63723	-0.01653	0.97834	0.01949	0.00217	827	1.88097	2.45509	-0.51954	1.93555	-0.05458	0.85278	0.10603	0.04119	827	7.2109	11.3088	-4.11962	7.18922	0.02168	0.33271	0.23415	0.43314	827	7.4715	8.10885	-0.55745	7.5514	-0.0799	0.00072	0.00929	0.98999
828	0.543	0.73381	-0.09559	0.63822	-0.09522	0.97832	0.01951	0.00218	828	2.00775	2.4581	-0.52063	1.93747	0.07028	0.85261	0.10611	0.04128	828	7.1501	11.3168	-4.1252	7.19161	-0.04151	0.33227	0.234	0.43373	828	7.279	8.10891	-0.55749	7.55142	-0.27242	0.00071	0.00923	0.99006
829	0.6119	0.73502	-0.09581	0.63921	-0.02731	0.97829	0.01953	0.00218	829	1.8953	2.46112	-0.52173	1.93939	-0.0441	0.85245	0.10618	0.04137	829	7.226	11.3248	-4.13078	7.19399	0.03201	0.33182	0.23386	0.43432	829	7.4897	8.10897	-0.55753	7.55144	-0.06174	0.00071	0.00916	0.99013
830	0.6924	0.73623	-0.09604	0.64019	0.0522	0.97826	0.01955	0.00219	830	2.08352	2.46414	-0.52282	1.94132	0.1422	0.85229	0.10626	0.04145	830	7.2037	11.3327	-4.13635	7.19636	0.00734	0.33138	0.23371	0.4349	830	7.5293	8.10903	-0.55757	7.55146	-0.02216	0.0007	0.0091	0.9902
831	0.6181	0.73744	-0.09626	0.64118	-0.02308	0.97824	0.01957	0.00219	831	2.01276	2.46715	-0.52392	1.94323	0.06952	0.85212	0.10634	0.04154	831	7.2548	11.3407	-4.14192	7.19873	0.05607	0.33094	0.23357	0.43549	831	7.73171	8.10909	-0.5576	7.55149	0.18023	0.00069	0.00904	0.99027
832	0.7488	0.73866	-0.09648	0.64218	0.10663	0.97821	0.01959	0.0022	832	1.74025	2.47017	-0.52502	1.94515	-0.2049	0.85196	0.10642	0.04163	832	7.2595	11.3486	-4.14748	7.20109	0.05841	0.3305	0.23342	0.43607	832	7.5411	8.10914	-0.55764	7.5515	-0.0104	0.00069	0.00898	0.99033
833	0.7009	0.73987	-0.09671	0.64316	0.05774	0.97819	0.01961	0.0022	833	1.91406	2.47319	-0.52611	1.94708	-0.03301	0.85179	0.10649	0.04171	833	7.1009	11.3565	-4.15305	7.20344	-0.10254	0.33006	0.23328	0.43666	833	7.4178	8.1092	-0.55768	7.55152	-0.13372	0.00068	0.00892	0.9904
834	0.3389	0.74108	-0.09693	0.64415	-0.30525	0.97816	0.01963	0.00221	834	1.87902	2.4762	-0.52721	1.94899	-0.06997	0.85163	0.10657	0.0418	834	7.2209	11.3644	-4.15861	7.20578	0.01511	0.32962	0.23313	0.43724	834	7.4645	8.10926	-0.55772	7.55154	-0.08704	0.00068	0.00886	0.99047
835	0.5846	0.74229	-0.09715	0.64514	-0.06054	0.97814	0.01965	0.00221	835	2.06024	2.47921	-0.52831	1.9509	0.10934	0.85147	0.10665	0.04189	835	7.265	11.3723	-4.16416	7.20813	0.05687	0.32919	0.23299	0.43783	835	7.6353	8.10931	-0.55775	7.55156	0.08374	0.00067	0.0088	0.99053
836	0.7142	0.7435	-0.09738	0.64612	0.06808	0.97811	0.01967	0.00222	836	2.08468	2.48223	-0.52941	1.95282	0.13187	0.8513	0.10672	0.04198	836	7.2161	11.3802	-4.16971	7.21046	0.00564	0.32875	0.23284	0.43841	836	7.5525	8.10937	-0.55779	7.55158	0.00092	0.00066	0.00874	0.9906
837	0.671	0.74471	-0.0976	0.64711	0.02389	0.97808	0.01969	0.00222	837	1.88202	2.48524	-0.53052	1.95472	-0.0727	0.85114	0.1068	0.04206	837	7.1958	11.388	-4.17526	7.21278	-0.01698	0.32831	0.2327	0.43899	837	7.5613	8.10942	-0.55783	7.55159	0.0097	0.00066	0.00868	0.99066
838	0.5477	0.74592	-0.09782	0.6481	-0.1004	0.97806	0.01971	0.00223	838	1.71827	2.48825	-0.53162	1.95663	-0.23836	0.85097	0.10688	0.04215	838	7.085	11.3959	-4.18081	7.2151	-0.1301	0.32787	0.23255	0.43958	838	7.4057	8.10948	-0.55786	7.55162	-0.14591	0.00065	0.00862	0.99073
839	0.5304	0.74713	-0.09805	0.64908	-0.11868	0.97803	0.01974	0.00223	839	1.78892	2.49126	-0.53272	1.95854	-0.16962	0.85081	0.10695	0.04224	839	6.8601	11.4038	-4.18635	7.21741	-0.35731	0.32744	0.2324	0.44016	839	7.6956	8.10953	-0.5579	7.55163	0.14397	0.00065	0.00856	0.99079
840	0.2804	0.74834	-0.09827	0.65007	-0.36967	0.97801	0.01976	0.00224	840	1.84921	2.49427	-0.53383	1.96044	-0.11124	0.85065	0.10703	0.04233	840	7.3567	11.4116	-4.19189	7.21971	0.13699	0.327	0.23226	0.44074	840	7.5313	8.10958	-0.55794	7.55164	-0.02035	0.00064	0.0085	0.99085
841	0.4549	0.74955	-0.0985	0.65105	-0.19616	0.97798	0.01978	0.00224	841	1.95447	2.49728	-0.53493	1.96235	-0.00788	0.85048	0.1071	0.04241	841	7.4377	11.4194	-4.19742	7.22201	0.21569	0.32657	0.23211	0.44132	841	7.443	8.10964	-0.55797	7.55167	-0.10867	0.00064	0.00845	0.99092
842	0.6249	0.75077	-0.09872	0.65205	-0.02714	0.97795	0.0198	0.00225	842	1.80745	2.50029	-0.53604	1.96425	-0.15681	0.85032	0.10718	0.0425	842	7.4361	11.4273	-4.20295	7.2243	0.2118	0.32613	0.23196	0.44191	842	7.2851	8.10969	-0.55801	7.55168	-0.26658	0.00063	0.00839	0.99098
843	0.4127	0.75198	-0.09895	0.65303	-0.24033	0.97793	0.01982	0.00225	843	2.0653	2.5033	-0.53714	1.96616	0.09914	0.85016	0.10726	0.04259	843	7.1627	11.4351	-4.20848	7.22658	-0.06388	0.3257	0.23181	0.44249	843	7.5377	8.10974	-0.55804	7.5517	-0.014	0.00062	0.00833	0.99104
844	0.6717	0.75319	-0.09918	0.65401	0.01769	0.9779	0.01984	0.00226	844	1.87334	2.50631	-0.53825	1.96806	-0.09472	0.84999	0.10733	0.04268	844	7.3293	11.4429	-4.21401	7.22885	0.10044	0.32527	0.23167	0.44307	844	7.4611	8.10979	-0.55808	7.55171	-0.09062	0.00062	0.00828	0.99111
845	0.7573	0.7544	-0.0994	0.655	0.1023	0.97788	0.01986	0.00226	845	2.07551	2.50932	-0.53936	1.96996	0.10555	0.84983	0.10741	0.04276	845	7.3586	11.4506	-4.21953	7.23112	0.12747	0.32483	0.23152	0.44365	845	7.2927	8.10984	-0.55811	7.55173	-0.25903	0.00061	0.00822	0.99117
846	0.8808	0.75561	-0.09963	0.65598	0.22482	0.97785	0.01988	0.00227	846	1.95211	2.51233	-0.54047	1.97186	-0.01975	0.84966	0.10748	0.04285	846	7.3932	11.4584	-4.22504	7.23339	0.15981	0.3244	0.23137	0.44423	846	7.3509	8.10989	-0.55815	7.55174	-0.20085	0.00061	0.00816	0.99123
847	0.6751	0.75682	-0.09985	0.65697	0.01813	0.97782	0.0199	0.00227	847	1.92911	2.51533	-0.54158	1.97375	-0.04465	0.8495	0.10756	0.04294	847	7.4238	11.4662	-4.23056	7.23564	0.18816	0.32397	0.23122	0.44481	847	7.5043	8.10994	-0.55818	7.55176	-0.04746	0.0006	0.00811	0.99129
848	0.4742	0.75803	-0.10008	0.65795	-0.18375	0.9778	0.01992	0.00228	848	2.17485	2.51834	-0.54269	1.97565	0.1992	0.84934	0.10764	0.04303	848	7.2132	11.474	-4.23607	7.23789	-0.02469	0.32354	0.23107	0.44539	848	7.34	8.10999	-0.55821	7.55178	-0.21178	0.0006	0.00805	0.99135
849	0.5239	0.75924	-0.10031	0.65893	-0.13503	0.97777	0.01994	0.00228	849	2.01095	2.52135	-0.5438	1.97755	0.0334	0.84917	0.10771	0.04312	849	7.4081	11.4817	-4.24158	7.24013	0.16797	0.32311	0.23092	0.44597	849	7.5207	8.11004	-0.55825	7.55179	-0.0311	0.00059	0.008	0.99141
850	0.8413	0.76045	-0.10053	0.65992	0.18138	0.97775	0.01996	0.00229	850	1.99918	2.52435	-0.54491	1.97944	0.01974	0.84901	0.10779	0.0432	850	7.5798	11.4894	-4.24708	7.24237	0.33743	0.32268	0.23078	0.44654	850	7.6944	8.11009	-0.55828	7.55181	0.14259	0.00059	0.00794	0.99147
851	0.4696	0.76166	-0.10076	0.6609	-0.1913	0.97772	0.01998	0.00229	851	1.93024	2.52736	-0.54602	1.98134	-0.05109	0.84885	0.10786	0.04329	851	7.1975	11.4972	-4.25258	7.24459	-0.0471	0.32225	0.23063	0.44712	851	7.4734	8.11014	-0.55831	7.55183	-0.07843	0.00058	0.00789	0.99153
852	0.8373	0.76287	-0.10099	0.66188	0.17542	0.9777	0.02001	0.0023	852	1.87268	2.53036	-0.54714	1.98322	-0.11054	0.84868	0.10794	0.04338	852	7.4206	11.5049	-4.25807	7.24682	0.17378	0.32182	0.23048	0.4477	852	7.3613	8.11019	-0.55835	7.55184	-0.19054	0.00058	0.00784	0.99159
853	0.6273	0.76408	-0.10122	0.66286	-0.03557	0.97767	0.02003	0.0023	853	2.10616	2.53336	-0.54825	1.98511	0.12105	0.84852	0.10801	0.04347	853	6.9732	11.5126	-4.26357	7.24903	-0.27583	0.32139	0.23033	0.44828	853	7.3859	8.11024	-0.55838	7.55186	-0.16596	0.00057	0.00778	0.99164
854	0.7772	0.76529	-0.10145	0.66384	0.11335	0.97764	0.02005	0.00231	854	1.6163	2.53637	-0.54936	1.98701	-0.3707	0.84836	0.10809	0.04356	854	7.2236	11.5203	-4.26906	7.25124	-0.02764	0.32097	0.23018	0.44886	854	7.4805	8.11028	-0.55841	7.55187	-0.07137	0.00057	0.00773	0.9917
855	0.5299	0.7665	-0.10167	0.66483	-0.13493	0.97762	0.02007	0.00232	855	2.01855	2.53937	-0.55048	1.98889	0.02966	0.84819	0.10816	0.04365	855	7.2428	11.528	-4.27454	7.25344	-0.01064	0.32054	0.23003	0.44943	855	7.2777	8.11033	-0.55844	7.55189	-0.27418	0.00056	0.00768	0.99176
856	0.7695	0.76771	-0.1019	0.66581	0.10369	0.97759	0.02009	0.00232	856	1.92088	2.54237	-0.5516	1.99077	-0.06989	0.84803	0.10824	0.04373	856	7.1966	11.5357	-4.28002	7.25564	-0.05904	0.32011	0.22988	0.45001	856	7.2992	8.11038	-0.55848	7.5519	-0.2527	0.00056	0.00763	0.99182
857	0.5942	0.76892	-0.10213	0.66679	-0.07259	0.97757	0.02011	0.00233	857	2.00145	2.54537	-0.55271	1.99266	0.00879	0.84787	0.10831	0.04382	857	7.3342	11.5433	-4.2855	7.25783	0.07637	0.31969	0.22973	0.45058	857	7.75032	8.11042	-0.55851	7.55191	0.19841	0.00055	0.00757	0.99187
858	0.4444	0.77013	-0.10236	0.66777	-0.22337	0.97754	0.02013	0.00233	858	2.13246	2.54837	-0.55383	1.99454	0.13792	0.8477	0.10839	0.04391	858	7.2084	11.551	-4.29097	7.26001	-0.05161	0.31926	0.22958	0.45116	858	7.5041	8.11047	-0.55854	7.55193	-0.04783	0.00055	0.00752	0.99193
859	0.544	0.77135	-0.10259	0.66876	-0.12476	0.97751	0.02015	0.00234	859	1.87117	2.55137	-0.55495	1.99642	-0.12525	0.84754	0.10846	0.044	859	7.2466	11.5586	-4.29645	7.26218	-0.01558	0.31884	0.22943	0.45174	859	7.4865	8.11051	-0.55857	7.55194	-0.06544	0.00054	0.00747	0.99199
860	0.3965	0.77256	-0.10282	0.66974	-0.27324	0.97749	0.02017	0.00234	860	1.91393	2.55437	-0.55607	1.9983	-0.08437	0.84738	0.10853	0.04409	860	7.3002	11.5663	-4.30191	7.26435	0.03585	0.31841	0.22928	0.45231	860	7.4751	8.11056	-0.5586	7.55196	-0.07685	0.00054	0.00742	0.99204
861	0.7638	0.77377	-0.10305	0.67072	0.09308	0.97746	0.02019	0.00235	861	2.03588	2.55737	-0.55719	2.00018	0.0357	0.84721	0.10861	0.04418	861	7.2448	11.5739	-4.30738	7.26651	-0.02171	0.31799	0.22912	0.45288	861	7.76217	8.1106	-0.55863	7.55197	0.2102	0.00053	0.00737	0.9921
862	0.6257	0.77498	-0.10328	0.6717	-0.046	0.97744	0.02021	0.00235	862	2.23513	2.56037	-0.55831	2.00206	0.23307	0.84705	0.10868	0.04427	862	7.2437	11.5815	-4.31284	7.26867	-0.02497	0.31757	0.22897	0.45346	862	7.3023	8.11064	-0.55867	7.55197	-0.24968	0.00053	0.00732	0.99215
863	0.6487	0.77619	-0.10351	0.67268	-0.02398	0.97741	0.02023	0.00236	863	1.85111	2.56336	-0.55943	2.00393	-0.15282	0.84689	0.10876	0.04436	863	7.2301	11.5891	-4.31829	7.27082	-0.04072	0.31715	0.22882	0.45403	863	7.3451	8.11069	-0.5587	7.55199	-0.20689	0.00052	0.00727	0.99221
864	0.6982	0.7774	-0.10374	0.67366	0.02454	0.97738	0.02025	0.00236	864	1.93938	2.56636	-0.56056	2.0058	-0.06643	0.84672	0.10883	0.04444	864	7.2474	11.5967	-4.32375	7.27296	-0.02556	0.31672	0.22867	0.45461	864	7.2699	8.11073	-0.55873	7.552	-0.28211	0.00052	0.00722	0.99226
865	0.5155	0.77861	-0.10397	0.67464	-0.15914	0.97736	0.02027	0.00237	865	1.95075	2.56936	-0.56168	2.00768	-0.05693	0.84656	0.10891	0.04453	865	7.2941	11.6043	-4.3292	7.27509	0.019	0.3163	0.22852	0.45518	865	7.513	8.11077	-0.55876	7.55201	-0.03902	0.00051	0.00717	0.99231
866	0.739	0.77982	-0.1042	0.67562	0.06338	0.97733	0.02029	0.00237	866	1.85684	2.57235	-0.5628	2.00955	-0.15271	0.8464	0.10898	0.04462	866	7.2831	11.6119	-4.33464	7.27723	0.00588	0.31588	0.22837	0.45575	866	7.2955	8.11082	-0.55879	7.55203	-0.25653	0.00051	0.00712	0.99237
867	0.4333	0.78103	-0.10443	0.6766	-0.24329	0.97731	0.02031	0.00238	867	1.90187	2.57535	-0.56393	2.01142	-0.10955	0.84624	0.10905	0.04471	867	7.3166	11.6194	-4.34008	7.27935	0.03725	0.31546	0.22821	0.45632	867	7.4251	8.11086	-0.55882	7.55204	-0.12694	0.00051	0.00707	0.99242
868	0.7287	0.78224	-0.10466	0.67758	0.05113	0.97728	0.02034	0.00238	868	2.10439	2.57834	-0.56505	2.01329	0.0911	0.84607	0.10913	0.0448	868	7.2884	11.627	-4.34552	7.28147	0.00694	0.31504	0.22806	0.4569	868	7.3452	8.1109	-0.55885	7.55205	-0.20685	0.0005	0.00703	0.99247
869	0.5709	0.78345	-0.1049	0.67855	-0.10765	0.97726	0.02036	0.00239	869	1.86606	2.58134	-0.56618	2.01516	-0.1491	0.84591	0.1092	0.04489	869	7.1816	11.6345	-4.35096	7.28357	-0.10197	0.31462	0.22791	0.45747	869	7.3412	8.11094	-0.55888	7.55206	-0.21087	0.0005	0.00698	0.99252
870	0.487	0.78466	-0.10513	0.67953	-0.19253	0.97723	0.02038	0.00239	870	2.00229	2.58433	-0.56731	2.01702	-0.01473	0.84575	0.10927	0.04498	870	7.3558	11.6421	-4.35639	7.28568	0.07012	0.31421	0.22776	0.45804	870	7.3873	8.11098	-0.5589	7.55208	-0.16478	0.00049	0.00693	0.99258
871	0.6077	0.78587	-0.10536	0.68051	-0.07281	0.9772	0.0204	0.0024	871	1.77371	2.58732	-0.56844	2.01888	-0.24518	0.84558	0.10935	0.04507	871	7.3709	11.6496	-4.36182	7.28777	0.08313	0.31379	0.2276	0.45861	871	7.5111	8.11102	-0.55893	7.55209	-0.04099	0.00049	0.00688	0.99263
872	0.4511	0.78708	-0.10559	0.68149	-0.23038	0.97718	0.02042	0.0024	872	2.16361	2.59032	-0.56956	2.02076	0.14286	0.84542	0.10942	0.04516	872	7.5608	11.6571	-4.36724	7.28987	0.27093	0.31337	0.22745	0.45918	872	7.6194	8.11106	-0.55896	7.5521	0.0673	0.00048	0.00684	0.99268
873	0.453	0.78829	-0.10582	0.68247	-0.22946	0.97715	0.02044	0.00241	873	1.87002	2.59331	-0.57069	2.02262	-0.1526	0.84526	0.10949	0.04525	873	7.3306	11.6646	-4.37266	7.29195	0.03865	0.31295	0.2273	0.45975	873	7.314	8.1111	-0.55899	7.55211	-0.23811	0.00048	0.00679	0.99273
874	0.5062	0.7895	-0.10606	0.68344	-0.17724	0.97713	0.02046	0.00242	874	1.92961	2.5963	-0.57182	2.02448	-0.09487	0.8451	0.10957	0.04534	874	7.1361	11.6721	-4.37808	7.29402	-0.15793	0.31254	0.22714	0.46032	874	7.3732	8.11114	-0.55902	7.55212	-0.17892	0.00048	0.00674	0.99278
875	0.745	0.79071	-0.10629	0.68442	0.06058	0.9771	0.02048	0.00242	875	1.89686	2.59929	-0.57295	2.02634	-0.12948	0.84493	0.10964	0.04543	875	7.284	11.6796	-4.38349	7.2961	-0.0121	0.31212	0.22699	0.46089	875	7.675	8.11118	-0.55905	7.55213	0.12287	0.00047	0.0067	0.99283
876	0.6184	0.79192	-0.10652	0.6854	-0.06699	0.97707	0.0205	0.00243	876	1.9131	2.60228	-0.57409	2.02819	-0.11509	0.84477	0.10971	0.04552	876	7.1836	11.6871	-4.3889	7.29816	-0.11457	0.31171	0.22684	0.46146	876	7.5099	8.11122	-0.55908	7.55214	-0.04225	0.00047	0.00665	0.99288
877	0.6165	0.79313	-0.10676	0.68637	-0.06987	0.97705	0.02052	0.00243	877	1.92673	2.60527	-0.57522	2.03005	-0.10332	0.84461	0.10979	0.04561	877	7.2196	11.6945	-4.3943	7.30023	-0.08063	0.31129	0.22668	0.46202	877	7.5271	8.11126	-0.5591	7.55216	-0.02506	0.00046	0.00661	0.99293
878	0.6336	0.79434	-0.10699	0.68735	-0.05374	0.97702	0.02054	0.00244	878	1.92434	2.60826	-0.57635	2.03191	-0.10757	0.84444	0.10986	0.0457	878	7.2388	11.702	-4.39971	7.30227	-0.06348	0.31088	0.22653	0.46259	878	7.2911	8.1113	-0.55913	7.55217	-0.26107	0.00046	0.00656	0.99298
879	0.6964	0.79554	-0.10722	0.68832	0.00808	0.977	0.02056	0.00244	879	2.1549	2.61125	-0.57749	2.03376	0.12114	0.84428	0.10993	0.04579	879	6.8906	11.7094	-4.4051	7.30433	-0.41373	0.31047	0.22638	0.46316	879	7.4492	8.11134	-0.55916	7.55218	-0.10298	0.00046	0.00652	0.99303
880	0.6045	0.79675	-0.10746	0.68929	-0.0848	0.97697	0.02058	0.00245	880	1.77333	2.61424	-0.57862	2.03562	-0.26228	0.84412	0.11	0.04588	880	7.3751	11.7169	-4.4105	7.30636	0.06873	0.31005	0.22622	0.46373	880	7.5628	8.11137	-0.55919	7.55218	0.01061	0.00045	0.00647	0.99308
881	0.4051	0.79796	-0.10769	0.69027	-0.28517	0.97694	0.0206	0.00245	881	1.79025	2.61722	-0.57976	2.03746	-0.24722	0.84396	0.11008	0.04597	881	7.4986	11.7243	-4.41589	7.3084	0.1902	0.30964	0.22607	0.46429	881	7.4069	8.11141	-0.55921	7.5522	-0.1453	0.00045	0.00643	0.99312
882	0.7063	0.79917	-0.10793	0.69124	0.01505	0.97692	0.02062	0.00246	882	1.90846	2.62021	-0.58089	2.03932	-0.13086	0.84379	0.11015	0.04606	882	7.1316	11.7317	-4.42128	7.31043	-0.17883	0.30923	0.22591	0.46486	882	7.5327	8.11145	-0.55924	7.55221	-0.01951	0.00044	0.00638	0.99317
883	0.5061	0.80038	-0.10816	0.69222	-0.18612	0.97689	0.02064	0.00246	883	1.78286	2.6232	-0.58203	2.04117	-0.25831	0.84363	0.11022	0.04615	883	7.1848	11.7391	-4.42666	7.31245	-0.12765	0.30882	0.22576	0.46543	883	7.3011	8.11148	-0.55927	7.55221	-0.25112	0.00044	0.00634	0.99322
884	0.7791	0.80159	-0.1084	0.69319	0.0859	0.97687	0.02066	0.00247	884	1.80369	2.62618	-0.58317	2.04301	-0.23932	0.84347	0.11029	0.04624	884	7.2447	11.7465	-4.43204	7.31447	-0.06977	0.30841	0.2256	0.46599	884	7.3637	8.11152	-0.55929	7.55223	-0.18853	0.00044	0.0063	0.99327
885	0.5769	0.8028	-0.10863	0.69417	-0.11727	0.97684	0.02068	0.00247	885	1.97859	2.62917	-0.58431	2.04486	-0.06627	0.84331	0.11037	0.04633	885	7.0076	11.7539	-4.43742	7.31647	-0.30888	0.308	0.22545	0.46656	885	7.278	8.11156	-0.55932	7.55224	-0.27424	0.00043	0.00625	0.99331
886	0.8315	0.80401	-0.10887	0.69514	0.13636	0.97682	0.02071	0.00248	886	1.94861	2.63215	-0.58544	2.04671	-0.0981	0.84314	0.11044	0.04642	886	7.4033	11.7613	-4.44279	7.31848	0.08482	0.30759	0.22529	0.46712	886	7.4192	8.11159	-0.55935	7.55224	-0.13305	0.00043	0.00621	0.99336
887	0.8	0.80522	-0.1091	0.69612	0.10388	0.97679	0.02073	0.00248	887	1.92063	2.63513	-0.58658	2.04855	-0.12792	0.84298	0.11051	0.04651	887	7.3327	11.7686	-4.44816	7.32048	0.01222	0.30718	0.22514	0.46769	887	7.3647	8.11163	-0.55937	7.55226	-0.18756	0.00042	0.00617	0.99341
888	0.5645	0.80643	-0.10934	0.69709	-0.13259	0.97676	0.02075	0.00249	888	1.88554	2.63812	-0.58772	2.0504	-0.16485	0.84282	0.11058	0.0466	888	7.4887	11.776	-4.45352	7.32247	0.16623	0.30677	0.22498	0.46825	888	7.5399	8.11166	-0.5594	7.55226	-0.01236	0.00042	0.00613	0.99345
889	0.7126	0.80764	-0.10958	0.69806	0.01454	0.97674	0.02077	0.0025	889	1.94444	2.6411	-0.58887	2.05223	-0.10779	0.84266	0.11065	0.04669	889	7.1924	11.7833	-4.45888	7.32446	-0.13205	0.30636	0.22482	0.46881	889	7.6277	8.1117	-0.55942	7.55228	0.07543	0.00042	0.00608	0.9935
890	0.6759	0.80885	-0.10981	0.69904	-0.02314	0.97671	0.02079	0.0025	890	2.04493	2.64408	-0.59001	2.05407	-0.00914	0.8425	0.11072	0.04678	890	6.9389	11.7907	-4.46424	7.32644	-0.38753	0.30595	0.22467	0.46938	890	7.5903	8.11173	-0.55945	7.55228	0.03802	0.00041	0.00604	0.99354
891	0.6778	0.81006	-0.11005	0.70001	-0.02221	0.97669	0.02081	0.00251	891	1.93344	2.64706	-0.59115	2.05591	-0.12247	0.84233	0.1108	0.04687	891	7.3856	11.798	-4.4696	7.3284	0.05719	0.30555	0.22451	0.46994	891	7.2977	8.11177	-0.55947	7.5523	-0.25459	0.00041	0.006	0.99359
892	0.4581	0.81127	-0.11029	0.70098	-0.24288	0.97666	0.02083	0.00251	892	1.93393	2.65004	-0.59229	2.05775	-0.12382	0.84217	0.11087	0.04696	892	7.319	11.8053	-4.47495	7.33037	-0.01137	0.30514	0.22436	0.4705	892	7.3731	8.1118	-0.5595	7.5523	-0.1792	0.00041	0.00596	0.99363
893	0.7772	0.81248	-0.11052	0.70196	0.07525	0.97663	0.02085	0.00252	893	2.20106	2.65302	-0.59344	2.05958	0.14148	0.84201	0.11094	0.04705	893	7.5346	11.8126	-4.48029	7.33234	0.20226	0.30473	0.2242	0.47107	893	7.4643	8.11183	-0.55952	7.55231	-0.08801	0.0004	0.00592	0.99368
894	0.7515	0.81369	-0.11076	0.70293	0.04858	0.97661	0.02087	0.00252	894	2.01805	2.656	-0.59458	2.06142	-0.04337	0.84185	0.11101	0.04714	894	7.2463	11.8199	-4.48563	7.3343	-0.08799	0.30433	0.22404	0.47163	894	7.4359	8.11187	-0.55955	7.55232	-0.11642	0.0004	0.00588	0.99372
895	0.696	0.8149	-0.111	0.7039	-0.0079	0.97658	0.02089	0.00253	895	1.84803	2.65898	-0.59573	2.06325	-0.21522	0.84168	0.11108	0.04723	895	7.4282	11.8272	-4.49097	7.33624	0.09196	0.30392	0.22389	0.47219	895	7.4187	8.1119	-0.55957	7.55233	-0.13362	0.0004	0.00584	0.99376
896	0.5258	0.8161	-0.11124	0.70486	-0.17907	0.97656	0.02091	0.00253	896	2.29196	2.66196	-0.59688	2.06508	0.22688	0.84152	0.11115	0.04732	896	7.2852	11.8345	-4.49631	7.33818	-0.05298	0.30352	0.22373	0.47275	896	7.8909	8.11193	-0.5596	7.55233	0.33857	0.00039	0.0058	0.99381
897	0.6864	0.81731	-0.11148	0.70583	-0.01944	0.97653	0.02093	0.00254	897	1.98385	2.66494	-0.59802	2.06692	-0.08307	0.84136	0.11122	0.04742	897	7.4788	11.8418	-4.50164	7.34012	0.13868	0.30312	0.22357	0.47331	897	7.5871	8.11196	-0.55962	7.55234	0.03476	0.00039	0.00576	0.99385
898	0.6382	0.81852	-0.11171	0.70681	-0.06861	0.97651	0.02095	0.00254	898	1.86303	2.66792	-0.59917	2.06875	-0.20571	0.8412	0.1113	0.04751	898	7.3422	11.849	-4.50697	7.34205	0.00015	0.30271	0.22342	0.47387	898	7.4978	8.112	-0.55965	7.55235	-0.05455	0.00039	0.00572	0.99389
899	0.6244	0.81973	-0.11195	0.70778	-0.08338	0.97648	0.02097	0.00255	899	1.9393	2.67089	-0.60032	2.07057	-0.13127	0.84104	0.11137	0.0476	899	7.3697	11.8563	-4.51229	7.34398	0.02572	0.30231	0.22326	0.47443	899	7.4802	8.11203	-0.55967	7.55236	-0.07216	0.00038	0.00568	0.99394
900	0.7776	0.82094	-0.11219	0.70875	0.06885	0.97645	0.02099	0.00255	900	1.9257	2.67387	-0.60147	2.0724	-0.1467	0.84087	0.11144	0.04769	900	7.2125	11.8635	-4.51761	7.3459	-0.1334	0.30191	0.2231	0.47499	900	7.6956	8.11206	-0.55969	7.55237	0.14324	0.00038	0.00564	0.99398
901	0.7472	0.82215	-0.11243	0.70972	0.03748	0.97643	0.02101	0.00256	901	1.98218	2.67685	-0.60262	2.07423	-0.09205	0.84071	0.11151	0.04778	901	7.3552	11.8707	-4.52293	7.34781	0.00739	0.30151	0.22294	0.47555	901	7.3949	8.11209	-0.55972	7.55237	-0.15747	0.00038	0.0056	0.99402
902	0.5821	0.82336	-0.11267	0.71069	-0.12859	0.9764	0.02103	0.00257	902	2.09164	2.67982	-0.60377	2.07605	0.01559	0.84055	0.11158	0.04787	902	7.1409	11.878	-4.52824	7.34972	-0.20882	0.30111	0.22279	0.47611	902	7.5697	8.11212	-0.55974	7.55238	0.01732	0.00037	0.00556	0.99406
903	0.6769	0.82457	-0.11291	0.71166	-0.03476	0.97638	0.02105	0.00257	903	2.12729	2.6828	-0.60492	2.07788	0.04942	0.84039	0.11165	0.04796	903	7.2792	11.8852	-4.53355	7.35162	-0.07242	0.30071	0.22263	0.47666	903	7.3348	8.11215	-0.55976	7.55239	-0.21759	0.00037	0.00553	0.9941
904	0.8357	0.82578	-0.11315	0.71263	0.12307	0.97635	0.02107	0.00258	904	1.9569	2.68577	-0.60608	2.07969	-0.12279	0.84023	0.11172	0.04805	904	7.2779	11.8924	-4.53886	7.35351	-0.07562	0.30031	0.22247	0.47722	904	7.4497	8.11218	-0.55979	7.55239	-0.10269	0.00037	0.00549	0.99415
905	0.654	0.82699	-0.11339	0.7136	-0.0596	0.97632	0.02109	0.00258	905	1.99295	2.68874	-0.60723	2.08151	-0.08856	0.84007	0.11179	0.04814	905	7.3821	11.8996	-4.54416	7.35541	0.02669	0.29991	0.22231	0.47778	905	7.5442	8.11221	-0.55981	7.5524	-0.0082	0.00036	0.00545	0.99419
906	0.7007	0.82819	-0.11363	0.71456	-0.01386	0.9763	0.02111	0.00259	906	2.012	2.69172	-0.60838	2.08334	-0.07133	0.8399	0.11186	0.04824	906	7.3916	11.9068	-4.54945	7.3573	0.03431	0.29951	0.22215	0.47834	906	7.533	8.11224	-0.55983	7.55241	-0.01941	0.00036	0.00541	0.99423
907	0.7694	0.8294	-0.11387	0.71553	0.05387	0.97627	0.02113	0.00259	907	2.17905	2.69469	-0.60954	2.08515	0.0939	0.83974	0.11193	0.04833	907	7.324	11.9139	-4.55475	7.35917	-0.03517	0.29911	0.222	0.47889	907	7.5679	8.11227	-0.55986	7.55241	0.01548	0.00036	0.00538	0.99427
908	0.5154	0.83061	-0.11411	0.7165	-0.2011	0.97625	0.02115	0.0026	908	1.97777	2.69766	-0.61069	2.08697	-0.1092	0.83958	0.112	0.04842	908	7.3633	11.9211	-4.56004	7.36104	0.00225	0.29871	0.22184	0.47945	908	7.5055	8.1123	-0.55988	7.55242	-0.04692	0.00035	0.00534	0.99431
909	0.4599	0.83182	-0.11435	0.71747	-0.25757	0.97622	0.02118	0.0026	909	2.1494	2.70063	-0.61185	2.08878	0.06062	0.83942	0.11207	0.04851	909	7.4985	11.9282	-4.56533	7.36291	0.13559	0.29832	0.22168	0.48001	909	7.4176	8.11233	-0.5599	7.55243	-0.13483	0.00035	0.0053	0.99435
910	0.8163	0.83303	-0.11459	0.71844	0.09786	0.97619	0.0212	0.00261	910	1.90713	2.7036	-0.61301	2.09059	-0.18347	0.83926	0.11214	0.0486	910	7.2806	11.9354	-4.57061	7.36477	-0.08418	0.29792	0.22152	0.48056	910	7.385	8.11236	-0.55992	7.55244	-0.16744	0.00035	0.00527	0.99439
911	0.6458	0.83424	-0.11483	0.71941	-0.0736	0.97617	0.02122	0.00262	911	1.83539	2.70657	-0.61416	2.09241	-0.25702	0.8391	0.11221	0.04869	911	7.5156	11.9425	-4.57589	7.36663	0.14897	0.29752	0.22136	0.48112	911	7.5041	8.11239	-0.55995	7.55244	-0.04834	0.00034	0.00523	0.99443
912	0.7697	0.83545	-0.11508	0.72037	0.04933	0.97614	0.02124	0.00262	912	1.86867	2.70954	-0.61532	2.09422	-0.22555	0.83893	0.11228	0.04879	912	7.4301	11.9496	-4.58116	7.36848	0.06162	0.29713	0.2212	0.48167	912	7.3231	8.11242	-0.55997	7.55245	-0.22935	0.00034	0.00519	0.99446
913	0.4893	0.83665	-0.11532	0.72133	-0.23204	0.97612	0.02126	0.00263	913	2.02359	2.71251	-0.61648	2.09603	-0.07244	0.83877	0.11235	0.04888	913	7.4137	11.9568	-4.58643	7.37033	0.04337	0.29673	0.22104	0.48222	913	7.556	8.11244	-0.55999	7.55245	0.00354	0.00034	0.00516	0.9945
914	0.7341	0.83786	-0.11556	0.7223	0.0118	0.97609	0.02128	0.00263	914	2.02214	2.71548	-0.61764	2.09784	-0.0757	0.83861	0.11242	0.04897	914	7.3542	11.9639	-4.5917	7.37216	-0.01796	0.29634	0.22088	0.48278	914	7.6355	8.11247	-0.56001	7.55246	0.08304	0.00034	0.00512	0.99454
915	0.721	0.83907	-0.1158	0.72327	-0.00227	0.97607	0.0213	0.00264	915	2.14368	2.71845	-0.6188	2.09965	0.04403	0.83845	0.11249	0.04906	915	7.268	11.971	-4.59696	7.374	-0.106	0.29594	0.22073	0.48333	915	7.4145	8.1125	-0.56003	7.55247	-0.13797	0.00033	0.00509	0.99458
916	0.6937	0.84028	-0.11604	0.72424	-0.03054	0.97604	0.02132	0.00264	916	2.03041	2.72141	-0.61996	2.10145	-0.07104	0.83829	0.11256	0.04915	916	7.3436	11.978	-4.60222	7.37583	-0.03223	0.29555	0.22057	0.48389	916	7.4601	8.11253	-0.56005	7.55248	-0.09237	0.00033	0.00505	0.99462
917	0.7042	0.84149	-0.11629	0.7252	-0.021	0.97601	0.02134	0.00265	917	2.08419	2.72438	-0.62112	2.10326	-0.01907	0.83813	0.11263	0.04925	917	7.3863	11.9851	-4.60748	7.37765	0.00865	0.29516	0.22041	0.48444	917	7.5917	8.11255	-0.56007	7.55248	0.03922	0.00033	0.00502	0.99465
918	0.6513	0.8427	-0.11653	0.72617	-0.07487	0.97599	0.02136	0.00265	918	2.03397	2.72735	-0.62229	2.10506	-0.07109	0.83797	0.1127	0.04934	918	7.0895	11.9922	-4.61273	7.37947	-0.28996	0.29476	0.22025	0.48499	918	7.34	8.11258	-0.5601	7.55248	-0.21249	0.00032	0.00498	0.99469
919	0.7687	0.84391	-0.11677	0.72714	0.04157	0.97596	0.02138	0.00266	919	1.97154	2.73031	-0.62345	2.10686	-0.13532	0.8378	0.11277	0.04943	919	7.5391	11.9993	-4.61798	7.38128	0.15783	0.29437	0.22009	0.48554	919	7.4948	8.11261	-0.56012	7.55249	-0.05769	0.00032	0.00495	0.99473
920	0.9368	0.84511	-0.11702	0.72809	0.2087	0.97594	0.0214	0.00266	920	2.07136	2.73328	-0.62461	2.10867	-0.0373	0.83764	0.11283	0.04952	920	7.3912	12.0063	-4.62322	7.38308	0.00812	0.29398	0.21993	0.48609	920	7.4867	8.11263	-0.56014	7.55249	-0.0658	0.00032	0.00492	0.99477
921	0.6367	0.84632	-0.11726	0.72906	-0.09236	0.97591	0.02142	0.00267	921	1.91958	2.73624	-0.62578	2.11046	-0.19088	0.83748	0.1129	0.04962	921	7.3597	12.0134	-4.62847	7.38488	-0.02518	0.29359	0.21977	0.48664	921	7.80803	8.11266	-0.56016	7.5525	0.25553	0.00032	0.00488	0.9948
922	0.6866	0.84753	-0.1175	0.73003	-0.04343	0.97588	0.02144	0.00268	922	1.85517	2.7392	-0.62694	2.11226	-0.25709	0.83732	0.11297	0.04971	922	7.3236	12.0204	-4.6337	7.38668	-0.06307	0.2932	0.21961	0.48719	922	7.6296	8.11269	-0.56018	7.55251	0.07709	0.00031	0.00485	0.99484
923	0.5207	0.84874	-0.11775	0.73099	-0.21029	0.97586	0.02146	0.00268	923	1.97162	2.74217	-0.62811	2.11406	-0.14244	0.83716	0.11304	0.0498	923	7.4794	12.0274	-4.63894	7.38846	0.09094	0.29281	0.21945	0.48775	923	7.2795	8.11271	-0.5602	7.55251	-0.27301	0.00031	0.00482	0.99487
924	0.7611	0.84995	-0.11799	0.73196	0.02915	0.97583	0.02148	0.00269	924	2.1282	2.74513	-0.62928	2.11585	0.01235	0.837	0.11311	0.04989	924	7.4394	12.0344	-4.64416	7.39025	0.04915	0.29242	0.21929	0.48829	924	7.4284	8.11274	-0.56022	7.55252	-0.12412	0.00031	0.00478	0.99491
925	0.6859	0.85116	-0.11824	0.73292	-0.04702	0.97581	0.0215	0.00269	925	2.06634	2.74809	-0.63044	2.11765	-0.05131	0.83684	0.11318	0.04999	925	7.5415	12.0414	-4.64939	7.39202	0.14948	0.29203	0.21912	0.48884	925	7.3971	8.11276	-0.56024	7.55252	-0.15542	0.0003	0.00475	0.99495
926	0.7477	0.85236	-0.11848	0.73388	0.01382	0.97578	0.02152	0.0027	926	1.92349	2.75105	-0.63161	2.11944	-0.19595	0.83668	0.11325	0.05008	926	7.3995	12.0484	-4.65461	7.3938	0.0057	0.29164	0.21896	0.48939	926	7.5934	8.11279	-0.56026	7.55253	0.04087	0.0003	0.00472	0.99498
927	0.5494	0.85357	-0.11873	0.73484	-0.18544	0.97576	0.02154	0.0027	927	2.12172	2.75401	-0.63278	2.12123	0.00049	0.83651	0.11332	0.05017	927	7.4377	12.0554	-4.65983	7.39556	0.04214	0.29125	0.2188	0.48994	927	7.3724	8.11281	-0.56028	7.55253	-0.18013	0.0003	0.00468	0.99502
928	0.637	0.85478	-0.11897	0.73581	-0.09881	0.97573	0.02156	0.00271	928	2.18072	2.75697	-0.63395	2.12302	0.0577	0.83635	0.11338	0.05026	928	7.3671	12.0624	-4.66504	7.39733	-0.03022	0.29087	0.21864	0.49049	928	7.4574	8.11284	-0.5603	7.55254	-0.09514	0.0003	0.00465	0.99505
929	0.8725	0.85599	-0.11922	0.73677	0.13573	0.9757	0.02158	0.00271	929	2.16194	2.75993	-0.63512	2.12481	0.03713	0.83619	0.11345	0.05036	929	7.4349	12.0693	-4.67025	7.39908	0.03582	0.29048	0.21848	0.49104	929	7.3704	8.11286	-0.56032	7.55254	-0.18214	0.00029	0.00462	0.99509
930	0.7511	0.8572	-0.11946	0.73774	0.01337	0.97568	0.0216	0.00272	930	2.08552	2.76289	-0.63629	2.1266	-0.04108	0.83603	0.11352	0.05045	930	7.3029	12.0763	-4.67546	7.40083	-0.09793	0.29009	0.21832	0.49159	930	7.6525	8.11289	-0.56034	7.55255	0.09995	0.00029	0.00459	0.99512
931	0.7941	0.8584	-0.11971	0.73869	0.05541	0.97565	0.02162	0.00273	931	2.00723	2.76585	-0.63746	2.12839	-0.12116	0.83587	0.11359	0.05054	931	7.4031	12.0832	-4.68066	7.40258	0.00053	0.28971	0.21816	0.49213	931	7.6421	8.11291	-0.56036	7.55255	0.08955	0.00029	0.00456	0.99515
932	0.6716	0.85961	-0.11996	0.73965	-0.06805	0.97563	0.02164	0.00273	932	2.06056	2.76881	-0.63864	2.13017	-0.06961	0.83571	0.11366	0.05064	932	7.4103	12.0902	-4.68586	7.40431	0.00599	0.28932	0.218	0.49268	932	7.5459	8.11293	-0.56038	7.55255	-0.00666	0.00029	0.00453	0.99519
933	0.6556	0.86082	-0.1202	0.74062	-0.08502	0.9756	0.02166	0.00274	933	2.13504	2.77177	-0.63981	2.13196	0.00308	0.83555	0.11372	0.05073	933	7.1746	12.0971	-4.69106	7.40604	-0.23145	0.28894	0.21784	0.49323	933	7.4706	8.11296	-0.56039	7.55257	-0.08196	0.00028	0.00449	0.99522
934	0.6552	0.86203	-0.12045	0.74158	-0.08638	0.97557	0.02168	0.00274	934	2.12136	2.77472	-0.64098	2.13374	-0.01238	0.83539	0.11379	0.05082	934	7.4131	12.104	-4.69625	7.40777	0.00532	0.28855	0.21767	0.49377	934	7.5041	8.11298	-0.56041	7.55257	-0.04847	0.00028	0.00446	0.99526
935	0.6002	0.86324	-0.1207	0.74254	-0.14234	0.97555	0.0217	0.00275	935	2.09803	2.77768	-0.64216	2.13552	-0.03749	0.83523	0.11386	0.05091	935	7.2727	12.1109	-4.70143	7.4095	-0.1368	0.28817	0.21751	0.49432	935	7.4396	8.113	-0.56043	7.55257	-0.11297	0.00028	0.00443	0.99529
936	0.7963	0.86444	-0.12094	0.7435	0.0528	0.97552	0.02172	0.00275	936	2.06167	2.78064	-0.64333	2.13731	-0.07563	0.83507	0.11393	0.05101	936	7.3437	12.1178	-4.70662	7.41122	-0.06752	0.28779	0.21735	0.49486	936	7.4171	8.11303	-0.56045	7.55258	-0.13548	0.00028	0.0044	0.99532
937	0.5345	0.86565	-0.12119	0.74446	-0.20996	0.9755	0.02174	0.00276	937	2.0604	2.78359	-0.64451	2.13908	-0.07868	0.8349	0.11399	0.0511	937	7.7058	12.1247	-4.7118	7.41293	0.29287	0.2874	0.21719	0.49541	937	7.3877	8.11305	-0.56047	7.55258	-0.16488	0.00027	0.00437	0.99535
938	0.635	0.86686	-0.12144	0.74542	-0.11042	0.97547	0.02176	0.00277	938	2.08699	2.78655	-0.64568	2.14087	-0.05387	0.83474	0.11406	0.05119	938	7.3204	12.1316	-4.71697	7.41464	-0.09424	0.28702	0.21703	0.49595	938	7.5852	8.11307	-0.56049	7.55258	0.03261	0.00027	0.00434	0.99539
939	0.6624	0.86807	-0.12169	0.74638	-0.08398	0.97545	0.02178	0.00277	939	2.06945	2.7895	-0.64686	2.14264	-0.07319	0.83458	0.11413	0.05129	939	7.4185	12.1385	-4.72214	7.41634	0.00216	0.28664	0.21687	0.49649	939	7.3805	8.1131	-0.56051	7.55259	-0.17209	0.00027	0.00431	0.99542
940	0.6446	0.86927	-0.12194	0.74733	-0.10274	0.97542	0.0218	0.00278	940	2.20106	2.79245	-0.64804	2.14441	0.05665	0.83442	0.1142	0.05138	940	7.4544	12.1454	-4.72731	7.41804	0.03636	0.28626	0.2167	0.49704	940	7.349	8.11312	-0.56052	7.5526	-0.20359	0.00027	0.00428	0.99545
941	0.7688	0.87048	-0.12218	0.7483	0.0205	0.97539	0.02182	0.00278	941	2.149	2.79541	-0.64922	2.14619	0.00281	0.83426	0.11426	0.05147	941	7.7576	12.1522	-4.73248	7.41972	0.33787	0.28588	0.21654	0.49758	941	7.376	8.11314	-0.56054	7.5526	-0.1766	0.00026	0.00425	0.99548
942	0.8105	0.87169	-0.12243	0.74926	0.06124	0.97537	0.02184	0.00279	942	1.97946	2.79836	-0.6504	2.14796	-0.1685	0.8341	0.11433	0.05157	942	7.3555	12.1591	-4.73764	7.42141	-0.06592	0.2855	0.21638	0.49812	942	7.5939	8.11316	-0.56056	7.5526	0.0413	0.00026	0.00422	0.99551
943	0.7507	0.8729	-0.12268	0.75022	0.00048	0.97534	0.02186	0.00279	943	2.06254	2.80131	-0.65158	2.14973	-0.08719	0.83394	0.1144	0.05166	943	7.4829	12.1659	-4.74279	7.4231	0.0598	0.28512	0.21622	0.49866	943	7.354	8.11318	-0.56058	7.5526	-0.19861	0.00026	0.00419	0.99555
944	0.605	0.87411	-0.12293	0.75118	-0.14618	0.97532	0.02188	0.0028	944	2.15271	2.80426	-0.65276	2.1515	0.00121	0.83378	0.11447	0.05175	944	7.1965	12.1727	-4.74794	7.42478	-0.22827	0.28474	0.21605	0.49921	944	7.4589	8.1132	-0.56059	7.55261	-0.09371	0.00026	0.00416	0.99558
945	0.6215	0.87531	-0.12318	0.75213	-0.13063	0.97529	0.0219	0.00281	945	2.0454	2.80721	-0.65394	2.15327	-0.10787	0.83362	0.11453	0.05185	945	7.2293	12.1795	-4.75309	7.42645	-0.19714	0.28436	0.21589	0.49975	945	7.6773	8.11323	-0.56061	7.55262	0.12469	0.00026	0.00414	0.99561
946	0.7202	0.87652	-0.12343	0.75309	-0.03289	0.97526	0.02192	0.00281	946	1.99678	2.81016	-0.65512	2.15504	-0.15826	0.83346	0.1146	0.05194	946	7.3331	12.1863	-4.75824	7.42811	-0.09501	0.28398	0.21573	0.50029	946	7.4114	8.11325	-0.56063	7.55262	-0.14122	0.00025	0.00411	0.99564
947	0.6213	0.87773	-0.12368	0.75405	-0.13275	0.97524	0.02194	0.00282	947	2.1282	2.81311	-0.6563	2.15681	-0.02861	0.8333	0.11467	0.05204	947	7.4155	12.1931	-4.76338	7.42977	-0.01427	0.28361	0.21557	0.50083	947	7.3729	8.11327	-0.56065	7.55262	-0.17972	0.00025	0.00408	0.99567
948	0.7907	0.87894	-0.12393	0.75501	0.03569	0.97521	0.02196	0.00282	948	2.03419	2.81606	-0.65749	2.15857	-0.12438	0.83314	0.11473	0.05213	948	7.2614	12.1999	-4.76851	7.43143	-0.17002	0.28323	0.2154	0.50137	948	7.3422	8.11329	-0.56066	7.55263	-0.21043	0.00025	0.00405	0.9957
949	0.6544	0.88014	-0.12418	0.75596	-0.10156	0.97519	0.02198	0.00283	949	2.14711	2.81901	-0.65867	2.16034	-0.01323	0.83298	0.1148	0.05222	949	7.2315	12.2067	-4.77365	7.43307	-0.20157	0.28285	0.21524	0.50191	949	7.4494	8.11331	-0.56068	7.55263	-0.10323	0.00025	0.00402	0.99573
950	0.7744	0.88135	-0.12443	0.75692	0.01748	0.97516	0.022	0.00283	950	2.12859	2.82196	-0.65986	2.1621	-0.03351	0.83282	0.11486	0.05232	950	7.5753	12.2135	-4.77878	7.43472	0.14058	0.28248	0.21508	0.50245	950	7.1785	8.11333	-0.5607	7.55263	-0.37413	0.00024	0.004	0.99576
951	0.9133	0.88256	-0.12468	0.75788	0.15542	0.97514	0.02202	0.00284	951	2.12494	2.8249	-0.66104	2.16386	-0.03892	0.83266	0.11493	0.05241	951	7.4997	12.2203	-4.7839	7.43636	0.06334	0.2821	0.21491	0.50299	951	7.2054	8.11335	-0.56071	7.55264	-0.34724	0.00024	0.00397	0.99579
952	0.7852	0.88376	-0.12493	0.75883	0.02637	0.97511	0.02205	0.00284	952	2.15053	2.82785	-0.66223	2.16562	-0.01509	0.8325	0.115	0.05251	952	7.469	12.227	-4.78902	7.438	0.03101	0.28172	0.21475	0.50353	952	7.6212	8.11337	-0.56073	7.55264	0.06856	0.00024	0.00394	0.99582
953	0.8431	0.88497	-0.12518	0.75979	0.08331	0.97508	0.02207	0.00285	953	2.2334	2.8308	-0.66342	2.16738	0.06602	0.83234	0.11506	0.0526	953	7.3332	12.2338	-4.79414	7.43962	-0.10642	0.28135	0.21459	0.50406	953	7.501	8.11339	-0.56075	7.55264	-0.05164	0.00024	0.00391	0.99585
954	0.7851	0.88618	-0.12543	0.76075	0.02435	0.97506	0.02209	0.00286	954	2.12629	2.83374	-0.6646	2.16914	-0.04285	0.83218	0.11513	0.05269	954	7.4467	12.2405	-4.79925	7.44125	0.00545	0.28098	0.21442	0.5046	954	7.352	8.11341	-0.56076	7.55265	-0.20065	0.00024	0.00389	0.99588
955	0.5953	0.88739	-0.12568	0.76171	-0.1664	0.97503	0.02211	0.00286	955	2.39173	2.83669	-0.66579	2.1709	0.22084	0.83202	0.1152	0.05279	955	7.4976	12.2472	-4.80436	7.44287	0.05473	0.2806	0.21426	0.50514	955	7.4425	8.11343	-0.56078	7.55265	-0.11015	0.00023	0.00386	0.99591
956	0.7194	0.88859	-0.12594	0.76265	-0.04326	0.97501	0.02213	0.00287	956	2.30481	2.83963	-0.66698	2.17265	0.13216	0.83186	0.11526	0.05288	956	7.2155	12.2539	-4.80947	7.44448	-0.22898	0.28023	0.2141	0.50568	956	7.5894	8.11345	-0.5608	7.55265	0.03675	0.00023	0.00383	0.99594
957	0.7367	0.8898	-0.12619	0.76361	-0.02691	0.97498	0.02215	0.00287	957	2.32263	2.84258	-0.66817	2.17441	0.14823	0.8317	0.11533	0.05298	957	7.3971	12.2607	-4.81457	7.44609	-0.04899	0.27986	0.21393	0.50621	957	7.3568	8.11347	-0.56081	7.55266	-0.19585	0.00023	0.00381	0.99596
958	0.5643	0.89101	-0.12644	0.76457	-0.20027	0.97496	0.02217	0.00288	958	2.11781	2.84552	-0.66936	2.17616	-0.05835	0.83154	0.11539	0.05307	958	7.4318	12.2674	-4.81967	7.44769	-0.0159	0.27948	0.21377	0.50675	958	7.3991	8.11349	-0.56083	7.55266	-0.15356	0.00023	0.00378	0.99599
959	0.5804	0.89222	-0.12669	0.76553	-0.18512	0.97493	0.02219	0.00289	959	2.14701	2.84846	-0.67055	2.17791	-0.0309	0.83138	0.11546	0.05317	959	7.3397	12.2741	-4.82476	7.4493	-0.10959	0.27911	0.2136	0.50728	959	7.4592	8.1135	-0.56084	7.55266	-0.09346	0.00023	0.00375	0.99602
960	0.8803	0.89342	-0.12695	0.76647	0.11382	0.9749	0.02221	0.00289	960	2.07979	2.8514	-0.67174	2.17966	-0.09987	0.83122	0.11552	0.05326	960	7.3567	12.2807	-4.82985	7.45089	-0.09419	0.27874	0.21344	0.50782	960	7.5374	8.11352	-0.56086	7.55266	-0.01526	0.00022	0.00373	0.99605
961	0.7232	0.89463	-0.1272	0.76743	-0.04423	0.97488	0.02223	0.0029	961	2.03545	2.85435	-0.67294	2.18141	-0.14596	0.83106	0.11559	0.05335	961	7.3295	12.2874	-4.83494	7.45248	-0.12298	0.27837	0.21328	0.50835	961	7.4524	8.11354	-0.56087	7.55267	-0.10027	0.00022	0.0037	0.99608
962	0.8364	0.89584	-0.12745	0.76839	0.06801	0.97485	0.02225	0.0029	962	2.14011	2.85729	-0.67413	2.18316	-0.04305	0.8309	0.11566	0.05345	962	7.562	12.2941	-4.84002	7.45406	0.10794	0.278	0.21311	0.50889	962	7.3355	8.11356	-0.56089	7.55267	-0.21717	0.00022	0.00368	0.9961
963	0.639	0.89704	-0.1277	0.76934	-0.13034	0.97483	0.02227	0.00291	963	2.35895	2.86023	-0.67532	2.18491	0.17405	0.83074	0.11572	0.05354	963	7.4269	12.3007	-4.8451	7.45564	-0.02874	0.27763	0.21295	0.50942	963	7.7123	8.11358	-0.56091	7.55267	0.15963	0.00022	0.00365	0.99613
964	0.7055	0.89825	-0.12796	0.77029	-0.06479	0.9748	0.02229	0.00291	964	2.05192	2.86317	-0.67652	2.18665	-0.13473	0.83058	0.11579	0.05364	964	7.4118	12.3074	-4.85017	7.45722	-0.04542	0.27726	0.21278	0.50995	964	7.4195	8.1136	-0.56092	7.55268	-0.13317	0.00022	0.00363	0.99616
965	0.5281	0.89946	-0.12821	0.77125	-0.24315	0.97477	0.02231	0.00292	965	1.96512	2.86611	-0.67771	2.1884	-0.22327	0.83042	0.11585	0.05373	965	7.5587	12.314	-4.85524	7.45879	0.09991	0.27689	0.21262	0.51049	965	7.636	8.11361	-0.56094	7.55267	0.08332	0.00021	0.0036	0.99618
966	0.5905	0.90066	-0.12847	0.77219	-0.1817	0.97475	0.02233	0.00293	966	2.08267	2.86904	-0.67891	2.19013	-0.10747	0.83026	0.11592	0.05383	966	7.4282	12.3207	-4.86031	7.46035	-0.03215	0.27652	0.21245	0.51102	966	7.25	8.11363	-0.56095	7.55268	-0.30268	0.00021	0.00358	0.99621
967	0.6187	0.90187	-0.12872	0.77315	-0.15445	0.97472	0.02235	0.00293	967	2.15842	2.87198	-0.6801	2.19188	-0.03346	0.8301	0.11598	0.05392	967	7.479	12.3273	-4.86537	7.46191	0.01709	0.27616	0.21229	0.51155	967	7.6546	8.11365	-0.56097	7.55268	0.10192	0.00021	0.00355	0.99624
968	0.8502	0.90308	-0.12897	0.77411	0.0761	0.9747	0.02237	0.00294	968	2.07602	2.87492	-0.6813	2.19362	-0.1176	0.82994	0.11605	0.05402	968	7.7025	12.3339	-4.87043	7.46347	0.23903	0.27579	0.21213	0.51208	968	7.504	8.11367	-0.56098	7.55269	-0.04869	0.00021	0.00353	0.99626
969	0.7222	0.90428	-0.12923	0.77505	-0.05286	0.97467	0.02239	0.00294	969	2.18812	2.87786	-0.6825	2.19536	-0.00724	0.82978	0.11611	0.05411	969	7.3968	12.3405	-4.87549	7.46501	-0.06822	0.27542	0.21196	0.51262	969	7.5347	8.11368	-0.561	7.55268	-0.01799	0.00021	0.0035	0.99629
970	0.633	0.90549	-0.12948	0.77601	-0.14301	0.97465	0.02241	0.00295	970	1.88714	2.88079	-0.6837	2.19709	-0.30996	0.82962	0.11618	0.05421	970	7.5342	12.3471	-4.88054	7.46656	0.06764	0.27506	0.2118	0.51315	970	7.5024	8.1137	-0.56101	7.55269	-0.05029	0.00021	0.00348	0.99632
971	0.7585	0.9067	-0.12974	0.77696	-0.01846	0.97462	0.02243	0.00295	971	2.05535	2.88373	-0.6849	2.19883	-0.14348	0.82946	0.11624	0.0543	971	7.4649	12.3537	-4.88558	7.46811	-0.0032	0.27469	0.21163	0.51368	971	7.5645	8.11372	-0.56103	7.55269	0.01181	0.0002	0.00345	0.99634
972	0.5292	0.9079	-0.13	0.7779	-0.24871	0.97459	0.02245	0.00296	972	2.1149	2.88666	-0.6861	2.20056	-0.08567	0.8293	0.11631	0.0544	972	7.3534	12.3603	-4.89063	7.46963	-0.11624	0.27433	0.21147	0.51421	972	7.6017	8.11373	-0.56104	7.55269	0.04901	0.0002	0.00343	0.99637
973	0.3846	0.90911	-0.13025	0.77886	-0.39426	0.97457	0.02247	0.00297	973	1.95314	2.8896	-0.6873	2.2023	-0.24916	0.82914	0.11637	0.05449	973	7.4123	12.3668	-4.89567	7.47116	-0.05887	0.27396	0.2113	0.51474	973	7.396	8.11375	-0.56105	7.5527	-0.1567	0.0002	0.00341	0.99639
974	0.6007	0.91032	-0.13051	0.77981	-0.17911	0.97454	0.02249	0.00297	974	2.09437	2.89253	-0.6885	2.20403	-0.10966	0.82898	0.11643	0.05459	974	7.6016	12.3734	-4.9007	7.47269	0.12891	0.2736	0.21114	0.51527	974	7.385	8.11377	-0.56107	7.5527	-0.1677	0.0002	0.00338	0.99642
975	0.7505	0.91152	-0.13076	0.78076	-0.03026	0.97452	0.02251	0.00298	975	2.32825	2.89547	-0.6897	2.20577	0.12248	0.82882	0.1165	0.05468	975	7.5365	12.3799	-4.90573	7.47422	0.06229	0.27323	0.21097	0.5158	975	7.5417	8.11378	-0.56108	7.5527	-0.011	0.0002	0.00336	0.99644
976	0.6853	0.91273	-0.13102	0.78171	-0.09641	0.97449	0.02253	0.00298	976	2.17217	2.8984	-0.6909	2.2075	-0.03533	0.82866	0.11656	0.05478	976	7.35	12.3865	-4.91076	7.47573	-0.12573	0.27287	0.21081	0.51633	976	7.3912	8.1138	-0.5611	7.5527	-0.1615	0.00019	0.00334	0.99647
977	0.5195	0.91394	-0.13128	0.78266	-0.26316	0.97446	0.02255	0.00299	977	2.13136	2.90133	-0.69211	2.20922	-0.07787	0.8285	0.11663	0.05487	977	7.55	12.393	-4.91578	7.47725	0.07276	0.27251	0.21064	0.51685	977	7.79323	8.11382	-0.56111	7.55271	0.24052	0.00019	0.00331	0.99649
978	0.6135	0.91514	-0.13153	0.78361	-0.17011	0.97444	0.02257	0.003	978	2.09623	2.90426	-0.69331	2.21095	-0.11473	0.82834	0.11669	0.05497	978	7.5315	12.3995	-4.9208	7.47875	0.05275	0.27214	0.21047	0.51738	978	7.6956	8.11383	-0.56112	7.55271	0.14289	0.00019	0.00329	0.99652
979	0.4814	0.91635	-0.13179	0.78456	-0.30316	0.97441	0.02259	0.003	979	2.31653	2.9072	-0.69451	2.21269	0.10385	0.82818	0.11676	0.05507	979	7.3435	12.4061	-4.92582	7.48025	-0.13675	0.27178	0.21031	0.51791	979	7.4345	8.11385	-0.56114	7.55271	-0.11821	0.00019	0.00327	0.99654
980	0.9103	0.91756	-0.13205	0.78551	0.12479	0.97439	0.02261	0.00301	980	2.09604	2.91013	-0.69572	2.21441	-0.11837	0.82802	0.11682	0.05516	980	7.5682	12.4126	-4.93083	7.48175	0.08645	0.27142	0.21014	0.51844	980	7.4355	8.11386	-0.56115	7.55271	-0.11721	0.00019	0.00324	0.99657
981	0.8513	0.91876	-0.1323	0.78646	0.06484	0.97436	0.02263	0.00301	981	2.03972	2.91306	-0.69692	2.21614	-0.17641	0.82786	0.11688	0.05526	981	7.5633	12.4191	-4.93584	7.48324	0.08006	0.27106	0.20998	0.51896	981	7.3841	8.11388	-0.56117	7.55271	-0.16861	0.00019	0.00322	0.99659
982	0.7751	0.91997	-0.13256	0.78741	-0.01231	0.97434	0.02265	0.00302	982	2.0991	2.91599	-0.69813	2.21786	-0.11876	0.8277	0.11695	0.05535	982	7.5635	12.4256	-4.94084	7.48473	0.07877	0.2707	0.20981	0.51949	982	7.6271	8.11389	-0.56118	7.55271	0.07438	0.00018	0.0032	0.99662
983	0.8988	0.92118	-0.13282	0.78836	0.11044	0.97431	0.02267	0.00302	983	2.26027	2.91892	-0.69934	2.21958	0.04069	0.82754	0.11701	0.05545	983	7.3684	12.4321	-4.94584	7.48621	-0.11781	0.27034	0.20965	0.52001	983	7.6521	8.11391	-0.56119	7.55272	0.09938	0.00018	0.00318	0.99664
984	0.8805	0.92238	-0.13308	0.7893	0.09119	0.97428	0.02269	0.00303	984	2.12598	2.92184	-0.70055	2.22129	-0.09532	0.82738	0.11707	0.05554	984	7.5201	12.4385	-4.95084	7.48769	0.03241	0.26998	0.20948	0.52054	984	7.5208	8.11392	-0.56121	7.55271	-0.03192	0.00018	0.00316	0.99666
985	0.7211	0.92359	-0.13334	0.79025	-0.06915	0.97426	0.02271	0.00304	985	2.2029	2.92477	-0.70175	2.22302	-0.02012	0.82722	0.11714	0.05564	985	7.2601	12.445	-4.95583	7.48916	-0.22907	0.26962	0.20932	0.52106	985	7.5262	8.11394	-0.56122	7.55272	-0.02652	0.00018	0.00313	0.99669
986	0.8678	0.9248	-0.13359	0.79121	0.0766	0.97423	0.02273	0.00304	986	2.31852	2.9277	-0.70296	2.22474	0.09378	0.82706	0.1172	0.05574	986	7.1714	12.4514	-4.96081	7.49064	-0.31923	0.26926	0.20915	0.52159	986	7.3402	8.11395	-0.56123	7.55272	-0.21252	0.00018	0.00311	0.99671
987	0.6435	0.926	-0.13385	0.79215	-0.14865	0.97421	0.02275	0.00305	987	2.06628	2.93063	-0.70417	2.22646	-0.16017	0.8269	0.11726	0.05583	987	7.4168	12.4579	-4.9658	7.4921	-0.0753	0.2689	0.20898	0.52211	987	7.2512	8.11397	-0.56124	7.55273	-0.30152	0.00018	0.00309	0.99673
988	0.9481	0.92721	-0.13411	0.7931	0.155	0.97418	0.02276	0.00305	988	2.09246	2.93355	-0.70538	2.22817	-0.13571	0.82675	0.11733	0.05593	988	7.5018	12.4643	-4.97078	7.49356	0.00824	0.26855	0.20882	0.52264	988	7.5502	8.11398	-0.56126	7.55272	-0.00253	0.00018	0.00307	0.99676
989	0.8053	0.92841	-0.13437	0.79404	0.01126	0.97416	0.02278	0.00306	989	2.1566	2.93648	-0.70659	2.22989	-0.07328	0.82659	0.11739	0.05602	989	7.092	12.4708	-4.97575	7.49502	-0.40302	0.26819	0.20865	0.52316	989	7.412	8.114	-0.56127	7.55273	-0.14073	0.00017	0.00305	0.99678
990	0.7772	0.92962	-0.13463	0.79499	-0.01779	0.97413	0.0228	0.00307	990	2.24536	2.9394	-0.70781	2.23159	0.01376	0.82643	0.11745	0.05612	990	7.2896	12.4772	-4.98073	7.49646	-0.20687	0.26783	0.20849	0.52368	990	7.5059	8.11401	-0.56128	7.55273	-0.04683	0.00017	0.00303	0.9968
991	0.7279	0.93083	-0.13489	0.79594	-0.06804	0.9741	0.02282	0.00307	991	2.20821	2.94233	-0.70902	2.23331	-0.0251	0.82627	0.11752	0.05622	991	7.4919	12.4836	-4.98569	7.49792	-0.00601	0.26748	0.20832	0.5242	991	7.4085	8.11403	-0.5613	7.55273	-0.14423	0.00017	0.00301	0.99682
992	0.7056	0.93203	-0.13515	0.79688	-0.09128	0.97408	0.02284	0.00308	992	2.28973	2.94525	-0.71023	2.23502	0.05471	0.82611	0.11758	0.05631	992	7.3974	12.49	-4.99066	7.49935	-0.10195	0.26712	0.20815	0.52473	992	7.6048	8.11404	-0.56131	7.55273	0.05207	0.00017	0.00298	0.99685
993	0.7087	0.93324	-0.13541	0.79783	-0.08913	0.97405	0.02286	0.00308	993	1.96246	2.94818	-0.71144	2.23674	-0.27427	0.82595	0.11764	0.05641	993	7.5304	12.4964	-4.99562	7.50079	0.02961	0.26677	0.20799	0.52525	993	7.3305	8.11405	-0.56132	7.55273	-0.22223	0.00017	0.00296	0.99687
994	0.7611	0.93444	-0.13567	0.79877	-0.03767	0.97403	0.02288	0.00309	994	2.3241	2.9511	-0.71266	2.23844	0.08566	0.82579	0.11771	0.0565	994	7.5042	12.5028	-5.00057	7.50223	0.00198	0.26641	0.20782	0.52577	994	7.373	8.11407	-0.56133	7.55274	-0.17973	0.00017	0.00294	0.99689
995	0.7176	0.93565	-0.13593	0.79972	-0.08212	0.974	0.0229	0.0031	995	2.06673	2.95402	-0.71387	2.24015	-0.17342	0.82563	0.11777	0.0566	995	7.5149	12.5092	-5.00553	7.50365	0.01125	0.26606	0.20765	0.52629	995	7.4976	8.11408	-0.56135	7.55273	-0.05514	0.00016	0.00292	0.99691
996	0.653	0.93686	-0.13619	0.80067	-0.14766	0.97397	0.02292	0.0031	996	2.2639	2.95694	-0.71509	2.24185	0.02205	0.82547	0.11783	0.0567	996	7.3444	12.5155	-5.01047	7.50508	-0.16068	0.2657	0.20749	0.52681	996	7.6111	8.1141	-0.56136	7.55274	0.05836	0.00016	0.0029	0.99693
997	0.7241	0.93806	-0.13645	0.80161	-0.07751	0.97395	0.02294	0.00311	997	2.28628	2.95986	-0.71631	2.24355	0.04272	0.82531	0.11789	0.05679	997	7.3672	12.5219	-5.01542	7.50649	-0.13929	0.26535	0.20732	0.52733	997	7.5832	8.11411	-0.56137	7.55274	0.03046	0.00016	0.00288	0.99696
998	0.8666	0.93927	-0.13672	0.80255	0.06405	0.97392	0.02296	0.00311	998	2.42859	2.96278	-0.71752	2.24526	0.18333	0.82515	0.11796	0.05689	998	7.7919	12.5283	-5.02036	7.50791	0.28399	0.265	0.20715	0.52785	998	7.5178	8.11412	-0.56138	7.55274	-0.03494	0.00016	0.00286	0.99698
999	0.8412	0.94047	-0.13698	0.80349	0.0377	0.9739	0.02298	0.00312	999	2.18313	2.96571	-0.71874	2.24697	-0.06384	0.825	0.11802	0.05699	999	7.5224	12.5346	-5.0253	7.50931	0.01308	0.26464	0.20699	0.52837	999	7.6715	8.11414	-0.56139	7.55275	0.11876	0.00016	0.00284	0.997
1000	0.7421	0.94168	-0.13724	0.80444	-0.06234	0.97387	0.023	0.00313	1000	2.01053	2.96862	-0.71996	2.24866	-0.23814	0.82484	0.11808	0.05708	1000	7.5641	12.541	-5.03023	7.51072	0.05338	0.26429	0.20682	0.52889	1000	7.5705	8.11415	-0.56141	7.55274	0.01776	0.00016	0.00282	0.99702
1001	0.9367	0.94289	-0.1375	0.80539	0.13132	0.97385	0.02302	0.00313	1001	2.26472	2.97154	-0.72118	2.25036	0.01435	0.82468	0.11814	0.05718	1001	7.4854	12.5473	-5.03516	7.51212	-0.02673	0.26394	0.20665	0.5294	1001	7.5938	8.11416	-0.56142	7.55274	0.04106	0.00016	0.0028	0.99704
1002	0.9963	0.94409	-0.13776	0.80633	0.18997	0.97382	0.02304	0.00314	1002	2.29111	2.97446	-0.7224	2.25206	0.03904	0.82452	0.1182	0.05728	1002	7.4571	12.5536	-5.04008	7.51352	-0.05642	0.26359	0.20649	0.52992	1002	7.2479	8.11418	-0.56143	7.55275	-0.30485	0.00016	0.00278	0.99706
1003	0.7313	0.9453	-0.13803	0.80727	-0.07597	0.97379	0.02306	0.00314	1003	2.17595	2.97738	-0.72362	2.25376	-0.07781	0.82436	0.11827	0.05737	1003	7.5063	12.5599	-5.045	7.51492	-0.00861	0.26324	0.20632	0.53044	1003	7.2777	8.11419	-0.56144	7.55275	-0.27505	0.00015	0.00276	0.99708
1004	0.9851	0.9465	-0.13829	0.80821	0.17689	0.97377	0.02308	0.00315	1004	1.96081	2.9803	-0.72484	2.25546	-0.29465	0.8242	0.11833	0.05747	1004	7.5265	12.5662	-5.04992	7.5163	0.0102	0.26289	0.20615	0.53096	1004	7.5104	8.1142	-0.56145	7.55275	-0.04235	0.00015	0.00274	0.9971
1005	0.8084	0.94771	-0.13855	0.80916	-0.00076	0.97374	0.0231	0.00316	1005	2.45035	2.98321	-0.72606	2.25715	0.19319	0.82404	0.11839	0.05757	1005	7.5026	12.5725	-5.05483	7.51769	-0.01509	0.26254	0.20599	0.53147	1005	7.5299	8.11421	-0.56146	7.55275	-0.02285	0.00015	0.00273	0.99712
1006	0.7768	0.94891	-0.13881	0.8101	-0.0333	0.97372	0.02312	0.00316	1006	2.36313	2.98613	-0.72728	2.25885	0.10428	0.82388	0.11845	0.05766	1006	7.5668	12.5788	-5.05974	7.51906	0.04773	0.26219	0.20582	0.53199	1006	7.4055	8.11423	-0.56148	7.55275	-0.14725	0.00015	0.00271	0.99714
1007	1.0018	0.95012	-0.13908	0.81104	0.19076	0.97369	0.02314	0.00317	1007	2.25353	2.98905	-0.7285	2.26055	-0.00701	0.82373	0.11851	0.05776	1007	7.3063	12.5851	-5.06464	7.52044	-0.21414	0.26184	0.20565	0.5325	1007	7.5209	8.11424	-0.56149	7.55275	-0.03185	0.00015	0.00269	0.99716
1008	0.7256	0.95132	-0.13934	0.81198	-0.08638	0.97367	0.02316	0.00317	1008	2.36043	2.99196	-0.72973	2.26223	0.0982	0.82357	0.11858	0.05786	1008	7.4947	12.5914	-5.06954	7.52181	-0.02711	0.26149	0.20549	0.53302	1008	7.3658	8.11425	-0.5615	7.55275	-0.18695	0.00015	0.00267	0.99718
1009	0.7605	0.95253	-0.1396	0.81293	-0.05243	0.97364	0.02318	0.00318	1009	2.23031	2.99488	-0.73095	2.26393	-0.03362	0.82341	0.11864	0.05795	1009	7.5627	12.5976	-5.07444	7.52318	0.03952	0.26115	0.20532	0.53353	1009	7.3758	8.11426	-0.56151	7.55275	-0.17695	0.00015	0.00265	0.9972
1010	0.8808	0.95374	-0.13987	0.81387	0.06693	0.97361	0.0232	0.00319	1010	2.11843	2.99779	-0.73217	2.26562	-0.14718	0.82325	0.1187	0.05805	1010	7.4736	12.6039	-5.07933	7.52454	-0.05094	0.2608	0.20515	0.53405	1010	7.3556	8.11427	-0.56152	7.55275	-0.19715	0.00014	0.00263	0.99722
1011	0.6005	0.95494	-0.14013	0.81481	-0.21431	0.97359	0.02322	0.00319	1011	2.34361	3.0007	-0.7334	2.2673	0.07631	0.82309	0.11876	0.05815	1011	7.3673	12.6101	-5.08422	7.5259	-0.1586	0.26045	0.20498	0.53456	1011	7.5541	8.11429	-0.56153	7.55276	0.00135	0.00014	0.00261	0.99724
1012	0.8481	0.95615	-0.1404	0.81575	0.03235	0.97356	0.02324	0.0032	1012	2.1614	3.00362	-0.73463	2.26899	-0.10759	0.82293	0.11882	0.05825	1012	7.6028	12.6164	-5.0891	7.52725	0.07555	0.26011	0.20482	0.53508	1012	7.5342	8.1143	-0.56154	7.55276	-0.01856	0.00014	0.0026	0.99726
1013	0.6966	0.95735	-0.14066	0.81669	-0.12009	0.97354	0.02326	0.0032	1013	2.26792	3.00653	-0.73585	2.27068	-0.00276	0.82277	0.11888	0.05834	1013	7.6052	12.6226	-5.09398	7.5286	0.0766	0.25976	0.20465	0.53559	1013	7.2504	8.11431	-0.56155	7.55276	-0.30236	0.00014	0.00258	0.99728
1014	0.9085	0.95856	-0.14093	0.81763	0.09087	0.97351	0.02328	0.00321	1014	2.30578	3.00944	-0.73708	2.27236	0.03342	0.82262	0.11894	0.05844	1014	7.3096	12.6288	-5.09886	7.52994	-0.22034	0.25941	0.20448	0.5361	1014	7.4338	8.11432	-0.56156	7.55276	-0.11896	0.00014	0.00256	0.9973
1015	0.7347	0.95976	-0.14119	0.81857	-0.08387	0.97348	0.0233	0.00322	1015	2.38871	3.01235	-0.73831	2.27404	0.11467	0.82246	0.119	0.05854	1015	7.3497	12.635	-5.10373	7.53129	-0.18158	0.25907	0.20432	0.53661	1015	7.5013	8.11433	-0.56158	7.55275	-0.05146	0.00014	0.00254	0.99732
1016	0.8275	0.96097	-0.14146	0.81951	0.00799	0.97346	0.02332	0.00322	1016	2.42831	3.01526	-0.73953	2.27573	0.15258	0.8223	0.11907	0.05863	1016	7.9287	12.6412	-5.1086	7.53262	0.39608	0.25873	0.20415	0.53713	1016	7.4234	8.11434	-0.56159	7.55275	-0.12936	0.00014	0.00252	0.99734
1017	0.5284	0.96217	-0.14172	0.82045	-0.29205	0.97343	0.02334	0.00323	1017	2.19282	3.01817	-0.74076	2.27741	-0.08459	0.82214	0.11913	0.05873	1017	7.4596	12.6474	-5.11347	7.53395	-0.07435	0.25838	0.20398	0.53764	1017	7.34	8.11436	-0.5616	7.55276	-0.21276	0.00014	0.00251	0.99736
1018	0.7263	0.96338	-0.14199	0.82139	-0.09509	0.97341	0.02336	0.00323	1018	2.30051	3.02108	-0.74199	2.27909	0.02142	0.82198	0.11919	0.05883	1018	7.5247	12.6536	-5.11833	7.53527	-0.01058	0.25804	0.20381	0.53815	1018	7.4737	8.11437	-0.56161	7.55276	-0.07906	0.00013	0.00249	0.99738
1019	0.3925	0.96458	-0.14225	0.82233	-0.42983	0.97338	0.02338	0.00324	1019	2.13885	3.02399	-0.74322	2.28077	-0.14192	0.82182	0.11925	0.05893	1019	7.5053	12.6598	-5.12318	7.5366	-0.0313	0.25769	0.20365	0.53866	1019	7.5084	8.11438	-0.56162	7.55276	-0.04436	0.00013	0.00247	0.99739
1020	0.7162	0.96579	-0.14252	0.82327	-0.10707	0.97336	0.0234	0.00325	1020	2.17648	3.0269	-0.74445	2.28245	-0.10596	0.82167	0.11931	0.05902	1020	7.4004	12.666	-5.12804	7.53791	-0.13752	0.25735	0.20348	0.53917	1020	7.5802	8.11439	-0.56163	7.55276	0.02744	0.00013	0.00245	0.99741
1021	0.6867	0.96699	-0.14279	0.8242	-0.13751	0.97333	0.02342	0.00325	1021	2.37297	3.02981	-0.74569	2.28412	0.08885	0.82151	0.11937	0.05912	1021	7.5423	12.6721	-5.13289	7.53923	0.00307	0.25701	0.20331	0.53968	1021	7.5528	8.1144	-0.56164	7.55276	4e-05	0.00013	0.00244	0.99743
1022	0.7748	0.9682	-0.14305	0.82515	-0.05035	0.9733	0.02344	0.00326	1022	2.39465	3.03271	-0.74692	2.28579	0.10885	0.82135	0.11943	0.05922	1022	7.6172	12.6783	-5.13773	7.54054	0.07666	0.25667	0.20314	0.54019	1022	7.3802	8.11441	-0.56165	7.55276	-0.17256	0.00013	0.00242	0.99745
1023	0.6209	0.9694	-0.14332	0.82608	-0.20518	0.97328	0.02346	0.00326	1023	2.28568	3.03562	-0.74815	2.28747	-0.00179	0.82119	0.11949	0.05932	1023	7.5513	12.6844	-5.14257	7.54185	0.00945	0.25633	0.20298	0.5407	1023	7.3503	8.11442	-0.56166	7.55276	-0.20246	0.00013	0.0024	0.99747
1024	0.6897	0.97061	-0.14359	0.82702	-0.13732	0.97325	0.02348	0.00327	1024	2.055	3.03853	-0.74938	2.28915	-0.23414	0.82103	0.11955	0.05942	1024	7.3737	12.6906	-5.14741	7.54315	-0.16945	0.25599	0.20281	0.54121	1024	7.3751	8.11443	-0.56167	7.55276	-0.17766	0.00013	0.00239	0.99748
1025	0.7539	0.97181	-0.14386	0.82795	-0.07406	0.97323	0.0235	0.00328	1025	2.23408	3.04143	-0.75062	2.29081	-0.05673	0.82088	0.11961	0.05951	1025	7.4173	12.6967	-5.15224	7.54445	-0.12715	0.25564	0.20264	0.54171	1025	7.4252	8.11444	-0.56168	7.55276	-0.12756	0.00013	0.00237	0.9975
1026	0.7436	0.97302	-0.14412	0.8289	-0.0853	0.9732	0.02352	0.00328	1026	2.19036	3.04434	-0.75185	2.29249	-0.10212	0.82072	0.11967	0.05961	1026	7.6325	12.7028	-5.15707	7.54574	0.08676	0.2553	0.20247	0.54222
1027	0.8818	0.97422	-0.14439	0.82983	0.05197	0.97318	0.02354	0.00329	1027	2.22336	3.04724	-0.75309	2.29415	-0.07079	0.82056	0.11973	0.05971	1027	7.6064	12.7089	-5.16189	7.54704	0.05937	0.25497	0.2023	0.54273
1028	0.7595	0.97543	-0.14466	0.83077	-0.07127	0.97315	0.02356	0.00329	1028	2.27335	3.05014	-0.75432	2.29582	-0.02247	0.8204	0.11979	0.05981	1028	7.4185	12.715	-5.16671	7.54832	-0.12982	0.25463	0.20214	0.54324
1029	0.8484	0.97663	-0.14493	0.8317	0.01669	0.97312	0.02358	0.0033	1029	2.27713	3.05305	-0.75556	2.29749	-0.02036	0.82024	0.11985	0.05991	1029	7.8174	12.7211	-5.17153	7.5496	0.2678	0.25429	0.20197	0.54374
1030	0.7415	0.97784	-0.1452	0.83264	-0.09114	0.9731	0.0236	0.00331	1030	2.29905	3.05595	-0.7568	2.29915	-0.0001	0.82009	0.11991	0.06	1030	7.4584	12.7272	-5.17634	7.55088	-0.09248	0.25395	0.2018	0.54425
1031	0.745	0.97904	-0.14546	0.83358	-0.08858	0.97307	0.02361	0.00331	1031	2.27944	3.05885	-0.75803	2.30082	-0.02138	0.81993	0.11997	0.0601	1031	7.3769	12.7333	-5.18115	7.55215	-0.17525	0.25361	0.20163	0.54475
1032	0.6131	0.98025	-0.14573	0.83452	-0.22142	0.97305	0.02363	0.00332	1032	2.39264	3.06175	-0.75927	2.30248	0.09016	0.81977	0.12003	0.0602	1032	7.6207	12.7394	-5.18596	7.55342	0.06728	0.25327	0.20147	0.54526
1033	0.8643	0.98145	-0.146	0.83545	0.02885	0.97302	0.02365	0.00332	1033	2.3673	3.06465	-0.76051	2.30414	0.06316	0.81961	0.12009	0.0603	1033	7.3675	12.7454	-5.19076	7.55468	-0.18718	0.25294	0.2013	0.54576
1034	0.5514	0.98266	-0.14627	0.83639	-0.28499	0.973	0.02367	0.00333	1034	2.05436	3.06756	-0.76175	2.30581	-0.25145	0.81945	0.12015	0.0604	1034	7.833	12.7515	-5.19555	7.55595	0.27706	0.2526	0.20113	0.54627
1035	0.9115	0.98386	-0.14654	0.83732	0.07418	0.97297	0.02369	0.00334	1035	2.32077	3.07045	-0.76299	2.30746	0.01331	0.8193	0.12021	0.06049	1035	7.3206	12.7576	-5.20035	7.5572	-0.2366	0.25227	0.20096	0.54677
1036	0.7634	0.98507	-0.14681	0.83826	-0.07486	0.97294	0.02371	0.00334	1036	2.31954	3.07335	-0.76423	2.30912	0.01042	0.81914	0.12027	0.06059	1036	7.4038	12.7636	-5.20513	7.55846	-0.15465	0.25193	0.20079	0.54728
1037	0.8319	0.98627	-0.14708	0.83919	-0.00729	0.97292	0.02373	0.00335	1037	2.46779	3.07625	-0.76547	2.31078	0.15701	0.81898	0.12033	0.06069	1037	7.5104	12.7696	-5.20992	7.5597	-0.0493	0.2516	0.20063	0.54778
1038	0.8633	0.98748	-0.14735	0.84013	0.02318	0.97289	0.02375	0.00336	1038	2.33181	3.07915	-0.76671	2.31244	0.01937	0.81882	0.12039	0.06079	1038	7.6047	12.7757	-5.2147	7.56095	0.04375	0.25126	0.20046	0.54828
1039	0.7062	0.98868	-0.14762	0.84106	-0.13486	0.97287	0.02377	0.00336	1039	2.28041	3.08205	-0.76796	2.31409	-0.03368	0.81867	0.12045	0.06089	1039	7.6093	12.7817	-5.21948	7.56219	0.04711	0.25093	0.20029	0.54878
1040	0.5768	0.98989	-0.14789	0.842	-0.26519	0.97284	0.02379	0.00337	1040	2.40686	3.08495	-0.7692	2.31575	0.09111	0.81851	0.12051	0.06099	1040	7.6189	12.7877	-5.22425	7.56342	0.05547	0.25059	0.20012	0.54929
1041	0.7876	0.99109	-0.14816	0.84293	-0.05533	0.97281	0.02381	0.00337	1041	2.23079	3.08784	-0.77044	2.3174	-0.08661	0.81835	0.12056	0.06109	1041	7.4157	12.7937	-5.22902	7.56466	-0.14896	0.25026	0.19995	0.54979
1042	0.6902	0.99229	-0.14844	0.84385	-0.15366	0.97279	0.02383	0.00338	1042	2.34545	3.09074	-0.77169	2.31905	0.0264	0.81819	0.12062	0.06118	1042	7.5456	12.7997	-5.23378	7.56589	-0.02029	0.24993	0.19979	0.55029
1043	0.6144	0.9935	-0.14871	0.84479	-0.23039	0.97276	0.02385	0.00339	1043	2.30331	3.09363	-0.77293	2.3207	-0.01739	0.81804	0.12068	0.06128	1043	7.4808	12.8056	-5.23854	7.56711	-0.08631	0.24959	0.19962	0.55079
1044	0.8797	0.9947	-0.14898	0.84572	0.03397	0.97274	0.02387	0.00339	1044	2.35489	3.09653	-0.77418	2.32235	0.03254	0.81788	0.12074	0.06138	1044	7.4769	12.8116	-5.2433	7.56833	-0.09143	0.24926	0.19945	0.55129
1045	0.8087	0.99591	-0.14925	0.84666	-0.03796	0.97271	0.02389	0.0034	1045	2.19923	3.09942	-0.77542	2.324	-0.12477	0.81772	0.1208	0.06148	1045	7.5579	12.8176	-5.24805	7.56955	-0.01165	0.24893	0.19928	0.55179
1046	0.7402	0.99711	-0.14952	0.84759	-0.10739	0.97269	0.02391	0.0034	1046	2.38244	3.10232	-0.77667	2.32565	0.05679	0.81756	0.12086	0.06158	1046	7.3748	12.8236	-5.2528	7.57076	-0.19596	0.2486	0.19911	0.55229
1047	0.5982	0.99832	-0.14979	0.84853	-0.25032	0.97266	0.02393	0.00341	1047	2.4774	3.10521	-0.77792	2.32729	0.15011	0.81741	0.12092	0.06168	1047	7.4845	12.8295	-5.25754	7.57198	-0.08747	0.24827	0.19894	0.55279
1048	0.7207	0.99952	-0.15007	0.84945	-0.12875	0.97263	0.02395	0.00342	1048	2.34537	3.1081	-0.77917	2.32893	0.01643	0.81725	0.12097	0.06178	1048	7.3981	12.8355	-5.26228	7.57318	-0.17508	0.24794	0.19878	0.55329
1049	0.8269	1.00073	-0.15034	0.85039	-0.02349	0.97261	0.02397	0.00342	1049	2.32955	3.111	-0.78042	2.33058	-0.00103	0.81709	0.12103	0.06188	1049	7.6476	12.8414	-5.26702	7.57438	0.07322	0.24761	0.19861	0.55378
1050	0.618	1.00193	-0.15061	0.85132	-0.23332	0.97258	0.02399	0.00343	1050	2.32269	3.11389	-0.78166	2.33223	-0.00953	0.81693	0.12109	0.06198	1050	7.4602	12.8473	-5.27175	7.57558	-0.11538	0.24728	0.19844	0.55428
1051	0.8573	1.00313	-0.15089	0.85224	0.00505	0.97256	0.02401	0.00344	1051	2.56083	3.11678	-0.78291	2.33387	0.22697	0.81678	0.12115	0.06207	1051	7.6975	12.8532	-5.27648	7.57677	0.12073	0.24695	0.19827	0.55478
1052	0.7545	1.00434	-0.15116	0.85318	-0.09868	0.97253	0.02403	0.00344	1052	2.5101	3.11967	-0.78416	2.33551	0.1746	0.81662	0.12121	0.06217	1052	7.4356	12.8592	-5.28121	7.57796	-0.14236	0.24662	0.1981	0.55527
1053	0.8998	1.00554	-0.15143	0.85411	0.04569	0.97251	0.02405	0.00345	1053	1.98408	3.12256	-0.78542	2.33714	-0.35306	0.81646	0.12127	0.06227	1053	7.6547	12.8651	-5.28593	7.57914	0.07555	0.24629	0.19793	0.55577
1054	0.583	1.00675	-0.15171	0.85504	-0.27204	0.97248	0.02407	0.00345	1054	2.24545	3.12545	-0.78667	2.33878	-0.09333	0.8163	0.12132	0.06237	1054	7.2677	12.871	-5.29064	7.58033	-0.31263	0.24597	0.19777	0.55627
1055	0.7179	1.00795	-0.15198	0.85597	-0.13807	0.97245	0.02408	0.00346	1055	2.27002	3.12834	-0.78792	2.34042	-0.0704	0.81615	0.12138	0.06247	1055	7.5906	12.8769	-5.29536	7.5815	0.00909	0.24564	0.1976	0.55676
1056	0.9582	1.00915	-0.15225	0.8569	0.1013	0.97243	0.0241	0.00347	1056	2.22145	3.13122	-0.78917	2.34205	-0.1206	0.81599	0.12144	0.06257	1056	7.5008	12.8827	-5.30006	7.58268	-0.08188	0.24531	0.19743	0.55726
1057	0.7977	1.01036	-0.15253	0.85783	-0.06013	0.9724	0.02412	0.00347	1057	2.31606	3.13411	-0.79043	2.34368	-0.02763	0.81583	0.1215	0.06267	1057	7.4132	12.8886	-5.30477	7.58385	-0.17065	0.24499	0.19726	0.55775
1058	0.735	1.01156	-0.1528	0.85876	-0.12376	0.97238	0.02414	0.00348	1058	2.40578	3.137	-0.79168	2.34532	0.06046	0.81568	0.12155	0.06277	1058	7.6267	12.8945	-5.30947	7.58502	0.04168	0.24466	0.19709	0.55825
1059	0.8067	1.01277	-0.15308	0.85969	-0.05299	0.97235	0.02416	0.00349	1059	2.27982	3.13989	-0.79293	2.34696	-0.06713	0.81552	0.12161	0.06287	1059	7.7058	12.9003	-5.31417	7.58618	0.11962	0.24434	0.19692	0.55874
1060	0.8581	1.01397	-0.15335	0.86062	-0.00252	0.97233	0.02418	0.00349	1060	2.33826	3.14277	-0.79419	2.34858	-0.01032	0.81536	0.12167	0.06297	1060	7.7097	12.9062	-5.31886	7.58734	0.12236	0.24401	0.19676	0.55923
1061	0.7671	1.01517	-0.15363	0.86154	-0.09444	0.9723	0.0242	0.0035	1061	2.15296	3.14566	-0.79544	2.35022	-0.19725	0.8152	0.12173	0.06307	1061	7.6334	12.912	-5.32355	7.58849	0.0449	0.24369	0.19659	0.55973
1062	0.7269	1.01638	-0.15391	0.86247	-0.13557	0.97227	0.02422	0.0035	1062	2.43029	3.14854	-0.7967	2.35184	0.07845	0.81505	0.12178	0.06317	1062	7.6695	12.9179	-5.32823	7.58965	0.07985	0.24336	0.19642	0.56022
1063	0.8831	1.01758	-0.15418	0.8634	0.0197	0.97225	0.02424	0.00351	1063	2.21631	3.15143	-0.79796	2.35347	-0.13716	0.81489	0.12184	0.06327	1063	7.5245	12.9237	-5.33291	7.5908	-0.06629	0.24304	0.19625	0.56071
1064	0.8824	1.01878	-0.15446	0.86432	0.01807	0.97222	0.02426	0.00352	1064	2.34766	3.15431	-0.79922	2.35509	-0.00743	0.81473	0.1219	0.06337	1064	7.5084	12.9295	-5.33759	7.59194	-0.08354	0.24272	0.19608	0.5612
1065	0.8607	1.01999	-0.15473	0.86526	-0.00456	0.9722	0.02428	0.00352	1065	2.389	3.15719	-0.80047	2.35672	0.03228	0.81458	0.12196	0.06347	1065	7.3788	12.9353	-5.34226	7.59308	-0.21428	0.24239	0.19591	0.56169
1066	0.7307	1.02119	-0.15501	0.86618	-0.13548	0.97217	0.0243	0.00353	1066	2.25678	3.16008	-0.80173	2.35835	-0.10156	0.81442	0.12201	0.06357	1066	7.4473	12.9411	-5.34693	7.59421	-0.14692	0.24207	0.19574	0.56218
1067	0.8191	1.0224	-0.15529	0.86711	-0.04801	0.97215	0.02432	0.00354	1067	2.36405	3.16296	-0.80299	2.35997	0.00408	0.81426	0.12207	0.06367	1067	7.5373	12.9469	-5.35159	7.59535	-0.05805	0.24175	0.19558	0.56267
1068	0.7569	1.0236	-0.15556	0.86804	-0.11114	0.97212	0.02434	0.00354	1068	2.35726	3.16584	-0.80425	2.36159	-0.00433	0.81411	0.12213	0.06377	1068	7.7848	12.9527	-5.35625	7.59648	0.18832	0.24143	0.19541	0.56316
1069	0.8677	1.0248	-0.15584	0.86896	-0.00126	0.97209	0.02436	0.00355	1069	2.28102	3.16872	-0.80551	2.36321	-0.08219	0.81395	0.12218	0.06387	1069	7.5488	12.9585	-5.36091	7.5976	-0.0488	0.24111	0.19524	0.56365
1070	0.635	1.02601	-0.15612	0.86989	-0.23489	0.97207	0.02438	0.00356	1070	2.34315	3.1716	-0.80677	2.36483	-0.02168	0.81379	0.12224	0.06397	1070	7.3997	12.9643	-5.36556	7.59873	-0.19903	0.24079	0.19507	0.56414
1071	0.7056	1.02721	-0.1564	0.87081	-0.16521	0.97204	0.0244	0.00356	1071	2.27204	3.17448	-0.80803	2.36645	-0.09441	0.81364	0.1223	0.06407	1071	7.5902	12.9701	-5.37021	7.59984	-0.00964	0.24047	0.1949	0.56463
1072	0.7513	1.02841	-0.15667	0.87174	-0.12044	0.97202	0.02442	0.00357	1072	2.46844	3.17736	-0.8093	2.36806	0.10038	0.81348	0.12235	0.06417	1072	7.3621	12.9758	-5.37485	7.60096	-0.23886	0.24015	0.19473	0.56512
1073	0.6607	1.02962	-0.15695	0.87267	-0.21197	0.97199	0.02443	0.00357	1073	2.44412	3.18024	-0.81056	2.36968	0.07444	0.81332	0.12241	0.06427	1073	7.5448	12.9816	-5.37949	7.60207	-0.05727	0.23983	0.19456	0.56561
1074	0.6075	1.03082	-0.15723	0.87359	-0.26609	0.97197	0.02445	0.00358	1074	2.22695	3.18312	-0.81182	2.3713	-0.14434	0.81317	0.12247	0.06437	1074	7.642	12.9873	-5.38413	7.60318	0.03882	0.23951	0.1944	0.5661
1075	0.7621	1.03202	-0.15751	0.87451	-0.11242	0.97194	0.02447	0.00359	1075	2.27539	3.186	-0.81309	2.37291	-0.09752	0.81301	0.12252	0.06447	1075	7.6325	12.993	-5.38876	7.60428	0.02822	0.23919	0.19423	0.56658
1076	0.907	1.03323	-0.15779	0.87544	0.03156	0.97191	0.02449	0.00359	1076	2.52698	3.18887	-0.81435	2.37452	0.15246	0.81285	0.12258	0.06457	1076	7.6145	12.9988	-5.39339	7.60538	0.00912	0.23887	0.19406	0.56707
1077	0.8305	1.03443	-0.15807	0.87636	-0.04586	0.97189	0.02451	0.0036	1077	2.24428	3.19175	-0.81562	2.37613	-0.13185	0.8127	0.12264	0.06467	1077	7.4666	13.0045	-5.39801	7.60648	-0.13988	0.23855	0.19389	0.56756
1078	0.5667	1.03563	-0.15835	0.87728	-0.31059	0.97186	0.02453	0.00361	1078	2.45089	3.19462	-0.81688	2.37774	0.07315	0.81254	0.12269	0.06477	1078	7.628	13.0102	-5.40263	7.60757	0.02043	0.23824	0.19372	0.56804
1079	0.9285	1.03684	-0.15862	0.87822	0.05029	0.97184	0.02455	0.00361	1079	2.30775	3.1975	-0.81815	2.37935	-0.0716	0.81238	0.12275	0.06487	1079	7.2351	13.0159	-5.40725	7.60866	-0.37356	0.23792	0.19355	0.56853
1080	0.8091	1.03804	-0.1589	0.87914	-0.07004	0.97181	0.02457	0.00362	1080	2.30635	3.20038	-0.81942	2.38096	-0.07461	0.81223	0.1228	0.06497	1080	7.4863	13.0216	-5.41186	7.60975	-0.12345	0.2376	0.19339	0.56901
1081	0.8757	1.03924	-0.15918	0.88006	-0.00436	0.97179	0.02459	0.00363	1081	2.49127	3.20325	-0.82068	2.38257	0.1087	0.81207	0.12286	0.06507	1081	7.265	13.0273	-5.41647	7.61083	-0.34583	0.23729	0.19322	0.5695
1082	0.8086	1.04045	-0.15946	0.88099	-0.07238	0.97176	0.02461	0.00363	1082	2.32111	3.20612	-0.82195	2.38417	-0.06306	0.81191	0.12292	0.06517	1082	7.5028	13.033	-5.42107	7.61191	-0.10911	0.23697	0.19305	0.56998
1083	0.6834	1.04165	-0.15974	0.88191	-0.19851	0.97173	0.02463	0.00364	1083	2.20885	3.209	-0.82322	2.38578	-0.17693	0.81176	0.12297	0.06527	1083	7.4662	13.0387	-5.42567	7.61299	-0.14678	0.23666	0.19288	0.57046
1084	0.7243	1.04285	-0.16002	0.88283	-0.15853	0.97171	0.02465	0.00364	1084	2.4837	3.21187	-0.82449	2.38738	0.09632	0.8116	0.12303	0.06537	1084	7.672	13.0443	-5.43027	7.61405	0.05795	0.23634	0.19271	0.57095
1085	1.1597	1.04406	-0.16031	0.88375	0.27595	0.97168	0.02467	0.00365	1085	2.48154	3.21474	-0.82576	2.38898	0.09256	0.81145	0.12308	0.06547	1085	7.6931	13.05	-5.43486	7.61512	0.07798	0.23603	0.19254	0.57143
1086	0.7518	1.04526	-0.16059	0.88467	-0.13287	0.97166	0.02469	0.00366	1086	2.33097	3.21761	-0.82703	2.39058	-0.05961	0.81129	0.12314	0.06557	1086	7.5623	13.0556	-5.43945	7.61619	-0.05389	0.23571	0.19237	0.57191
1087	0.8387	1.04646	-0.16087	0.88559	-0.0469	0.97163	0.02471	0.00366	1087	2.31949	3.22048	-0.8283	2.39218	-0.07269	0.81113	0.12319	0.06567	1087	7.5816	13.0613	-5.44403	7.61725	-0.03565	0.2354	0.19221	0.57239
1088	0.7939	1.04767	-0.16115	0.88652	-0.09262	0.97161	0.02473	0.00367	1088	2.32315	3.22335	-0.82957	2.39378	-0.07063	0.81098	0.12325	0.06577	1088	7.466	13.0669	-5.44861	7.61831	-0.15231	0.23509	0.19204	0.57288
1089	0.6974	1.04887	-0.16143	0.88744	-0.19004	0.97158	0.02474	0.00368	1089	2.43991	3.22622	-0.83084	2.39538	0.04453	0.81082	0.1233	0.06587	1089	7.3862	13.0725	-5.45319	7.61936	-0.23316	0.23477	0.19187	0.57336
1090	0.8075	1.05007	-0.16171	0.88836	-0.08086	0.97155	0.02476	0.00368	1090	2.26045	3.22909	-0.83212	2.39697	-0.13653	0.81066	0.12336	0.06598	1090	7.5395	13.0782	-5.45776	7.62041	-0.08091	0.23446	0.1917	0.57384
1091	0.6556	1.05127	-0.16199	0.88928	-0.23368	0.97153	0.02478	0.00369	1091	2.23774	3.23196	-0.83339	2.39857	-0.16083	0.81051	0.12341	0.06608	1091	7.442	13.0838	-5.46233	7.62146	-0.17946	0.23415	0.19153	0.57432
1092	0.7388	1.05248	-0.16228	0.8902	-0.1514	0.9715	0.0248	0.0037	1092	2.37445	3.23483	-0.83466	2.40017	-0.02572	0.81035	0.12347	0.06618	1092	7.6197	13.0894	-5.46689	7.6225	-0.0028	0.23384	0.19136	0.5748
1093	0.8714	1.05368	-0.16256	0.89112	-0.01972	0.97148	0.02482	0.0037	1093	2.18359	3.2377	-0.83594	2.40176	-0.21817	0.8102	0.12353	0.06628	1093	7.4149	13.095	-5.47145	7.62354	-0.20864	0.23353	0.19119	0.57528
1094	1.0264	1.05488	-0.16284	0.89204	0.13436	0.97145	0.02484	0.00371	1094	2.26785	3.24057	-0.83721	2.40336	-0.1355	0.81004	0.12358	0.06638	1094	7.3625	13.1006	-5.47601	7.62458	-0.26208	0.23322	0.19103	0.57576
1095	0.6117	1.05609	-0.16312	0.89297	-0.28126	0.97143	0.02486	0.00371	1095	2.50301	3.24343	-0.83849	2.40494	0.09807	0.80988	0.12363	0.06648	1095	7.6735	13.1062	-5.48056	7.62561	0.04789	0.23291	0.19086	0.57623
1096	0.6642	1.05729	-0.16341	0.89388	-0.22968	0.9714	0.02488	0.00372	1096	2.31672	3.2463	-0.83976	2.40654	-0.08981	0.80973	0.12369	0.06658	1096	7.6963	13.1118	-5.48511	7.62664	0.06966	0.2326	0.19069	0.57671
1097	0.7872	1.05849	-0.16369	0.8948	-0.1076	0.97137	0.0249	0.00373	1097	2.28534	3.24916	-0.84104	2.40812	-0.12278	0.80957	0.12374	0.06668	1097	7.513	13.1173	-5.48965	7.62767	-0.11467	0.23229	0.19052	0.57719
1098	0.8848	1.05969	-0.16397	0.89572	-0.01092	0.97135	0.02492	0.00373	1098	2.48568	3.25203	-0.84232	2.40971	0.07597	0.80942	0.1238	0.06678	1098	7.3976	13.1229	-5.49419	7.62869	-0.23109	0.23198	0.19035	0.57767
1099	0.7378	1.0609	-0.16426	0.89664	-0.15884	0.97132	0.02494	0.00374	1099	2.37985	3.25489	-0.8436	2.41129	-0.03145	0.80926	0.12385	0.06689	1099	7.6863	13.1284	-5.49873	7.62971	0.05659	0.23167	0.19018	0.57814
1100	0.9015	1.0621	-0.16454	0.89756	0.00394	0.9713	0.02496	0.00375	1100	2.42899	3.25776	-0.84487	2.41289	0.01611	0.80911	0.12391	0.06699	1100	7.5883	13.134	-5.50326	7.63073	-0.04243	0.23136	0.19002	0.57862
1101	0.772	1.0633	-0.16483	0.89847	-0.12648	0.97127	0.02498	0.00375	1101	2.46694	3.26062	-0.84615	2.41447	0.05247	0.80895	0.12396	0.06709	1101	7.5041	13.1395	-5.50779	7.63174	-0.12764	0.23106	0.18985	0.5791
1102	0.7919	1.0645	-0.16511	0.89939	-0.10749	0.97125	0.02499	0.00376	1102	2.28105	3.26348	-0.84743	2.41605	-0.135	0.80879	0.12402	0.06719	1102	7.355	13.1451	-5.51231	7.63275	-0.27775	0.23075	0.18968	0.57957
1103	0.8836	1.06571	-0.1654	0.90031	-0.01671	0.97122	0.02501	0.00377	1103	2.31453	3.26635	-0.84871	2.41764	-0.1031	0.80864	0.12407	0.06729	1103	7.586	13.1506	-5.51683	7.63376	-0.04776	0.23044	0.18951	0.58005
1104	0.7882	1.06691	-0.16568	0.90123	-0.11303	0.97119	0.02503	0.00377	1104	2.46006	3.26921	-0.84999	2.41922	0.04085	0.80848	0.12413	0.06739	1104	7.6099	13.1561	-5.52134	7.63477	-0.02486	0.23013	0.18934	0.58052
1105	0.8256	1.06811	-0.16597	0.90214	-0.07655	0.97117	0.02505	0.00378	1105	2.3896	3.27207	-0.85127	2.4208	-0.03119	0.80833	0.12418	0.06749	1105	7.5769	13.1616	-5.52586	7.63576	-0.05886	0.22983	0.18917	0.581
1106	0.6678	1.06931	-0.16625	0.90306	-0.23526	0.97114	0.02507	0.00379	1106	2.41229	3.27493	-0.85255	2.42238	-0.01008	0.80817	0.12423	0.0676	1106	7.583	13.1671	-5.53036	7.63676	-0.05376	0.22952	0.18901	0.58147
1107	1.06	1.07052	-0.16654	0.90398	0.15602	0.97112	0.02509	0.00379	1107	2.58794	3.27779	-0.85384	2.42395	0.16399	0.80802	0.12429	0.0677	1107	7.5825	13.1726	-5.53487	7.63775	-0.05525	0.22922	0.18884	0.58194
[truncated: 4,891 more rows]

## Sheet: Bio data
	N -> I						I -> D
[truncated: 101 more rows]
