# Supplementary material for: Advancing Enzyme’s Stability and Catalytic Efficiency through Synergy of Force-Field Calculations, Evolutionary Analysis, and Machine Learning
Source: ACS Catal. 2023 Sep 11;13(19):12506–18. doi: 10.1021/acscatal.3c02575 (PMC10563018; doi:10.1021/acscatal.3c02575)
Supplement: Supplementary file 4 — cs3c02575_si_004.xlsx [file cs3c02575_si_004.xlsx]

## Sheet: 6SP5 - DhaA115MutCompute predic
Column1	Column2	Column3	Column4	Column5	Column6	Column7	Column8	Column9	Column10	Column11	Column12	Column13	Column14	Column15	Column16	Column17	Column18	Column19	Column20	Column21	Column22	Column23	Column24	Column25	Column26	Column27	Column28	Column29
	pdb	chain_id	position	wtAA	prAA	wt_prob	pred_prob	avg_log_ratio	prALA	prARG	prASN	prASP	prCYS	prGLN	prGLU	prGLY	prHIS	prILE	prLEU	prLYS	prMET	prPHE	prPRO	prSER	prTHR	prTRP	prTYR	prVAL
194	6SP5.pdb	A	197	VAL	SER	0.002809645893239971	0.8945104153388551	8.315	0.009282458327022737	0.0003210854118941456	0.0021290015006110857	0.0055257107081571255	0.008849479988357981	0.0033961818486153476	0.05426828385415375	1.7767111430239667e-05	2.6303908690191633e-05	0.0010099508747033988	0.0003566639963018569	0.00176364195482633	0.0002833770217484136	7.368018155505052e-06	2.4574447614840798e-05	0.8945104153388551	0.015411242928307154	1.1092964638316494e-06	5.737570851029302e-06	0.002809645893239971
114	6SP5.pdb	A	117	LYS	MET	0.0028573794390159006	0.5265297413765296	7.526	2.0372320309953024e-05	0.0004373973369250267	7.458310336053914e-05	5.130290313085198e-05	0.00013779517925042905	0.3111991776722614	0.15782887640330934	6.846898967209293e-08	1.9897245998078488e-05	0.00014286921685172863	4.809632639391436e-05	0.0028573794390159006	0.5265297413765296	1.1786735714159866e-05	6.638235030708784e-08	0.00036759285982727457	7.4613843400785375e-06	1.697639217100337e-05	1.8544077997508328e-05	0.0002300151752733014
228	6SP5.pdb	A	231	GLN	SER	0.010406658228074434	0.886401865972723	6.412	0.011561909652839106	0.001200360815875862	0.010279710409619463	0.010995143668207322	0.0045283324078991185	0.010406658228074434	0.018824723638748316	1.4849068507265309e-05	0.0005137639992337533	0.00011977697414884502	0.00025606137368445456	0.005287336760344786	0.00020319323636006678	3.143609441728044e-05	2.226563204414101e-05	0.886401865972723	0.034328961475032206	1.03790468884896e-05	3.990657111014564e-05	0.004973364974242194
145	6SP5.pdb	A	148	LEU	GLU	0.011286223273001258	0.928403071175757	6.362	2.046593297427309e-05	8.584958837129274e-05	0.0005154836499066459	0.0022426937643228242	2.1898642573457377e-05	0.05269955035067129	0.928403071175757	9.335484296009862e-08	0.0007548086113235774	5.503332122259057e-06	0.011286223273001258	0.0021806335219671583	0.001669158617408834	3.3344199454268685e-05	3.679060547861625e-07	6.979275750612363e-06	4.0354508563902545e-05	7.222535132672573e-06	1.7626489489694688e-05	8.67127031138325e-06
289	6SP5.pdb	A	292	ALA	SER	0.02322992299265785	0.9647807706020967	5.376	0.02322992299265785	0.00012688742799148032	0.0001226867568935029	0.0005671407768378642	0.0008353112968014278	0.0001413487859340171	0.0006534508968799279	0.002470915842800103	3.120985963777809e-05	5.016720472423709e-06	5.927228868052655e-06	0.00016351210216010719	2.634712902858096e-05	3.2872892792528038e-06	5.645681958424059e-06	0.9647807706020967	0.006692726039095202	1.2807372417009972e-06	6.07321565666817e-06	0.000130538617708755
142	6SP5.pdb	A	145	ALA	SER	0.025626990309173776	0.9558613731237338	5.221	0.025626990309173776	3.609624723868826e-07	0.0003281800365413484	0.0015590054823010875	0.0006412075457122758	4.0028433103968884e-05	0.00028550740698892856	2.2274282696094995e-06	3.2647641166753367e-06	1.0795421524481698e-07	1.8748828609980875e-07	5.375567358089743e-07	3.111220901674195e-06	1.2776338325362074e-07	4.758459344712348e-07	0.9558613731237338	0.015639515572309734	3.051376414214382e-08	1.369072940218745e-07	7.623684761624893e-06
140	6SP5.pdb	A	143	GLU	ALA	0.03992069888360699	0.8952553109389374	4.487	0.8952553109389374	0.003608767928159812	0.0008495851068296504	0.002691860157109692	0.00029091027102454413	0.004965640674955305	0.03992069888360699	0.001479203696664948	3.561730550244443e-05	9.02327490995071e-06	0.000529658048119015	0.004193110120427273	8.997188348119143e-05	1.4830760576324229e-05	0.0018310856235644885	0.04099406369545119	0.003148754082130532	3.81174077238591e-06	1.651170851358063e-05	7.158409926313188e-05
172	6SP5.pdb	A	175	LYS	MET	0.03997364168033367	0.7789338985759597	4.284	1.7702773563099757e-05	0.09347411368109441	0.00013628851215445348	0.0001199721998786691	6.701559460348506e-05	0.06325257356260318	0.006219060641444883	9.36388185796304e-07	6.978525547511963e-06	3.425203788673932e-05	0.01612571050170809	0.03997364168033367	0.7789338985759597	2.349616937251512e-05	5.657805084922808e-07	0.00048617171517855497	3.1362979046360824e-05	0.001067971419784702	2.6427760217516392e-05	1.8595009282131786e-06
192	6SP5.pdb	A	195	LYS	GLU	0.04334399482671968	0.7521434197731588	4.117	5.1144163379452284e-05	0.004144631300848094	0.0017923657656726802	0.0028295685812367924	0.00023627139758586267	0.09869880834085364	0.7521434197731588	3.5011563654999476e-07	0.0006201934440868865	8.998378805678142e-05	0.08684712246617282	0.04334399482671968	0.008540514980646301	8.568896759390361e-05	1.1647673144124558e-06	0.0002570278634268035	8.027351106478646e-05	1.2584901391661853e-05	0.0001252466337684303	9.964441138566448e-05
165	6SP5.pdb	A	168	PHE	MET	0.05737300493334043	0.8896485780213887	3.955	1.8994666754430318e-08	0.0009871284743325386	1.1531425559746875e-06	2.5888597753742576e-07	4.3742988363757495e-07	0.0012122673280051926	0.00011457377886208706	4.08455875974964e-09	0.0013738822232106209	0.00013913679981346274	0.0006212546676943436	0.008501840284730968	0.8896485780213887	0.05737300493334043	2.4736294360233163e-07	9.213922956146516e-09	1.2777980110473847e-07	0.00017802273157324698	0.039846412043282785	1.6418194551256328e-06
106	6SP5.pdb	A	109	SER	ALA	0.09129761444694612	0.9073368217970671	3.313	0.9073368217970671	9.146392054138421e-08	1.8542816324880316e-07	2.90290231111566e-06	4.946818830650369e-06	2.614365585033195e-07	3.1675551241705897e-07	0.0013514629933379819	1.3135008623893258e-07	1.4143332635933225e-09	5.523761763066579e-09	1.898077745693777e-07	4.214185373724339e-08	1.15495040813058e-08	2.247315880797285e-07	0.09129761444694612	4.759325723454528e-06	1.2129408792389177e-09	1.088391304841317e-08	1.8015873364600342e-08
224	6SP5.pdb	A	227	ASN	LYS	0.05924489458519793	0.5252598234070552	3.148	8.602206714683441e-06	0.015515222978383822	0.05924489458519793	0.04518873754029922	7.811051784852035e-05	0.08747907574529683	0.2265590633438925	4.1495051752510745e-07	0.003005351767121942	5.0896160204429e-05	0.011635834382832423	0.5252598234070552	0.02518177553326545	0.0003130027743694084	1.24427949629379e-06	6.18167103545367e-05	3.6271691733341884e-06	2.434174131248819e-05	0.000386139226009038	2.0249806544920618e-06
96	6SP5.pdb	A	99	GLU	ASP	0.08209962951707188	0.725340327186145	3.143	1.5209650188120423e-05	4.8522694489022416e-05	0.16798628980916422	0.725340327186145	0.00027528913585176204	0.01887418611953785	0.08209962951707188	2.479018516332869e-07	0.0007820253579387901	0.0001286926045847226	7.848306980892629e-05	0.0017651530614846628	0.0003774749998473179	1.6349739742213284e-05	6.43827405605093e-07	0.0006815539741695108	0.0011640303144962243	3.21769627667307e-06	9.694097757139559e-06	0.0003529792421886684
111	6SP5.pdb	A	114	HIS	GLU	0.10194490033472003	0.8409670243429238	3.044	3.514936895182361e-10	7.310244299334756e-07	0.04428691398125345	0.002430350977039907	4.0542589451183864e-07	0.0024849803775004067	0.8409670243429238	1.359465511118305e-10	0.10194490033472003	7.415489376779055e-08	3.879056751733731e-06	1.3835037983616114e-05	4.221572510686132e-05	0.0017176909422035255	1.881988792693553e-10	6.073397984083463e-08	4.489482773816886e-07	2.9190814834249496e-05	0.006077291573894722	5.872672874475446e-09
214	6SP5.pdb	A	217	ASN	ASP	0.0905621180282138	0.6396537323602686	2.82	0.00043371475755038985	0.00039591273816501674	0.0905621180282138	0.6396537323602686	0.0020179507487070197	0.0062908319449372025	0.24668005496842316	6.733474543123849e-06	0.005290983872481056	0.00022867331200550095	0.0003676244891502566	0.000913983159006221	0.00046167872822789035	6.634969739404307e-05	0.00019995569384317468	0.004923699897925235	0.0010989274052617456	5.498992769528826e-06	4.516410369072758e-05	0.00035641162743650125
213	6SP5.pdb	A	216	ALA	GLY	0.12118212375173197	0.8411709864186162	2.795	0.12118212375173197	5.7844224869506184e-09	2.944905929134752e-07	1.4962897433323964e-06	3.010785648271148e-05	7.443933192403104e-08	1.658513333720203e-07	0.8411709864186162	3.9256948469427126e-09	2.2368277947590048e-10	7.500303509665638e-10	2.979546113217785e-09	2.45669379867782e-08	1.4585352378161724e-09	0.00029598232294675454	0.03731550434517222	3.2134735200519882e-06	7.901979856142077e-11	2.91222749739836e-10	1.0701436134142521e-08
254	6SP5.pdb	A	257	GLU	ALA	0.11434072861586864	0.73968766558009	2.694	0.73968766558009	0.018522505545430883	0.001954871667125687	0.0047001598641853055	0.000272123450039645	0.046135553561664655	0.11434072861586864	0.0004615604487079356	0.0033114623022350437	3.3884710240806654e-05	0.0030358277365434283	0.04622059286146171	0.0006884961865969851	0.00064453488402654	2.3527353090359678e-05	0.017468948432239523	0.0009181942163130467	0.00016907594017870285	0.0009688238160107453	0.00044146282795030483
8	6SP5.pdb	A	11	ASP	ALA	0.08748486005546165	0.4416149635502726	2.336	0.4416149635502726	0.018004095265866504	0.017332468482751075	0.08748486005546165	0.0006829037532790153	0.027406239467549564	0.23626666957397932	0.0010268047333545779	0.001282659712956142	4.391473833084607e-05	0.002347432846784022	0.08779141482706948	0.0016690770609880164	0.00020152960408456328	3.38391477670258e-05	0.0701184229009655	0.005928515614443612	3.85258751485531e-05	0.00031972834917486564	0.00040593443977336225
79	6SP5.pdb	A	82	ASP	ALA	0.08731707245782462	0.4340609637397333	2.314	0.4340609637397333	3.9602365614870517e-05	0.019710680713243965	0.08731707245782462	0.006100382947566227	0.00029242325370717803	0.007055662099529303	5.6381309595145704e-05	6.267817095933255e-05	3.6207052682037465e-05	0.00010832702541677766	7.520311343539352e-05	4.228568675380202e-05	5.019603958210333e-06	1.852986449604797e-05	0.26469718683448806	0.1757343508531373	4.984150274430836e-07	4.585633793679618e-06	0.004581958859037324
81	6SP5.pdb	A	84	HIS	PHE	0.141393133411108	0.702839111765643	2.313	3.097967332333335e-07	7.93777282244182e-05	0.00021246250136008055	6.037461708844918e-06	1.6923198666732435e-05	0.0015281465635380573	6.245348552797056e-05	1.448631588909241e-07	0.141393133411108	5.21749771308542e-07	1.9022786260425272e-05	2.6265703181551165e-05	0.0053622421620513555	0.702839111765643	6.29129440885509e-08	4.1756859647713616e-06	2.8921753033723254e-07	0.0006447927096973687	0.14780439050031846	1.3579661120207048e-07
268	6SP5.pdb	A	271	LEU	HIS	0.09972490058111018	0.487812126935482	2.29	1.9347269394144687e-05	4.577460532480734e-05	0.3557423248318283	0.006050151313604128	0.0006971716950553313	0.013155138420102254	0.008938935976971306	1.725508886759708e-06	0.487812126935482	0.00023685738024446475	0.09972490058111018	0.00296415627898265	0.012132032535447751	0.006283584131494068	9.653798745448852e-07	0.0003872763587317103	4.3250707262068086e-05	2.427436021212886e-05	0.005714772056374536	2.5233673617057364e-05
188	6SP5.pdb	A	191	GLU	THR	0.12401807113901091	0.5452442897334234	2.136	0.0038953669537345487	0.011756353601636104	0.0030224432634687903	0.0029864677022336315	0.0011979062040456461	0.08352633874144638	0.12401807113901091	3.892608755643461e-06	0.0007337619779752038	0.001142403515463698	0.07722173369020179	0.08506346131493554	0.010295275632794835	0.0006717343442225844	1.5503148273440882e-05	0.007600579856125622	0.5452442897334234	0.0001012722978758716	0.0006370207740784847	0.0408661235002979
227	6SP5.pdb	A	230	HIS	LYS	0.09513716093960965	0.4049615698442149	2.09	2.072848554246848e-05	0.0077015379695718755	0.016131437052231596	0.000601959126142101	0.0015139919936554326	0.034947597800766964	0.18341203927841776	1.5151968188817643e-06	0.09513716093960965	0.004538806069733404	0.05287989471313876	0.4049615698442149	0.10617146705169637	0.04188807222260705	4.855662031985188e-06	6.43253466449083e-05	0.0007098926204257152	0.00020134919878033816	0.04834399441462336	0.0007678050133465976
195	6SP5.pdb	A	198	TRP	HIS	0.09026918697301133	0.3701823592506117	2.036	1.1519826391445055e-06	0.0007526028107536749	0.018545328373267733	0.007101062812334368	6.441113189735539e-06	0.11217200689584168	0.07850233906536593	3.762649585477972e-08	0.3701823592506117	7.57462818878344e-08	4.222955070065552e-06	0.0043523228916746565	0.010654828336715468	0.05481174008679327	2.0023009464840104e-08	1.2385281806573035e-06	2.256096622719251e-07	0.09026918697301133	0.2526427856700681	2.3249032991630205e-08
157	6SP5.pdb	A	160	GLU	LYS	0.14309202603238647	0.4786771049644216	1.742	1.2927928709164034e-06	0.011408947114851957	0.10610182308892284	0.03542598131746994	0.00037084591031348656	0.18105630751114296	0.14309202603238647	1.131666248851304e-07	0.02264506288441782	4.234582979708312e-05	0.0056768714099875855	0.4786771049644216	0.01483994151688369	0.00032959698087743167	1.5226774849284956e-06	7.625982837139123e-05	3.295836648199683e-05	1.0931782659157264e-05	0.00020739521920455542	2.6716048292130436e-06
101	6SP5.pdb	A	104	ILE	VAL	0.22934157287038248	0.7496335408277582	1.709	0.0012777779615298262	1.6975639068070864e-06	1.7664201415948673e-05	4.898990502125024e-07	0.006742608735953661	6.394452551991844e-05	2.1689344549218002e-05	1.823790152354507e-06	5.075716979281803e-07	0.22934157287038248	7.942288457862118e-05	3.096205783869696e-05	0.00269127156292479	1.7202077345132337e-07	5.574348363989678e-07	0.00027185206675504756	0.009821927453787889	1.1617952076557821e-07	4.0104706765828437e-07	0.7496335408277582
272	6SP5.pdb	A	275	GLN	ALA	0.1431370798179803	0.44647630820007556	1.641	0.44647630820007556	2.5510189840297762e-06	0.00017873659388022186	1.535381199545616e-05	0.002555483172191392	0.1431370798179803	0.08980460635861949	0.0708129903562816	3.788351940591346e-05	5.036640323820141e-06	1.5859568665250412e-05	7.837510598616927e-06	0.0003935270088192501	1.067646014919694e-06	0.22410259580191094	0.0223439729225457	0.00010690080876127968	1.4916936357729086e-07	4.2231711056386156e-07	1.6377564720383495e-06
30	6SP5.pdb	A	33	THR	VAL	0.2572417443684309	0.7124121077850307	1.47	0.004103831221475317	1.8634865085697673e-06	0.00012136284638828702	6.750287742596438e-05	0.01804833175569618	2.381994550054421e-06	1.163141110167081e-05	2.436556326205355e-05	1.7950898737742e-07	0.007607812257822896	1.0825670812397538e-05	2.975304068975625e-06	8.995895549751767e-06	1.3330518640940409e-07	2.492492837862851e-05	0.00030888666689801383	0.2572417443684309	3.3651451221965106e-08	1.095009745100728e-07	0.7124121077850307
76	6SP5.pdb	A	79	TYR	PHE	0.26732797720483115	0.7304385515518433	1.45	2.2188668934426806e-10	1.0888116079242056e-06	2.000620094296239e-06	3.667595701435222e-08	1.796287770715314e-08	2.6415621607065056e-05	4.822715423300017e-07	4.356805164791262e-11	0.001867443805372659	1.3652417901486935e-08	2.7218741469301763e-07	3.931171572391826e-05	0.00026852803495298883	0.7304385515518433	2.6385259276525234e-11	5.598925539334156e-10	4.7149182635871495e-11	2.785847034212185e-05	0.26732797720483115	5.145329375680449e-10
95	6SP5.pdb	A	98	GLU	LYS	0.17346616136241788	0.45191000321013025	1.381	0.00025337037795439895	0.022056619229031686	0.019596130409079243	0.011154513162285303	0.0008571553132780013	0.22736875202794707	0.17346616136241788	0.00020263957384828544	0.02067645182649525	0.006460022242373087	0.03848658458345599	0.45191000321013025	0.008223422414288186	0.001993282148796328	0.00013975507929443913	0.0003692885227739283	0.002090628563730621	0.00015872998188152116	0.000769871437229341	0.013766618533709083
166	6SP5.pdb	A	169	ILE	VAL	0.2881563961505711	0.6799741631132791	1.239	3.934584050433969e-06	7.773424456362077e-07	0.001444145597713035	2.382290563580669e-05	0.00021600178454652836	4.46776602555438e-05	2.9525484379015443e-05	1.7252467341723736e-07	3.772895613485981e-06	0.2881563961505711	0.004453169364898739	1.7772026279619993e-06	6.589398275769003e-06	9.497477102072559e-08	5.348568814459078e-07	4.950589647631217e-05	0.025590862139206774	1.929541287296537e-08	5.6828286086266715e-08	0.6799741631132791
52	6SP5.pdb	A	55	VAL	ILE	0.3573097877247018	0.6423541065833579	0.846	2.4396244274641623e-06	4.9421325028433093e-08	1.6963560947464924e-06	1.5540444717123622e-07	0.00015195753402065117	2.0742674357598666e-07	2.602952137140659e-07	2.643203348655727e-08	9.730442902147741e-08	0.6423541065833579	0.00014320050764045356	1.2757860539723874e-07	2.9080359610160367e-06	3.5729080694472315e-08	1.5008797607341285e-07	2.5334587811944563e-07	3.252226013089193e-05	5.902904796936814e-09	1.2445028178530885e-08	0.3573097877247018
36	6SP5.pdb	A	39	HIS	SER	0.3269881578820303	0.5290583059409073	0.694	0.020486234075432038	6.958635994423382e-05	0.08786298758467713	0.003972233704958937	0.010437634354754586	0.0017016421627479772	0.0012137442382436083	0.00012420377558158355	0.3269881578820303	1.4418095246619932e-06	4.730270633139314e-06	0.0001001888173030322	0.0001761078324157408	0.00016923848233322053	0.006467321232955638	0.5290583059409073	0.010867472053155997	5.115654816162334e-06	0.00027550651493423546	1.81472526505248e-05
144	6SP5.pdb	A	147	GLU	ALA	0.27783015352286694	0.4442580239937069	0.677	0.4442580239937069	0.02288975435554864	0.00397312317656271	0.022722727595929026	0.001057767848256485	0.04927916656921822	0.27783015352286694	0.00318725415742051	0.00011145888600411766	0.0005194318309053303	0.0005394166393456055	0.046324248084721485	0.0022290069027315943	4.5097983863353e-05	0.0001663919820479128	0.09434387504826476	0.027423285333224193	1.1931479586538258e-05	4.433061742601749e-05	0.0030435539923694918
77	6SP5.pdb	A	80	ARG	ASN	0.2748855472086784	0.4345654877528226	0.661	5.755702270573806e-07	0.2748855472086784	0.4345654877528226	0.019811595493439638	0.00028383590257492547	0.003966740027924037	0.0005132438083683767	1.913337878983099e-07	0.09181041694414462	5.4294178704128385e-05	7.148905320988381e-05	0.16922047330041864	0.001056523668031826	0.0004665952135742579	1.1170279829998638e-07	2.0048962648115093e-06	1.4972420440481528e-05	0.0005320200459951885	0.0027363286525854	7.552826009490209e-06
6	6SP5.pdb	A	9	PRO	GLY	0.30750630353903685	0.4619179375535046	0.587	0.03406038357378935	0.0017747912902677208	0.052023204242656766	0.09227445497816446	0.0017115763066832986	0.0015927767134610868	0.0016049433096158115	0.4619179375535046	0.00045454526680091984	0.00017884392689954595	0.000333014715597337	0.0012437885421134724	0.00021717918793330324	0.0001120438129742194	0.30750630353903685	0.04033588655434947	0.0020515367959890035	4.071611832537377e-05	0.00010263130020433612	0.0004634422716330029
285	6SP5.pdb	A	288	ARG	LYS	0.3766142930513363	0.5625058018939396	0.579	5.238677858692897e-07	0.3766142930513363	0.0022409577475237014	0.0007362778296467441	1.3354076059937804e-05	0.019001744720721792	0.023512632172722984	1.2130429650996098e-07	0.00048580773833603537	0.0007872199063530795	0.01070667735203855	0.5625058018939396	0.0031358570346595987	5.069693245206633e-05	6.064283978207333e-07	1.9234059108111556e-05	8.77877717486045e-05	3.891039029017934e-05	4.5485016841327794e-05	1.60107057410351e-05
0	6SP5.pdb	A	3	GLU	MET	0.12260639654866294	0.17856440916779123	0.542	0.004248049405111877	0.11517612315379407	0.035994363025941604	0.017668878444963072	0.0049534432630309955	0.10367258103111626	0.12260639654866294	0.0025476038831809115	0.014445864827763485	0.049017874564351964	0.03774026566495886	0.11148555992591153	0.17856440916779123	0.004196294564388115	0.04366665631946889	0.024169086245313262	0.0551314624374496	0.001453488611966312	0.0018853930224441596	0.07137620589239078
190	6SP5.pdb	A	193	PHE	TYR	0.4274211293963353	0.5715185568561711	0.419	6.540411101767132e-10	1.1434898552953529e-07	2.0627760630479328e-07	2.788935046942972e-09	4.677711033589803e-09	1.7167027209193667e-07	1.4431081338753397e-08	3.308876423727929e-10	0.0003118833179421261	1.9989670200055034e-09	7.150709335966407e-09	1.901985183062973e-07	7.454252129677781e-07	0.4274211293963353	2.1887616926788017e-10	3.671282440963156e-09	2.2908235744150318e-08	0.0007468857763198796	0.5715185568561711	5.790190945583731e-08
153	6SP5.pdb	A	156	ASP	ASN	0.18886787674141767	0.24569087426310868	0.379	0.05994564010963843	0.009948174794894961	0.24569087426310868	0.18886787674141767	0.009441378990572869	0.030077764629744447	0.14407354566987818	0.005442925333937359	0.0062363915060836906	0.004030608583772848	0.010600101415758905	0.048804390778108254	0.0026456215859248255	0.0008390457910176229	0.0003072883813072348	0.1196397896971444	0.06485705511788167	0.00016349109013918248	0.0009241768763665945	0.04746385864330232
221	6SP5.pdb	A	224	ALA	SER	0.37795739671563977	0.4861975498795937	0.363	0.37795739671563977	2.070590535862866e-07	8.226383137714718e-06	0.000542536065493199	2.7131773789035625e-05	6.453851723820404e-07	3.0815317396524467e-06	0.1352602052819387	1.0001838724479384e-07	7.663296243629584e-10	6.815434672390609e-09	3.6036684448460314e-07	4.4397744068302165e-08	1.2252882153746458e-08	2.3230639224542156e-07	0.4861975498795937	2.2456637101286467e-06	4.524233324512576e-09	8.533915021226447e-09	4.27856937936e-09
181	6SP5.pdb	A	184	VAL	THR	0.28989918275826576	0.3579550306162685	0.304	0.13083455276641268	0.0015261839688548726	0.020024543716565566	0.04020858116320131	0.005437767861892107	0.004784424880917271	0.0105422591413492	6.528132975100705e-05	0.0017530123644514221	0.01367245247972533	0.00027229258022646376	0.004926217457207477	0.000716870475193116	0.00012412686076130317	8.898364392049644e-05	0.11700339759024671	0.3579550306162685	2.5103593837181407e-05	0.00013973475095204106	0.28989918275826576
103	6SP5.pdb	A	106	ASP	SER	0.43008738758030257	0.5286355040416079	0.298	0.017472684044794715	1.0984191785264765e-07	0.0012621217463308963	0.43008738758030257	0.021873984740260245	3.113451662786102e-06	2.1445605442451387e-05	1.4323657363543773e-05	8.894915456394452e-06	2.1286862598331138e-07	6.328230796982004e-07	1.0138112133175099e-07	1.7572870739977806e-06	1.391857701792235e-07	5.569251349159973e-07	0.5286355040416079	0.0006134428308808043	4.805142424053527e-08	7.8405527242761e-08	3.460616222268912e-06
263	6SP5.pdb	A	266	PHE	HIS	0.4441151311535361	0.5199041009629711	0.227	4.141087463455665e-07	7.01079547615705e-05	0.0018355876287053981	5.571457652182036e-05	0.000126837978192591	0.0021063084154611645	0.0006016313231003151	1.4761705079607668e-07	0.5199041009629711	2.2874609965610666e-05	0.0009977932595324414	0.0007921171088822197	0.0018794133404589205	0.4441151311535361	2.8417868011238827e-07	6.06708112055029e-06	7.151313917141273e-07	0.001433582356906601	0.026047801306459378	3.3699075551246008e-06
161	6SP5.pdb	A	164	ASP	GLU	0.2832762361738214	0.3225167097052003	0.187	2.958428165207367e-05	0.004364526417408911	0.046111874815099624	0.2832762361738214	0.0013077111922806764	0.07405678803213811	0.3225167097052003	3.5616920255480497e-06	0.00015644206794810517	0.10202255113369302	0.006685033540392131	0.02237285710096541	0.005094073733037517	2.77455419175971e-05	1.0169662592298212e-05	0.0006043424224483222	0.002089570992305763	8.510035431515081e-05	2.596598142291853e-05	0.12915915515933493
71	6SP5.pdb	A	74	LYS	ARG	0.47775223703849296	0.5084403269918081	0.09	1.706205062162208e-07	0.5084403269918081	2.4338375625044272e-05	9.888152515547828e-07	6.680268248640548e-06	0.008786948121100238	0.00019034375239768597	6.934621732135039e-08	0.00030456605273839133	4.020454386906036e-06	9.239222721697994e-05	0.47775223703849296	0.004133115812668591	0.0001485678742741646	5.63476820743961e-08	4.844482778989904e-06	5.760807168527054e-05	5.296731304472835e-06	4.554424609380456e-05	1.8843695225274943e-06
126	6SP5.pdb	A	129	MET	LEU	0.48353826026448626	0.5025526287526946	0.056	1.0819771901620724e-05	1.0797726961597964e-05	9.193405585682221e-05	1.7493193145707642e-05	5.670763167835108e-05	0.009270060589988229	0.0001671095792748282	8.252889409122376e-08	0.0027546023971478095	6.234282042877837e-06	0.5025526287526946	8.13700651758569e-05	0.48353826026448626	0.0010508643359315817	5.369382944708555e-08	1.6680196959223494e-05	1.1883507894866918e-06	7.430772002084425e-05	0.00029855824465690973	2.4661856388309553e-07
1	6SP5.pdb	A	4	ILE	ILE	0.9781121046865797	0.9781121046865797	0.0	2.8592134052491156e-07	6.466976324942813e-08	1.7413748006902126e-05	3.392057952492915e-06	1.1412493583957459e-05	7.1411905440432655e-06	5.7377732460804945e-06	8.496440422386117e-09	6.469880722618782e-07	0.9781121046865797	5.363403769245939e-05	2.1234507648509863e-07	4.2070082323229905e-06	6.096291905938037e-08	7.553384834288543e-08	4.984785715423846e-07	0.0006027769731817392	2.4770468093283346e-09	3.489334381180248e-08	0.02118028926455796
2	6SP5.pdb	A	5	GLY	GLY	0.9833105393498559	0.9833105393498559	0.0	0.015006376005493705	4.664567404574684e-06	0.00013802139438727932	0.00027591218889094516	2.8332873301655955e-05	2.984833437152896e-05	8.469139897080489e-05	0.9833105393498559	1.0626420199141697e-06	4.669854246856047e-08	1.1861317992701584e-06	3.0037410062571817e-05	1.2290607158812538e-06	3.9067979131184104e-07	6.254442408508466e-07	0.001084878150222476	1.7370689040025126e-06	5.507868887902113e-08	2.806902452884571e-07	8.483209073864695e-08
3	6SP5.pdb	A	6	THR	THR	0.9498426536940823	0.9498426536940823	0.0	0.0024194357427231245	1.3334303910832243e-05	0.0003699466542562346	0.000251969859822256	0.0013233749261849538	0.0001857324580845043	3.8278072596517226e-05	3.1655854344764083e-06	2.6936252631987184e-06	6.109352788903642e-05	2.147149174384605e-06	3.909589254544231e-05	5.726590282260826e-05	2.612859550976404e-07	0.00013846921426185753	0.02971047801756944	0.9498426536940823	4.9727065389676644e-08	2.643168511726679e-07	0.015540290043507208
4	6SP5.pdb	A	7	GLY	GLY	0.9952224697734638	0.9952224697734638	0.0	0.002259136930991021	4.262130078203471e-06	1.636188837418065e-05	2.6041720600875618e-05	2.39806053336418e-05	2.7488058107506397e-06	7.986431600639996e-06	0.9952224697734638	1.9651230546836412e-07	7.747033703907864e-08	7.162708116217904e-07	7.524989814134122e-06	6.060319863134191e-07	1.3923819609493632e-07	2.7513313782681698e-05	0.001745259991537405	0.0006534146412287475	2.3048904455444364e-08	7.728443618470125e-08	1.4629204066533524e-06
5	6SP5.pdb	A	8	PHE	PHE	0.843844544538758	0.843844544538758	0.0	6.719135127694946e-08	1.4333789971033754e-07	5.464633489984711e-07	3.15898462003598e-07	2.3793923808161934e-07	1.1361989609734402e-07	3.0039393264729796e-08	3.1592634951895125e-09	2.7489097125689304e-05	8.713890506715355e-08	9.417804235990478e-08	2.2674779435654913e-07	5.039534225413547e-06	0.843844544538758	1.399274283654759e-09	1.2800102297382992e-07	4.539361600831815e-09	0.08823980813968423	0.06788110306936977	1.5967583225745574e-08
7	6SP5.pdb	A	10	PHE	PHE	0.8606931395953366	0.8606931395953366	0.0	9.12411953321571e-11	2.3083742193207827e-09	1.3439852821262055e-08	1.6069195472909179e-09	2.027081426879208e-09	1.5200279685544535e-07	3.404121369611789e-08	5.346844259981433e-12	1.772255309448196e-05	5.167422617579597e-09	1.2630665795652809e-08	1.072620311260998e-08	6.872909502907333e-07	0.8606931395953366	1.122313205703668e-11	2.8579808786705297e-10	4.2844865629865977e-10	1.6938481607716943e-05	0.13927127543775922	1.8686637284567625e-09
9	6SP5.pdb	A	12	PRO	PRO	0.9999997876557289	0.9999997876557289	0.0	7.377760215098827e-08	1.317420298812499e-11	1.1126423784473661e-09	7.867441630774224e-09	9.925089801938315e-10	1.695765604853353e-10	1.058972169311097e-09	4.716405906244743e-10	6.442643991942894e-11	6.9613602680322226e-12	5.974943011698896e-12	3.820187638534732e-11	1.133681002060674e-11	2.6638035888801513e-12	0.9999997876557289	1.2553179675235077e-07	1.1190608028819555e-09	8.370043289431965e-13	3.6235855738053147e-12	9.582894243723324e-11
10	6SP5.pdb	A	13	HIS	HIS	0.9465824395713022	0.9465824395713022	0.0	1.3611403160174284e-09	0.00030903427654483247	0.0029400183114697957	9.352698969156056e-06	6.204355483649275e-06	0.028137835464615665	0.001125235537493752	2.025080226364388e-09	0.9465824395713022	4.400250259820963e-05	0.0005376642556834896	0.013753231937584582	0.0003246606953012259	0.005176596618080016	1.0262637594207111e-08	1.2051839805462966e-07	7.939762678682911e-08	1.5800336578064093e-05	0.0010360937228061243	1.6161506063090932e-06
11	6SP5.pdb	A	14	TYR	TYR	0.9444920459287367	0.9444920459287367	0.0	4.733267531042701e-10	3.321275792123871e-07	3.9454475102410115e-06	2.704777078778471e-07	3.8017554118851905e-08	2.409653729772096e-06	4.367814076124628e-06	1.1855926591716516e-10	0.0022847218519082987	2.6562238273523624e-09	6.142130210493307e-09	2.6206834633365644e-07	1.5756776436755525e-06	0.053196898938204916	6.957376923319405e-11	1.4850992751528114e-08	1.457554064781611e-06	1.1563974538960678e-05	0.9444920459287367	8.615759250306729e-08
12	6SP5.pdb	A	15	VAL	VAL	0.9616237031283269	0.9616237031283269	0.0	3.0165359898185373e-06	8.150268477570286e-09	1.592887954116049e-07	1.3770096854929405e-07	1.048347532129655e-05	1.0405412190329938e-07	7.170292070929148e-07	1.1022987150110215e-10	3.794003549898796e-09	0.002243148322890951	1.0123508283130105e-08	5.0194651444951e-08	6.335152265500692e-08	2.6967754684523886e-10	6.864007007521126e-10	1.1925359958963515e-06	0.036117201000748576	2.541564815616629e-11	2.219553640419665e-10	0.9616237031283269
13	6SP5.pdb	A	16	GLU	GLU	0.8806954682396088	0.8806954682396088	0.0	6.1714490651586835e-06	0.013705550572345364	0.0170009418789547	0.0037502945923825024	0.0003743327204152567	0.023265959701481567	0.8806954682396088	7.599336272175128e-07	3.729835552300973e-05	0.0017947127622627672	0.004363989362789243	0.0421175725279073	0.0027072140080839392	4.647263418632892e-06	1.3167690413266274e-06	0.00019650696853372506	0.00809825100364899	2.628029120501813e-06	4.711710168856605e-06	0.0018716721516214123
14	6SP5.pdb	A	17	VAL	VAL	0.9976763460473994	0.9976763460473994	0.0	2.4338671147113005e-08	1.7511203543786586e-09	4.13040098252017e-08	1.0356896768800263e-09	3.950832223392505e-06	7.599616677280835e-10	3.5193095476579674e-10	4.9519832935131586e-11	5.5256379877545277e-11	0.002314538121135961	1.7862969535871713e-09	1.7456691517671303e-10	2.5323980178405523e-09	1.0763892626331068e-11	1.3058220378879655e-10	3.6225780674669153e-09	5.087073994032524e-06	1.2397566988139881e-11	9.503559281674178e-12	0.9976763460473994
15	6SP5.pdb	A	18	LEU	LEU	0.9001058753899729	0.9001058753899729	0.0	7.24402430404918e-05	0.0004898577928617347	0.05844818898953002	0.0019245346953849825	0.00019218786087469862	0.012370389907014405	0.017503573543515397	8.867778489125834e-07	0.0014511606569505675	7.773696359702761e-05	0.9001058753899729	0.004627851112152312	0.002573122551427705	3.788774389206798e-05	5.805499155291322e-07	8.64410547910586e-05	1.5596927485904864e-06	4.485529371815638e-06	2.629715075219073e-05	4.941794357608091e-06
16	6SP5.pdb	A	19	GLY	GLY	0.9999999992761515	0.9999999992761515	0.0	2.862684351212108e-10	7.248628196100248e-12	4.360532480824027e-11	4.4622107683150514e-11	5.011813692342822e-12	4.26604871012002e-12	1.0388507694310772e-11	0.9999999992761515	6.665935917918358e-13	1.1182198383275533e-14	5.980843707896586e-13	9.849444711801526e-12	5.089873761327495e-13	7.497450133391615e-13	4.5008452203287974e-13	3.0859096008587975e-10	7.212513216154378e-13	2.7848739482560496e-14	2.408803809589248e-13	2.2591486917466215e-14
17	6SP5.pdb	A	20	SER	SER	0.5358368006839331	0.5358368006839331	0.0	0.43889665674818584	2.9211225444560856e-06	5.173553462031557e-05	6.423891560242266e-05	0.024683191176229885	5.654294808536697e-05	4.285189480982412e-05	3.623658855861427e-05	1.2316034681507251e-06	2.1567463575687304e-07	3.733235628864522e-07	6.588702928897011e-06	1.4460191718925866e-05	1.7183223075885792e-07	0.00010158644863364953	0.5358368006839331	0.00018629354602813495	2.4933641746887654e-08	1.1428809576375075e-07	1.7763842485553813e-05
18	6SP5.pdb	A	21	ARG	ARG	0.9152715041004059	0.9152715041004059	0.0	5.199761306795443e-07	0.9152715041004059	8.683905678963144e-07	2.4224722957045137e-08	3.3243495988101855e-08	0.00017221568849756699	1.5285097383419976e-05	1.1741254628391424e-08	7.697596306735639e-08	9.56730616277334e-07	3.641881198738097e-06	0.0844640569428665	6.271440451143445e-05	1.9979660547311158e-08	5.242308667266051e-09	1.9721795053917193e-06	4.308188961146134e-06	1.5536959691024469e-06	8.245965410481055e-08	1.488563260498057e-07
19	6SP5.pdb	A	22	MET	MET	0.9902052997305182	0.9902052997305182	0.0	9.443823910849455e-09	0.0010785660342259036	1.2971695078750617e-07	1.4470583666787035e-08	1.402207133880232e-06	0.0005105020324185895	7.182990643784729e-06	4.061393610916074e-09	2.1805241893304632e-07	0.00083991615378243	0.00010218291504736914	0.0004512155196408187	0.9902052997305182	4.082277187488835e-06	8.714339683764332e-09	5.7165705266587684e-09	2.120857345244683e-07	0.00632612479749181	8.178602147362832e-06	0.00046474447794670306
20	6SP5.pdb	A	23	HIS	HIS	0.5465818799969719	0.5465818799969719	0.0	0.003144132122439513	5.011638403979804e-05	0.005796257451675422	9.178335365148159e-05	0.005402909212564983	0.0016977718253822632	0.002376799454571397	3.753070056563215e-06	0.5465818799969719	7.650674203001263e-07	5.526124800653224e-06	0.0003545599543173656	0.005851044545681249	0.1789743601738155	1.3463395646563583e-06	0.0031290097110175815	0.00015108435756815388	0.0001385075056032309	0.2462372293847217	1.1163964136235985e-05
21	6SP5.pdb	A	24	TYR	TYR	0.9835931625751607	0.9835931625751607	0.0	2.379052862302694e-13	1.5290445701307188e-05	5.267818988398809e-11	3.529475654280229e-13	4.190841521550942e-12	8.813667814245222e-11	1.0679765700924091e-11	9.054088580786142e-15	3.2888161096671702e-06	1.9103822984887796e-14	1.6667434601733953e-11	1.104248277074657e-09	1.4352879375117624e-09	0.0036515674919750823	2.007819390987293e-15	7.481016501295451e-13	2.202256096830462e-13	0.0127366879574205	0.9835931625751607	1.5434281578733012e-13
22	6SP5.pdb	A	25	VAL	VAL	0.9383514689008176	0.9383514689008176	0.0	1.928125734695748e-06	4.0275756495521615e-07	3.141158131409965e-05	6.450726298060565e-06	1.4095131599021785e-05	6.961321246919439e-06	6.96076424053838e-06	4.321506337037484e-08	4.426616782054304e-07	0.061135880776533064	0.00013217057861128915	1.8109063703103513e-06	9.081810285279371e-06	8.573644465209374e-08	2.3793768891829026e-07	5.783356063986359e-06	0.0002946274076718563	9.837500901052122e-08	5.79297643340249e-08	0.9383514689008176
23	6SP5.pdb	A	26	ASP	ASP	0.9999823698275989	0.9999823698275989	0.0	1.1613731592732624e-09	3.163715003816887e-13	1.585412593280483e-05	0.9999823698275989	1.2251914430252672e-07	7.428856852022579e-11	1.4170500062680314e-09	6.047174295493487e-12	2.1358116618585362e-10	2.6624310548242866e-13	3.1278719286970223e-13	1.4184378701861947e-12	2.1411769844949436e-12	1.6715934867695093e-13	1.240610551255538e-12	1.6505475513591588e-06	9.166349008286834e-11	2.3462548445103624e-13	1.1098197195049403e-13	9.560820179271302e-12
24	6SP5.pdb	A	27	VAL	VAL	0.9840315041139104	0.9840315041139104	0.0	8.94892648666764e-06	3.4796435809815844e-05	7.38823518501363e-05	1.1341431116650036e-05	0.00010254749240403246	0.000155027100451718	7.095781586474433e-05	3.959395668037168e-08	4.081473470466788e-06	0.0018439580712348426	8.82003285599925e-06	3.229020533615365e-05	4.587088343446249e-05	3.295619950962733e-06	2.80813780673121e-06	0.0003248957149141302	0.013244385344479725	2.1990191063953407e-07	3.2935275499852914e-07	0.9840315041139104
25	6SP5.pdb	A	28	GLY	GLY	0.999999991929705	0.999999991929705	0.0	6.55024329541444e-09	7.665141668164386e-13	4.6455278256023844e-12	7.705144544196961e-12	2.23884160903823e-10	4.237305516064457e-13	8.951410051895663e-13	0.999999991929705	1.2660706493561334e-13	4.2547333092246674e-14	1.887248251704439e-13	1.1426803095997793e-12	1.86467191192921e-13	2.854239593349821e-13	2.5899694709032832e-12	1.2662216023580517e-09	1.0219029196510442e-11	2.4317765015248056e-14	8.578220271040598e-14	6.182626362908757e-13
26	6SP5.pdb	A	29	PRO	PRO	0.9999936854196173	0.9999936854196173	0.0	3.6520489425201106e-06	5.37368429522481e-10	2.4627879907825983e-08	2.6026250831855498e-08	1.8750085038810975e-07	2.0864349492220124e-09	3.2084062333108872e-09	3.4370471589878115e-07	3.1408832468389917e-10	6.303579337522863e-11	1.644330013740612e-10	3.8131979468481286e-10	2.1059086775204856e-10	4.1147287037484206e-11	0.9999936854196173	1.972298863644067e-06	8.378399702609161e-08	7.460936005676512e-12	4.2597832106069973e-11	1.7531999079458223e-08
27	6SP5.pdb	A	30	ARG	ARG	0.7042663540741888	0.7042663540741888	0.0	1.4267060155058065e-06	0.7042663540741888	1.1524139995567988e-05	4.8588728079152e-06	2.869264286287957e-07	0.006072506281343152	0.00026844078688423675	5.329068347754569e-08	0.0004393701676030763	1.6167697568503996e-06	4.9866729745127505e-05	0.285206777443279	0.00018814336599259638	6.14065450174255e-05	1.863407591210665e-07	1.7947392933949597e-06	1.3446122882968686e-06	0.0032559883615102124	0.00016785743547133056	1.964109362499315e-07
28	6SP5.pdb	A	31	ASP	ASP	0.4032374167836032	0.4032374167836032	0.0	0.08171932541726314	0.026423083050689328	0.08848512695507033	0.4032374167836032	0.00243269043063426	0.025497138462631647	0.07024710288272348	0.0035237097673914072	0.0029698648481301117	0.001223894600222078	0.004851129066633689	0.04088302519094673	0.0036092934112592636	0.0011614798005881118	0.000296139578115855	0.2137452449091223	0.02350657643442092	0.00043530047389042447	0.001121951695083206	0.004630506241580506
29	6SP5.pdb	A	32	GLY	GLY	0.99999998597677	0.99999998597677	0.0	1.1271140293754435e-08	3.2737464849000437e-13	3.2827991199681595e-11	3.72649022946824e-11	8.074882408099636e-12	4.386865478314118e-13	1.3971862647768375e-12	0.99999998597677	9.022828422722519e-14	2.0286777032561816e-15	8.532007645161123e-14	6.022953388833211e-13	5.468307667578169e-14	9.553830658285614e-14	1.692119139357996e-13	2.6684296367360397e-09	2.1980116464817254e-12	3.938828392098128e-15	1.796097564695714e-14	9.821605014911496e-15
31	6SP5.pdb	A	34	PRO	PRO	0.9999968539385704	0.9999968539385704	0.0	2.2161705593146694e-06	1.9115591838793264e-11	1.7362973697486774e-10	1.002950988600553e-10	1.0106274660314546e-08	3.8329601330957116e-11	1.9716110762222288e-11	9.547604328171412e-10	3.5335428855092454e-11	6.103766822983321e-13	5.437897275857795e-13	4.2829395038720436e-11	3.943710906151228e-11	2.0321863393158137e-12	0.9999968539385704	9.16316885715394e-07	1.9396745100179955e-09	4.4748754005531444e-14	1.3381157873933037e-12	1.0001773476015018e-10
32	6SP5.pdb	A	35	VAL	VAL	0.9977674235673114	0.9977674235673114	0.0	2.4819258496585293e-05	1.7926785503528155e-08	7.445543239800823e-07	1.0871514343701173e-07	0.0001642351806422824	1.2185367540747773e-07	1.3446969795141515e-07	3.956290854481186e-08	1.7217113154071024e-07	0.001972255837008496	7.4417471711695e-06	9.722432196375422e-08	1.0858329631550368e-06	3.598683478774115e-08	3.537991104829242e-08	9.852130670057174e-07	6.021437495874792e-05	6.700946732647704e-09	2.444270046111895e-08	0.9977674235673114
33	6SP5.pdb	A	36	LEU	LEU	0.9773619127995561	0.9773619127995561	0.0	2.5621614017835952e-08	1.5316911214670842e-09	1.8600216313422156e-08	8.838277015476265e-09	2.3967122078886474e-06	2.2110512902373003e-08	4.2100362500282914e-08	3.406197245990092e-10	8.117386644084367e-09	0.0010664671459495992	0.9773619127995561	1.875799524804085e-08	1.691382169885853e-05	9.417286549592369e-09	5.376130032734084e-10	5.5043257722727426e-09	3.8317599976090284e-07	5.535009306373071e-10	3.53040820000795e-09	0.021551760782777887
34	6SP5.pdb	A	37	PHE	PHE	0.9969163709891239	0.9969163709891239	0.0	1.4888779359379014e-08	4.1539843653048955e-09	1.5698424763094822e-06	5.267986430100832e-08	7.431582521071801e-06	5.963233503326943e-07	2.1099847877358384e-07	7.2201688205190145e-09	0.00069979293585766	1.7561901534465263e-08	0.0003945303098187417	8.234386699711031e-08	0.0006414822568236874	0.9969163709891239	5.458034850927555e-10	1.2726809511998965e-08	3.2716564142815937e-08	2.635169910749122e-06	0.001335146549916002	8.203980602506121e-09
35	6SP5.pdb	A	38	LEU	LEU	0.9999988116880072	0.9999988116880072	0.0	2.5908466771148207e-10	3.362749444287947e-10	3.3244120186764626e-09	6.333067708846535e-10	1.3958585079178447e-08	9.948545208083657e-09	1.37444824462205e-08	7.678808695038687e-12	4.665041543920092e-09	7.127598862801606e-07	0.9999988116880072	2.4675982467255963e-09	4.1282162783358433e-07	6.75488676886892e-10	5.712493187713193e-12	5.1195821624476e-10	2.5059868533825514e-09	7.201411030574251e-11	3.9260381840128645e-10	9.221704714764671e-09
37	6SP5.pdb	A	40	GLY	GLY	0.9999999978034343	0.9999999978034343	0.0	6.624816645714177e-10	3.717487078666547e-12	3.74357302873387e-11	1.3526407915828537e-10	1.6899545613064984e-10	6.362330834284984e-12	1.679075183299633e-11	0.9999999978034343	2.1649496802429173e-12	9.897748591715122e-14	1.6499572485569543e-12	6.548282589783798e-12	1.0393729931142486e-12	1.7920428368819139e-12	5.953377183936359e-11	1.0834086030076354e-09	7.97007201007474e-12	1.5250724485976217e-13	6.444106775715149e-13	5.152563271093873e-13
38	6SP5.pdb	A	41	ASN	ASN	0.9925635338576916	0.9925635338576916	0.0	3.326722553162659e-05	2.8690640414619795e-06	0.9925635338576916	0.0017372770192316943	0.00509427959002293	1.3277138240353411e-05	8.444838012964808e-05	1.3511657618420108e-06	3.686190170119486e-05	6.150348398318052e-06	8.497710537556552e-06	1.4887105957594817e-05	2.669536678120444e-06	1.480979029278159e-07	2.690285439740428e-07	0.00016075684147982835	5.441892451596335e-05	1.3973820030594359e-08	1.5290836611909073e-07	0.00018487018144720143
39	6SP5.pdb	A	42	PRO	PRO	0.7884330290600379	0.7884330290600379	0.0	0.19853725900620847	5.52506383110512e-07	1.2868386172259075e-05	3.660662528364486e-05	0.000430812687427786	3.121953562674722e-06	2.113133600895527e-06	0.008338470313229476	4.411026602831972e-06	1.6339539944444285e-07	1.767209891916652e-07	3.115428151533302e-07	7.779489273816125e-07	2.918617006728542e-07	0.7884330290600379	0.004180288482065686	1.5300118927276917e-05	4.912102047832406e-08	1.3886637648566247e-07	3.2572432692353223e-06
40	6SP5.pdb	A	43	THR	THR	0.9925377076637716	0.9925377076637716	0.0	0.0003168702579067531	5.495968954676887e-08	4.622788112195345e-05	0.0002622710097789706	0.005890231843270008	2.0895420943513616e-06	3.680865707146044e-05	1.7291764793663725e-06	1.494113893516891e-06	3.6885155764847384e-06	6.964107599248676e-07	9.273882188177674e-08	1.0883468004541257e-06	2.996316304305327e-08	2.1993024537111953e-06	0.0004821489231240835	0.9925377076637716	4.384587072979259e-09	1.721464536354914e-08	0.00041454909499050895
41	6SP5.pdb	A	44	SER	SER	0.985899730083119	0.985899730083119	0.0	0.008234131515234437	7.33945578165519e-09	8.118193164123701e-05	0.0012935423238003728	0.004359044086262429	4.368631437942636e-08	3.839685449471359e-08	9.653442856641103e-05	3.667041917675972e-07	3.356635578728006e-09	5.240121135083356e-09	6.339188755914148e-09	4.6365723635240784e-08	5.973675383721252e-09	1.2365330809317477e-07	0.985899730083119	3.515304012580871e-05	5.395179763748937e-09	6.926196542945197e-09	2.3214404865190487e-08
42	6SP5.pdb	A	45	SER	SER	0.8125379935410569	0.8125379935410569	0.0	0.16733842740797253	6.0179826749795795e-06	0.0018566424545732377	0.002197935385745997	0.014649453221475477	9.979782586731557e-05	7.865006406132455e-05	0.00034856895627947683	2.032946700148876e-05	9.814189160664131e-07	2.1866703624424036e-06	1.2632282007709913e-06	1.0422239126503176e-05	9.201335782998495e-07	1.448625733049541e-05	0.8125379935410569	0.0007721941143916857	2.0147756373180261e-07	7.30157816928103e-07	6.279799600442126e-05
43	6SP5.pdb	A	46	TYR	TYR	0.9794664710857525	0.9794664710857525	0.0	8.09545078701601e-10	1.4553391301408263e-06	1.9737628792286182e-08	1.1428436766656015e-10	3.5660508415124367e-10	6.030182973257924e-08	8.05042067353931e-09	1.1154404977491609e-10	8.033151090677962e-05	3.146973524747776e-08	2.3287365977487548e-08	3.163465647249174e-08	2.6731666786782534e-08	0.020291886779149115	4.4990277039438624e-11	2.306436666313958e-10	3.4662761759404636e-10	0.0001596445344626402	0.9794664710857525	7.523055018361553e-09
44	6SP5.pdb	A	47	LEU	LEU	0.9998914344912441	0.9998914344912441	0.0	3.971636505252862e-08	1.4810271327503451e-07	1.853952690181154e-05	1.6333860864054155e-07	1.3929370302913996e-06	2.1799571442437602e-05	2.820235632167475e-06	3.7492090154698017e-10	6.841483526390499e-07	2.0676179318112584e-05	0.9998914344912441	7.461380558034181e-08	4.06259655486187e-05	6.015912802046436e-09	5.051156462279972e-10	1.0457223799166524e-07	8.596473510045246e-07	1.512096208028204e-09	2.9292525063041407e-09	6.256161503310828e-07
45	6SP5.pdb	A	48	TRP	TRP	0.9735441540851987	0.9735441540851987	0.0	1.0687746959759662e-09	7.312149688931769e-09	6.034430745962466e-08	3.238111395399588e-08	3.752434343594959e-09	2.630915200044242e-07	7.67195883495445e-08	5.447401628945305e-11	5.962896655801701e-05	2.112225341188545e-09	2.260675797387934e-08	3.3042212597676195e-09	5.363265628095762e-07	0.004805315238090254	1.2103867375122013e-10	6.2922392569824e-09	1.1471959576614398e-09	0.9735441540851987	0.021589882852518283	2.223031142976882e-09
46	6SP5.pdb	A	49	ARG	ARG	0.8918588754812663	0.8918588754812663	0.0	2.3829166107824746e-06	0.8918588754812663	1.976601243929263e-07	4.539044586579773e-09	4.693465570391509e-07	0.00023639104911224776	6.367783355622478e-06	1.7373465616020704e-08	1.971202629244825e-06	6.388271725387343e-09	9.122315714954282e-08	0.10788370238010785	8.033865730976068e-06	7.767474383930774e-09	8.224016572588917e-11	1.1501802619393304e-06	1.1907931252862356e-07	3.058206768535806e-09	1.9880966956592146e-07	9.813401258013067e-09
47	6SP5.pdb	A	50	ASN	ASN	0.9837164426951946	0.9837164426951946	0.0	8.649401307795717e-06	7.4983252343455595e-06	0.9837164426951946	0.015882185614840533	0.00011180995141031319	9.490714845181255e-05	7.451605383039202e-05	1.9479453293262464e-08	2.683875414257745e-05	2.4550179678593533e-08	4.558472176970832e-06	2.9214145970042238e-05	1.1135618495877961e-05	4.496377707898381e-08	6.7110820411823045e-09	2.801482570774176e-05	3.92445175447482e-06	1.5083761375647357e-08	3.518981430392816e-08	1.5856341489468044e-07
48	6SP5.pdb	A	51	ILE	ILE	0.598679487635445	0.598679487635445	0.0	7.047238140745464e-07	6.23022360393592e-08	7.620973357086425e-06	7.6065782419041e-07	5.417301816852023e-05	1.3400709858314793e-06	3.6886812412149087e-06	3.9722023740551324e-08	2.888703172085815e-07	0.598679487635445	7.106036424633546e-05	1.5865619516152427e-07	4.835551814013707e-06	7.030090041365232e-08	1.2842341501864442e-07	7.357726481657934e-07	0.000159532487733079	1.3003201680451062e-08	3.3109105024794844e-08	0.40101526567532825
49	6SP5.pdb	A	52	ILE	ILE	0.9990487122403015	0.9990487122403015	0.0	2.4697197597704187e-09	4.723854631328963e-09	1.7656333921082996e-09	2.715163372893545e-10	3.740679732949974e-08	5.3305687557798106e-08	8.910203023145698e-09	6.034974164736997e-11	8.116742219002355e-10	0.9990487122403015	0.00010851719607328444	7.265029575596794e-08	0.00030189282847143507	4.5825524254760925e-08	1.9420227978558252e-10	6.293958850475965e-11	3.8126570826469604e-08	5.215817996844733e-09	9.057134540667487e-09	0.0005405968772325406
50	6SP5.pdb	A	53	PRO	PRO	0.999999991256621	0.999999991256621	0.0	3.526676238597924e-10	1.3493827657278126e-11	1.8659747001171844e-10	9.016594874440037e-11	1.583877224046079e-11	4.4435639078364254e-11	3.607508035028609e-11	2.965190486565287e-11	3.3147714246599856e-12	1.9300675943449336e-12	1.2729716803150864e-11	1.069446665157694e-11	2.1647009755324588e-12	1.1022330541346978e-13	0.999999991256621	6.071146474926741e-09	1.8403813450246745e-09	3.35210997815097e-14	1.0311854154979406e-13	3.18444784634703e-11
51	6SP5.pdb	A	54	HIS	HIS	0.701705296075363	0.701705296075363	0.0	6.437839225121431e-07	3.449240964142912e-05	0.00020864380001084205	0.00010091428236660677	1.0118028784978709e-05	0.000686159762827806	6.618471720505071e-05	1.2568413007559074e-08	0.701705296075363	1.1854301946047864e-07	7.99320088765184e-07	0.017754174982959576	0.00020498745878763818	0.007163516177231069	2.9531217136257152e-08	1.3316752059462848e-05	2.786488563882954e-07	0.00010850400466388538	0.27194174265906296	6.649351825314642e-08
53	6SP5.pdb	A	56	ALA	ALA	0.9939541040836269	0.9939541040836269	0.0	0.9939541040836269	6.620386313205344e-08	2.376595488269268e-07	8.069528692849264e-07	6.692174568110188e-06	4.177968621511556e-07	2.956582936763338e-07	0.00022066609765136432	2.6166729352656075e-08	6.3004766331801035e-09	1.0503385186193969e-08	1.5879594750161726e-07	3.148261157978472e-08	5.230219226852464e-09	1.2812545702653723e-06	0.005795649271847586	1.9220123870072042e-05	9.955818570917903e-10	5.516484495544073e-09	3.177309926481406e-07
54	6SP5.pdb	A	57	PRO	PRO	0.9997891577848944	0.9997891577848944	0.0	1.1369423710263164e-05	2.5515360978697186e-06	1.7306774896017923e-06	1.0083939078243487e-06	6.79084876457503e-07	8.491868984023657e-06	8.082542634574044e-06	5.7601648515347685e-05	2.2884432212094178e-07	9.71114954044989e-08	3.2443945893198485e-07	3.6397002573922076e-06	1.1418292894084578e-07	3.007605144387919e-08	0.9997891577848944	0.0001106751025489019	2.9798397802795795e-06	8.699301203062893e-09	3.7571791854201477e-08	1.1914709530502972e-06
55	6SP5.pdb	A	58	SER	SER	0.9679692038470612	0.9679692038470612	0.0	0.019852711937344662	3.2712516213373606e-06	7.698776348435641e-05	4.050528976355361e-05	0.00465059590872529	2.0958058795402234e-05	4.668039377925157e-05	0.00030199929767032785	1.1127658591821734e-06	9.378278056044315e-07	4.568748183614042e-06	8.915511085254169e-06	3.0352232230039944e-06	5.621236739964501e-08	1.2437697280580045e-06	0.9679692038470612	0.0070073015977339835	9.747963631111206e-09	1.1012746997522045e-07	9.79472033497929e-06
56	6SP5.pdb	A	59	HIS	HIS	0.6577288217621233	0.6577288217621233	0.0	6.035085201675143e-07	0.02086274422588603	0.0003733060869600885	6.760049189165945e-07	4.159143323823626e-06	7.105071191316601e-05	2.6502050325528627e-06	8.873507523452096e-09	0.6577288217621233	2.2156149695718327e-09	5.652294838128075e-07	0.0005121402372083904	0.0004663893356026082	0.052758641766135116	2.1619113614089523e-09	8.913930204274101e-07	1.7600762797313827e-08	0.1435185262635452	0.12369880021980846	3.054721012607092e-09
57	6SP5.pdb	A	60	ARG	ARG	0.9980528788064783	0.9980528788064783	0.0	6.338303667631959e-12	0.9980528788064783	2.421539921540848e-10	6.53167891682977e-12	1.0960161767035725e-10	8.933249962347325e-05	2.896251570840969e-07	3.0430778081118056e-12	1.2452659790861022e-09	2.5480126420031377e-10	6.171070602840631e-10	0.0018462020867278152	4.477722097083087e-06	6.372311971156175e-11	6.782959248438265e-10	4.15878595737245e-12	3.410340958417537e-10	6.813754225721345e-06	1.9230958816689957e-09	1.05393798366071e-11
58	6SP5.pdb	A	61	CYS	CYS	0.9754686688004316	0.9754686688004316	0.0	0.019332364018183334	1.1800353671770161e-06	4.220946758676183e-06	8.837578018527148e-07	0.9754686688004316	1.5724900625855184e-06	7.99436985369791e-07	1.6259580928434756e-05	2.7348059283594254e-08	1.6567801219604434e-06	2.625060327637973e-07	1.7157330011391623e-06	3.6831850684324978e-06	1.4501730851422528e-08	2.2743834890054057e-07	0.00038029120394572304	0.0003622713610403672	6.545696577717644e-09	1.3413232230114543e-08	0.004423880917202882
59	6SP5.pdb	A	62	ILE	ILE	0.9927322333371064	0.9927322333371064	0.0	1.480273581837764e-08	3.360974891880122e-09	3.139968988190562e-07	2.7400808667489544e-08	1.243279983239649e-06	9.103665098495364e-09	5.249695241348716e-08	1.0239007749951994e-09	5.369653252682986e-08	0.9927322333371064	0.0019397037690125766	1.876559558562626e-08	2.2741297765357962e-07	7.953336661816648e-09	3.2339171518256507e-09	4.4548989020445895e-09	4.2618580315314816e-07	1.4403607819430625e-09	3.197292297465736e-09	0.005325651087246673
60	6SP5.pdb	A	63	ALA	ALA	0.7012082065016406	0.7012082065016406	0.0	0.7012082065016406	9.730269686017452e-07	0.002291412374882282	0.0007906894963546142	0.0011880347911790291	1.3658522967149653e-05	5.6864600811773545e-05	9.565615141261771e-05	1.2318012249601701e-05	9.392751106855214e-08	8.361082560044178e-08	1.4773171173405828e-06	1.1927953503413264e-06	1.795064669993038e-07	3.1220770792003285e-07	0.2942956735290328	3.89515811850149e-05	2.2382665944798643e-08	3.0744011935724484e-07	3.89222355126328e-06
61	6SP5.pdb	A	64	PRO	PRO	0.9999630279964776	0.9999630279964776	0.0	1.535773571158963e-05	1.5140957310231702e-08	7.95485423140414e-08	2.9368834060428436e-09	1.2930851635067055e-05	7.556594180852936e-08	7.85249768756865e-08	3.23916259892003e-08	9.921926657197992e-10	1.0754788552172261e-08	1.412774249811953e-07	1.237927528643625e-09	5.282798551131679e-08	1.1532734976099949e-10	0.9999630279964776	8.988246720675681e-07	5.630310678235409e-06	2.177958186993358e-11	1.8809073188316914e-10	1.6627563808688957e-06
62	6SP5.pdb	A	65	ASP	ASP	0.9999607532893595	0.9999607532893595	0.0	3.947511635685028e-10	1.1658804359403897e-14	3.86884464521999e-05	0.9999607532893595	5.408518164620437e-07	9.86344228092209e-13	1.528498864367786e-10	2.2300081794975125e-12	1.3864005131273712e-10	4.135421568397749e-14	5.669300429149805e-15	5.816966610745775e-15	1.4960514653020758e-13	7.312267311382098e-15	3.2746760036549933e-12	1.633555584760075e-08	3.7731202948131155e-10	1.5094245036548864e-14	9.180955230349759e-15	6.525875291429336e-12
63	6SP5.pdb	A	66	LEU	LEU	0.9222785304550172	0.9222785304550172	0.0	4.876325938978072e-07	2.012317236742525e-06	6.911394645966394e-05	8.253793657247075e-06	1.0942505563904778e-05	0.0024499340680427433	4.303239745970108e-05	9.020519550956767e-08	0.01823259926462248	1.1123897873241e-06	0.9222785304550172	0.00039370813878295414	0.020000048129916414	0.03541336160774969	1.406917717300126e-07	1.399297357069069e-06	4.2166074297810025e-07	0.000107283733707365	0.0009874510639261952	7.670040905549976e-08
64	6SP5.pdb	A	67	ILE	ILE	0.9911537864738252	0.9911537864738252	0.0	8.022992849900026e-06	1.9757246113225898e-07	2.2128327971909798e-06	2.0388967329904084e-07	7.479062922278289e-06	2.6596689403961494e-05	1.5696709152745427e-06	1.1358607061004954e-08	5.171136187046023e-08	0.9911537864738252	6.678619669354127e-07	2.064555176102279e-07	0.0007709263565670324	3.067590938802449e-08	2.6208196892849386e-06	1.5087830317790751e-05	7.600765843527274e-05	9.190123510351996e-09	1.2021052412292464e-08	0.007934298875603528
65	6SP5.pdb	A	68	GLY	GLY	0.9999999983890425	0.9999999983890425	0.0	1.0742003892199628e-09	1.1647098773843587e-11	2.2092657846799928e-11	4.5057599307809946e-11	6.521335135509085e-11	3.717654813608966e-12	5.708686614567759e-12	0.9999999983890425	8.645324831009133e-13	3.581718013361257e-14	7.348489767091627e-13	8.0891126524421e-12	8.623551836647522e-13	9.16979844326645e-13	3.627552047883248e-11	3.337238611675797e-10	1.1186654401454406e-12	6.915588942727347e-14	5.259740099396913e-13	1.0312736483520906e-13
66	6SP5.pdb	A	69	MET	MET	0.9593649082186637	0.9593649082186637	0.0	2.771846905521678e-07	6.079831895035088e-07	8.852371828780628e-06	5.451912984528656e-07	3.2432303526010644e-05	0.03483703447338912	0.00033734036804999304	1.1576960462245304e-07	4.309055333329413e-06	7.0920643598452155e-06	0.005361850697105983	3.6779929933174316e-06	0.9593649082186637	9.960450436231902e-07	1.922769732645516e-08	2.2395484925457586e-06	3.712964106646344e-05	2.1635826726410186e-07	2.197757218059473e-07	1.357296778381534e-07
67	6SP5.pdb	A	70	GLY	GLY	0.9999999999903736	0.9999999999903736	0.0	5.796018618388497e-12	5.802129053874025e-15	2.5647999547833263e-13	4.826879818872443e-13	8.024582997146367e-14	7.150680146945716e-15	2.0715066824920748e-14	0.9999999999903736	3.6381427672768875e-15	2.4413649878796768e-17	9.641140710933617e-16	1.5092779119820146e-14	6.235405544380276e-16	2.8475808789119323e-15	3.5062580676149093e-15	2.9442438289988287e-12	5.286119425295957e-15	1.8548676018154495e-16	7.286461476563827e-16	5.1561077570424426e-17
68	6SP5.pdb	A	71	LYS	LYS	0.7997573173213489	0.7997573173213489	0.0	4.387883842043097e-09	0.15771521958977475	2.419309851863845e-07	9.709393634289144e-09	1.7648263829729164e-08	0.019737676026781822	0.00021645727129501928	2.637766523840861e-10	2.4779541545914027e-07	3.956068561592469e-06	0.0005240214464110369	0.7997573173213489	0.022042438346564802	2.075320115926109e-07	7.332388028147794e-10	2.483263961646875e-09	3.823347038629594e-09	1.604750966976002e-06	5.687703856210433e-07	4.100329341857931e-09
69	6SP5.pdb	A	72	SER	SER	0.9998044997709893	0.9998044997709893	0.0	0.00015091507595484932	1.2802813156502803e-11	1.210462061550349e-08	5.8604674566774855e-08	1.980301064432214e-05	1.732556829101682e-10	8.03421339978037e-11	1.3996210455042805e-06	3.9382097201758695e-10	8.433487580934519e-13	1.6670176945977888e-12	8.707181256775118e-12	5.687071610231067e-11	3.2559078648318666e-12	1.1659663215361271e-09	0.9998044997709893	2.3309897891196673e-05	1.4947325349983914e-12	2.7039664807725286e-12	1.2448806577406378e-11
70	6SP5.pdb	A	73	ASP	ASP	0.9982491985904055	0.9982491985904055	0.0	6.198740310837184e-05	1.3125349722479327e-07	0.0010712998937413493	0.9982491985904055	1.003871729876019e-05	9.574459813223418e-06	7.697199841711078e-05	2.1681839101370183e-06	3.943051602826207e-06	1.8009663485491474e-08	9.266346551638051e-08	3.60172008842544e-07	1.249057555830755e-06	2.8710206812692637e-08	2.2567083399995073e-07	0.0005117235092188649	8.975001528612398e-07	2.117609962323389e-08	3.5206727360392794e-08	3.477227240655808e-08
72	6SP5.pdb	A	75	PRO	PRO	0.9999991751408737	0.9999991751408737	0.0	7.653080488966331e-07	5.8133124114268416e-12	1.6074862001072612e-10	6.868997646373502e-10	9.018693751094365e-11	9.686213246744656e-12	2.101317734812504e-11	5.758165752888481e-09	2.9193076785106832e-12	6.243787105622735e-13	7.705734625438964e-13	1.8164143983276492e-11	3.2583055602764907e-13	2.11788930686465e-13	0.9999991751408737	5.2289699074434225e-08	4.295284340516739e-10	3.1362369330364415e-14	3.320820317367923e-13	7.595653593407199e-11
73	6SP5.pdb	A	76	ASP	ASP	0.3801375464511645	0.3801375464511645	0.0	0.06576928987342143	0.02229048598661766	0.2565600590673509	0.3801375464511645	0.002408420831518666	0.02437860788169503	0.06159811240598906	0.020342418629513498	0.005570355967454387	0.0006070128071249274	0.002564532005334816	0.05917368437126693	0.0024775259467436045	0.0021501378670389488	0.0007086893433775865	0.07973773204749392	0.008546718146804818	0.00042155922074487974	0.0022090018178976966	0.0023481093314466797
74	6SP5.pdb	A	77	LEU	LEU	0.9999823257957781	0.9999823257957781	0.0	3.183950147570317e-10	1.3442828747675079e-08	1.1384985302772131e-05	2.9366578878608816e-07	1.4946762347085837e-07	3.323518501771078e-07	2.3241967326520914e-06	1.6091219900269602e-11	1.854154599977894e-07	6.417895962623053e-07	0.9999823257957781	4.238956037976718e-08	2.2282820016351965e-06	1.3189733128388185e-08	1.0394858419060876e-10	5.237579766324696e-09	2.636553910983206e-08	9.740076727532312e-09	8.159765901732133e-09	1.5086347817835065e-08
75	6SP5.pdb	A	78	ASP	ASP	0.41875635006642525	0.41875635006642525	0.0	0.0893997395951688	0.00022897449430670622	0.01736045841114603	0.41875635006642525	0.001352578237564664	0.0006563640098084479	0.01216761109238309	0.0008821364477781292	0.00018438225962881863	3.290499844311588e-05	0.0001859275755097011	0.0003466033789871379	7.210317808068848e-05	6.543507304969409e-05	0.008936512212902691	0.339916799277701	0.10920726882018778	1.4716679173947091e-05	8.586509638603468e-05	0.00014726909536828247
78	6SP5.pdb	A	81	PHE	PHE	0.8480289881602848	0.8480289881602848	0.0	3.375955997520179e-09	1.658779010920777e-08	8.143078726873766e-08	3.789413528637487e-08	1.3585393971677554e-07	2.4935641210650043e-07	6.329580779538415e-08	2.8438512976781615e-10	0.0002956107449259086	2.1610906443796332e-07	0.0020980703772509484	4.0422002035501927e-07	5.3847970096474364e-05	0.8480289881602848	3.5991066589245076e-10	5.824260837112044e-09	3.0097682848953504e-07	2.8663768384480997e-06	0.14951881747943271	2.833218725585809e-07
80	6SP5.pdb	A	83	ASP	ASP	0.9998000697657834	0.9998000697657834	0.0	7.250082297787779e-10	2.2258041383351665e-12	0.00019926165751896747	0.9998000697657834	5.677593401481567e-07	1.9493044893407752e-10	3.8778669010951246e-08	3.751747584471261e-11	4.6073247405089544e-08	1.5379579611628026e-11	6.646357256887284e-13	2.3279664112151334e-12	5.568504458484962e-11	1.9756835736876864e-12	2.1077867269742043e-11	6.536165029535601e-09	6.0861609200421725e-09	3.0075771737280785e-12	1.7989414854531047e-12	2.2815158626975575e-09
82	6SP5.pdb	A	85	VAL	VAL	0.987754378140458	0.987754378140458	0.0	0.00034011770846787895	8.606124868709152e-07	7.282325765940724e-05	7.038309479353193e-05	0.0008719922079624792	7.718714768091796e-05	1.2464698399671584e-05	9.56860363400922e-08	2.0882992059928486e-07	0.0003256623124235556	7.035710228611159e-06	2.4616750716399516e-07	2.00082710132906e-05	2.938205948351413e-08	1.7185434123391902e-07	0.0003989035776767856	0.010047352122009344	5.36592504404571e-08	2.555962416742446e-08	0.987754378140458
83	6SP5.pdb	A	86	ARG	ARG	0.9863799996843415	0.9863799996843415	0.0	3.3553435486309814e-06	0.9863799996843415	8.269578312051537e-05	2.2561189728256922e-05	7.311173245884041e-07	0.0006240858932282156	9.471790812709401e-05	6.207341836228885e-08	2.895654926705287e-05	3.926571299708067e-06	0.00011552939730020388	0.012267440039278219	0.0002239906379430778	1.8976009132375888e-06	9.792805957119246e-08	1.348024994554851e-06	1.1150936083378755e-06	0.00014407137426328663	2.5023373144051526e-06	9.154529211637164e-07
84	6SP5.pdb	A	87	TYR	TYR	0.7578458206012089	0.7578458206012089	0.0	3.5396921806811808e-09	3.020964882646967e-08	3.0679062746504484e-06	7.91422603642303e-08	5.5684853342514225e-08	2.130557466515242e-06	1.9069742514551902e-06	1.7735478789068008e-10	0.0029469594206603302	8.617490777790112e-08	4.12954105346993e-06	3.637285950150013e-07	1.722286397873679e-05	0.2390906705881138	2.877059881318416e-10	4.980947433500169e-09	1.4552727456795007e-08	8.741991818531012e-05	0.7578458206012089	3.3150113755150025e-08
85	6SP5.pdb	A	88	LEU	LEU	0.9974234154709732	0.9974234154709732	0.0	8.107668955685775e-07	3.4263600915790165e-08	2.0940739648301067e-06	6.927314564119835e-07	2.4445948021938056e-06	2.1616358621330664e-06	1.0401252626903293e-06	1.4639859453227832e-08	6.811673747296439e-07	0.00036257426734391296	0.9974234154709732	2.056298945670867e-07	0.0015587280528128352	5.96155397731035e-06	1.6820925522637353e-08	1.193893866172072e-06	3.640940394358254e-05	2.2664834706212656e-08	4.707093507222504e-07	0.0006010275329983104
86	6SP5.pdb	A	89	ASP	ASP	0.999846920132556	0.999846920132556	0.0	3.056451881691325e-09	2.0854790847694826e-10	0.0001527092035025706	0.999846920132556	9.2712117462709e-09	1.12347920353392e-09	9.470781195422526e-08	3.3226807799382462e-12	1.3196332355230897e-09	4.487093019945387e-11	3.94238905933523e-11	3.840043117114477e-10	4.072624953652168e-10	5.867309160037443e-12	8.415956665379059e-12	1.9500560934918682e-07	6.471019983657817e-08	4.659813212869629e-12	6.122211535494251e-12	3.570466074074151e-10
87	6SP5.pdb	A	90	ALA	ALA	0.9987400963457009	0.9987400963457009	0.0	0.9987400963457009	1.6240433534940738e-10	2.0058362313360155e-09	1.843943674632211e-08	1.8452308769279435e-07	7.938661578423889e-10	3.5829817158533467e-09	0.0008976045164436804	5.2518889785207596e-11	1.2569652418521947e-13	5.230657409498555e-13	5.141813154087803e-10	3.3334889789227344e-11	3.3825277080188254e-12	8.738416645539823e-10	0.00036208795296990967	1.9589082697923022e-10	1.9356682854648433e-13	2.069347245945405e-12	1.2107452273493672e-12
88	6SP5.pdb	A	91	PHE	PHE	0.9992925077149243	0.9992925077149243	0.0	7.817907548909608e-10	6.319734289044117e-10	2.1223968881462502e-08	2.7483202137665725e-09	6.26033825537841e-07	9.090878430397434e-08	2.188508369123603e-08	1.4689205034401175e-10	7.821342070524085e-05	1.981964508531211e-10	0.00017298659174308333	4.7982942957703084e-08	0.00025767488802157197	0.9992925077149243	2.5381272563121647e-11	6.62997993860393e-10	3.756272577181992e-09	3.188077430610597e-07	0.0001974810937122434	4.96720514131032e-10
89	6SP5.pdb	A	92	ILE	ILE	0.9971626463124174	0.9971626463124174	0.0	6.785458245991036e-07	3.996478375500735e-07	1.0214045130584722e-07	1.5231417502260865e-08	2.8317554409475235e-06	1.0503198094103284e-05	1.4506594062925208e-06	1.071294863607408e-08	2.5981994925945166e-08	0.9971626463124174	1.673739812585374e-05	8.822052491714053e-06	0.001646066006137074	2.4074592794217484e-07	3.2870226526653325e-08	2.066636891407725e-08	1.2506488750992194e-06	3.2005996614528644e-08	9.838954663980185e-08	0.0011480350304703707
90	6SP5.pdb	A	93	GLU	GLU	0.45762048774822767	0.45762048774822767	0.0	0.004962484157187996	0.0013003442113274926	0.007667122597054629	0.41480907481988555	0.0003557915342432785	0.01596648057145512	0.45762048774822767	1.5874477744014075e-05	5.7032314690409025e-05	7.820920904231451e-05	0.0004264111953638917	0.00298826360481599	0.0009113473038768099	6.1464074625604015e-06	7.908136271719596e-05	0.0841207274031061	0.008361397500239507	1.2810299335511198e-05	1.1337140651240488e-05	0.0002495761415728369
91	6SP5.pdb	A	94	ALA	ALA	0.9955767848741394	0.9955767848741394	0.0	0.9955767848741394	5.341765477670369e-08	2.0078087057397992e-07	1.079865308654653e-06	3.1593812269512227e-06	3.7400928425179074e-06	1.017831381481588e-05	9.87995870256156e-08	8.392183784510015e-10	3.3190914018463435e-11	7.825093557203364e-10	2.1670940195336055e-07	1.1505257398929743e-08	7.414817948117114e-11	5.841273762627622e-09	0.0044031750128427005	1.2919162942653605e-06	1.100686161600417e-11	1.189827119241936e-10	1.6304288650418807e-09
92	6SP5.pdb	A	95	LEU	LEU	0.9996242775267684	0.9996242775267684	0.0	5.440711303825127e-08	2.416861880038923e-07	4.108505869334179e-07	1.777197987603488e-08	6.85639977368031e-06	1.6114271578147393e-06	9.906007704599877e-07	3.0700381643119436e-09	1.973244583564255e-07	2.2839176920997878e-05	0.9996242775267684	1.1987433895039393e-06	0.0003379831197508316	4.5896201390911685e-08	2.988245679434525e-09	7.529925226788525e-09	7.08945651370126e-08	1.8242931673801868e-09	2.5049171194614323e-09	3.1862569561252033e-06
93	6SP5.pdb	A	96	GLY	GLY	0.9999950200473524	0.9999950200473524	0.0	3.1146346132110645e-07	8.738143668730872e-09	3.2694031571329515e-06	9.806608898973083e-07	2.284782233123297e-08	2.0308160763607124e-08	5.8655530930374254e-08	0.9999950200473524	1.5019351501512386e-09	2.6011514827421885e-12	1.0069264841690827e-09	7.3084028909824205e-09	8.566747457253341e-10	4.094786290030993e-10	1.474295571857305e-10	2.962445827196309e-07	2.3753073299643385e-10	1.8911935985240037e-11	1.347533591091045e-10	6.254298118885176e-12
94	6SP5.pdb	A	97	LEU	LEU	0.9989961455145379	0.9989961455145379	0.0	2.545407023414919e-10	8.933755037495113e-11	5.267689416434684e-09	5.230053132279364e-09	3.2068497274914296e-07	9.55824456900364e-08	4.784840672368298e-08	7.738782569777096e-12	2.002695104400768e-08	8.325670983855914e-06	0.9989961455145379	3.135284515751002e-09	0.0009946488653074488	2.8022934810860136e-07	3.1774466468019214e-11	1.924889622043589e-10	4.735282547460277e-10	4.823733339767417e-08	9.763012606630672e-09	4.289426450531801e-08
97	6SP5.pdb	A	100	VAL	VAL	0.6351259762485061	0.6351259762485061	0.0	2.2970246442020136e-07	4.705691463542357e-08	6.098308622128134e-08	5.9078944003153636e-09	2.0586372625380485e-05	4.1804623181181025e-07	5.758009344223006e-08	1.3535828608509837e-09	1.0049722523917744e-08	0.3647166251358507	2.372767003052671e-05	2.4210316380599565e-07	7.309909122431413e-05	8.56056309425848e-09	1.900575043306546e-09	2.8983085669852153e-08	3.885930005362264e-05	1.4964889400461452e-09	1.2457842523224461e-08	0.6351259762485061
98	6SP5.pdb	A	101	VAL	VAL	0.9882371246989069	0.9882371246989069	0.0	9.863109949991004e-08	8.359795634371954e-10	1.407035300718598e-06	6.363429211212708e-08	2.988699460440127e-05	1.4022797669253377e-08	3.3707564697821496e-08	4.225538904546419e-10	2.4790331656961198e-08	0.011716435577831072	4.646094038901711e-08	1.0293134557284353e-08	1.7955718003279094e-08	7.652199546996523e-10	2.3632401263876127e-09	3.851622898532722e-08	1.4791969534503577e-05	7.671186424268558e-11	1.2480093638100296e-09	0.9882371246989069
99	6SP5.pdb	A	102	LEU	LEU	0.9999877257975252	0.9999877257975252	0.0	3.0333969647491566e-09	4.7721420836649145e-11	4.3630387838709004e-08	1.6126792953685962e-08	1.1254746627844447e-07	7.829377751982324e-07	1.0169578810412684e-07	1.1338535265251269e-10	3.658366141855636e-07	1.2233012132320536e-08	0.9999877257975252	1.0860340033353883e-08	1.0680753962943e-05	1.1687638528704532e-07	3.2178061940011607e-11	1.2732110481842624e-08	2.4084073071142575e-10	5.423391770855652e-10	1.375066092764743e-08	2.1131676302406612e-10
100	6SP5.pdb	A	103	VAL	VAL	0.9918081140613522	0.9918081140613522	0.0	6.980730812644457e-07	7.968520236704425e-09	2.85407418360978e-07	2.5290206544991903e-08	7.922233845491654e-05	8.692089478050739e-08	7.360906306155004e-08	3.4980692220455824e-09	8.611321605557158e-09	0.008103695794802504	3.5203892547442833e-07	8.107494060493716e-08	2.647408521633907e-07	2.976018658318861e-09	4.460902717166389e-09	4.6888245849222314e-08	7.0236106626665394e-06	6.368734736072314e-10	1.99939373991406e-09	0.9918081140613522
102	6SP5.pdb	A	105	HIS	HIS	0.9912892494527094	0.9912892494527094	0.0	8.879787474279526e-06	2.812541622272302e-06	0.0017438301698687135	0.0002652507274883374	0.0003399902674121403	0.0027308052391857274	0.00031911779477248887	5.188120840152213e-07	0.9912892494527094	0.0001146918065685609	2.266289400918917e-05	4.851023583232877e-05	0.0005864739778135489	0.0006673486418024311	5.302640954517681e-07	0.00032566754714755895	0.0011118964962973342	9.033883754298569e-06	0.0002632363814229145	0.00014949307863917864
104	6SP5.pdb	A	107	TRP	TRP	0.8939184960639711	0.8939184960639711	0.0	6.135750158855489e-09	2.9315865299724613e-07	3.632131038108979e-07	4.143774038682834e-08	1.198558300898495e-07	9.080196627670184e-07	7.895060348498502e-07	1.2396033338843751e-09	0.00011556490828556943	2.074435445740387e-06	2.0629646676866562e-07	1.1737567267334257e-07	8.271390928959105e-06	0.0973533238407263	9.33116729956241e-10	7.343606034584748e-09	1.2811904188267894e-08	0.8939184960639711	0.008594650039095502	4.751994402134137e-06
105	6SP5.pdb	A	108	GLY	GLY	0.9999999999793493	0.9999999999793493	0.0	1.3381788200046442e-11	4.1512789294723043e-16	3.5151979303741173e-15	2.2894662630845223e-14	7.977445483305734e-14	5.941305872565354e-16	1.086387545029123e-15	0.9999999999793493	8.554468279322895e-17	2.0869909388968776e-18	4.1382898140199854e-17	5.131921452380138e-16	1.1784286358126099e-16	1.0143226785299438e-16	7.433475273285039e-16	7.158721206616479e-12	3.8135724241061013e-16	1.2013075738827807e-17	2.965692447460348e-17	6.834276603669151e-18
107	6SP5.pdb	A	110	ALA	ALA	0.9972591198288822	0.9972591198288822	0.0	0.9972591198288822	6.402595449144734e-08	3.6359871880928726e-07	2.0924544425878192e-07	0.0006043479567938675	1.3929771454077434e-07	3.184167608392403e-07	5.807501024741987e-05	7.045861482166609e-07	5.4370748324879365e-08	4.662744349074734e-08	6.064632333708201e-08	5.611482819054113e-07	5.56327933294088e-08	9.381234053931204e-07	0.0020241961732094566	4.9901881642892456e-05	2.7845966228616556e-09	2.5267655214793587e-08	8.15377235370058e-07
108	6SP5.pdb	A	111	LEU	LEU	0.9998520931039875	0.9998520931039875	0.0	4.976407546641038e-08	1.9331869946194644e-07	4.223330208774757e-06	1.3020180602581884e-07	6.911901696517165e-06	1.271855689252274e-05	7.558976784220389e-06	2.7531640960393063e-08	2.2875772514922952e-05	2.3503825533902336e-07	0.9998520931039875	4.326771294374568e-07	8.67378528755808e-05	4.406944886962572e-06	3.916558645329226e-09	7.479689264841947e-08	2.279314998514512e-07	1.427246000375124e-08	1.0601527599029162e-06	2.395837518845802e-08
109	6SP5.pdb	A	112	GLY	GLY	0.9999948826690049	0.9999948826690049	0.0	5.0609185752294395e-06	2.4601896633547108e-11	2.995613651786965e-11	1.614288455954885e-10	1.9710923737142784e-09	9.336486857568769e-12	1.8493000263476938e-11	0.9999948826690049	3.626295820326484e-12	1.619451345556343e-13	1.7716275266528335e-12	1.522143563695488e-11	4.5071481880391404e-12	3.186653002374408e-12	3.158797793217125e-11	5.410377424048254e-08	3.1481731962006834e-11	2.3831730611228144e-13	9.551435351766378e-13	9.986122700643737e-13
110	6SP5.pdb	A	113	PHE	PHE	0.9444912155768455	0.9444912155768455	0.0	2.570087120605472e-08	2.1054774608677323e-08	6.133620945562428e-06	4.7779842134422115e-08	9.061749015848106e-06	2.2665813763916314e-06	5.196780031367675e-07	1.6911288969609694e-09	5.3565685641454934e-05	4.62609551407923e-08	0.046448689287398565	8.834112368704326e-07	0.008525021266536625	0.9444912155768455	9.234535833655617e-10	6.236228870822798e-08	3.507566306974078e-08	1.2731178698098426e-07	0.00046227240094316176	2.5812926430941486e-09
112	6SP5.pdb	A	115	TRP	TRP	0.9999380988324171	0.9999380988324171	0.0	2.47532420354268e-13	2.5660546272118195e-10	9.57267065542737e-13	4.824948120829989e-13	4.0865662392061824e-14	2.4249762047342687e-12	2.7965281151600806e-13	2.31406938291336e-14	5.868806946826894e-10	1.3035869150084553e-14	1.6242713653068448e-13	2.653377631602787e-12	2.8973955754323895e-11	1.971648968067906e-05	4.721115915858193e-15	5.0973918984649976e-14	4.281733692031022e-15	0.9999380988324171	4.218379806550872e-05	3.157788192181087e-14
113	6SP5.pdb	A	116	ALA	ALA	0.9997109964169741	0.9997109964169741	0.0	0.9997109964169741	6.331563355568199e-09	1.1222258372400316e-08	1.927987525035128e-08	7.66466641066601e-07	1.4143963380082215e-08	8.529115593124157e-09	4.3646680450155827e-07	9.664755473230145e-09	8.306757527569769e-11	1.4862582682182351e-09	1.47072310234828e-08	2.7110393352411124e-08	6.265491523998096e-10	3.122709773744953e-09	0.00028746399243110513	2.1825721035937627e-07	7.58495333575454e-11	4.1970522592520396e-10	1.5966434671843948e-09
115	6SP5.pdb	A	118	ARG	ARG	0.9081600104989703	0.9081600104989703	0.0	6.020156349418748e-07	0.9081600104989703	0.00016671575617119912	2.3330600476263467e-06	2.51873907173574e-07	0.0018297497071274817	0.0008259581103185728	2.2744625632323316e-08	5.908727089899588e-07	2.102371521928917e-06	8.044382160867867e-06	0.08831658314109266	0.0006848111140936726	3.120933952568712e-08	8.616507799434858e-09	2.6098242820422157e-07	6.80418865417841e-07	1.1134664986455027e-06	6.727267761085586e-08	6.238530198621293e-08
116	6SP5.pdb	A	119	ASN	ASN	0.9981516994443513	0.9981516994443513	0.0	5.61908998988843e-07	1.2584960979430708e-05	0.9981516994443513	8.020719027030674e-05	1.3575970565554896e-05	0.00022205299333592736	0.00043998676282257725	6.017893899234348e-09	0.001044896249198927	1.0238955047407026e-07	2.340643349478228e-07	8.507185539472764e-06	2.0488616676525563e-06	4.82322406509649e-07	1.7949696482647795e-08	1.250722543937241e-05	6.40613514581027e-06	7.55107195285238e-09	8.691601763930912e-07	3.245656553762632e-06
117	6SP5.pdb	A	120	PRO	PRO	0.9999999995002261	0.9999999995002261	0.0	5.2581540004869785e-11	3.7029490472610994e-13	8.603784261855896e-12	3.5253683465954072e-12	2.8482193157343625e-13	3.0950542910804633e-12	1.2293906888964873e-11	4.138984904397751e-11	2.410823857873162e-12	4.223947987035424e-15	1.2258604558842905e-13	9.29514526389717e-13	9.296683692300203e-14	2.0147791283445256e-13	0.9999999995002261	3.721071119284776e-10	1.2872558010069148e-12	1.7388039894300772e-14	4.2429055297773183e-13	3.1559900412822864e-14
118	6SP5.pdb	A	121	GLU	GLU	0.5759858066533101	0.5759858066533101	0.0	0.01746515300561415	0.002683260982385328	0.01617280461266919	0.21959111827570146	0.0005498920030315037	0.027147461649108504	0.5759858066533101	0.019173755534677664	0.00128733827174541	2.5764035576350652e-05	0.00023797438565482379	0.004377223954521424	0.0003103786348105195	5.773559336630528e-05	0.0001752425483280117	0.11405198684530782	0.0005825933968596816	1.4021790399465318e-05	5.123442004177984e-05	5.925340689050297e-05
119	6SP5.pdb	A	122	ARG	ARG	0.9997205855283889	0.9997205855283889	0.0	2.950079036364273e-10	0.9997205855283889	3.2863290103543415e-11	3.743914654063716e-12	4.317180981265831e-12	3.494779880660626e-07	8.858477696050854e-10	6.482286734530146e-13	7.243692738644361e-12	1.5661371381474118e-13	4.88198842754703e-10	0.0002790245162076292	2.5822230535576674e-08	1.3674716266494373e-12	8.332310769718451e-14	2.6965163166837148e-11	4.172467704017228e-13	1.2877578646931785e-08	3.069015285495597e-11	5.5720563054149326e-14
120	6SP5.pdb	A	123	VAL	VAL	0.85294892869579	0.85294892869579	0.0	0.01829284695512949	5.412621848749751e-07	0.0010501204884207597	0.00014752204575463947	0.015443252523397602	6.953721672701377e-06	4.712037571166539e-06	4.890773819979912e-06	4.876061132934964e-07	0.0060864489846264745	1.8420051841655965e-06	8.078954187909851e-07	2.24171679969434e-06	1.796487084967732e-07	1.2550179785914619e-05	0.004988713614277804	0.10100672126854683	3.6172899108273495e-08	2.0240389823768826e-07	0.85294892869579
121	6SP5.pdb	A	124	LYS	LYS	0.7507222778426016	0.7507222778426016	0.0	2.939281684976244e-07	0.21920931148438125	0.00018937242679728546	9.084152934305861e-05	5.2075928251303194e-05	0.02221834053971999	0.0007940136571483285	1.1292393965186197e-08	2.231702115468266e-06	0.00032721428711963686	0.002705887725653819	0.7507222778426016	0.0036260434514014776	5.848224053389496e-08	2.289560035871904e-08	2.2442914527793586e-06	5.720571325833355e-06	8.146800271481211e-07	1.2583200664743395e-07	5.309745225101533e-05
122	6SP5.pdb	A	125	GLY	GLY	0.9999988377257859	0.9999988377257859	0.0	1.1467367355745663e-06	7.416603317562766e-12	1.5374253771995892e-11	4.4323179587569384e-11	8.835924924579943e-11	1.658093266092501e-12	2.113729560310663e-12	0.9999988377257859	2.2163869229612436e-13	5.004471155946932e-15	1.5124604147286825e-13	5.294621966743512e-12	2.8226055755973036e-13	2.394706917947421e-13	5.2414928593567805e-12	1.5366028040490652e-08	6.105320845066004e-13	2.3593870527033892e-14	1.2237337078148943e-13	1.322067820829881e-14
123	6SP5.pdb	A	126	ILE	ILE	0.9983997043404017	0.9983997043404017	0.0	6.918091850205346e-09	1.4874063927655484e-10	9.797239872064273e-09	1.495791333195728e-09	4.225464172269317e-07	9.718108987421635e-08	4.443413111297379e-08	7.066411919066104e-11	1.9794709958717474e-09	0.9983997043404017	8.777151393481945e-05	2.3185743757662846e-08	0.0003324085576052005	4.1039985767376234e-09	4.169688637263915e-10	1.0245006085223005e-09	7.042302768685418e-07	1.0077381061749305e-10	1.6761027302671493e-09	0.0011787962780561018
124	6SP5.pdb	A	127	ALA	ALA	0.9887368596738261	0.9887368596738261	0.0	0.9887368596738261	1.0529943779334766e-07	2.1225365170121026e-07	2.4443497711870476e-07	0.00016119552908328257	2.1006838548285194e-07	2.3744296180239085e-07	3.1676846195136605e-05	7.353163375734703e-08	1.431846547942064e-09	8.076566406543602e-09	5.548748715113615e-07	1.3458751450938028e-07	1.259181567401853e-08	1.4443563036005562e-06	0.011066014302235508	8.858157302268166e-07	3.910579698947094e-10	1.1161652678852717e-08	1.1733025337135488e-07
125	6SP5.pdb	A	128	PHE	PHE	0.9760956881198428	0.9760956881198428	0.0	1.1665695824199757e-08	2.1413540275622636e-07	1.724616222654028e-07	4.2121022329941155e-08	2.257576815631277e-06	4.2054102516839866e-07	7.589047775021311e-08	1.8165242697797197e-10	0.00011770999748531746	7.294410285225234e-09	1.0527851165491236e-05	8.345563457793936e-07	0.0020077990695890513	0.9760956881198428	2.5640086343405083e-10	1.2220613321159224e-08	7.353958088196671e-06	6.123180788189107e-05	0.021695605597415773	3.469704706097916e-08
127	6SP5.pdb	A	130	GLU	GLU	0.6850177870884401	0.6850177870884401	0.0	0.00011960725062783699	1.0974071499707665e-06	0.00032145350873135633	0.0006148046746434962	2.8488260713723476e-06	0.3134129322611784	0.6850177870884401	4.011837170859247e-05	2.0786439176196133e-05	5.838408898705787e-08	4.6471241921601084e-07	1.1570769878290299e-06	0.0002555808068885153	2.0106148797512052e-07	1.0581984775116848e-07	0.00019042891020950038	3.63487294150277e-07	2.4815007351984488e-08	1.716775883589701e-07	7.420453197958599e-09
128	6SP5.pdb	A	131	PHE	PHE	0.9852994818389305	0.9852994818389305	0.0	1.8546145601544548e-08	8.741596034725454e-08	6.346248063873803e-07	1.142030335102087e-07	6.933844651216398e-07	4.199968667187547e-06	6.381457667960841e-07	6.469474743432426e-08	0.00026313687396534223	9.641908772729776e-06	4.275424151775905e-05	6.084039238494505e-07	0.0002811519294030719	0.9852994818389305	1.191803491195709e-08	8.950113597359199e-08	8.14866222452592e-08	0.00016247277312921336	0.013933618362388258	4.997785838548395e-07
129	6SP5.pdb	A	132	ILE	ILE	0.8673013073686522	0.8673013073686522	0.0	1.3584964125770494e-06	2.1119004004079563e-07	1.9982883149869176e-05	2.9428031745880402e-06	2.0286861885861155e-05	2.6474649269259973e-06	3.165508972617299e-06	7.864550167962214e-08	2.090303881589022e-06	0.8673013073686522	0.0022130837086182416	2.266121767743974e-06	3.429325276788761e-06	9.722814850911708e-08	3.0585993025384415e-07	7.385745759169434e-07	0.0001607341203159837	3.817576284520707e-08	4.4179005782457524e-08	0.13026519117999988
130	6SP5.pdb	A	133	ARG	ARG	0.9996914406021998	0.9996914406021998	0.0	1.641570628136003e-11	0.9996914406021998	1.6510522467079925e-09	5.824285241468409e-11	5.756015139974954e-10	5.013059103461052e-08	6.778797104775089e-10	1.5203569487615717e-12	6.083529212635271e-07	4.07493744590262e-11	4.691668138606551e-09	0.0003064006351714735	1.4124100276692726e-07	2.0830334656007945e-08	1.3799338565305907e-12	7.943441711676268e-12	4.633716136392742e-11	5.554430283640498e-07	7.749833949977307e-07	1.2565155146538299e-11
131	6SP5.pdb	A	134	PRO	PRO	0.9959417140698311	0.9959417140698311	0.0	9.928663557827607e-05	2.6813135419709987e-08	0.00024078985797654828	4.154307602057639e-05	0.0008091211372944587	2.5975269320313993e-05	3.525936522149206e-06	0.00011645880818968536	4.1322855690873434e-09	6.905242296822747e-07	4.495406714353318e-08	1.5671954908649047e-08	1.6873238118450935e-06	3.2222166229361726e-10	0.9959417140698311	1.829735919081695e-05	0.0025737974544281163	2.3196936436679215e-10	7.999934654660954e-10	0.0001270196219789248
132	6SP5.pdb	A	135	ILE	ILE	0.958465535348934	0.958465535348934	0.0	4.2927047891269194e-07	2.6631881654521806e-05	3.0649599436102787e-06	5.807422717000615e-07	4.262342944033396e-06	6.822905817540621e-05	8.126134665070805e-06	1.8285552942849726e-07	0.0002733706416990289	0.958465535348934	0.028381334454285246	1.609944686699906e-05	0.0012717828208869124	0.005348458789249413	2.075138801989983e-07	6.015744425982302e-07	2.3201229436660636e-05	0.0016383128329911583	0.0010616648881939716	0.0034079232134713046
133	6SP5.pdb	A	136	PRO	PRO	0.9999982965802446	0.9999982965802446	0.0	2.1699915860922238e-08	1.492115921094067e-10	9.069330156599399e-10	3.3677202922865693e-10	1.8119915649207195e-10	4.5852353833668815e-10	4.210522665505028e-10	1.6636151989010964e-06	8.291514244039727e-12	7.744924838492921e-13	2.6323316369557185e-12	2.3224593806147233e-10	8.227800282283745e-12	5.812584362877533e-13	0.9999982965802446	1.5263370538453406e-08	1.1652011648548592e-10	9.676604506554609e-14	9.585198227641964e-13	1.724955665207589e-11
134	6SP5.pdb	A	137	THR	THR	0.68618677750035	0.68618677750035	0.0	0.001758322499149325	0.0005291765957013221	0.05558973298604391	0.04266160370312224	0.0010285782120256985	0.026271969370003836	0.05358684167979188	4.189290777221816e-06	0.00029354128533482464	1.3345122170898832e-05	0.001684603596441914	0.0032174785294112507	0.0007131943175802071	1.0398423549173449e-05	1.3525122285639845e-06	0.12611187880583238	0.68618677750035	4.755058749718522e-06	1.426509629266258e-05	0.0003179954154430718
135	6SP5.pdb	A	138	TRP	TRP	0.9926221734233973	0.9926221734233973	0.0	1.9693877769275263e-10	5.713398537435975e-08	3.198881366814684e-07	4.553204047012113e-07	3.5757363468904093e-09	1.6861095682247905e-07	2.0880581449442225e-06	1.4992678188825164e-11	7.068359540038278e-05	2.38487590696945e-10	9.59148601767209e-08	1.532727183355882e-08	7.088367810597966e-06	0.006383099973846811	6.261083872488625e-11	1.1132530807366274e-10	2.2871358763234656e-10	0.9926221734233973	0.0009137498920259666	6.495314938418513e-11
136	6SP5.pdb	A	139	ASP	ASP	0.6959202046082155	0.6959202046082155	0.0	0.011463488418845627	0.014912479487232127	0.09830159552108864	0.6959202046082155	0.00017259918749856198	0.00958001385797374	0.10914283372554782	0.0016759609165147606	0.0008461955966492942	0.0004535854021680637	0.008360686540464934	0.025960690713186293	0.001179965021537844	0.00046533275198353175	0.0005120573628155528	0.009865035112833263	0.009791580435970632	0.00010816810413714975	0.0006368235597446415	0.0006507036755922249
137	6SP5.pdb	A	140	GLU	GLU	0.9177680629178186	0.9177680629178186	0.0	3.177686770170622e-07	0.0001241333229819355	0.00117372972172004	0.005179083245066292	1.5908675425420875e-05	0.02412677077286121	0.9177680629178186	2.9595518130928934e-08	0.046282518565995634	8.88494078116799e-07	0.000913444697590232	0.00041015461231997346	0.0006062772753530607	0.0028761122257789343	8.969753393267507e-08	1.5869693480018256e-06	3.6649633375991623e-06	2.4228258408153927e-05	0.0004921272383579002	8.709818296376355e-07
138	6SP5.pdb	A	141	TRP	TRP	0.7632106629376083	0.7632106629376083	0.0	6.963679430888234e-09	1.0271054257521064e-06	4.103962111784368e-08	3.1196426499430476e-09	4.933034601882613e-07	6.625083596336813e-07	5.7087594557088326e-08	9.804348701771003e-10	7.604180174009062e-06	6.859103603605116e-06	3.2953727220643866e-05	1.4822258786439738e-06	0.011479222075801161	0.22275134099628544	8.456719944134791e-10	8.791935064286124e-10	7.976207627823027e-09	0.7632106629376083	0.0024787679826720824	2.880496146471472e-05
139	6SP5.pdb	A	142	PRO	PRO	0.9999999595868082	0.9999999595868082	0.0	2.3966045352784133e-08	1.337743934576553e-12	5.149379585003273e-10	1.294603574406137e-10	2.2868261090269017e-09	8.675277782517407e-11	3.8348371304488394e-11	2.5118646210886395e-11	1.038785699904003e-12	3.093781531325345e-12	4.168196937218915e-12	7.220546839691731e-13	5.247216167127777e-12	4.06961319977274e-14	0.9999999595868082	1.1336418993000294e-08	7.009657369898943e-10	5.194172558591256e-15	5.873355387299953e-14	1.312605031428731e-09
141	6SP5.pdb	A	144	PHE	PHE	0.8575822573497099	0.8575822573497099	0.0	1.2959086466849633e-06	0.0005632708577084665	5.239735301708779e-05	2.8187407634448907e-05	4.334749070381789e-06	0.00022021806756536446	0.0001179614269261375	2.3574544463977128e-07	0.0026282174189721226	1.4770292395457858e-05	0.00021747788632814195	0.0007868950726190239	0.0007539368506677624	0.8575822573497099	2.213295539691398e-07	6.547260146491948e-06	4.105668905952187e-06	0.049408073896064574	0.08760508866897104	4.506789652463811e-06
143	6SP5.pdb	A	146	ARG	ARG	0.9987409551094779	0.9987409551094779	0.0	2.016401581682884e-11	0.9987409551094779	7.640904706566245e-10	5.359244517515536e-12	4.6036849411928e-10	3.900325195370103e-05	4.4147172200975787e-07	2.1228859937398313e-13	7.2707981426935466e-12	1.0019470396866759e-09	9.452033809045098e-09	0.0012154524190531157	4.134198400684223e-06	1.0792563564714484e-12	7.186144899467353e-13	6.392499263987218e-12	3.1894818775765106e-10	1.4408836101356246e-09	4.866932169865625e-12	6.505716405830647e-11
146	6SP5.pdb	A	149	PHE	PHE	0.5720343878651013	0.5720343878651013	0.0	3.5981032813216365e-06	1.0571145146948075e-06	0.010935487194781055	0.0002641645704601413	0.0008466570312765601	0.0004403897429240608	0.0010018707309808622	5.284052786777912e-07	0.0758184756666934	0.11244502920623589	0.14221403576019165	6.163419493361478e-05	0.0593431235876604	0.5720343878651013	1.9854499852187154e-06	5.6314201605374994e-06	0.0005267604133580556	5.181760055407919e-05	0.004196677171163034	0.019806688770465364
147	6SP5.pdb	A	150	GLN	GLN	0.907686449226912	0.907686449226912	0.0	1.009946791903982e-10	0.0005790522530790193	3.4010211135751176e-07	4.6182930522360595e-10	3.493941015387074e-08	0.907686449226912	0.007383903257805339	4.742490765580473e-12	1.578792782701751e-07	1.9750114041597115e-07	0.00027666368506873884	0.06944309972427058	0.014630088333133761	2.0778153294274995e-09	1.4074306165945387e-11	9.54396422601935e-11	3.2422412237664964e-11	8.820111040907079e-09	1.463337387275167e-09	2.702380552208244e-11
148	6SP5.pdb	A	151	ALA	ALA	0.9663429037880776	0.9663429037880776	0.0	0.9663429037880776	5.5909419055696287e-08	8.068250669600483e-07	5.708325024727202e-06	6.559481587199213e-06	6.385695030871768e-08	7.467318432705303e-08	4.666327927510782e-06	3.648982168720396e-08	3.2972051320412295e-10	1.2075338498658139e-08	2.482116957052728e-07	9.665075949466824e-09	3.394421176182159e-09	8.908933516894965e-08	0.03363382476679105	4.922033769286355e-06	5.572372567059438e-10	4.353994966653038e-09	9.845560920637028e-09
149	6SP5.pdb	A	152	PHE	PHE	0.9922569891057886	0.9922569891057886	0.0	9.985853201977218e-10	1.499647605077861e-10	4.509064758550683e-09	7.983138307744376e-10	1.1414653988347823e-07	2.2045262373170606e-08	1.5723397900192422e-09	8.728264067495899e-12	1.181140478953427e-06	7.370622675140301e-10	8.23554225628523e-08	1.1889100955171114e-08	0.00016203686205890652	0.9922569891057886	1.126682114426385e-11	1.0053740571796449e-09	3.0293005578733775e-10	8.670624611687197e-08	0.007579465543444043	1.1202769834124083e-10
150	6SP5.pdb	A	153	ARG	ARG	0.9994871558530599	0.9994871558530599	0.0	6.307057856945245e-12	0.9994871558530599	1.6654179401441785e-10	2.2160031869368254e-12	4.7732409871626876e-11	3.747843219142448e-05	5.2241953124893745e-08	2.1672663988456633e-13	6.686861953091942e-12	1.4024440884897328e-09	3.9560458096589926e-10	0.0004733691240261062	1.9052302836959147e-06	4.2525629270142304e-13	4.090764620049818e-13	1.6016890882425399e-12	5.269347729996176e-11	3.700230052569358e-08	5.9133091789352434e-12	2.7392748054781527e-11
151	6SP5.pdb	A	154	THR	THR	0.33345005843475334	0.33345005843475334	0.0	0.0012022489788843075	0.018726977657683174	0.24983991910204253	0.03491915678826993	0.03229548114520196	0.05789911290707084	0.036182740079279414	5.158017364804952e-06	0.10437068419529127	6.940056045385593e-06	0.0007844043087267532	0.04688231648370986	0.0027569250579136395	0.0005618035341025993	2.808720420017474e-06	0.07920420118532158	0.33345005843475334	9.77243944681821e-05	0.00072724127196501	8.409768148565115e-05
152	6SP5.pdb	A	155	PRO	PRO	0.9997987142394091	0.9997987142394091	0.0	1.7796962285887042e-05	2.7170465125641533e-06	1.9788841362753276e-05	9.433603544219651e-05	2.252268108866251e-07	3.642375905300344e-06	3.3688804194130545e-05	5.448765008666675e-06	1.048601610040474e-06	6.639138486564606e-08	2.547823917198538e-06	1.4818185025077839e-05	3.6361915719605227e-07	4.772591886429273e-07	0.9997987142394091	3.2137381208465447e-06	5.991584103350676e-07	4.110713782544169e-08	3.3671753491179895e-07	1.2910158161685397e-07
154	6SP5.pdb	A	157	VAL	VAL	0.7294898541154073	0.7294898541154073	0.0	7.594284188080815e-05	6.653785456009848e-05	1.7345872581871766e-05	1.7529710247744716e-05	8.084473028922895e-05	0.0001665546462272584	0.00021585338642768305	3.047333617862277e-07	7.624780724436883e-06	0.18916223434255267	0.00037190143315979043	0.0010297862299429757	0.00011923864071493614	3.472106715421571e-06	5.856990121954908e-07	4.219935587343043e-05	0.07912900999253869	5.243396571764865e-07	2.6551881245201177e-06	0.7294898541154073
155	6SP5.pdb	A	158	GLY	GLY	0.9999999842879452	0.9999999842879452	0.0	1.0241845732280087e-08	2.6486985003778624e-11	9.361459593042719e-11	2.0525055889289141e-10	1.3715126018582151e-10	1.4683734101828242e-11	2.1925974490626384e-11	0.9999999842879452	2.90836783454558e-12	2.5382340567052436e-13	3.4056807318814784e-12	2.9245630010163116e-11	3.5653184944364352e-12	4.6809289897324964e-12	1.0512762207480577e-11	4.891315888084933e-09	2.1388940524333646e-11	4.349109555041985e-13	2.2631122989236887e-12	1.1206231024667256e-12
156	6SP5.pdb	A	159	ARG	ARG	0.9893808617315333	0.9893808617315333	0.0	4.825542659174745e-07	0.9893808617315333	3.2859951599184573e-07	2.9586426703006315e-08	3.978437544884983e-07	3.762626930963971e-05	1.268038976792627e-05	4.818719867161211e-08	7.797835965079575e-06	3.421066311186127e-07	3.7823841447443384e-07	0.010271344177855512	0.00025735303690884055	4.468633510474983e-06	1.1503766358552452e-06	5.42606679266061e-07	1.4209373775458274e-07	1.1157896750868856e-05	1.2761349837726356e-05	1.0648530071952495e-07
158	6SP5.pdb	A	161	LEU	LEU	0.9999735707244078	0.9999735707244078	0.0	1.0233458616957046e-08	4.8877952779305557e-08	1.1040390704873523e-07	1.4713957551571765e-08	7.678107568350447e-08	9.206511474378308e-07	8.168188053819233e-07	7.248688292958892e-11	1.3652001888659674e-07	3.2592242684950984e-06	0.9999735707244078	6.321500515926924e-06	1.4267996932208971e-05	1.9581354461174257e-07	1.0809759713401235e-10	7.267030463277935e-09	1.3877726769497762e-08	4.865207345587527e-09	1.1791686874137915e-07	1.056325898413324e-07
159	6SP5.pdb	A	162	ILE	ILE	0.9553259804570686	0.9553259804570686	0.0	5.111908144239399e-07	2.8800915884529437e-07	0.00023235534672631805	1.4541469350846475e-06	1.3860107918011346e-05	1.6257534563593227e-06	1.2400952468674967e-06	1.1796460266900315e-08	1.8214645789455405e-07	0.9553259804570686	0.012854915229426804	2.3273428267736303e-07	5.114009378230288e-06	8.706049216804567e-09	7.074372411717362e-08	2.33989820922736e-07	6.402400002725752e-05	2.4364569626953235e-08	7.48659496635611e-09	0.03149785968588347
160	6SP5.pdb	A	163	ILE	ILE	0.8596509108056472	0.8596509108056472	0.0	8.369175299064609e-08	2.4663856003228696e-08	4.747461321240009e-06	3.186699242584867e-07	2.2117097707386715e-05	1.276687990657554e-06	5.803584669571178e-07	2.211176299841141e-09	3.306051695832704e-07	0.8596509108056472	3.778512002793804e-05	5.704930857749864e-07	7.033524747508343e-06	2.826486433781121e-08	6.687230350093372e-09	7.832873241340169e-08	7.617261908573052e-05	1.9146987939786736e-09	3.374597055332182e-09	0.14019792741991755
162	6SP5.pdb	A	165	GLN	GLN	0.5283669611864137	0.5283669611864137	0.0	7.512850626455421e-06	0.0011347489827771384	0.001310082500727897	0.00028543737054806607	6.00577182395674e-06	0.5283669611864137	0.2268693447483137	1.4760452049530647e-07	0.0008300082407981628	4.3916948319401365e-06	0.00040714168450998057	0.23483968518646933	0.0050217733240542975	0.0002704941042052812	7.945970618352155e-08	4.936803677932162e-06	2.6847232475961905e-06	1.364285491182096e-05	0.0006244674166646023	4.5349117135886566e-07
163	6SP5.pdb	A	166	ASN	ASN	0.9611375256404678	0.9611375256404678	0.0	0.0009336810496595971	2.1650088688883207e-06	0.9611375256404678	0.008341181158768031	0.0013911468401050329	0.00012124750964269264	0.00012295074007668047	3.7909621737968e-07	0.0002206587006732466	0.0005213427334821321	0.026105011888081578	1.3563848179596543e-05	0.00011160580646203291	8.726162479510673e-06	1.9452092556281506e-07	0.00094786842023204	6.538722441989878e-06	3.4173554570819926e-08	1.7625042269039573e-06	1.2415475454722646e-05
164	6SP5.pdb	A	167	ALA	ALA	0.873015711240722	0.873015711240722	0.0	0.873015711240722	1.778920519244407e-06	2.305652065846712e-05	4.311031995752856e-05	0.0018993275546448655	2.6925592509742947e-05	0.00014772745676931807	0.00021478809912943585	4.1869075047917757e-07	9.579472801587881e-05	1.8306137409202456e-06	7.20682058845855e-06	2.0750630318773657e-06	1.0844569521567588e-07	7.558207308718807e-05	0.04643555147784844	0.0741943837183929	2.0109044384232683e-08	8.718423118660202e-08	0.0038145153706624127
167	6SP5.pdb	A	170	GLU	GLU	0.7921137736908873	0.7921137736908873	0.0	1.719099114028428e-07	0.001639187657686719	0.024793234433029304	0.002705198388094921	1.6865923979425898e-05	0.0145442262246299	0.7921137736908873	1.044629400844177e-07	0.0012088215786845169	0.00012284550234249484	0.007894805446086282	0.1543457406248376	0.00036968114066982335	3.0475713454821245e-05	1.7447924488934395e-06	6.936327952098616e-06	0.00013656128595552247	1.5840297626016845e-06	2.4553742574015902e-05	4.34871240723426e-05
168	6SP5.pdb	A	171	GLY	GLY	0.9816621747495621	0.9816621747495621	0.0	0.00019653102066323448	9.296405431956833e-06	0.0001029129891153862	0.0006313913124330185	0.0006559250001882086	0.00014448873774236082	0.0027207029156372242	0.9816621747495621	2.075476656392303e-07	3.143176753717388e-07	8.641107301422711e-08	1.8953853229039135e-05	1.445758883555625e-05	7.956776177200185e-08	2.395447679018587e-07	0.013253053806459506	0.0005885369812259586	2.658789980080359e-08	4.817402068124897e-08	5.724886121649642e-07
169	6SP5.pdb	A	172	ILE	ILE	0.9378933268144273	0.9378933268144273	0.0	1.0436115530569686e-07	7.386224165001593e-07	3.0808937821085313e-06	1.9154172771036103e-07	3.3657156350635926e-06	1.7520396975114935e-05	3.0569395507161634e-06	1.6419243766514144e-09	3.0833103682151054e-08	0.9378933268144273	9.382191132938142e-07	1.3425456871166088e-07	3.209411382562411e-05	6.403749450645905e-09	1.0194487546838323e-08	8.373691873705171e-08	0.0008459188501178623	1.0333718437135932e-08	5.668807845923444e-09	0.06119938046399483
170	6SP5.pdb	A	173	LEU	LEU	0.9908973175962222	0.9908973175962222	0.0	1.20378112657559e-07	9.286693589183934e-07	1.279016392101028e-06	1.3848176082586905e-07	3.628116619874636e-06	1.601893405743395e-05	8.086375425647786e-07	1.9110336351476416e-08	0.0001860425049755495	8.313368200937153e-07	0.9908973175962222	2.6822099807436053e-06	0.0010750444766528969	0.007687590391587355	1.2015054276037924e-08	1.3117401622268339e-07	1.117889101079762e-05	1.964789917471112e-06	0.00011343961867905998	8.236509024720361e-07
171	6SP5.pdb	A	174	PRO	PRO	0.9999999658215032	0.9999999658215032	0.0	1.7098206535223776e-09	3.5967257990695247e-13	1.0030447794772263e-10	1.9703036279741458e-10	1.5309963852850894e-11	3.977603359398747e-12	1.3309760634777322e-11	9.400656974999061e-12	1.572813464351581e-13	2.572953540048006e-13	2.0347871236089466e-13	6.889155285657054e-13	5.332713338413512e-14	4.64914525057891e-15	0.9999999658215032	2.949037061898377e-08	2.588555716926769e-09	8.750402850958798e-16	1.3935814346079607e-14	4.867748199464578e-11
173	6SP5.pdb	A	176	PHE	PHE	0.5829621544705187	0.5829621544705187	0.0	3.270712433500583e-06	1.5073660086594763e-05	0.0035816466825393614	0.00015624262596771648	0.0003305096980701452	0.01751115566705945	0.013486020983732541	5.667649254488841e-07	0.04286143688598124	1.3742601049700844e-06	0.06784891068530423	0.0002724439484287591	0.1823180244416167	0.5829621544705187	6.944439089420688e-08	5.178740518150618e-06	1.6026823062268777e-06	0.00015248317188038308	0.08849166363472043	1.7083941463677505e-07
174	6SP5.pdb	A	177	VAL	VAL	0.9910757083033085	0.9910757083033085	0.0	2.3095842778791712e-05	2.2117096133777793e-08	4.832156235980458e-05	6.21729058576944e-06	0.0010126471708478849	8.665214522539802e-07	1.4744272724001422e-06	2.767589803771641e-08	2.84978776389878e-07	0.003193106062181403	2.775740111233769e-07	3.872297424546357e-08	1.7676162798616055e-07	1.8091024179036928e-08	6.078938128212338e-07	2.365321693489989e-05	0.004613437136437881	8.97304284861897e-09	9.67757655108806e-09	0.9910757083033085
175	6SP5.pdb	A	178	VAL	VAL	0.9714769032815798	0.9714769032815798	0.0	0.002312183562755754	1.0521088610576786e-06	0.00023565692985081778	7.914279606105548e-05	0.011420713506796965	3.042591177418463e-06	1.8578935940234305e-05	1.7932618835276975e-05	1.0492049955516525e-06	0.0004455875207630699	1.3750159147035222e-06	1.3225132103291298e-06	2.2994341655154417e-06	1.885947301702381e-07	0.00013154048881987916	0.0005258390915987097	0.013325404156960279	6.860925245653853e-08	1.1903773102689151e-07	0.9714769032815798
176	6SP5.pdb	A	179	ARG	ARG	0.9991606551040179	0.9991606551040179	0.0	9.976459626989572e-09	0.9991606551040179	2.136610614689326e-06	1.9558006836250956e-08	4.819327402001637e-08	1.6505344941741389e-06	1.430470610775449e-07	1.2689938775042403e-09	1.4923628372809536e-05	1.4873062260373e-08	3.4204453967603723e-07	0.000812116263368712	9.017678388255252e-07	3.4631994975656356e-08	1.2660854859878073e-09	3.582044778799119e-08	6.711390777464813e-09	6.649426602304988e-06	3.0219185089480277e-07	7.081523323134238e-09
177	6SP5.pdb	A	180	PRO	PRO	0.999672642165773	0.999672642165773	0.0	1.5169087364013406e-05	6.65200549614616e-06	1.8513891806163775e-05	3.8104868947552604e-05	3.772312890774274e-07	2.1263508847193507e-05	0.00014158769639526577	2.963286834629447e-06	1.9136132024788913e-06	2.4629343074839873e-07	3.3020898933584993e-06	4.823563747673376e-05	1.0515969056455578e-06	4.754508470006957e-07	0.999672642165773	2.4211907969322902e-05	2.5076692091409706e-06	5.8109690157379214e-08	4.3058361415533225e-07	2.933050081364205e-07
178	6SP5.pdb	A	181	LEU	LEU	0.813991727623898	0.813991727623898	0.0	1.4039518032654181e-07	1.2239332477910969e-05	2.4593901222445495e-06	2.4849318431035476e-07	5.284218801535881e-06	5.1828946771673314e-05	4.97422120813566e-06	1.5675146388279446e-08	1.1144538504685873e-05	8.381487679861546e-05	0.813991727623898	1.8404469821064647e-05	0.18431873283994285	0.001444156322399538	3.3295014426768355e-07	9.592830339209168e-08	3.442992260303021e-07	1.5348640735750812e-05	3.266600959127784e-05	6.0408277422119165e-06
179	6SP5.pdb	A	182	THR	THR	0.999271707235979	0.999271707235979	0.0	9.706510783893415e-08	1.4371118220928827e-07	2.159527772999208e-05	3.697548055685914e-05	4.059887018174198e-06	3.8308195939669933e-07	4.52626228640837e-06	1.5038627046119806e-08	4.743545157794426e-08	1.7583046887743416e-08	1.195944147331903e-07	2.1468680609696392e-07	1.8469644181511197e-07	2.7049263323620917e-09	3.898352151788545e-09	0.0006596540570434559	0.999271707235979	1.4917573746970919e-09	2.912151147910677e-09	2.478991614419212e-07
180	6SP5.pdb	A	183	GLU	GLU	0.9445493558381788	0.9445493558381788	0.0	0.000784404788018273	0.005391247335976155	0.006854145244718619	0.011799768851257915	2.3553865921839047e-05	0.017512895386444436	0.9445493558381788	1.2862738239337454e-05	0.0003514822213420642	1.5913823250715555e-05	0.0030318790359904952	0.006576000442437798	0.0009328306202448818	0.00014269806197488366	1.1139087283417745e-05	0.0008250289396394655	0.000923104933980828	2.0319282446025217e-05	0.0001933841533080671	4.7985349346172876e-05
182	6SP5.pdb	A	185	GLU	GLU	0.9937068489336367	0.9937068489336367	0.0	2.1214792017119623e-06	1.677871004938115e-07	8.416285820871122e-06	3.6272726175284538e-06	7.595923347793448e-06	0.006033468298013587	0.9937068489336367	3.774491991053518e-08	8.985948747037638e-06	4.601128569895404e-05	1.82411704512208e-08	3.237858047205795e-07	0.00015005206435016142	3.0104095199598037e-09	9.650654928434793e-08	4.149446217596171e-07	1.860033275112042e-05	2.76838348155899e-09	7.807239028438152e-09	1.319957961590642e-05
183	6SP5.pdb	A	186	MET	MET	0.989732846717906	0.989732846717906	0.0	1.968212606118942e-07	6.096246748655521e-06	3.12320680376217e-06	2.6674656882635065e-07	3.225892126250571e-06	0.0008629680727831199	3.970913385869727e-06	1.1718101072833767e-09	1.2656265272484294e-05	3.521974341719792e-08	0.0088127022854204	0.0005508067674909611	0.989732846717906	9.839866802262302e-06	1.2216035866595447e-09	2.2973263527776935e-07	6.148225890597721e-09	3.928675452493619e-08	9.867298438118637e-07	6.868142026080919e-10
184	6SP5.pdb	A	187	ASP	ASP	0.5382662698561956	0.5382662698561956	0.0	1.8759854895199153e-06	1.4440064841627943e-06	0.4616659905497133	0.5382662698561956	1.778871085470442e-05	3.371502530773441e-06	1.6657860479845055e-05	8.792016960438127e-09	2.2246952839624073e-07	6.565638163189419e-09	1.1807608096707127e-07	2.9637364174325577e-06	1.5076014476664597e-06	3.202596003103217e-09	1.4580591560253148e-08	2.1495025085881574e-05	2.506843737267354e-07	1.466274340693818e-09	3.89461685658835e-09	5.4335840479715255e-09
185	6SP5.pdb	A	188	HIS	HIS	0.7597989584860844	0.7597989584860844	0.0	4.45357752029093e-06	0.0008038066617460626	0.010084817838324675	2.272062857802814e-05	3.1680408119273567e-05	0.010994121735677294	0.003141319378090866	5.218371207725184e-08	0.7597989584860844	8.472558341440002e-07	5.4115212380293005e-06	0.014338226886427205	0.005159191985612317	0.09130103832863358	5.603189716529042e-08	4.584472281421456e-06	3.8735886429074253e-07	0.0010224993728187967	0.10328516614772665	6.597408133785238e-07
186	6SP5.pdb	A	189	TYR	TYR	0.9609499221097546	0.9609499221097546	0.0	7.608057925536523e-09	1.0740060404178337e-05	4.319246920324666e-08	2.591957315674304e-09	1.4230439993053743e-08	3.2296849800561235e-08	3.786586486447809e-08	2.4976230885388695e-10	1.1129575296611859e-05	1.0687526141071014e-09	1.0140035012583829e-07	1.2583678937335068e-07	7.563642120485285e-07	0.038111868998347787	6.819776948117588e-11	3.4801804343349144e-09	6.879387344671273e-10	0.000915209500778961	0.9609499221097546	2.8135952340109433e-09
187	6SP5.pdb	A	190	ARG	ARG	0.995596639139034	0.995596639139034	0.0	2.785181037355052e-08	0.995596639139034	7.719926170519603e-07	1.2182821157509232e-08	7.0129374614251894e-09	3.5767364828093874e-06	4.522478892938652e-06	1.1385031895787881e-09	8.190424987988304e-07	9.655346794255797e-08	2.5603984935468365e-07	0.0043894163819034404	1.4617473185481447e-06	1.594891554401843e-08	7.154208709048512e-10	1.0331823362658482e-08	1.517957271286105e-08	2.150944939276968e-06	1.945938042401097e-07	3.9873871592928305e-09
189	6SP5.pdb	A	192	PRO	PRO	0.9999998781415306	0.9999998781415306	0.0	1.6401789926973008e-08	4.2511323901757e-11	3.2115923618933724e-08	1.4952271399098275e-08	4.673012347158763e-10	8.648023885112731e-09	2.0512578296521017e-09	1.8695021648704612e-10	6.854718696477215e-09	7.677066289099215e-11	1.1734865832039412e-11	7.093477023070051e-11	4.4476914668198567e-10	2.1663588538519303e-11	0.9999998781415306	3.7922043611120286e-08	1.4018400789291367e-09	1.2647435353142345e-12	2.8614851144098505e-11	1.5808476073700528e-10
191	6SP5.pdb	A	194	LEU	LEU	0.9400403301880909	0.9400403301880909	0.0	8.677257024484747e-08	0.01150039838153904	0.0035811751721691438	3.552715034334288e-05	3.747463247688844e-06	0.005117447016996701	0.0032403322250158916	1.2738845442722755e-08	0.00039335142711517207	0.0022969918112980925	0.9400403301880909	0.03238051809789972	0.0011081400889845186	8.090173903501778e-06	1.0346438978679408e-05	5.627999194263745e-07	0.0002512030440478799	2.3481354181225296e-06	7.959453608942859e-06	2.143142000749739e-05
193	6SP5.pdb	A	196	PRO	PRO	0.99978121986601	0.99978121986601	0.0	7.290998666229154e-05	1.5541572058614654e-08	2.0348579891052448e-07	1.166241423732105e-06	4.0583769155577735e-08	2.376301130998272e-08	8.935192959082235e-08	1.242482577994589e-06	2.634912114557613e-09	3.7311760080501306e-10	7.2575116519553146e-09	7.481544519116476e-08	2.1927095162833132e-09	7.303050687318067e-10	0.99978121986601	0.0001426405389832208	3.553098769209068e-07	1.6181716347427193e-10	1.408650049198172e-09	3.2739164689088247e-09
196	6SP5.pdb	A	199	ARG	ARG	0.9996563545154276	0.9996563545154276	0.0	2.899992205520728e-10	0.9996563545154276	1.9203102630258285e-07	2.7252155035292786e-10	3.815186065293011e-08	6.267261328417629e-06	5.997838402276866e-08	1.9699388206317516e-10	1.9972889907763125e-06	2.056699977494313e-11	7.294726397630079e-10	0.00032664331892179945	8.198535563727869e-06	2.5229154485233755e-09	4.705949971991521e-12	7.927616186727785e-10	2.981917197804943e-10	2.3039222344620285e-07	1.3393369685259425e-08	4.774617537640493e-12
197	6SP5.pdb	A	200	GLU	GLU	0.988449501728708	0.988449501728708	0.0	3.432554088121695e-08	1.886122956744445e-08	1.4531413386157853e-05	2.0260618704315265e-05	8.213020833085555e-07	0.011298062818988557	0.988449501728708	1.1070675244299753e-10	2.3580081640030883e-07	3.4786459548342043e-07	1.0530879949771605e-06	2.0135011032718536e-07	8.541632434263254e-06	2.1539957938050414e-09	1.1404012126573813e-09	5.159656650527193e-07	0.00019919212410530898	1.1325221383832947e-09	6.761186956839334e-09	6.669806824360224e-06
198	6SP5.pdb	A	201	PRO	PRO	0.9999929053455108	0.9999929053455108	0.0	3.290623623185941e-08	3.2289726633663586e-08	1.3245904666914621e-08	9.370063330075123e-10	4.004419258574202e-09	1.617509525656642e-07	4.999342241060464e-08	3.710543651116993e-10	1.5649106275274286e-09	3.1473201786685073e-06	1.1363741301268837e-08	1.1166013189799389e-08	7.673683459024625e-09	3.5020787233313556e-11	0.9999929053455108	9.083429906159821e-09	2.21865918984489e-07	2.5880359850880238e-11	6.762425778065362e-11	3.388989365103941e-06
199	6SP5.pdb	A	202	LEU	LEU	0.9997463983242025	0.9997463983242025	0.0	5.252931608379904e-08	3.7196938501142436e-07	1.635825853603684e-05	4.779274688981536e-07	2.9901560747560063e-05	7.580129720334714e-05	2.2582914932393447e-05	4.412178761529903e-09	2.10995983901128e-06	1.0048708171010817e-05	0.9997463983242025	1.6563129391543575e-06	8.446816902725502e-05	4.0771779958534663e-07	6.85651352550542e-08	5.837080219397476e-07	8.298498273067965e-06	1.1711825005297567e-08	2.5518163447108938e-08	3.7193683455853986e-07
200	6SP5.pdb	A	203	TRP	TRP	0.9186928543820653	0.9186928543820653	0.0	6.969515841470032e-11	3.994726359025816e-06	1.475506030035542e-09	2.8966468917248083e-10	1.0709745798736955e-10	3.775950724332766e-07	5.108477108132699e-08	9.834671243567338e-12	2.536663855386449e-05	2.1197603654324917e-10	1.2035554390465638e-09	6.602256178154588e-08	7.3564054164183e-08	0.0026574717697448306	6.936922827857235e-12	5.54513575528914e-11	1.8071570576186544e-11	0.9186928543820653	0.0786197406450487	1.2397961362909158e-10
201	6SP5.pdb	A	204	ARG	ARG	0.9019637436730914	0.9019637436730914	0.0	5.732272714837463e-07	0.9019637436730914	7.3363861128501816e-06	1.3885975071670754e-06	6.227931782717433e-07	0.013927546948294837	0.0005114745318724466	3.930393906506507e-07	6.111354366787588e-05	4.508376119090296e-06	1.1140344877895977e-06	0.07034942419582055	0.012405010842829247	3.0216346046637302e-05	2.8518733345365356e-08	2.1302605648986516e-07	4.274239648934531e-07	0.0004632727983628752	0.00027117731122850553	4.143859635898936e-07
202	6SP5.pdb	A	205	PHE	PHE	0.7348882196443635	0.7348882196443635	0.0	1.3683076608031045e-05	0.0005155148706850077	1.1977783493178694e-06	5.284855494459082e-07	1.2597373007051018e-06	4.60623384686052e-06	5.769993025159609e-07	3.2325710465739564e-07	0.0006509394834100433	2.1706335701743282e-08	3.4532202102995948e-06	1.9302950982533805e-05	0.0003016518422324726	0.7348882196443635	1.0802230510543617e-07	1.6082071421710236e-07	2.209411851938441e-08	0.1448496937492539	0.11874873261463272	3.4126944781881608e-09
203	6SP5.pdb	A	206	PRO	PRO	0.9583372011889963	0.9583372011889963	0.0	0.025497675181967213	7.181363687312212e-08	2.8920975942410977e-07	7.886096285336509e-07	0.0006565317206890099	2.0219450432813172e-07	9.171998916728657e-07	5.922561370950414e-06	9.525412541968305e-09	3.14110837521065e-07	1.3678173969323538e-08	3.784220772754022e-08	8.177249568961714e-08	2.5713933418894205e-09	0.9583372011889963	0.013954488060603572	0.0013875211936971513	5.453073150084318e-10	2.4049218585306857e-09	0.00015792861450488016
204	6SP5.pdb	A	207	ASN	ASN	0.8894416643489654	0.8894416643489654	0.0	0.0022417141875455426	1.2226682457586532e-06	0.8894416643489654	0.0007308935409492363	0.08486102373451897	0.00027248086001285284	4.48772742301052e-05	6.07422811783494e-06	8.291116860098898e-05	8.710105250447556e-07	1.2788919197419506e-06	4.841501097519699e-06	3.1844000850760335e-05	1.004488598858934e-07	1.5652741473639324e-06	0.0038505896057352343	0.018332565736654913	1.3786482306656594e-08	6.065789098706897e-08	9.340707464948582e-05
205	6SP5.pdb	A	208	GLU	GLU	0.4667203659955163	0.4667203659955163	0.0	4.248496440646282e-08	3.18829308016706e-05	8.625908077672673e-05	7.749918280162029e-05	5.072842102303979e-06	0.2679023217852705	0.4667203659955163	4.408077081082303e-09	7.616160738560164e-05	6.037589592892135e-07	0.010495669553050724	0.0002695275605880238	0.2542450411754869	1.6087980572395404e-05	3.0985994937570366e-09	3.238358466378147e-07	3.4712907648786674e-08	1.4624280030032209e-05	5.845922073435863e-05	1.4505528525182438e-08
206	6SP5.pdb	A	209	LEU	LEU	0.9984025122202281	0.9984025122202281	0.0	1.232661081484736e-07	2.1283382246141238e-07	0.00011830790955417688	1.1099750171205072e-05	3.5846718213849404e-06	5.864954273010199e-05	3.6763428138247105e-05	4.399699254084839e-09	0.00010073255698026483	0.00030531267867487717	0.9984025122202281	9.811184846532222e-06	0.0009103584601879211	1.9801292529651312e-05	6.725707890864838e-09	3.7650072312814835e-07	4.563615747777083e-06	6.7932141846203e-08	1.435920922109832e-05	3.3518209655838073e-06
207	6SP5.pdb	A	210	PRO	PRO	0.9999931600935777	0.9999931600935777	0.0	5.179660169625576e-06	3.826620081566702e-10	6.492136458169968e-08	2.1124864676720133e-09	1.0308861878518229e-07	1.7592859388861704e-10	1.4587934537105791e-10	6.146876821167096e-07	1.4781571008827884e-10	1.1891768172674336e-12	2.1834596520279335e-11	4.8500324943796716e-11	4.9788679082401855e-11	7.734817429213072e-12	0.9999931600935777	8.716846624652072e-07	2.6151181281362034e-09	1.0792450881707185e-12	6.626353386699894e-12	1.4728138604863209e-10
208	6SP5.pdb	A	211	ILE	ILE	0.9972783721080951	0.9972783721080951	0.0	1.668402290982454e-09	1.7778263630964447e-09	8.827997585995499e-09	8.240785273799069e-10	1.1322278604943501e-07	7.242022296904752e-08	2.80038558816867e-08	1.498005323555598e-10	3.7782028173477394e-09	0.9972783721080951	5.087213335854021e-06	4.791585754381641e-08	2.031279898000473e-06	1.3454970407239644e-09	3.8822091235080806e-10	4.2136321129708337e-10	3.6669795609360314e-07	4.3402966279854214e-10	7.633866057309565e-10	0.002713860759187007
209	6SP5.pdb	A	212	ALA	ALA	0.8752417908886598	0.8752417908886598	0.0	0.8752417908886598	2.5935768207563943e-07	9.242076357418554e-05	0.0007219782684273552	0.004426461714871393	1.786436739980553e-06	2.572168117903515e-06	0.007604358567086748	1.7159610267844593e-05	8.229577410980976e-09	2.8787055110879388e-08	8.25826020065516e-07	3.111736650301207e-07	6.918868950611111e-08	4.3232448752220817e-07	0.11187907299645496	1.0048502273029528e-05	1.2729630039801398e-08	5.17955267358547e-08	3.5067119351962723e-07
210	6SP5.pdb	A	213	GLY	GLY	0.999998163679947	0.999998163679947	0.0	1.7902057411281023e-06	8.318371945082495e-11	6.32591642607473e-10	4.679956005034422e-10	8.72227933748953e-10	2.4186971967502674e-11	4.116389200245039e-11	0.999998163679947	2.3329630012863532e-11	3.2686668166133303e-13	6.102266984936091e-12	5.23508946872309e-11	4.746435752852228e-12	1.0539907750517096e-11	3.603170460105655e-10	4.350575943347254e-08	2.456809668077493e-11	6.357545096599252e-13	2.9357073858185784e-12	1.3501328660916667e-12
211	6SP5.pdb	A	214	GLU	GLU	0.8702620119130676	0.8702620119130676	0.0	2.4636053501831616e-05	0.006260402019333662	0.0013429323392830405	0.0005127237813873576	0.00012827079976092515	0.05083870682264688	0.8702620119130676	1.3291184972598815e-06	0.002246303906229701	0.0004966505621278016	0.009968580498998408	0.045978311268220905	0.008492159083746979	0.001026199902396031	2.0430147062534305e-06	0.00010796768205449062	0.0016482970694679598	6.425424268165057e-05	0.00034189831998377037	0.00025632160190744083
212	6SP5.pdb	A	215	PRO	PRO	0.9999999732731761	0.9999999732731761	0.0	1.8391033067367753e-08	3.932129441830309e-12	6.153649171990906e-11	5.960262320379089e-11	1.9682248209606968e-10	3.04981295906441e-11	4.17093303293876e-11	3.237718051892026e-09	1.636010448338205e-12	2.527038533838022e-13	1.6577886350449418e-12	2.8265594765554854e-12	2.694358798234137e-12	1.2423299938137776e-13	0.9999999732731761	4.0661139791484904e-09	5.768730819141355e-10	2.8126891134375384e-14	1.4694573428569605e-13	5.161765988642274e-11
215	6SP5.pdb	A	218	ILE	ILE	0.9928307846202089	0.9928307846202089	0.0	2.5311498264355023e-09	4.923220351098409e-09	7.111537635701577e-08	1.2587054400852502e-08	1.063051867332724e-07	2.5666945044972166e-07	2.909129452050968e-07	1.9277752707618543e-10	1.1678435912779997e-07	0.9928307846202089	9.986270834800199e-05	3.3807181534655065e-08	4.447756339628657e-05	7.187349136932882e-08	1.0272213008919399e-09	2.8107185627843786e-09	1.4772873696660369e-06	1.3200785118173866e-09	1.0695245570869857e-08	0.007022414265220364
216	6SP5.pdb	A	219	TRP	TRP	0.9177404742565903	0.9177404742565903	0.0	3.8520176801784576e-11	3.981234790536114e-07	1.9863445971923031e-07	3.6413008634563427e-09	6.956603040964737e-10	3.5790739303722244e-08	1.4106699710599281e-08	7.0443260803377055e-12	0.00019899042756559026	9.288961283793639e-12	1.1505984607301934e-09	2.013924599528103e-08	3.8736427786469634e-07	0.01973091457569912	4.913607829149519e-12	3.063573617156692e-10	3.997539744393889e-09	0.9177404742565903	0.06232855668172147	4.829810238197133e-11
217	6SP5.pdb	A	220	ALA	ALA	0.8466401191953167	0.8466401191953167	0.0	0.8466401191953167	2.4860977264089007e-06	0.00024306825304198934	0.0004006737149344959	0.0003238368018865485	2.175515499625383e-05	7.506084148513853e-05	5.835961910895949e-06	1.4956509675992964e-05	5.96737111173516e-07	4.234586613079953e-07	5.016925611543905e-06	1.0000248938445098e-06	5.743329569827507e-07	5.622840055703712e-06	0.14713614473071832	0.0050625702800324805	3.156605800158355e-08	6.924601111808768e-07	5.953411281526121e-05
218	6SP5.pdb	A	221	LEU	LEU	0.7314695769026601	0.7314695769026601	0.0	2.6414230566017814e-06	0.0003100184157251016	0.00231170194695037	0.00011568609945230885	6.56302988949e-05	0.005019377699877566	0.026849546859911828	8.174518550154908e-08	5.2138495709125536e-05	1.0494796139332865e-05	0.7314695769026601	0.00018059186377460262	0.23355295010299004	3.07340823226355e-05	6.825450118099403e-08	5.559972955291755e-06	9.736205508242037e-06	8.719451787650476e-07	1.0515321122986489e-05	2.077568083426685e-06
219	6SP5.pdb	A	222	VAL	VAL	0.999429955016936	0.999429955016936	0.0	3.970924779954627e-06	3.0511045443608895e-09	5.8592316362361013e-08	1.6987059326680885e-08	3.6143029130434673e-05	8.656883147428361e-09	2.7686586334474503e-08	7.301701889576566e-10	1.4369010338877802e-09	0.00046317285288238774	6.944385517039099e-09	1.9327354161339327e-09	1.1678451570138322e-08	2.1259242945823803e-09	2.340895623682335e-09	1.6716441856250164e-07	6.644820192666396e-05	1.0945688454438968e-10	5.370557314578085e-10	0.999429955016936
220	6SP5.pdb	A	223	GLU	GLU	0.879880106504427	0.879880106504427	0.0	7.767271999609268e-10	0.0002409919193155669	7.648684638688137e-05	2.3659995225541544e-06	2.423262811012748e-07	0.11671739544290194	0.879880106504427	9.990257067646923e-11	2.5248821171101685e-07	5.678114639386101e-07	2.5090287424605182e-05	0.0016944954408484028	0.0013619291254605727	8.378631180417821e-09	3.7370010896978825e-10	3.917827057669042e-09	6.57885033693486e-09	3.778201613949535e-08	9.454772923830267e-09	8.445328368481194e-09
222	6SP5.pdb	A	225	TYR	TYR	0.8536530287881027	0.8536530287881027	0.0	2.8143384454267398e-06	9.348205156823207e-06	6.295644172584984e-05	2.6049583746460116e-05	7.6040557028592135e-06	2.3519856101843726e-05	1.153752570420518e-05	6.861382306038286e-08	0.001878326484443001	5.727813864339129e-06	2.631768923092805e-05	3.109510283881563e-06	0.00018980647716452192	0.1280541464435172	6.221890727972189e-08	3.78602373370008e-06	1.819547033530787e-05	0.01596480838628976	0.8536530287881027	5.8786073720868165e-05
223	6SP5.pdb	A	226	MET	MET	0.9370639360088086	0.9370639360088086	0.0	2.1457415240540266e-06	6.639109494137809e-07	0.0003587654718430612	2.1300213215343106e-05	0.0007605246080849285	0.0005848542710737719	5.625185053588421e-05	3.5613464104861407e-08	5.236543573705493e-05	0.008229965496425141	0.05264065845105471	3.176668919035779e-06	0.9370639360088086	1.588121477687786e-05	6.403904652891475e-08	4.758286029086096e-06	5.194070532877279e-05	1.8959172370699884e-07	8.304070044312283e-07	0.00015169201445557412
225	6SP5.pdb	A	228	TRP	TRP	0.9983288563236749	0.9983288563236749	0.0	9.613584447280253e-13	1.6925400388590129e-10	2.8251342065648944e-09	3.4806502596070487e-10	6.876043455788251e-12	4.369334168716022e-09	1.4433608666059356e-10	1.0717905924299502e-13	1.5157675320491858e-06	4.3176971946494267e-13	1.8016501675776377e-11	1.6451442021303582e-10	3.5290661799451205e-08	0.0016458877640267292	9.48966406055429e-14	2.7995300492652745e-12	7.808554266560452e-13	0.9983288563236749	2.3696803011255944e-05	3.872438801884031e-13
226	6SP5.pdb	A	229	LEU	LEU	0.9999679755813791	0.9999679755813791	0.0	1.6857108673407404e-08	8.035033371504317e-09	1.2723225999362699e-08	1.627413573230305e-09	4.554855738401743e-08	5.564335467353826e-08	2.7284236002259623e-08	2.584920373630746e-10	8.288027635288423e-09	2.0074424871140014e-06	0.9999679755813791	3.158742466177588e-08	1.956897848771208e-05	3.9020869795811406e-08	1.3168463592503179e-10	3.5761824779940765e-09	1.6267316389320627e-07	9.76530225150581e-09	6.53535393761634e-09	1.0018442215062633e-05
229	6SP5.pdb	A	232	SER	SER	0.9969425825060023	0.9969425825060023	0.0	0.0015482424483820878	9.510956782650827e-10	6.508999141507592e-05	0.00021230037823957902	0.000978543842885333	1.8449829429868382e-08	1.4708407927370868e-08	9.861981800520983e-09	4.241021747666016e-08	9.351509749930395e-11	1.129491064692883e-10	6.344181872218721e-10	4.304123556548211e-09	5.651967548170056e-11	1.992989991616104e-09	0.9969425825060023	0.00025314378289725484	1.8655292214073945e-11	7.678214176957399e-11	3.37869299927437e-09
230	6SP5.pdb	A	233	PRO	PRO	0.9995095356672693	0.9995095356672693	0.0	2.255095422348433e-05	2.7371804988350097e-06	8.397825259643902e-06	3.808495671350275e-05	5.552557338860035e-07	1.7819311169036879e-06	8.061269035326387e-06	3.894021772390351e-06	4.0043382573395075e-08	4.685207091889214e-08	8.35894197216186e-08	2.6932898356519958e-06	2.510796060334091e-07	7.287303351263565e-09	0.9995095356672693	0.0003676363183801606	3.3419469215423385e-05	3.7233127513831495e-09	1.1914710250550175e-08	2.0737113987943358e-07
231	6SP5.pdb	A	234	VAL	VAL	0.8112661161260158	0.8112661161260158	0.0	0.01682427276376569	7.135325376103999e-08	7.7737101711136e-06	1.117430526751491e-05	0.0004683447029250956	6.663294112457415e-07	1.6193897960961697e-06	2.384149046476586e-07	1.1758716412460212e-08	0.003051330405477787	6.772010805199806e-07	7.542214757843927e-08	8.482729397981631e-07	4.841982249942837e-09	6.053008912071618e-07	0.0003249643502135693	0.168041200079603	1.7425615774117912e-09	3.5288754528479205e-09	0.8112661161260158
232	6SP5.pdb	A	235	PRO	PRO	0.9993021347955685	0.9993021347955685	0.0	0.0005938334493522283	3.046294675433402e-09	1.308769174826234e-07	2.3567176906239404e-07	3.182016683289418e-07	4.4044551421437703e-07	2.413977893156945e-07	5.333265548837831e-06	9.50583623538823e-10	1.1210350508279829e-10	2.7659330502940065e-10	1.5048239709350273e-08	8.078381594940808e-10	5.196982069800033e-11	0.9993021347955685	9.716654726436667e-05	1.4211678038294868e-07	2.3006263830682396e-11	5.299105963953949e-11	2.862207198835976e-09
233	6SP5.pdb	A	236	LYS	LYS	0.9932525204665955	0.9932525204665955	0.0	1.6675780466951952e-08	0.00431793712219673	3.9817671000770833e-07	1.0876457195236594e-08	3.100419633880972e-07	0.001449969464425396	1.5700561151193887e-05	1.3768456496429697e-09	6.92045003797137e-07	1.7211692577388376e-08	0.00014851041510443734	0.9932525204665955	0.0008134249172422341	1.3361399242497992e-08	4.641722485855881e-10	1.0161406762051285e-07	2.737163126218108e-07	4.633738026534625e-09	9.026626501339624e-08	6.592876569105364e-09
234	6SP5.pdb	A	237	LEU	LEU	0.9998488488870398	0.9998488488870398	0.0	1.2435895413310363e-08	1.5090322404341245e-07	8.298058239021234e-07	5.207744422866916e-08	2.2470979313981714e-06	9.945445875714004e-06	3.8799111702592975e-06	1.9361203515258155e-09	3.640991236157937e-05	8.250523515060618e-07	0.9998488488870398	2.8523460495453705e-06	8.850612716806923e-05	2.213716243735298e-06	6.924077536175612e-10	5.188141840268409e-07	1.1696268365489743e-07	9.322872626198584e-08	2.389112305714116e-06	1.0553499313894423e-07
235	6SP5.pdb	A	238	LEU	LEU	0.9907799434571475	0.9907799434571475	0.0	5.248850843767473e-08	3.388823216201131e-08	8.065979545704454e-06	1.2086752342875365e-06	4.4944287683403624e-05	9.796662969999347e-05	4.0688232323276686e-05	9.705822498306934e-10	1.9782950480846017e-06	1.750824173863033e-07	0.9907799434571475	1.7379029273248355e-06	0.009022221311460216	1.8100969664268515e-07	3.273969370754647e-10	6.444672128992698e-07	1.820989375696897e-08	7.50803074825017e-09	3.424598207746593e-08	9.70309767454589e-08
236	6SP5.pdb	A	239	PHE	PHE	0.9992911518920535	0.9992911518920535	0.0	1.8125696162714346e-08	4.048058935071255e-10	5.853301183588617e-08	8.350799760955425e-09	4.0441987123038314e-07	4.3650066804851854e-07	9.454154021836013e-08	6.479975829622265e-09	4.0038174126772365e-06	6.005478108289112e-08	2.623159506784009e-06	2.2291336466518972e-08	0.00028722237131805005	0.9992911518920535	5.104231763793826e-09	1.0911396916293731e-08	7.640293090368663e-09	2.4446218071400756e-07	0.00041361243276792555	8.506352084908834e-09
237	6SP5.pdb	A	240	TRP	TRP	0.9305049573123348	0.9305049573123348	0.0	4.3344794294929796e-10	1.0265231867727078e-05	1.7366530326649526e-09	7.214149042786213e-11	1.8370271138918702e-10	5.6367671236934766e-09	1.695967841698453e-10	5.592530454025528e-12	3.4652703210749695e-06	7.122932170640681e-12	1.6438760935092307e-10	1.2010157422492614e-08	6.940201433794965e-08	0.003558987123361059	2.3335140325014842e-12	2.4677407137302547e-10	1.7622405200650912e-11	0.9305049573123348	0.06592223470241013	2.713910865320762e-10
238	6SP5.pdb	A	241	GLY	GLY	0.9999900434128866	0.9999900434128866	0.0	9.362914519502845e-06	1.0398356827932045e-11	2.2084969101031631e-10	4.933933893658796e-10	4.5197995899668574e-08	1.1486317745800938e-11	2.060494144898637e-11	0.9999900434128866	4.4463609018829775e-12	3.0937216799306043e-13	2.0348032803088977e-12	9.137285122525904e-12	3.872072483642567e-12	3.722946101246498e-12	5.24165758464801e-10	5.471185600137264e-07	4.727938736922601e-11	2.8450136606091215e-13	8.395858156978177e-13	3.2132700814665694e-12
239	6SP5.pdb	A	242	THR	THR	0.3219552197137104	0.3219552197137104	0.0	0.06791980323649345	0.004798442876363252	0.0018983155408182836	0.0018165147639206073	0.009652604443313813	0.008534932288532674	0.14745226902901296	5.402289707318042e-05	0.00014095906986294322	0.007364416938553348	0.0012379319562447653	0.0371670447507283	0.007602235383903917	0.00012145303735331725	5.30278463626548e-05	0.07887574680033983	0.3219552197137104	4.364086604540033e-05	0.00010873865144851075	0.30320267990991834
240	6SP5.pdb	A	243	PRO	PRO	0.9999900907488296	0.9999900907488296	0.0	3.825380908079509e-07	7.5917564215468e-08	4.5129818062338087e-07	2.1729950485861654e-07	5.340059194366693e-08	2.0667712638331552e-07	2.6869961982152837e-07	5.4923286066266346e-08	8.348135090437969e-08	9.789773007534102e-09	2.0000656213566852e-08	8.07843685244955e-08	2.4382197075886264e-08	7.002126668506404e-09	0.9999900907488296	1.309405123501145e-06	6.561395324701066e-06	1.2681937773192888e-09	8.287363275786003e-09	9.27007280783271e-08
241	6SP5.pdb	A	244	GLY	GLY	0.999905619383104	0.999905619383104	0.0	3.2053291705287034e-05	2.1439107076321677e-09	1.8071224774846352e-07	1.1851808859704208e-06	2.6438920793321317e-06	7.1375173986015775e-09	1.0848655961069484e-08	0.999905619383104	5.567067848296694e-09	2.398730165462944e-10	1.2331343274566704e-09	2.0975473440361966e-09	1.5616837967053728e-09	8.750344181461537e-10	2.9745422902787182e-08	5.823355404639317e-05	2.085690055278528e-08	2.889353861156033e-10	5.788790000138248e-10	8.113686391810332e-10
242	6SP5.pdb	A	245	VAL	VAL	0.9506190943653093	0.9506190943653093	0.0	8.514062284597488e-05	1.451833005447816e-07	0.00012943448643352946	9.551097513427951e-06	0.0011518213403068592	4.3904783658545307e-07	1.2431921933477754e-06	1.539030201429423e-07	6.606665816931133e-07	0.0022415686035909266	5.6879478785042925e-06	4.779612906827486e-07	6.950102972853798e-07	1.0033911647030767e-07	1.5706695209962865e-07	3.308637212147707e-05	0.04572047853249708	1.8596888793715927e-08	4.5664025355506844e-08	0.9506190943653093
243	6SP5.pdb	A	246	LEU	LEU	0.9610257211725773	0.9610257211725773	0.0	3.3970069648625333e-07	9.918700936749754e-07	0.0007371589341687515	1.4476800539228708e-05	1.3565661192032586e-05	0.00040648271500287586	4.337543767352232e-05	8.072729487257583e-08	9.22234860110468e-05	0.03091312675127905	0.9610257211725773	2.6680857367709684e-06	0.006145765562574113	4.095845121005349e-05	2.788217303685848e-07	6.4425706091611e-06	0.00014263366607815997	1.1356740721500203e-06	2.6849880733985954e-06	0.0004098889233869797
244	6SP5.pdb	A	247	ILE	ILE	0.46052180162133377	0.46052180162133377	0.0	6.191575385641859e-05	3.5047158872458366e-05	0.016078202727989033	0.005576864182847443	0.000527170290850495	0.0005931824452014016	0.0003309566215458104	6.416146863229417e-06	0.00011384457627415242	0.46052180162133377	0.015935680905425523	5.5088407211441635e-05	0.00016388383023988227	5.962650776640281e-06	1.3562225078122615e-05	0.0003897041285135971	0.12337169862286562	1.7713257645717777e-06	1.037177844079041e-05	0.3762068746000497
245	6SP5.pdb	A	248	PRO	PRO	0.9996456563843269	0.9996456563843269	0.0	4.2959012164837417e-07	3.6572944365143716e-09	0.00033822938143115126	7.841807405866148e-06	7.860992229411684e-07	1.5110602777182115e-06	3.6915588800681715e-07	2.3745381494136191e-07	1.7465288586494304e-07	7.510956697837123e-09	1.7930408254262572e-08	3.353783550935954e-09	3.841478272760227e-08	3.920410606662328e-10	0.9996456563843269	4.3713493244715904e-06	2.6448701341445266e-07	6.30420734890412e-11	2.67799850388871e-10	5.698817830891169e-08
246	6SP5.pdb	A	249	PRO	PRO	0.9999978953903602	0.9999978953903602	0.0	5.213380608409927e-07	3.642196197322898e-10	7.711198456789426e-08	2.019967406654561e-08	1.136110289095797e-07	5.540649768292811e-08	1.7870944294172057e-07	1.9965327414586512e-08	6.524821024793897e-10	1.5727744066059426e-08	3.297982705045986e-09	9.943217177322547e-10	7.167537698276135e-09	1.693662241253797e-10	0.9999978953903602	2.637196681373766e-07	6.453750982825579e-07	1.3784445190691674e-11	7.097397643771751e-11	1.8071444450742529e-07
247	6SP5.pdb	A	250	ALA	ALA	0.43304401869664727	0.43304401869664727	0.0	0.43304401869664727	0.04366304883664398	0.005214303248282588	0.0921001638877239	0.00031012667990307067	0.02092809038695914	0.23428633478732253	9.579377645478673e-05	0.0019540315842238054	7.174179611252866e-05	0.035092960800803596	0.06413355096623935	0.0030302549187028235	0.00037260194918270744	0.00039874230844936555	0.04665577637630236	0.01800581926431018	6.258875895660379e-05	0.00035741200878468385	0.00022263896799471863
248	6SP5.pdb	A	251	GLU	GLU	0.929491550813378	0.929491550813378	0.0	6.987971708590619e-09	2.8069522902892096e-07	9.090883801253356e-08	1.0619560792775383e-07	3.470908895301942e-08	0.07046979686581019	0.929491550813378	1.2991620097896924e-11	8.340453359516434e-07	2.809951719233918e-10	1.0503328031122334e-06	2.6518793043711146e-06	3.3521063819168266e-05	1.2146963487819336e-08	2.0589844589139165e-11	3.4692806890366454e-09	3.6394601406489237e-08	1.8277863944707743e-09	2.0881443050460104e-08	4.681618563478992e-10
249	6SP5.pdb	A	252	ALA	ALA	0.9992178731061679	0.9992178731061679	0.0	0.9992178731061679	3.36268365736748e-08	1.54859493866493e-07	1.6781629368603692e-07	3.539998867900831e-06	2.913117480279585e-07	8.337541714080286e-08	1.655742728402753e-07	9.954347903499323e-08	8.377826647308071e-10	4.307798178329211e-10	2.3699238242017952e-08	1.6782535640361457e-08	2.5229376736920737e-09	1.9207673397954746e-07	0.0007753809120763364	1.8967321417543188e-06	2.0615847896527066e-10	3.941727440202359e-09	7.264531076353597e-08
250	6SP5.pdb	A	253	ALA	ALA	0.8103236995807551	0.8103236995807551	0.0	0.8103236995807551	0.00884740669373574	0.0029095089704701533	0.009399461001739101	0.001981381424790951	0.02775175843390608	0.03959983716342108	0.0029221581040307777	0.0019240847813366104	6.368867049369291e-06	0.0017236981613827477	0.02571152675868572	0.002665375092040747	0.0002398701700919876	4.346140529941086e-05	0.057858519848161115	0.005744905830137413	3.852920784540616e-05	0.00020997426609637294	9.847423902408968e-05
251	6SP5.pdb	A	254	ARG	ARG	0.999747960077778	0.999747960077778	0.0	1.542090136994664e-06	0.999747960077778	4.620017119392676e-08	2.8162712600316703e-09	5.095730002618199e-09	2.0959215492526617e-06	8.786596450373566e-07	5.675812216513393e-09	1.0241711498149091e-08	2.037823207214591e-08	4.913975819740775e-07	0.0002444883880248088	1.7451219966643237e-06	5.677163642777045e-09	4.5858901808172483e-10	7.369310036009683e-08	4.033962579877501e-08	5.538202628561411e-07	3.1848823831852075e-08	2.0977932813740444e-09
252	6SP5.pdb	A	255	LEU	LEU	0.9961685968865206	0.9961685968865206	0.0	4.697834727788474e-05	1.3458449005901784e-06	0.00016443181117011622	8.040652319053304e-05	0.0003012846379337972	0.0003131727171933969	4.4585018783957904e-05	9.48747176333328e-08	7.85509483987855e-06	2.5169687665670967e-05	0.9961685968865206	2.5515468679416473e-06	0.002803472453969375	4.042112573909025e-06	6.53684772548333e-08	3.089333850930994e-05	1.27275490548614e-06	3.5155591532769075e-07	2.0847804117021256e-06	1.3446441755559537e-06
253	6SP5.pdb	A	256	ALA	ALA	0.9924435624931225	0.9924435624931225	0.0	0.9924435624931225	2.4012086691473706e-06	6.631156019677162e-05	5.8654829398971626e-05	1.974756072312802e-05	2.093412240038058e-05	3.11017198206956e-05	7.971672861441429e-06	6.864066409640716e-06	2.043213328299287e-08	1.1778037969073561e-07	7.744008840795836e-06	3.6372105339357395e-07	4.603085881742471e-07	1.367837162386561e-07	0.007144041694724659	0.00018814216511610447	4.293254983777862e-08	5.18035314310156e-07	8.629039806053904e-07
255	6SP5.pdb	A	258	SER	SER	0.9878106889277611	0.9878106889277611	0.0	0.002452852215318763	5.551466213614523e-06	3.6828450778809246e-05	6.644674134008487e-05	0.000627223269680998	3.784951420644084e-06	1.4136128938125708e-05	2.478428461004897e-05	5.229216270557782e-07	6.365403288252562e-08	2.2631796602701062e-07	9.704821628798913e-06	3.785098670203394e-07	6.406118320969847e-08	1.3243395710832765e-06	0.9878106889277611	0.008939635482398737	3.267963672670478e-08	1.2544880584196262e-07	5.625327220630522e-06
256	6SP5.pdb	A	259	LEU	LEU	0.9999996165011001	0.9999996165011001	0.0	1.9176337552396497e-11	1.3684669448174437e-11	5.260386980809842e-10	2.721546332359232e-10	5.4551425520881974e-09	1.584648237470266e-09	1.3597869094235107e-09	9.55427410945973e-14	1.7084484145437786e-09	2.2185539317714087e-08	0.9999996165011001	3.832262954291842e-10	3.488835207531346e-07	2.931303862197383e-10	1.1702806903813683e-12	4.057674155851789e-11	1.4214940766560491e-11	4.8791391007928735e-11	1.8634711159696369e-10	5.232066586332401e-10
257	6SP5.pdb	A	260	PRO	PRO	0.9999927000691305	0.9999927000691305	0.0	2.116536758967622e-06	2.9402638547532936e-09	3.3351784157258097e-07	2.2003460282986585e-07	5.4912212978106336e-08	1.643718383017166e-07	2.7320003131626528e-08	2.2943377462011332e-08	9.458428313052859e-09	9.199586601749967e-10	1.5986491823864068e-08	3.7292774224599325e-08	2.5527917556504228e-09	4.201606043199207e-10	0.9999927000691305	3.4892219532757832e-06	7.641013803962785e-07	5.0833803644880266e-11	4.3376143934057964e-10	3.691543606477778e-08
258	6SP5.pdb	A	261	ASN	ASN	0.9959058539275151	0.9959058539275151	0.0	3.0941464052247726e-05	4.938028329564643e-05	0.9959058539275151	0.0030139448604545316	2.399312527118741e-05	0.0002734336107066097	0.00012416694817847886	6.394859061995498e-08	1.5610705013494895e-05	5.788773638396943e-07	1.0875240871885751e-06	7.35657525925108e-05	7.59747474603127e-06	1.5849935675554133e-07	2.993344341185113e-08	0.00022496804015027338	0.00024250135035650756	3.248719439238949e-08	2.398522091712865e-07	1.1851335422126486e-05
259	6SP5.pdb	A	262	LEU	LEU	0.9154160111612643	0.9154160111612643	0.0	3.1127890833952685e-08	9.191432939492206e-10	2.965768089917503e-07	7.565167688790808e-09	2.108430301728209e-06	7.556810744808477e-08	2.3539582726657485e-08	2.725666184254263e-10	2.2028889749208427e-08	0.0841578547493098	0.9154160111612643	1.995119602886823e-09	1.554195978958756e-05	2.9445048411721218e-08	1.2284998100578867e-09	2.9321377738194206e-08	4.627560970769084e-06	1.9936418716808612e-10	5.029091908711369e-09	0.00040333132170503706
260	6SP5.pdb	A	263	LYS	LYS	0.8555170867942966	0.8555170867942966	0.0	1.355975417222712e-10	0.14051916876877893	8.088581499219296e-09	2.913724439732405e-09	5.702966787015203e-09	0.003662458686971381	0.00020344070908470292	2.448051792118991e-11	5.6139314372011535e-06	1.3807873578868242e-09	1.7323336192660956e-06	0.8555170867942966	8.834240234039981e-05	1.0440661470147549e-07	5.2144266274434036e-11	9.484299533464177e-10	9.837352160427119e-09	1.4939149933240414e-06	5.283488184514195e-07	6.189804509522409e-10
261	6SP5.pdb	A	264	THR	THR	0.9704794619494864	0.9704794619494864	0.0	0.0020806701023291193	1.2627081016463464e-05	0.00046702273268206225	7.583920517516951e-05	0.0006336705663902537	8.656284851632799e-05	0.00012186697780874791	5.084057420103605e-05	1.5885838663062965e-05	0.0002172701462242767	3.413420772692862e-06	8.743521633363451e-06	8.259867461511504e-06	7.415615227225969e-07	1.7875140657403704e-05	0.02028965909834719	0.9704794619494864	1.7096929652402767e-07	1.1810263872129935e-06	0.005428237371428216
262	6SP5.pdb	A	265	VAL	VAL	0.9960933376224049	0.9960933376224049	0.0	2.6867975759277125e-07	6.054360167625158e-08	6.78226444520698e-06	1.0516692605281362e-06	4.825537785785007e-05	5.427234457629222e-07	9.4611790932883e-06	1.6623013810106808e-09	8.946456636158625e-09	0.003821561685556961	4.926146217552229e-07	1.726864301987986e-07	4.503470033420468e-07	1.0004739057012342e-09	5.894031988326297e-09	5.481133891837053e-07	1.6994686202171898e-05	6.997072431299853e-10	1.6039582055247473e-09	0.9960933376224049
264	6SP5.pdb	A	267	ILE	ILE	0.9760848540873758	0.9760848540873758	0.0	7.070910002334105e-09	1.4467384000584845e-08	7.036608793511198e-08	8.404172148974193e-09	1.7054639138673565e-06	1.2949824250402343e-07	2.066108243690094e-08	1.1650791477438808e-09	3.678282006590628e-08	0.9760848540873758	4.620216708452299e-05	2.6469509958609997e-08	2.6868047740234793e-06	2.7522788979698805e-07	1.389493887456473e-09	3.100862237671987e-09	6.256283731237028e-06	7.34503176015249e-09	4.6397670662132766e-08	0.023857646846884194
265	6SP5.pdb	A	268	GLY	GLY	0.9999999999871543	0.9999999999871543	0.0	9.696168451685026e-12	7.528833979121964e-16	4.365240741064927e-14	1.1176928100963028e-13	1.5584612301485284e-14	8.749960480012097e-16	1.7133675216221756e-15	0.9999999999871543	1.0264926513419658e-16	1.0165950838469442e-18	7.214096095233025e-17	1.6285416152064726e-15	4.907196498198461e-17	1.122006252519274e-16	1.071900426713977e-15	2.9717711396118505e-12	3.4448885332035224e-16	3.4657133094798384e-18	2.1387847509508994e-17	2.8664844733609503e-18
266	6SP5.pdb	A	269	PRO	PRO	0.9994385606142542	0.9994385606142542	0.0	0.00025774831747505766	5.538641571127636e-06	1.1434713864483633e-05	1.5476660554164947e-05	1.4972405311435566e-06	1.4915182387819102e-05	6.916931417456228e-05	2.38696286374131e-06	1.0345780018681331e-06	4.0637395226727346e-07	3.742503030627181e-07	3.799157827492759e-05	1.5896591438164694e-06	1.547715070443291e-07	0.9994385606142542	0.00013182773766383233	7.788217333494782e-06	4.750111047465733e-08	2.3474929521584577e-07	1.822935737697459e-06
267	6SP5.pdb	A	270	GLY	GLY	0.9999853617239575	0.9999853617239575	0.0	8.062117797930691e-06	3.1266097572716586e-07	3.816238173927173e-07	6.209476956898508e-07	1.8577916195038496e-07	4.5142619815969084e-07	5.323921683005182e-07	0.9999853617239575	2.5581382854190523e-08	3.059816465250631e-08	5.375588187529792e-08	8.160215298248059e-07	2.5977807505984157e-07	4.0270400015523365e-08	5.8078066290394526e-08	2.5862360532668286e-06	1.254538809912929e-07	1.3639576206068009e-08	2.937357372654262e-08	5.254164271465324e-08
269	6SP5.pdb	A	272	HIS	HIS	0.9992441991206182	0.9992441991206182	0.0	1.5894847455614683e-08	3.2373658876271306e-07	0.00024038901477280977	2.2438713976663842e-06	4.801455674853078e-06	0.00016126350597313771	1.928991752121937e-05	5.303735682283432e-10	0.9992441991206182	8.169009153746637e-09	2.0725636772317708e-05	1.9952296780478974e-05	4.03005365667185e-05	0.00010607097949066222	1.5413253061041618e-09	4.73324650784956e-07	7.127011319340399e-08	2.747814172106749e-06	0.00013711094693638135	1.043641509681425e-08
270	6SP5.pdb	A	273	TYR	TYR	0.7761545187309272	0.7761545187309272	0.0	6.074937412913898e-08	3.8683028047335054e-06	9.19904283457583e-05	4.122725918734612e-06	1.1988545607804822e-06	7.69639112160506e-05	4.77955757124047e-05	2.1523514971817803e-08	0.07325883882669977	5.5723258995616676e-05	0.037634732371691876	1.0018231492670313e-05	5.5762397943356164e-05	0.10595290769473904	2.0470268347130315e-08	3.863909028513043e-07	6.075468251711273e-07	0.006649494956316678	0.7761545187309272	9.670517497556485e-07
271	6SP5.pdb	A	274	LEU	LEU	0.9767084813290537	0.9767084813290537	0.0	4.4971146664655127e-08	2.5225501767362782e-08	1.654987224536893e-05	1.9915606694769962e-05	1.5255638804244943e-06	3.3727855791762234e-05	1.6613270512797328e-05	6.494000316953142e-09	0.0015058179755059785	3.3026494967519146e-07	0.9767084813290537	1.424416012805107e-06	0.00027872227718026037	0.012597436104975039	3.0979345535970176e-07	2.404381332902362e-07	1.7272470314374264e-07	1.884742183393758e-05	0.008799684819188169	1.2357523484498434e-07
273	6SP5.pdb	A	276	GLU	GLU	0.9991140485797838	0.9991140485797838	0.0	6.930554707065331e-09	5.813233131347159e-09	9.615627711362287e-05	1.590743119599099e-05	7.114568959175842e-08	0.0007206956632629771	0.9991140485797838	1.3888116005102969e-11	1.1515164652302876e-05	2.1072994929659905e-10	3.772509289181414e-05	1.0364440403974146e-07	3.71609899440829e-06	3.49694577954565e-09	1.1366102916507595e-11	9.47685614164764e-09	7.508603278466425e-09	5.126477584535017e-10	2.6694601201609826e-08	2.3258540365870823e-10
274	6SP5.pdb	A	277	ASP	ASP	0.9969812456249544	0.9969812456249544	0.0	4.75965590139251e-06	2.945240606724145e-09	0.0011309002747727313	0.9969812456249544	4.258719465261996e-05	4.504055632482717e-05	0.0011555021232395784	4.038852354296276e-08	1.3144204944728312e-07	9.687448622072765e-09	1.7026312591924226e-08	4.1074614676639695e-09	2.0633970544994702e-07	5.34842783155953e-10	1.3536823694483793e-08	0.0006223139537531521	1.6825442557058267e-05	2.1104182243686268e-10	6.452618917125192e-10	3.9830913208161025e-07
275	6SP5.pdb	A	278	ASN	ASN	0.9698173676550325	0.9698173676550325	0.0	1.3777668434815267e-07	2.7493386076488134e-05	0.9698173676550325	0.013835310059938438	5.5712514721447645e-05	0.00951392451477315	0.00405255578781586	2.427049642332965e-09	0.00025178839424745426	1.3800886537344633e-06	1.009542283318884e-06	0.0023861129879606284	2.984882169711193e-05	1.1464063237353236e-06	1.7058190191143722e-08	1.0016780034407687e-05	8.542046209329309e-06	5.128722615087054e-08	2.3575893645560907e-06	5.224875717703876e-06
276	6SP5.pdb	A	279	PRO	PRO	0.9999980407330193	0.9999980407330193	0.0	9.055137712232639e-07	7.912983074498167e-12	8.729763142304281e-10	2.979852740792685e-10	1.088894260051077e-08	7.436174770610292e-10	3.451506826758399e-10	8.719808936208048e-08	8.354752620850904e-10	2.621790125295975e-12	2.727712450289765e-12	2.1175347129197835e-11	2.4965359218521374e-11	1.1000351196921431e-10	0.9999980407330193	9.508944393446441e-07	1.1804393722436596e-09	6.480901766099662e-13	8.547880661050022e-11	2.4056005295784966e-10
277	6SP5.pdb	A	280	ASP	ASP	0.9525455544785522	0.9525455544785522	0.0	0.002982063233641375	4.6663376086549155e-05	0.016326458010638253	0.9525455544785522	0.0003444623626438264	5.405497336395651e-05	0.0017744299643015413	0.014326540856951979	1.0116739296390607e-05	2.350775816455209e-06	1.713940466443915e-05	3.990155378208738e-05	3.961482306084961e-05	5.10167416163594e-06	1.0822679128517942e-05	0.010987159236738528	0.0004667423970051662	1.951401870238534e-07	8.098580458621539e-07	1.9818461933373062e-05
278	6SP5.pdb	A	281	LEU	LEU	0.9393313704378158	0.9393313704378158	0.0	4.3011701669129733e-07	0.0007093428469643947	8.522840334308138e-05	1.2382495005299292e-05	3.0391278741270853e-05	0.014249475052296396	0.020345973916979353	2.9271425734289217e-08	0.00022189316541328845	1.7560500284623486e-05	0.9393313704378158	0.019045366210837283	0.005794691421308864	1.9150760149641455e-05	5.675263088966913e-08	1.2897061211900505e-06	0.00011486781335443592	2.0149537882032822e-06	1.0547537150447613e-05	7.937359372937218e-06
279	6SP5.pdb	A	282	ILE	ILE	0.9997406352710868	0.9997406352710868	0.0	2.6394508242032962e-08	5.151726236146281e-09	1.5346578435392305e-08	4.646492810109749e-10	2.666853609982974e-07	5.686549257666865e-07	1.6023496085917e-07	2.3196941215628874e-10	1.1780231047299126e-09	0.9997406352710868	4.337254388748369e-07	9.864251780422083e-08	7.007997946495941e-07	1.175380357928951e-10	1.2710531057080802e-09	1.5878395448113758e-09	2.0610210335012625e-06	6.28358579374229e-11	6.669746389888218e-11	0.0002550230914621366
280	6SP5.pdb	A	283	GLY	GLY	0.9998716667417296	0.9998716667417296	0.0	0.00012764558362103856	3.051641682323825e-11	1.1506639577695338e-10	6.805506540668295e-10	4.155296583934421e-09	2.336453870930827e-11	3.919481317302665e-11	0.9998716667417296	2.046397261703026e-11	4.966996589408286e-13	5.098977261082288e-12	4.330384902385211e-11	3.808640833933787e-12	1.0785062360121468e-11	1.5941969192610335e-09	6.807049628464896e-07	2.344519560908885e-10	1.047606066910529e-12	3.452309219789841e-12	8.591104219521671e-12
281	6SP5.pdb	A	284	SER	SER	0.9254792659211954	0.9254792659211954	0.0	0.02951012746553704	5.525910100888557e-05	0.00015346044356685473	0.00041667304661889413	0.0004544305932692899	0.0009158153047810055	0.002812630580524724	8.269684813739929e-06	5.823889114720463e-06	0.00014444526214280287	0.0005140770045064256	0.0003596722852152371	0.00010190843422179932	1.3623405585718453e-06	1.5290514205428285e-05	0.9254792659211954	0.03721089346183108	7.971985381309435e-07	1.2161723271909058e-06	0.0018385812960225224
282	6SP5.pdb	A	285	GLU	GLU	0.919710009332062	0.919710009332062	0.0	4.640494974801491e-07	0.0008085456416279426	0.0008615239459925165	6.240882331989745e-05	4.490121636262763e-05	0.07033287890724925	0.919710009332062	1.7792777140624557e-07	3.660417799737012e-05	7.753130094889731e-05	4.734819596624945e-05	0.0010808023683779187	0.006778055782096543	2.0234870802862136e-06	1.2334703657394296e-07	8.698145373193762e-06	0.0001052013551230117	1.8269363474888497e-06	4.583161332394142e-06	3.629189843703073e-05
283	6SP5.pdb	A	286	ILE	ILE	0.9954351305869252	0.9954351305869252	0.0	5.032355525593436e-07	3.4343367476881524e-09	6.052768603351238e-08	1.006636549461462e-08	3.2196045093947836e-06	4.192660199795726e-07	4.114561796845015e-07	3.517212910644608e-09	3.676264960418587e-08	0.9954351305869252	0.0016461159331623036	6.78406584166183e-08	2.0911154714300318e-05	3.523846341525934e-08	6.524020167529527e-09	8.96602242082381e-09	2.7896438106950378e-05	1.2847573771012164e-09	1.6177466447648362e-08	0.0028651419851906876
284	6SP5.pdb	A	287	ALA	ALA	0.8383526509034697	0.8383526509034697	0.0	0.8383526509034697	1.603530580379828e-07	0.00020838400877837426	4.9252432683804756e-05	3.377015449407242e-05	3.5069690427650963e-05	3.700337108977554e-06	7.625669513928662e-06	2.7570220779043355e-06	5.675551163324007e-09	6.435201920819487e-08	5.351355591018972e-07	1.3442459273677182e-06	4.7569152308422586e-08	1.2586280550930941e-06	0.16091415330737927	0.0003890508440717834	5.7103814108989205e-09	4.258158337184225e-08	1.2137870738277624e-07
286	6SP5.pdb	A	289	TRP	TRP	0.9999794519101716	0.9999794519101716	0.0	4.250076753639654e-11	4.715418597191677e-09	1.6863936267861026e-11	1.4418148797992923e-11	4.075551445320407e-12	5.133591841360249e-11	5.519648422047677e-12	2.1565471944993961e-13	1.528352839603704e-08	1.471670025613829e-13	2.0871810144292968e-12	2.217315977454075e-11	8.822712656152172e-09	1.522254134309596e-05	1.1001161948697354e-13	2.0720295173071025e-12	1.0612281953195297e-12	0.9999794519101716	5.296562068512778e-06	2.1768421520304435e-12
287	6SP5.pdb	A	290	LEU	LEU	0.9999467046817297	0.9999467046817297	0.0	3.836940890133818e-09	9.766147921847091e-09	5.643248156436173e-08	6.739177332631402e-09	9.258785868581432e-08	2.658476998040746e-07	7.910482546441012e-08	4.083619764909346e-11	7.416790064909093e-08	4.738205922500807e-07	0.9999467046817297	2.5377342070131988e-08	5.147081412383603e-05	5.673985411254802e-07	8.822367106111002e-11	4.14595061570449e-09	1.0613582387570398e-08	1.696797476035681e-09	1.4572870948385494e-07	7.1105388729381785e-09
288	6SP5.pdb	A	291	PRO	PRO	0.9999997784902129	0.9999997784902129	0.0	1.845032895994666e-08	2.153126016717128e-09	5.611802622228064e-09	1.5741745402295953e-08	3.708131809855475e-10	5.249507761398363e-09	1.1212263767787643e-08	9.162240653995796e-10	3.1973946130236035e-10	4.414715012649277e-10	4.995565765027937e-10	2.388309952300051e-09	3.010533309800746e-10	4.121592131391861e-11	0.9999997784902129	9.965412897851816e-08	5.294349369424011e-08	9.420226498351438e-12	5.623865180838154e-11	5.149347074248712e-09
290	6SP5.pdb	A	293	LEU	LEU	0.6729851153849067	0.6729851153849067	0.0	4.776777373015377e-07	6.510629756564552e-06	2.2246614770101972e-05	2.21866341290267e-06	7.841816775053214e-05	1.5225936740254124e-05	6.649698834286577e-06	8.724370977680178e-08	1.1507104944655244e-05	0.32492387350316393	0.6729851153849067	1.8132969267934013e-06	1.8977795313249568e-05	1.9336974437652217e-07	2.294819353508763e-07	5.144743419249095e-07	4.254393485144583e-05	1.3853847015252462e-07	3.825976439895543e-08	0.0018832202229252595
